# Supplementary material for: Drug ranking using machine learning systematically predicts the efficacy of anti-cancer drugs
Source: Nat Commun. 2021 Mar 25;12:1850. doi: 10.1038/s41467-021-22170-8 (PMC7994645; doi:10.1038/s41467-021-22170-8)
Supplement: Supplementary file 3 — Supplementary Data 1 [file 41467_2021_22170_MOESM3_ESM.xlsx]

## Sheet: All Samples
Sample ID	Batch	Vial no	Cancer	Cell line	Sonicator cycles	Cycle batch	Processor	Operator	MS ID	col.name	Phosphoproteomics	Total proteomics	PP Recon	TP Recon	DAT File no PP	DAT File noTP	Date of run PP	Time of run PP (-80min start of run)	%PE	cancer color	batch color
C22	3	22	AML	AML-193	15	4	Nosheen	Ruth &Nosheen	24a	AML.193	Batch3 (processed by Ruth, Nosheen and Vinni on 4th & 5th of June)	Batch3 (Desalted by Ruth on 6th of June)	Batch3 (Reconstituted by Ruth by on 31st of May)	Batch3 (Reconstituted by Ruth by on 30th of May)	F001995	F002115	2019-06-15	04:11:00	0.890073	blue	blue
C23	3	23	AML	AML-193	15	4	Nosheen	Ruth &Nosheen	24b	AML.193.1	Batch3 (processed by Ruth, Nosheen and Vinni on 4th & 5th of June)	Batch3 (Desalted by Ruth on 6th of June)	Batch3 (Reconstituted by Ruth by on 31st of May)	Batch3 (Reconstituted by Ruth by on 30th of May)	F001996	F002116	2019-06-15	19:55:00	0.796178	blue	blue
C24	3	24	AML	AML-193	15	4	Nosheen	Ruth &Nosheen	24c	AML.193.2	Batch3 (processed by Ruth, Nosheen and Vinni on 4th & 5th of June)	Batch3 (Desalted by Ruth on 6th of June)	Batch3 (Reconstituted by Ruth by on 31st of May)	Batch3 (Reconstituted by Ruth by on 30th of May)	F001997	F002117	2019-06-16	11:37:00	0.841625	blue	blue
E4	5	4	AML	CMK	90	1	Pedro	Pedro Casado	34a	CMK	Batch5(processed by Pedro Casado on10th & 11th of June	Batch5 (Desalted by Pedro Casado on 12th of June)	Batch5 (Reconstituted by Arran at 12pm on 18th of June)	Batch5 (Reconstituted by Arran at 12pm on 19th of June)	F002091		2019-06-18	16:51:00	0.80164	blue	black
E5	5	5	AML	CMK	90	1	Pedro	Pedro Casado	34b	CMK.1	Batch5(processed by Pedro Casado on10th & 11th of June	Batch5 (Desalted by Pedro Casado on 12th of June)	Batch5 (Reconstituted by Arran at 12pm on 18th of June)	Batch5 (Reconstituted by Arran at 12pm on 19th of June)	F002092		2019-06-19	08:33:00	0.720198	blue	black
E6	5	6	AML	CMK	90	1	Pedro	Pedro Casado	34c	CMK.2	Batch5(processed by Pedro Casado on10th & 11th of June	Batch5 (Desalted by Pedro Casado on 12th of June)	Batch5 (Reconstituted by Arran at 12pm on 18th of June)	Batch5 (Reconstituted by Arran at 12pm on 19th of June)	F002093		2019-06-20	00:42:00	0.880686	blue	black
B10	2	10	Esophageal	COLO-680N	15	2	Maruan	Ruth & Vinni	12a	COLO.680N	Batch2 (processed by Ruth and Vinni on 3rd & 4th of June)	Batch2 (Desalted by Ruth on 6th of June)	Batch2 (Reconstituted by Ruth by on 29th of May)	Batch2 (Reconstituted by Ruth by on 27th of May)	F001971	F002067	2019-06-12	20:23:00	0.807337	red	seagreen
B11	2	11	Esophageal	COLO-680N	15	2	Maruan	Ruth & Vinni	12b	COLO.680N.1	Batch2 (processed by Ruth and Vinni on 3rd & 4th of June)	Batch2 (Desalted by Ruth on 6th of June)	Batch2 (Reconstituted by Ruth by on 29th of May)	Batch2 (Reconstituted by Ruth by on 27th of May)	F001972	F002068	2019-06-13	12:04:00	0.734995	red	seagreen
B12	2	12	Esophageal	COLO-680N	15	2	Maruan	Ruth & Vinni	12c	COLO.680N.2	Batch2 (processed by Ruth and Vinni on 3rd & 4th of June)	Batch2 (Desalted by Ruth on 6th of June)	Batch2 (Reconstituted by Ruth by on 29th of May)	Batch2 (Reconstituted by Ruth by on 27th of May)	F001973	F002069	2019-06-14	03:46:00	0.726032	red	seagreen
D1	4	1	AML	GDM-1	90	1	Pedro	Pedro Casado	25a	GDM.1	Batch4(processed by Pedro Casado on5th & 6th of June)	Batch4 (Desalted by Pedro Casado on 12th of June)	Batch4 (Reconstituted by Ruth by on 31st of May)	Batch4 (Reconstituted by Ruth by on 31st of May)	F001998	F002118	2019-06-16	14:36:00	0.899702	blue	grey
D2	4	2	AML	GDM-1	90	1	Pedro	Pedro Casado	25b	GDM.1.1	Batch4(processed by Pedro Casado on5th & 6th of June)	Batch4 (Desalted by Pedro Casado on 12th of June)	Batch4 (Reconstituted by Ruth by on 31st of May)	Batch4 (Reconstituted by Ruth by on 31st of May)	F001999	F002119	2019-06-17	06:17:00	0.869854	blue	grey
D3	4	3	AML	GDM-1	90	1	Pedro	Pedro Casado	25c	GDM.1.2	Batch4(processed by Pedro Casado on5th & 6th of June)	Batch4 (Desalted by Pedro Casado on 12th of June)	Batch4 (Reconstituted by Ruth by on 31st of May)	Batch4 (Reconstituted by Ruth by on 31st of May)	F002000	F002120	2019-06-17	22:00:00	0.847194	blue	grey
E16	5	16	AML	HEL	90	3	Pedro	Pedro Casado	38a	HEL	Batch5(processed by Pedro Casado on10th & 11th of June	Batch5 (Desalted by Pedro Casado on 12th of June)	Batch5 (Reconstituted by Arran at 12pm on 18th of June)	Batch5 (Reconstituted by Arran at 12pm on 19th of June)	F002103		2019-06-19	00:07:00	0.839843	blue	black
E17	5	17	AML	HEL	90	3	Pedro	Pedro Casado	38b	HEL.1	Batch5(processed by Pedro Casado on10th & 11th of June	Batch5 (Desalted by Pedro Casado on 12th of June)	Batch5 (Reconstituted by Arran at 12pm on 18th of June)	Batch5 (Reconstituted by Arran at 12pm on 19th of June)	F002104		2019-06-19	16:17:00	0.75175	blue	black
E18	5	18	AML	HEL	90	3	Pedro	Pedro Casado	38c	HEL.2	Batch5(processed by Pedro Casado on10th & 11th of June	Batch5 (Desalted by Pedro Casado on 12th of June)	Batch5 (Reconstituted by Arran at 12pm on 18th of June)	Batch5 (Reconstituted by Arran at 12pm on 19th of June)	F002105		2019-06-20	07:58:00	0.877991	blue	black
A10	1	10	Hepatocellular	HEP-3B	25	2	Arran	Arran	4a	HEP.3B	Batch1 (Processed by Arran on 28 & 29th of May	Batch1 (Desalted by Ruth on 6th of June)	Batch1 (Reconstituted by Ruth by on 27th of May)	Batch1 (Reconstituted by Ruth by on 24th ofMay)	F001935	F002031	2019-06-10	21:19:00	0.866433	green	orange
A11	1	11	Hepatocellular	HEP-3B	25	2	Arran	Arran	4b	HEP.3B.1	Batch1 (Processed by Arran on 28 & 29th of May	Batch1 (Desalted by Ruth on 6th of June)	Batch1 (Reconstituted by Ruth by on 27th of May)	Batch1 (Reconstituted by Ruth by on 24th ofMay)	F001936	F002032	2019-06-11	13:00:00	0.864393	green	orange
A12	1	12	Hepatocellular	HEP-3B	25	2	Arran	Arran	4c	HEP.3B.2	Batch1 (Processed by Arran on 28 & 29th of May	Batch1 (Desalted by Ruth on 6th of June)	Batch1 (Reconstituted by Ruth by on 27th of May)	Batch1 (Reconstituted by Ruth by on 24th ofMay)	F001937	F002033	2019-06-12	04:41:00	0.878402	green	orange
A7	1	7	Hepatocellular	HEP-G2	25	2	Arran	Arran	3a	HEP.G2	Batch1 (Processed by Arran on 28 & 29th of May	Batch1 (Desalted by Ruth on 6th of June)	Batch1 (Reconstituted by Ruth by on 27th of May)	Batch1 (Reconstituted by Ruth by on 24th ofMay)	F001932	F002028	2019-06-10	19:30:00	0.820114	green	orange
A8	1	8	Hepatocellular	HEP-G2	25	2	Arran	Arran	3b	HEP.G2.1	Batch1 (Processed by Arran on 28 & 29th of May	Batch1 (Desalted by Ruth on 6th of June)	Batch1 (Reconstituted by Ruth by on 27th of May)	Batch1 (Reconstituted by Ruth by on 24th ofMay)	F001933	F002029	2019-06-11	11:11:00	0.825483	green	orange
A9	1	9	Hepatocellular	HEP-G2	25	2	Arran	Arran	3c	HEP.G2.2	Batch1 (Processed by Arran on 28 & 29th of May	Batch1 (Desalted by Ruth on 6th of June)	Batch1 (Reconstituted by Ruth by on 27th of May)	Batch1 (Reconstituted by Ruth by on 24th ofMay)	F001934	F002030	2019-06-12	02:52:00	0.812513	green	orange
F19	6	19	AML	HL-60	90	4	Pedro	Pedro + Maru	47a	HL.60	Batch6(processed by Pedro Casado on 17th &18h of June	Batch6 (Desalted by Arran on 19th June)	Batch6 (Reconstituted by Arran at 12pm on 20th of June)	Batch6 Reconstituted by Ruth by on 21st of June)	F002160		2019-06-21	01:30:00	0.860495	blue	purple
F20	6	20	AML	HL-60	90	4	Pedro	Pedro + Maru	47b	HL.60.1	Batch6(processed by Pedro Casado on 17th &18h of June	Batch6 (Desalted by Arran on 19th June)	Batch6 (Reconstituted by Arran at 12pm on 20th of June)	Batch6 Reconstituted by Ruth by on 21st of June)	F002161		2019-06-21	17:11:00	0.77802	blue	purple
F21	6	21	AML	HL-60	90	4	Pedro	Pedro + Maru	47c	HL.60.2	Batch6(processed by Pedro Casado on 17th &18h of June	Batch6 (Desalted by Arran on 19th June)	Batch6 (Reconstituted by Arran at 12pm on 20th of June)	Batch6 Reconstituted by Ruth by on 21st of June)	F002162		2019-06-22	08:53:00	0.915888	blue	purple
A16	1	16	Hepatocellular	JHH-2	15	3	Arran	Arran	6a	JHH.2	Batch1 (Processed by Arran on 28 & 29th of May	Batch1 (Desalted by Ruth on 6th of June)	Batch1 (Reconstituted by Ruth by on 27th of May)	Batch1 (Reconstituted by Ruth by on 24th ofMay)	F001941	F002037	2019-06-11	00:57:00	0.784369	green	orange
A17	1	17	Hepatocellular	JHH-2	15	3	Arran	Arran	6b	JHH.2.1	Batch1 (Processed by Arran on 28 & 29th of May	Batch1 (Desalted by Ruth on 6th of June)	Batch1 (Reconstituted by Ruth by on 27th of May)	Batch1 (Reconstituted by Ruth by on 24th ofMay)	F001942	F002038	2019-06-11	16:38:00	0.872923	green	orange
A18	1	18	Hepatocellular	JHH-2	15	3	Arran	Arran	6c	JHH.2.2	Batch1 (Processed by Arran on 28 & 29th of May	Batch1 (Desalted by Ruth on 6th of June)	Batch1 (Reconstituted by Ruth by on 27th of May)	Batch1 (Reconstituted by Ruth by on 24th ofMay)	F001943	F002039	2019-06-12	08:19:00	0.868951	green	orange
C10	3	10	Hepatocellular	JHH-4	15	2	Arran	Ruth &Nosheen	20a	JHH.4	Batch3 (processed by Ruth, Nosheen and Vinni on 4th & 5th of June)	Batch3 (Desalted by Ruth on 6th of June)	Batch3 (Reconstituted by Ruth by on 31st of May)	Batch3 (Reconstituted by Ruth by on 30th of May)	F001959	F002055	2019-06-14	20:55:00	0.843438	green	blue
C11	3	11	Hepatocellular	JHH-4	15	2	Arran	Ruth &Nosheen	20b	JHH.4.1	Batch3 (processed by Ruth, Nosheen and Vinni on 4th & 5th of June)	Batch3 (Desalted by Ruth on 6th of June)	Batch3 (Reconstituted by Ruth by on 31st of May)	Batch3 (Reconstituted by Ruth by on 30th of May)	F001960	F002056	2019-06-15	12:37:00	0.75989	green	blue
C12	3	12	Hepatocellular	JHH-4	15	2	Arran	Ruth &Nosheen	20c	JHH.4.2	Batch3 (processed by Ruth, Nosheen and Vinni on 4th & 5th of June)	Batch3 (Desalted by Ruth on 6th of June)	Batch3 (Reconstituted by Ruth by on 31st of May)	Batch3 (Reconstituted by Ruth by on 30th of May)	F001961	F002057	2019-06-16	04:20:00	0.840753	green	blue
F22	6	22	AML	K052	90	4	Pedro	Pedro + Maru	48a	K052	Batch6(processed by Pedro Casado on 17th &18h of June	Batch6 (Desalted by Arran on 19th June)	Batch6 (Reconstituted by Arran at 12pm on 20th of June)	Batch6 Reconstituted by Ruth by on 21st of June)	F002163		2019-06-21	03:19:00	0.799211	blue	purple
F23	6	23	AML	K052	90	4	Pedro	Pedro + Maru	48b	K052.1	Batch6(processed by Pedro Casado on 17th &18h of June	Batch6 (Desalted by Arran on 19th June)	Batch6 (Reconstituted by Arran at 12pm on 20th of June)	Batch6 Reconstituted by Ruth by on 21st of June)	F002164		2019-06-21	19:00:00	0.883557	blue	purple
F24	6	24	AML	K052	90	4	Pedro	Pedro + Maru	48c	K052.2	Batch6(processed by Pedro Casado on 17th &18h of June	Batch6 (Desalted by Arran on 19th June)	Batch6 (Reconstituted by Arran at 12pm on 20th of June)	Batch6 Reconstituted by Ruth by on 21st of June)	F002165		2019-06-22	10:42:00	0.836063	blue	purple
F10	6	10	AML	KASUMI-1	90	4	Pedro	Pedro + Maru	44a	KASUMI.1	Batch6(processed by Pedro Casado on 17th &18h of June	Batch6 (Desalted by Arran on 19th June)	Batch6 (Reconstituted by Arran at 12pm on 20th of June)	Batch6 Reconstituted by Ruth by on 21st of June)	F002151		2019-06-20	20:03:00	0.803544	blue	purple
F11	6	11	AML	KASUMI-1	90	4	Pedro	Pedro + Maru	44b	KASUMI.1.1	Batch6(processed by Pedro Casado on 17th &18h of June	Batch6 (Desalted by Arran on 19th June)	Batch6 (Reconstituted by Arran at 12pm on 20th of June)	Batch6 Reconstituted by Ruth by on 21st of June)	F002152		2019-06-21	11:44:00	0.870084	blue	purple
F12	6	12	AML	KASUMI-1	90	4	Pedro	Pedro + Maru	44c	KASUMI.1.2	Batch6(processed by Pedro Casado on 17th &18h of June	Batch6 (Desalted by Arran on 19th June)	Batch6 (Reconstituted by Arran at 12pm on 20th of June)	Batch6 Reconstituted by Ruth by on 21st of June)	F002153		2019-06-22	03:26:00	0.878627	blue	purple
E7	5	7	AML	KG-1	90	2	Pedro	Pedro Casado	35a	KG.1	Batch5(processed by Pedro Casado on10th & 11th of June	Batch5 (Desalted by Pedro Casado on 12th of June)	Batch5 (Reconstituted by Arran at 12pm on 18th of June)	Batch5 (Reconstituted by Arran at 12pm on 19th of June)	F002094		2019-06-18	18:40:00	0.81758	blue	black
E8	5	8	AML	KG-1	90	2	Pedro	Pedro Casado	35b	KG.1.1	Batch5(processed by Pedro Casado on10th & 11th of June	Batch5 (Desalted by Pedro Casado on 12th of June)	Batch5 (Reconstituted by Arran at 12pm on 18th of June)	Batch5 (Reconstituted by Arran at 12pm on 19th of June)	F002095		2019-06-19	10:22:00	0.749008	blue	black
E9	5	9	AML	KG-1	90	2	Pedro	Pedro Casado	35c	KG.1.2	Batch5(processed by Pedro Casado on10th & 11th of June	Batch5 (Desalted by Pedro Casado on 12th of June)	Batch5 (Reconstituted by Arran at 12pm on 18th of June)	Batch5 (Reconstituted by Arran at 12pm on 19th of June)	F002096		2019-06-20	02:31:00	0.740307	blue	black
E19	5	19	AML	KMOE-2	90	4	Pedro	Pedro Casado	39a	KMOE.2	Batch5(processed by Pedro Casado on10th & 11th of June	Batch5 (Desalted by Pedro Casado on 12th of June)	Batch5 (Reconstituted by Arran at 12pm on 18th of June)	Batch5 (Reconstituted by Arran at 12pm on 19th of June)	F002106		2019-06-19	01:56:00	0.829231	blue	black
E20	5	20	AML	KMOE-2	90	4	Pedro	Pedro Casado	39b	KMOE.2.1	Batch5(processed by Pedro Casado on10th & 11th of June	Batch5 (Desalted by Pedro Casado on 12th of June)	Batch5 (Reconstituted by Arran at 12pm on 18th of June)	Batch5 (Reconstituted by Arran at 12pm on 19th of June)	F002107		2019-06-19	08:06:00	0.741577	blue	black
E21	5	21	AML	KMOE-2	90	4	Pedro	Pedro Casado	39c	KMOE.2.2	Batch5(processed by Pedro Casado on10th & 11th of June	Batch5 (Desalted by Pedro Casado on 12th of June)	Batch5 (Reconstituted by Arran at 12pm on 18th of June)	Batch5 (Reconstituted by Arran at 12pm on 19th of June)	F002108		2019-06-20	09:47:00	0.78627	blue	black
B4	2	4	Esophageal	KYSE-140	15	1	Maruan	Ruth & Vinni	10a	KYSE.140	Batch2 (processed by Ruth and Vinni on 3rd & 4th of June)	Batch2 (Desalted by Ruth on 6th of June)	Batch2 (Reconstituted by Ruth by on 29th of May)	Batch2 (Reconstituted by Ruth by on 27th of May)	F001965	F002061	2019-06-12	16:45:00	0.830995	red	seagreen
B5	2	5	Esophageal	KYSE-140	15	1	Maruan	Ruth & Vinni	10b	KYSE.140.1	Batch2 (processed by Ruth and Vinni on 3rd & 4th of June)	Batch2 (Desalted by Ruth on 6th of June)	Batch2 (Reconstituted by Ruth by on 29th of May)	Batch2 (Reconstituted by Ruth by on 27th of May)	F001966	F002062	2019-06-13	08:26:00	0.83953	red	seagreen
B6	2	6	Esophageal	KYSE-140	15	1	Maruan	Ruth & Vinni	10c	KYSE.140.2	Batch2 (processed by Ruth and Vinni on 3rd & 4th of June)	Batch2 (Desalted by Ruth on 6th of June)	Batch2 (Reconstituted by Ruth by on 29th of May)	Batch2 (Reconstituted by Ruth by on 27th of May)	F001967	F002063	2019-06-14	00:08:00	0.810113	red	seagreen
B1	2	1	Esophageal	KYSE-150	15	1	Maruan	Ruth & Vinni	9a	KYSE.150	Batch2 (processed by Ruth and Vinni on 3rd & 4th of June)	Batch2 (Desalted by Ruth on 6th of June)	Batch2 (Reconstituted by Ruth by on 29th of May)	Batch2 (Reconstituted by Ruth by on 27th of May)	F001962	F002058	2019-06-12	14:56:00	0.854836	red	seagreen
B2	2	2	Esophageal	KYSE-150	15	1	Maruan	Ruth & Vinni	9b	KYSE.150.1	Batch2 (processed by Ruth and Vinni on 3rd & 4th of June)	Batch2 (Desalted by Ruth on 6th of June)	Batch2 (Reconstituted by Ruth by on 29th of May)	Batch2 (Reconstituted by Ruth by on 27th of May)	F001963	F002059	2019-06-13	06:37:00	0.79124	red	seagreen
B3	2	3	Esophageal	KYSE-150	15	1	Maruan	Ruth & Vinni	9c	KYSE.150.2	Batch2 (processed by Ruth and Vinni on 3rd & 4th of June)	Batch2 (Desalted by Ruth on 6th of June)	Batch2 (Reconstituted by Ruth by on 29th of May)	Batch2 (Reconstituted by Ruth by on 27th of May)	F001964	F002060	2019-06-13	22:19:00	0.783073	red	seagreen
C16	3	16	Esophageal	KYSE-410	15	3	Maruan	Ruth &Nosheen	22a	KYSE.410	Batch3 (processed by Ruth, Nosheen and Vinni on 4th & 5th of June)	Batch3 (Desalted by Ruth on 6th of June)	Batch3 (Reconstituted by Ruth by on 31st of May)	Batch3 (Reconstituted by Ruth by on 30th of May)	F001989	F002085	2019-06-15	00:33:00	0.740338	red	blue
C17	3	17	Esophageal	KYSE-410	15	3	Maruan	Ruth &Nosheen	22b	KYSE.410.1	Batch3 (processed by Ruth, Nosheen and Vinni on 4th & 5th of June)	Batch3 (Desalted by Ruth on 6th of June)	Batch3 (Reconstituted by Ruth by on 31st of May)	Batch3 (Reconstituted by Ruth by on 30th of May)	F001990	F002086	2019-06-15	16:15:00	0.858661	red	blue
C18	3	18	Esophageal	KYSE-410	15	3	Maruan	Ruth &Nosheen	22c	KYSE.410.2	Batch3 (processed by Ruth, Nosheen and Vinni on 4th & 5th of June)	Batch3 (Desalted by Ruth on 6th of June)	Batch3 (Reconstituted by Ruth by on 31st of May)	Batch3 (Reconstituted by Ruth by on 30th of May)	F001991	F002087	2019-06-16	07:58:00	0.824463	red	blue
B22	2	22	Esophageal	KYSE-450	15	4	Maruan	Ruth & Vinni	16a	KYSE.450	Batch2 (processed by Ruth and Vinni on 3rd & 4th of June)	Batch2 (Desalted by Ruth on 6th of June)	Batch2 (Reconstituted by Ruth by on 29th of May)	Batch2 (Reconstituted by Ruth by on 27th of May)	F001983	F002079	2019-06-13	03:39:00	0.844635	red	seagreen
B23	2	23	Esophageal	KYSE-450	15	4	Maruan	Ruth & Vinni	16b	KYSE.450.1	Batch2 (processed by Ruth and Vinni on 3rd & 4th of June)	Batch2 (Desalted by Ruth on 6th of June)	Batch2 (Reconstituted by Ruth by on 29th of May)	Batch2 (Reconstituted by Ruth by on 27th of May)	F001984	F002080	2019-06-13	19:21:00	0.79879	red	seagreen
B24	2	24	Esophageal	KYSE-450	15	4	Maruan	Ruth & Vinni	16c	KYSE.450.2	Batch2 (processed by Ruth and Vinni on 3rd & 4th of June)	Batch2 (Desalted by Ruth on 6th of June)	Batch2 (Reconstituted by Ruth by on 29th of May)	Batch2 (Reconstituted by Ruth by on 27th of May)	F001985	F002081	2019-06-14	11:02:00	0.79458	red	seagreen
C13	3	13	Esophageal	KYSE-510	15	3	Maruan	Ruth &Nosheen	21a	KYSE.510	Batch3 (processed by Ruth, Nosheen and Vinni on 4th & 5th of June)	Batch3 (Desalted by Ruth on 6th of June)	Batch3 (Reconstituted by Ruth by on 31st of May)	Batch3 (Reconstituted by Ruth by on 30th of May)	F001986	F002082	2019-06-14	22:44:00	0.349317	red	blue
C14	3	14	Esophageal	KYSE-510	15	3	Maruan	Ruth &Nosheen	21b	KYSE.510.1	Batch3 (processed by Ruth, Nosheen and Vinni on 4th & 5th of June)	Batch3 (Desalted by Ruth on 6th of June)	Batch3 (Reconstituted by Ruth by on 31st of May)	Batch3 (Reconstituted by Ruth by on 30th of May)	F001987	F002083	2019-06-15	14:26:00	0.814499	red	blue
C15	3	15	Esophageal	KYSE-510	15	3	Maruan	Ruth &Nosheen	21c	KYSE.510.2	Batch3 (processed by Ruth, Nosheen and Vinni on 4th & 5th of June)	Batch3 (Desalted by Ruth on 6th of June)	Batch3 (Reconstituted by Ruth by on 31st of May)	Batch3 (Reconstituted by Ruth by on 30th of May)	F001988	F002084	2019-06-16	06:10:00	0.797198	red	blue
B19	2	19	Esophageal	KYSE-520	15	4	Maruan	Ruth & Vinni	15a	KYSE.520	Batch2 (processed by Ruth and Vinni on 3rd & 4th of June)	Batch2 (Desalted by Ruth on 6th of June)	Batch2 (Reconstituted by Ruth by on 29th of May)	Batch2 (Reconstituted by Ruth by on 27th of May)	F001980	F002076	2019-06-13	01:50:00	0.879754	red	seagreen
B20	2	20	Esophageal	KYSE-520	15	4	Maruan	Ruth & Vinni	15b	KYSE.520.1	Batch2 (processed by Ruth and Vinni on 3rd & 4th of June)	Batch2 (Desalted by Ruth on 6th of June)	Batch2 (Reconstituted by Ruth by on 29th of May)	Batch2 (Reconstituted by Ruth by on 27th of May)	F001981	F002077	2019-06-13	17:31:00	0.853852	red	seagreen
B21	2	21	Esophageal	KYSE-520	15	4	Maruan	Ruth & Vinni	15c	KYSE.520.2	Batch2 (processed by Ruth and Vinni on 3rd & 4th of June)	Batch2 (Desalted by Ruth on 6th of June)	Batch2 (Reconstituted by Ruth by on 29th of May)	Batch2 (Reconstituted by Ruth by on 27th of May)	F001982	F002078	2019-06-14	09:13:00	0.841601	red	seagreen
B7	2	7	Esophageal	KYSE-70	15	2	Maruan	Ruth & Vinni	11a	KYSE.70	Batch2 (processed by Ruth and Vinni on 3rd & 4th of June)	Batch2 (Desalted by Ruth on 6th of June)	Batch2 (Reconstituted by Ruth by on 29th of May)	Batch2 (Reconstituted by Ruth by on 27th of May)	F001968	F002064	2019-06-12	18:34:00	0.720464	red	seagreen
B8	2	8	Esophageal	KYSE-70	15	2	Maruan	Ruth & Vinni	11b	KYSE.70.1	Batch2 (processed by Ruth and Vinni on 3rd & 4th of June)	Batch2 (Desalted by Ruth on 6th of June)	Batch2 (Reconstituted by Ruth by on 29th of May)	Batch2 (Reconstituted by Ruth by on 27th of May)	F001969	F002065	2019-06-13	10:15:00	0.818063	red	seagreen
B9	2	9	Esophageal	KYSE-70	15	2	Maruan	Ruth & Vinni	11c	KYSE.70.2	Batch2 (processed by Ruth and Vinni on 3rd & 4th of June)	Batch2 (Desalted by Ruth on 6th of June)	Batch2 (Reconstituted by Ruth by on 29th of May)	Batch2 (Reconstituted by Ruth by on 27th of May)	F001970	F002066	2019-06-14	01:57:00	0.761801	red	seagreen
D4	4	4	AML	M-07e	90	1	Pedro	Pedro Casado	26a	M.07e	Batch4(processed by Pedro Casado on5th & 6th of June)	Batch4 (Desalted by Pedro Casado on 12th of June)	Batch4 (Reconstituted by Ruth by on 31st of May)	Batch4 (Reconstituted by Ruth by on 31st of May)	F002001	F002121	2019-06-16	16:25:00	0.878619	blue	grey
D5	4	5	AML	M-07e	90	1	Pedro	Pedro Casado	26b	M.07e.1	Batch4(processed by Pedro Casado on5th & 6th of June)	Batch4 (Desalted by Pedro Casado on 12th of June)	Batch4 (Reconstituted by Ruth by on 31st of May)	Batch4 (Reconstituted by Ruth by on 31st of May)	F002002	F002122	2019-06-17	08:06:00	0.692534	blue	grey
D6	4	6	AML	M-07e	90	1	Pedro	Pedro Casado	26c	M.07e.2	Batch4(processed by Pedro Casado on5th & 6th of June)	Batch4 (Desalted by Pedro Casado on 12th of June)	Batch4 (Reconstituted by Ruth by on 31st of May)	Batch4 (Reconstituted by Ruth by on 31st of May)	F002003	F002123	2019-06-17	23:49:00	0.861223	blue	grey
F16	6	16	AML	ME-1	90	4	Pedro	Pedro + Maru	46a	ME.1	Batch6(processed by Pedro Casado on 17th &18h of June	Batch6 (Desalted by Arran on 19th June)	Batch6 (Reconstituted by Arran at 12pm on 20th of June)	Batch6 Reconstituted by Ruth by on 21st of June)	F002157		2019-06-20	23:41:00	0.860069	blue	purple
F17	6	17	AML	ME-1	90	4	Pedro	Pedro + Maru	46b	ME.1.1	Batch6(processed by Pedro Casado on 17th &18h of June	Batch6 (Desalted by Arran on 19th June)	Batch6 (Reconstituted by Arran at 12pm on 20th of June)	Batch6 Reconstituted by Ruth by on 21st of June)	F002158		2019-06-21	15:22:00	0.800281	blue	purple
F18	6	18	AML	ME-1	90	4	Pedro	Pedro + Maru	46c	ME.1.2	Batch6(processed by Pedro Casado on 17th &18h of June	Batch6 (Desalted by Arran on 19th June)	Batch6 (Reconstituted by Arran at 12pm on 20th of June)	Batch6 Reconstituted by Ruth by on 21st of June)	F002159		2019-06-22	07:04:00	0.880215	blue	purple
F13	6	13	AML	ML-2	90	4	Pedro	Pedro + Maru	45a	ML.2	Batch6(processed by Pedro Casado on 17th &18h of June	Batch6 (Desalted by Arran on 19th June)	Batch6 (Reconstituted by Arran at 12pm on 20th of June)	Batch6 Reconstituted by Ruth by on 21st of June)	F002154		2019-06-20	21:52:00	0.900579	blue	purple
F14	6	14	AML	ML-2	90	4	Pedro	Pedro + Maru	45b	ML.2.1	Batch6(processed by Pedro Casado on 17th &18h of June	Batch6 (Desalted by Arran on 19th June)	Batch6 (Reconstituted by Arran at 12pm on 20th of June)	Batch6 Reconstituted by Ruth by on 21st of June)	F002155		2019-06-21	13:33:00	0.862224	blue	purple
F15	6	15	AML	ML-2	90	4	Pedro	Pedro + Maru	45c	ML.2.2	Batch6(processed by Pedro Casado on 17th &18h of June	Batch6 (Desalted by Arran on 19th June)	Batch6 (Reconstituted by Arran at 12pm on 20th of June)	Batch6 Reconstituted by Ruth by on 21st of June)	F002156		2019-06-22	05:15:00	0.81833	blue	purple
E10	5	10	AML	MOLM-13	90	2	Pedro	Pedro Casado	36a	MOLM.13	Batch5(processed by Pedro Casado on10th & 11th of June	Batch5 (Desalted by Pedro Casado on 12th of June)	Batch5 (Reconstituted by Arran at 12pm on 18th of June)	Batch5 (Reconstituted by Arran at 12pm on 19th of June)	F002097		2019-06-18	20:29:00	0.851384	blue	black
E11	5	11	AML	MOLM-13	90	2	Pedro	Pedro Casado	36b	MOLM.13.1	Batch5(processed by Pedro Casado on10th & 11th of June	Batch5 (Desalted by Pedro Casado on 12th of June)	Batch5 (Reconstituted by Arran at 12pm on 18th of June)	Batch5 (Reconstituted by Arran at 12pm on 19th of June)	F002098		2019-06-19	12:39:00	0.883673	blue	black
E12	5	12	AML	MOLM-13	90	2	Pedro	Pedro Casado	36c	MOLM.13.2	Batch5(processed by Pedro Casado on10th & 11th of June	Batch5 (Desalted by Pedro Casado on 12th of June)	Batch5 (Reconstituted by Arran at 12pm on 18th of June)	Batch5 (Reconstituted by Arran at 12pm on 19th of June)	F002099		2019-06-20	04:20:00	0.8	blue	black
F4	6	4	AML	MONO-MAC-6	90	4	Pedro	Pedro + Maru	42a	MONO.MAC.6	Batch6(processed by Pedro Casado on 17th &18h of June	Batch6 (Desalted by Arran on 19th June)	Batch6 (Reconstituted by Arran at 12pm on 20th of June)	Batch6 Reconstituted by Ruth by on 21st of June)	F002145		2019-06-20	16:24:00	0.899297	blue	purple
F5	6	5	AML	MONO-MAC-6	90	4	Pedro	Pedro + Maru	42b	MONO.MAC.6.1	Batch6(processed by Pedro Casado on 17th &18h of June	Batch6 (Desalted by Arran on 19th June)	Batch6 (Reconstituted by Arran at 12pm on 20th of June)	Batch6 Reconstituted by Ruth by on 21st of June)	F002146		2019-06-21	08:06:00	0.830794	blue	purple
F6	6	6	AML	MONO-MAC-6	90	4	Pedro	Pedro + Maru	42c	MONO.MAC.6.2	Batch6(processed by Pedro Casado on 17th &18h of June	Batch6 (Desalted by Arran on 19th June)	Batch6 (Reconstituted by Arran at 12pm on 20th of June)	Batch6 Reconstituted by Ruth by on 21st of June)	F002147		2019-06-21	23:47:00	0.909174	blue	purple
E22	5	22	AML	MV-4-11	90	4	Pedro	Pedro Casado	40a	MV.4.11	Batch5(processed by Pedro Casado on10th & 11th of June	Batch5 (Desalted by Pedro Casado on 12th of June)	Batch5 (Reconstituted by Arran at 12pm on 18th of June)	Batch5 (Reconstituted by Arran at 12pm on 19th of June)	F002109		2019-06-19	03:45:00	0.805401	blue	black
E23	5	23	AML	MV-4-11	90	4	Pedro	Pedro Casado	40b	MV.4.11.1	Batch5(processed by Pedro Casado on10th & 11th of June	Batch5 (Desalted by Pedro Casado on 12th of June)	Batch5 (Reconstituted by Arran at 12pm on 18th of June)	Batch5 (Reconstituted by Arran at 12pm on 19th of June)	F002110		2019-06-19	19:55:00	0.858078	blue	black
E24	5	24	AML	MV-4-11	90	4	Pedro	Pedro Casado	40c	MV.4.11.2	Batch5(processed by Pedro Casado on10th & 11th of June	Batch5 (Desalted by Pedro Casado on 12th of June)	Batch5 (Reconstituted by Arran at 12pm on 18th of June)	Batch5 (Reconstituted by Arran at 12pm on 19th of June)	F002111		2019-06-20	11:36:00	0.847472	blue	black
D7	4	7	AML	NB4	90	2	Pedro	Pedro Casado	27a	NB4	Batch4(processed by Pedro Casado on5th & 6th of June)	Batch4 (Desalted by Pedro Casado on 12th of June)	Batch4 (Reconstituted by Ruth by on 31st of May)	Batch4 (Reconstituted by Ruth by on 31st of May)	F002004	F002124	2019-06-16	18:14:00	0.77266	blue	grey
D8	4	8	AML	NB4	90	2	Pedro	Pedro Casado	27b	NB4.1	Batch4(processed by Pedro Casado on5th & 6th of June)	Batch4 (Desalted by Pedro Casado on 12th of June)	Batch4 (Reconstituted by Ruth by on 31st of May)	Batch4 (Reconstituted by Ruth by on 31st of May)	F002005	F002125	2019-06-17	09:55:00	0.75405	blue	grey
D9	4	9	AML	NB4	90	2	Pedro	Pedro Casado	27c	NB4.2	Batch4(processed by Pedro Casado on5th & 6th of June)	Batch4 (Desalted by Pedro Casado on 12th of June)	Batch4 (Reconstituted by Ruth by on 31st of May)	Batch4 (Reconstituted by Ruth by on 31st of May)	F002006	F002126	2019-06-18	01:38:00	0.883371	blue	grey
E1	5	1	AML	NOMO-1	90	1	Pedro	Pedro Casado	33a	NOMO.1	Batch5(processed by Pedro Casado on10th & 11th of June	Batch5 (Desalted by Pedro Casado on 12th of June)	Batch5 (Reconstituted by Arran at 12pm on 18th of June)	Batch5 (Reconstituted by Arran at 12pm on 19th of June)	F002088		2019-06-18	15:02:00	0.843291	blue	black
E2	5	2	AML	NOMO-1	90	1	Pedro	Pedro Casado	33b	NOMO.1.1	Batch5(processed by Pedro Casado on10th & 11th of June	Batch5 (Desalted by Pedro Casado on 12th of June)	Batch5 (Reconstituted by Arran at 12pm on 18th of June)	Batch5 (Reconstituted by Arran at 12pm on 19th of June)	F002089		2019-06-19	06:44:00	0.851024	blue	black
E3	5	3	AML	NOMO-1	90	1	Pedro	Pedro Casado	33c	NOMO.1.2	Batch5(processed by Pedro Casado on10th & 11th of June	Batch5 (Desalted by Pedro Casado on 12th of June)	Batch5 (Reconstituted by Arran at 12pm on 18th of June)	Batch5 (Reconstituted by Arran at 12pm on 19th of June)	F002090		2019-06-19	22:53:00	0.776121	blue	black
C19	3	19	AML	OCI-AML2	15	4	Nosheen	Ruth &Nosheen	23a	OCI.AML2	Batch3 (processed by Ruth, Nosheen and Vinni on 4th & 5th of June)	Batch3 (Desalted by Ruth on 6th of June)	Batch3 (Reconstituted by Ruth by on 31st of May)	Batch3 (Reconstituted by Ruth by on 30th of May)	F001992	F002112	2019-06-15	02:22:00	0.548338	blue	blue
C20	3	20	AML	OCI-AML2	15	4	Nosheen	Ruth &Nosheen	23b	OCI.AML2.1	Batch3 (processed by Ruth, Nosheen and Vinni on 4th & 5th of June)	Batch3 (Desalted by Ruth on 6th of June)	Batch3 (Reconstituted by Ruth by on 31st of May)	Batch3 (Reconstituted by Ruth by on 30th of May)	F001993	F002113	2019-06-15	18:05:00	0.845187	blue	blue
C21	3	21	AML	OCI-AML2	15	4	Nosheen	Ruth &Nosheen	23c	OCI.AML2.2	Batch3 (processed by Ruth, Nosheen and Vinni on 4th & 5th of June)	Batch3 (Desalted by Ruth on 6th of June)	Batch3 (Reconstituted by Ruth by on 31st of May)	Batch3 (Reconstituted by Ruth by on 30th of May)	F001994	F002114	2019-06-16	09:47:00	0.713837	blue	blue
D19	4	19	AML	OCI-AML3	90	4	Pedro	Pedro Casado	31a	OCI.AML3	Batch4(processed by Pedro Casado on5th & 6th of June)	Batch4 (Desalted by Pedro Casado on 12th of June)	Batch4 (Reconstituted by Ruth by on 31st of May)	Batch4 (Reconstituted by Ruth by on 31st of May)	F002016	F002136	2019-06-17	01:30:00	0.791748	blue	grey
D20	4	20	AML	OCI-AML3	90	4	Pedro	Pedro Casado	31b	OCI.AML3.1	Batch4(processed by Pedro Casado on5th & 6th of June)	Batch4 (Desalted by Pedro Casado on 12th of June)	Batch4 (Reconstituted by Ruth by on 31st of May)	Batch4 (Reconstituted by Ruth by on 31st of May)	F002017	F002137	2019-06-17	17:12:00	0.778945	blue	grey
D21	4	21	AML	OCI-AML3	90	4	Pedro	Pedro Casado	31c	OCI.AML3.2	Batch4(processed by Pedro Casado on5th & 6th of June)	Batch4 (Desalted by Pedro Casado on 12th of June)	Batch4 (Reconstituted by Ruth by on 31st of May)	Batch4 (Reconstituted by Ruth by on 31st of May)	F002018	F002138	2019-06-18	08:54:00	0.850966	blue	grey
D10	4	10	AML	OCI-AML5	90	2	Pedro	Pedro Casado	28a	OCI.AML5	Batch4(processed by Pedro Casado on5th & 6th of June)	Batch4 (Desalted by Pedro Casado on 12th of June)	Batch4 (Reconstituted by Ruth by on 31st of May)	Batch4 (Reconstituted by Ruth by on 31st of May)	F002007	F002127	2019-06-16	20:03:00	0.737634	blue	grey
D11	4	11	AML	OCI-AML5	90	2	Pedro	Pedro Casado	28b	OCI.AML5.1	Batch4(processed by Pedro Casado on5th & 6th of June)	Batch4 (Desalted by Pedro Casado on 12th of June)	Batch4 (Reconstituted by Ruth by on 31st of May)	Batch4 (Reconstituted by Ruth by on 31st of May)	F002008	F002128	2019-06-17	11:45:00	0.857405	blue	grey
D12	4	12	AML	OCI-AML5	90	2	Pedro	Pedro Casado	28c	OCI.AML5.2	Batch4(processed by Pedro Casado on5th & 6th of June)	Batch4 (Desalted by Pedro Casado on 12th of June)	Batch4 (Reconstituted by Ruth by on 31st of May)	Batch4 (Reconstituted by Ruth by on 31st of May)	F002009	F002129	2019-06-18	03:27:00	0.791552	blue	grey
D13	4	13	AML	OCI-M1	90	3	Pedro	Pedro Casado	29a	OCI.M1	Batch4(processed by Pedro Casado on5th & 6th of June)	Batch4 (Desalted by Pedro Casado on 12th of June)	Batch4 (Reconstituted by Ruth by on 31st of May)	Batch4 (Reconstituted by Ruth by on 31st of May)	F002010	F002130	2019-06-16	21:52:00	0.817608	blue	grey
D14	4	14	AML	OCI-M1	90	3	Pedro	Pedro Casado	29b	OCI.M1.1	Batch4(processed by Pedro Casado on5th & 6th of June)	Batch4 (Desalted by Pedro Casado on 12th of June)	Batch4 (Reconstituted by Ruth by on 31st of May)	Batch4 (Reconstituted by Ruth by on 31st of May)	F002011	F002131	2019-06-17	13:34:00	0.85999	blue	grey
D15	4	15	AML	OCI-M1	90	3	Pedro	Pedro Casado	29c	OCI.M1.2	Batch4(processed by Pedro Casado on5th & 6th of June)	Batch4 (Desalted by Pedro Casado on 12th of June)	Batch4 (Reconstituted by Ruth by on 31st of May)	Batch4 (Reconstituted by Ruth by on 31st of May)	F002012	F002132	2019-06-18	05:16:00	0.761107	blue	grey
B13	2	13	Esophageal	OE19	15	3	Maruan	Ruth & Vinni	13a	OE19	Batch2 (processed by Ruth and Vinni on 3rd & 4th of June)	Batch2 (Desalted by Ruth on 6th of June)	Batch2 (Reconstituted by Ruth by on 29th of May)	Batch2 (Reconstituted by Ruth by on 27th of May)	F001974	F002070	2019-06-12	22:12:00	0.78357	red	seagreen
B14	2	14	Esophageal	OE19	15	3	Maruan	Ruth & Vinni	13b	OE19.1	Batch2 (processed by Ruth and Vinni on 3rd & 4th of June)	Batch2 (Desalted by Ruth on 6th of June)	Batch2 (Reconstituted by Ruth by on 29th of May)	Batch2 (Reconstituted by Ruth by on 27th of May)	F001975	F002071	2019-06-13	13:53:00	0.651594	red	seagreen
B15	2	15	Esophageal	OE19	15	3	Maruan	Ruth & Vinni	13c	OE19.2	Batch2 (processed by Ruth and Vinni on 3rd & 4th of June)	Batch2 (Desalted by Ruth on 6th of June)	Batch2 (Reconstituted by Ruth by on 29th of May)	Batch2 (Reconstituted by Ruth by on 27th of May)	F001976	F002072	2019-06-14	05:35:00	0.753914	red	seagreen
B16	2	16	Esophageal	OE33	15	3	Maruan	Ruth & Vinni	14a	OE33	Batch2 (processed by Ruth and Vinni on 3rd & 4th of June)	Batch2 (Desalted by Ruth on 6th of June)	Batch2 (Reconstituted by Ruth by on 29th of May)	Batch2 (Reconstituted by Ruth by on 27th of May)	F001977	F002073	2019-06-13	00:01:00	0.736866	red	seagreen
B17	2	17	Esophageal	OE33	15	3	Maruan	Ruth & Vinni	14b	OE33.1	Batch2 (processed by Ruth and Vinni on 3rd & 4th of June)	Batch2 (Desalted by Ruth on 6th of June)	Batch2 (Reconstituted by Ruth by on 29th of May)	Batch2 (Reconstituted by Ruth by on 27th of May)	F001978	F002074	2019-06-13	15:42:00	0.575616	red	seagreen
B18	2	18	Esophageal	OE33	15	3	Maruan	Ruth & Vinni	14c	OE33.2	Batch2 (processed by Ruth and Vinni on 3rd & 4th of June)	Batch2 (Desalted by Ruth on 6th of June)	Batch2 (Reconstituted by Ruth by on 29th of May)	Batch2 (Reconstituted by Ruth by on 27th of May)	F001979	F002075	2019-06-14	07:24:00	0.897011	red	seagreen
E13	5	13	AML	P31-FUJ	90	3	Pedro	Pedro Casado	37a	P31.FUJ	Batch5(processed by Pedro Casado on10th & 11th of June	Batch5 (Desalted by Pedro Casado on 12th of June)	Batch5 (Reconstituted by Arran at 12pm on 18th of June)	Batch5 (Reconstituted by Arran at 12pm on 19th of June)	F002100		2019-06-18	22:18:00	0.872866	blue	black
E14	5	14	AML	P31-FUJ	90	3	Pedro	Pedro Casado	37b	P31.FUJ.1	Batch5(processed by Pedro Casado on10th & 11th of June	Batch5 (Desalted by Pedro Casado on 12th of June)	Batch5 (Reconstituted by Arran at 12pm on 18th of June)	Batch5 (Reconstituted by Arran at 12pm on 19th of June)	F002101		2019-06-19	14:28:00	0.864729	blue	black
E15	5	15	AML	P31-FUJ	90	3	Pedro	Pedro Casado	37c	P31.FUJ.2	Batch5(processed by Pedro Casado on10th & 11th of June	Batch5 (Desalted by Pedro Casado on 12th of June)	Batch5 (Reconstituted by Arran at 12pm on 18th of June)	Batch5 (Reconstituted by Arran at 12pm on 19th of June)	F002102		2019-06-20	06:09:00	0.826028	blue	black
D16	4	16	AML	PL-21	90	3	Pedro	Pedro Casado	30a	PL.21	Batch4(processed by Pedro Casado on5th & 6th of June)	Batch4 (Desalted by Pedro Casado on 12th of June)	Batch4 (Reconstituted by Ruth by on 31st of May)	Batch4 (Reconstituted by Ruth by on 31st of May)	F002013	F002133	2019-06-16	23:41:00	0.848843	blue	grey
D17	4	17	AML	PL-21	90	3	Pedro	Pedro Casado	30b	PL.21.1	Batch4(processed by Pedro Casado on5th & 6th of June)	Batch4 (Desalted by Pedro Casado on 12th of June)	Batch4 (Reconstituted by Ruth by on 31st of May)	Batch4 (Reconstituted by Ruth by on 31st of May)	F002014	F002134	2019-06-17	15:23:00	0.807839	blue	grey
D18	4	18	AML	PL-21	90	3	Pedro	Pedro Casado	30c	PL.21.2	Batch4(processed by Pedro Casado on5th & 6th of June)	Batch4 (Desalted by Pedro Casado on 12th of June)	Batch4 (Reconstituted by Ruth by on 31st of May)	Batch4 (Reconstituted by Ruth by on 31st of May)	F002015	F002135	2019-06-18	07:05:00	0.88115	blue	grey
A13	1	13	Hepatocellular	PLC-PRF-5	15	3	Arran	Arran	5a	PLC.PRF.5	Batch1 (Processed by Arran on 28 & 29th of May	Batch1 (Desalted by Ruth on 6th of June)	Batch1 (Reconstituted by Ruth by on 27th of May)	Batch1 (Reconstituted by Ruth by on 24th ofMay)	F001938	F002034	2019-06-10	23:08:00	0.822312	green	orange
A14	1	14	Hepatocellular	PLC-PRF-5	15	3	Arran	Arran	5b	PLC.PRF.5.1	Batch1 (Processed by Arran on 28 & 29th of May	Batch1 (Desalted by Ruth on 6th of June)	Batch1 (Reconstituted by Ruth by on 27th of May)	Batch1 (Reconstituted by Ruth by on 24th ofMay)	F001939	F002035	2019-06-11	14:49:00	0.835099	green	orange
A15	1	15	Hepatocellular	PLC-PRF-5	15	3	Arran	Arran	5c	PLC.PRF.5.2	Batch1 (Processed by Arran on 28 & 29th of May	Batch1 (Desalted by Ruth on 6th of June)	Batch1 (Reconstituted by Ruth by on 27th of May)	Batch1 (Reconstituted by Ruth by on 24th ofMay)	F001940	F002036	2019-06-12	06:30:00	0.854463	green	orange
F1	6	1	AML	SIG-M5	90	4	Pedro	Pedro + Maru	41a	SIG.M5	Batch6(processed by Pedro Casado on 17th &18h of June	Batch6 (Desalted by Arran on 19th June)	Batch6 (Reconstituted by Arran at 12pm on 20th of June)	Batch6 Reconstituted by Ruth by on 21st of June)	F002142		2019-06-20	14:35:00	0.705571	blue	purple
F2	6	2	AML	SIG-M5	90	4	Pedro	Pedro + Maru	41b	SIG.M5.1	Batch6(processed by Pedro Casado on 17th &18h of June	Batch6 (Desalted by Arran on 19th June)	Batch6 (Reconstituted by Arran at 12pm on 20th of June)	Batch6 Reconstituted by Ruth by on 21st of June)	F002143		2019-06-21	06:17:00	0.833938	blue	purple
F3	6	3	AML	SIG-M5	90	4	Pedro	Pedro + Maru	41c	SIG.M5.2	Batch6(processed by Pedro Casado on 17th &18h of June	Batch6 (Desalted by Arran on 19th June)	Batch6 (Reconstituted by Arran at 12pm on 20th of June)	Batch6 Reconstituted by Ruth by on 21st of June)	F002144		2019-06-21	21:58:00	0.758259	blue	purple
A1	1	1	Hepatocellular	SK-HEP-1	15	1	Arran	Arran	1a	SK.HEP.1	Batch1 (Processed by Arran on 28 & 29th of May	Batch1 (Desalted by Ruth on 6th of June)	Batch1 (Reconstituted by Ruth by on 27th of May)	Batch1 (Reconstituted by Ruth by on 24th ofMay)	F001926	F002022	2019-06-10	15:52:00	0.8625	green	orange
A2	1	2	Hepatocellular	SK-HEP-1	15	1	Arran	Arran	1b	SK.HEP.1.1	Batch1 (Processed by Arran on 28 & 29th of May	Batch1 (Desalted by Ruth on 6th of June)	Batch1 (Reconstituted by Ruth by on 27th of May)	Batch1 (Reconstituted by Ruth by on 24th ofMay)	F001927	F002023	2019-06-11	07:33:00	0.865628	green	orange
A3	1	3	Hepatocellular	SK-HEP-1	15	1	Arran	Arran	1c	SK.HEP.1.2	Batch1 (Processed by Arran on 28 & 29th of May	Batch1 (Desalted by Ruth on 6th of June)	Batch1 (Reconstituted by Ruth by on 27th of May)	Batch1 (Reconstituted by Ruth by on 24th ofMay)	F001928	F002024	2019-06-11	11:14:00	0.845682	green	orange
D22	4	22	AML	SKM-1	90	4	Pedro	Pedro Casado	32a	SKM.1	Batch4(processed by Pedro Casado on5th & 6th of June)	Batch4 (Desalted by Pedro Casado on 12th of June)	Batch4 (Reconstituted by Ruth by on 31st of May)	Batch4 (Reconstituted by Ruth by on 31st of May)	F002019	F002139	2019-06-17	03:19:00	0.8465	blue	grey
D23	4	23	AML	SKM-1	90	4	Pedro	Pedro Casado	32b	SKM.1.1	Batch4(processed by Pedro Casado on5th & 6th of June)	Batch4 (Desalted by Pedro Casado on 12th of June)	Batch4 (Reconstituted by Ruth by on 31st of May)	Batch4 (Reconstituted by Ruth by on 31st of May)	F002020	F002140	2019-06-17	19:01:00	0.878221	blue	grey
D24	4	24	AML	SKM-1	90	4	Pedro	Pedro Casado	32c	SKM.1.2	Batch4(processed by Pedro Casado on5th & 6th of June)	Batch4 (Desalted by Pedro Casado on 12th of June)	Batch4 (Reconstituted by Ruth by on 31st of May)	Batch4 (Reconstituted by Ruth by on 31st of May)	F002021	F002141	2019-06-18	10:43:00	0.878405	blue	grey
C7	3	7	Hepatocellular	SNU-182	15	2	Arran	Ruth &Nosheen	19a	SNU.182	Batch3 (processed by Ruth, Nosheen and Vinni on 4th & 5th of June)	Batch3 (Desalted by Ruth on 6th of June)	Batch3 (Reconstituted by Ruth by on 31st of May)	Batch3 (Reconstituted by Ruth by on 30th of May)	F001956	F002052	2019-06-14	19:06:00	0.819894	green	blue
C8	3	8	Hepatocellular	SNU-182	15	2	Arran	Ruth &Nosheen	19b	SNU.182.1	Batch3 (processed by Ruth, Nosheen and Vinni on 4th & 5th of June)	Batch3 (Desalted by Ruth on 6th of June)	Batch3 (Reconstituted by Ruth by on 31st of May)	Batch3 (Reconstituted by Ruth by on 30th of May)	F001957	F002053	2019-06-15	10:48:00	0.852002	green	blue
C9	3	9	Hepatocellular	SNU-182	15	2	Arran	Ruth &Nosheen	19c	SNU.182.2	Batch3 (processed by Ruth, Nosheen and Vinni on 4th & 5th of June)	Batch3 (Desalted by Ruth on 6th of June)	Batch3 (Reconstituted by Ruth by on 31st of May)	Batch3 (Reconstituted by Ruth by on 30th of May)	F001958	F002054	2019-06-16	02:31:00	0.762233	green	blue
A22	1	22	Hepatocellular	SNU-387	15	4	Arran	Arran	8a	SNU.387	Batch1 (Processed by Arran on 28 & 29th of May	Batch1 (Desalted by Ruth on 6th of June)	Batch1 (Reconstituted by Ruth by on 27th of May)	Batch1 (Reconstituted by Ruth by on 24th ofMay)	F001947	F002043	2019-06-11	04:35:00	0.85683	green	orange
A23	1	23	Hepatocellular	SNU-387	15	4	Arran	Arran	8b	SNU.387.1	Batch1 (Processed by Arran on 28 & 29th of May	Batch1 (Desalted by Ruth on 6th of June)	Batch1 (Reconstituted by Ruth by on 27th of May)	Batch1 (Reconstituted by Ruth by on 24th ofMay)	F001948	F002044	2019-06-11	20:16:00	0.857412	green	orange
A24	1	24	Hepatocellular	SNU-387	15	4	Arran	Arran	8c	SNU.387.2	Batch1 (Processed by Arran on 28 & 29th of May	Batch1 (Desalted by Ruth on 6th of June)	Batch1 (Reconstituted by Ruth by on 27th of May)	Batch1 (Reconstituted by Ruth by on 24th ofMay)	F001949	F002045	2019-06-12	11:57:00	0.843647	green	orange
C4	3	4	Hepatocellular	SNU-398	15	1	Arran	Ruth &Nosheen	18a	SNU.398	Batch3 (processed by Ruth, Nosheen and Vinni on 4th & 5th of June)	Batch3 (Desalted by Ruth on 6th of June)	Batch3 (Reconstituted by Ruth by on 31st of May)	Batch3 (Reconstituted by Ruth by on 30th of May)	F001953	F002049	2019-06-14	17:17:00	0.762075	green	blue
C5	3	5	Hepatocellular	SNU-398	15	1	Arran	Ruth &Nosheen	18b	SNU.398.1	Batch3 (processed by Ruth, Nosheen and Vinni on 4th & 5th of June)	Batch3 (Desalted by Ruth on 6th of June)	Batch3 (Reconstituted by Ruth by on 31st of May)	Batch3 (Reconstituted by Ruth by on 30th of May)	F001954	F002050	2019-06-15	08:59:00	0.84245	green	blue
C6	3	6	Hepatocellular	SNU-398	15	1	Arran	Ruth &Nosheen	18c	SNU.398.2	Batch3 (processed by Ruth, Nosheen and Vinni on 4th & 5th of June)	Batch3 (Desalted by Ruth on 6th of June)	Batch3 (Reconstituted by Ruth by on 31st of May)	Batch3 (Reconstituted by Ruth by on 30th of May)	F001955	F002051	2019-06-16	00:42:00	0.725703	green	blue
C1	3	1	Hepatocellular	SNU-423	15	1	Arran	Ruth &Nosheen	17a	SNU.423	Batch3 (processed by Ruth, Nosheen and Vinni on 4th & 5th of June)	Batch3 (Desalted by Ruth on 6th of June)	Batch3 (Reconstituted by Ruth by on 31st of May)	Batch3 (Reconstituted by Ruth by on 30th of May)	F001950	F002046	2019-06-14	15:28:00	0.863663	green	blue
C2	3	2	Hepatocellular	SNU-423	15	1	Arran	Ruth &Nosheen	17b	SNU.423.1	Batch3 (processed by Ruth, Nosheen and Vinni on 4th & 5th of June)	Batch3 (Desalted by Ruth on 6th of June)	Batch3 (Reconstituted by Ruth by on 31st of May)	Batch3 (Reconstituted by Ruth by on 30th of May)	F001951	F002047	2019-06-15	07:10:00	0.678114	green	blue
C3	3	3	Hepatocellular	SNU-423	15	1	Arran	Ruth &Nosheen	17c	SNU.423.2	Batch3 (processed by Ruth, Nosheen and Vinni on 4th & 5th of June)	Batch3 (Desalted by Ruth on 6th of June)	Batch3 (Reconstituted by Ruth by on 31st of May)	Batch3 (Reconstituted by Ruth by on 30th of May)	F001952	F002048	2019-06-15	22:53:00	0.8402	green	blue
A19	1	19	Hepatocellular	SNU-449	15	4	Arran	Arran	7a	SNU.449	Batch1 (Processed by Arran on 28 & 29th of May	Batch1 (Desalted by Ruth on 6th of June)	Batch1 (Reconstituted by Ruth by on 27th of May)	Batch1 (Reconstituted by Ruth by on 24th ofMay)	F001944	F002040	2019-06-11	02:46:00	0.875416	green	orange
A20	1	20	Hepatocellular	SNU-449	15	4	Arran	Arran	7b	SNU.449.1	Batch1 (Processed by Arran on 28 & 29th of May	Batch1 (Desalted by Ruth on 6th of June)	Batch1 (Reconstituted by Ruth by on 27th of May)	Batch1 (Reconstituted by Ruth by on 24th ofMay)	F001945	F002041	2019-06-11	06:27:00	0.852523	green	orange
A21	1	21	Hepatocellular	SNU-449	15	4	Arran	Arran	7c	SNU.449.2	Batch1 (Processed by Arran on 28 & 29th of May	Batch1 (Desalted by Ruth on 6th of June)	Batch1 (Reconstituted by Ruth by on 27th of May)	Batch1 (Reconstituted by Ruth by on 24th ofMay)	F001946	F002042	2019-06-12	10:08:00	0.862094	green	orange
A4	1	4	Hepatocellular	SNU-475	15	1	Arran	Arran	2a	SNU.475	Batch1 (Processed by Arran on 28 & 29th of May	Batch1 (Desalted by Ruth on 6th of June)	Batch1 (Reconstituted by Ruth by on 27th of May)	Batch1 (Reconstituted by Ruth by on 24th ofMay)	F001929	F002025	2019-06-10	17:41:00	0.811666	green	orange
A5	1	5	Hepatocellular	SNU-475	15	1	Arran	Arran	2b	SNU.475.1	Batch1 (Processed by Arran on 28 & 29th of May	Batch1 (Desalted by Ruth on 6th of June)	Batch1 (Reconstituted by Ruth by on 27th of May)	Batch1 (Reconstituted by Ruth by on 24th ofMay)	F001930	F002026	2019-06-11	09:22:00	0.831335	green	orange
A6	1	6	Hepatocellular	SNU-475	15	1	Arran	Arran	2c	SNU.475.2	Batch1 (Processed by Arran on 28 & 29th of May	Batch1 (Desalted by Ruth on 6th of June)	Batch1 (Reconstituted by Ruth by on 27th of May)	Batch1 (Reconstituted by Ruth by on 24th ofMay)	F001931	F002027	2019-06-12	01:03:00	0.864936	green	orange
F7	6	7	AML	THP-1	90	4	Pedro	Pedro + Maru	43a	THP.1	Batch6(processed by Pedro Casado on 17th &18h of June	Batch6 (Desalted by Arran on 19th June)	Batch6 (Reconstituted by Arran at 12pm on 20th of June)	Batch6 Reconstituted by Ruth by on 21st of June)	F002148		2019-06-20	18:13:00	0.894417	blue	purple
F8	6	8	AML	THP-1	90	4	Pedro	Pedro + Maru	43b	THP.1.1	Batch6(processed by Pedro Casado on 17th &18h of June	Batch6 (Desalted by Arran on 19th June)	Batch6 (Reconstituted by Arran at 12pm on 20th of June)	Batch6 Reconstituted by Ruth by on 21st of June)	F002149		2019-06-21	09:55:00	0.815188	blue	purple
F9	6	9	AML	THP-1	90	4	Pedro	Pedro + Maru	43c	THP.1.2	Batch6(processed by Pedro Casado on 17th &18h of June	Batch6 (Desalted by Arran on 19th June)	Batch6 (Reconstituted by Arran at 12pm on 20th of June)	Batch6 Reconstituted by Ruth by on 21st of June)	F002150		2019-06-22	01:36:00	0.9087	blue	purple
