# Supplementary material for: Drug ranking using machine learning systematically predicts the efficacy of anti-cancer drugs
Source: Nat Commun. 2021 Mar 25;12:1850. doi: 10.1038/s41467-021-22170-8 (PMC7994645; doi:10.1038/s41467-021-22170-8)
Supplement: Supplementary file 4 — Supplementary Data 2 [file 41467_2021_22170_MOESM4_ESM.xlsx]

## Sheet: combiPeptData Phospho
acc_no	protein	peptide	pep_mod	m_z	best_tr	z_pept	xmod_pos	max_ppm	min_ppm	mean_ppm	min_tR	max_tR	prot_scr	max_expectancy	Mean_expt	max_scr	mean_scr	N_peptides	pep_start	pep_end	max_delta_score	...25	SumInten	...29	...30	db_id
KDM1A_HUMAN	Lysine-specific histone demethylase 1A OS=Homo sapiens GN=KDM1A PE=1 SV=2	AAAAAAAAAAAATGTEAGPGTAGGSENGSEVAAQPAGLSGPAEVGPGAVGERTPR	Phospho (ST)	968.064	51.2174	5	x'000000000000000000000000000000000000000300000000000000000	1.15526	1.15526	1.15526	51.2174	51.2174	123.47	0.0936888	0.0936888	24.34	24.34	2	7	61	1.33	KDM1A(S45);	8224.22	KDM1A;	O60341;	p00000
KDM1A_HUMAN	Lysine-specific histone demethylase 1A OS=Homo sapiens GN=KDM1A PE=1 SV=2	AAAAAAAAAAAATGTEAGPGTAGGSENGSEVAAQPAGLSGPAEVGPGAVGERTPR	Phospho (ST)	1209.83	51.2961	4	x'000000000000030000000000000000000000000000000000000000000	0.116229	-1.45556	-0.959202	51.2468	51.361	180.16	6.695e-07	1.94634e-05	76.12	64.8886	70	7	61	56.83	KDM1A(T19);	53417.8	KDM1A;	O60341;	p00001
SRP14_HUMAN	Signal recognition particle 14 kDa protein OS=Homo sapiens GN=SRP14 PE=1 SV=2	AAAAAAAAAPAAAATAPTTAATTAATAAQ	NA	790.075	47.5986	3	x'0000000000000000000000000000000	-0.606201	-0.606201	-0.606201	47.5986	47.5986	27.95	0.032626	0.032626	27.95	27.95	1	108	136	27.95	SRP14(107-136, no_mod);	4162.08	SRP14;	P37108;	p00002
ZFP91_HUMAN	E3 ubiquitin-protein ligase ZFP91 OS=Homo sapiens GN=ZFP91 PE=1 SV=1	AAAAAAAAAVSR	Phospho (ST)	540.764	29.6355	2	x'00000000000300	0.117646	-6.99673	-0.234365	29.1823	29.8458	103.12	2.73634e-07	2.73634e-07	76.58	76.58	7	59	70	72.33	ZFP91(S69);	97637.9	ZFP91;	Q96JP5;	p00003
ZFP91_HUMAN	E3 ubiquitin-protein ligase ZFP91 OS=Homo sapiens GN=ZFP91 PE=1 SV=1	AAAAAAAAAVSRR	Phospho (ST)	412.879	27.5335	3	x'000000000003000	0.580278	-0.439458	-0.36662	26.6458	27.6076	120.43	0.000439826	0.000439826	45.54	45.54	4	59	71	37.82	ZFP91(S69);	17769.6	ZFP91;	Q96JP5;	p00004
INCE_HUMAN	Inner centromere protein OS=Homo sapiens GN=INCENP PE=1 SV=3	AAAAAAAATMALAAPSSPTPESPTMLTK	2 Phospho (ST)	690.567	64.5649	4	x'000000000000000000000000300300	0.224781	-1.73299	-0.152271	64.4568	64.8124	279.344	0.000234923	0.0178709	51.75	40.345	145	127	154	9.41	INCENP(T150);INCENP(T153);	165080	INCENP;	Q9NQS7;	p00005
INCE_HUMAN	Inner centromere protein OS=Homo sapiens GN=INCENP PE=1 SV=3	AAAAAAAATMALAAPSSPTPESPTMLTK	2 Phospho (ST)	920.419	64.5678	3	x'000000000300000000000000000300	1.37261	-2.37979	-1.29213	64.1376	64.7818	219.62	5.13546e-06	0.000874607	68.31	54.6357	745	127	154	38.73	INCENP(T135);INCENP(T153);	332101	INCENP;	Q9NQS7;	p00006
INCE_HUMAN	Inner centromere protein OS=Homo sapiens GN=INCENP PE=1 SV=3	AAAAAAAATMALAAPSSPTPESPTMLTK	Oxidation (M); 2 Phospho (ST)	694.57	64.6933	4	x'000000000020000000030030000000	6.19303	6.19303	6.19303	64.6933	64.6933	310.384	0.00170435	0.0162433	42.98	37.88	8	127	154	8.97	INCENP(M136);INCENP(T145);INCENP(S148);	36325.8	INCENP;	Q9NQS7;	p00007
INCE_HUMAN	Inner centromere protein OS=Homo sapiens GN=INCENP PE=1 SV=3	AAAAAAAATMALAAPSSPTPESPTMLTK	Oxidation (M); 2 Phospho (ST)	925.759	64.6758	3	x'000000000320000000000000000300	8.37234	-0.451657	8.102	64.2742	64.7666	252.804	0.000124899	0.0081475	54.33	44.609	159	127	154	29.01	INCENP(M136);INCENP(T135);INCENP(T153);	220040	INCENP;	Q9NQS7;	p00008
INCE_HUMAN	Inner centromere protein OS=Homo sapiens GN=INCENP PE=1 SV=3	AAAAAAAATMALAAPSSPTPESPTMLTK	Oxidation (M); Phospho (ST)	899.096	54.2715	3	x'000000000020000000000000300000	9.92506	-0.508117	-0.508117	54.2715	59.9389	457.99	4.28685e-05	0.00601213	58.89	45.3083	12	127	154	11.15	INCENP(M136);INCENP(T150);	177575	INCENP;	Q9NQS7;	p00009
INCE_HUMAN	Inner centromere protein OS=Homo sapiens GN=INCENP PE=1 SV=3	AAAAAAAATMALAAPSSPTPESPTMLTK	Phospho (ST)	670.575	59.4213	4	x'000000000000000000000000000300	0.307661	-1.88779	-0.0955841	59.3076	59.9885	201.87	1.641e-07	4.42517e-05	82.88	66.5471	235	127	154	53.58	INCENP(T153);	99016.5	INCENP;	Q9NQS7;	p00010
INCE_HUMAN	Inner centromere protein OS=Homo sapiens GN=INCENP PE=1 SV=3	AAAAAAAATMALAAPSSPTPESPTMLTK	Phospho (ST)	893.766	59.3733	3	x'000000000000000000000000000300	2.52401	-4.90244	0.877431	59.2638	60.0986	250.154	1.22832e-08	0.000486475	94.09	60.3143	563	127	154	45.65	INCENP(T153);	818551	INCENP;	Q9NQS7;	p00011
EIF3J_HUMAN	Eukaryotic translation initiation factor 3 subunit J OS=Homo sapiens GN=EIF3J PE=1 SV=2	AAAAAAAGDSDSWDADAFSVEDPVRK	2 Phospho (ST)	689.032	63.9377	4	x'0000000000303000000000000000	-3.12961	-3.12961	-3.12961	63.9377	63.9377	24.91	0.0999219	0.0999219	24.91	24.91	1	2	27	2.81	EIF3J(S11);EIF3J(S13);	9306	EIF3J;	O75822;	p00012
EIF3J_HUMAN	Eukaryotic translation initiation factor 3 subunit J OS=Homo sapiens GN=EIF3J PE=1 SV=2	AAAAAAAGDSDSWDADAFSVEDPVRK	2 Phospho (ST)	918.373	63.9645	3	x'0000000000303000000000000000	-3.74515	-3.74515	-3.74515	63.9645	63.9645	25.29	0.0914026	0.0914026	25.29	25.29	1	2	27	24.63	EIF3J(S11);EIF3J(S13);	29774.7	EIF3J;	O75822;	p00013
RL4_HUMAN	60S ribosomal protein L4 OS=Homo sapiens GN=RPL4 PE=1 SV=5	AAAAAAALQAK	NA	478.78	28.6776	2	x'0000000000000	0.124536	0.0408144	0.0408144	28.5269	28.6776	154.13	1.41094e-06	1.41094e-06	66.83	66.83	2	354	364	59.38	RPL4(353-364, no_mod);	22731.5	RPL4;	P36578;	p00014
DPOE4_HUMAN	DNA polymerase epsilon subunit 4 OS=Homo sapiens GN=POLE4 PE=1 SV=2	AAAAAAGSGTPR	Phospho (ST)	540.747	22.2807	2	x'00000000300000	2.02783	-4.30859	1.23115	20.6176	22.2807	65.5	3.17068e-06	2.86949e-05	65.5	59.335	34	2	13	47.21	POLE4(S9);	42755.5	POLE4;	Q9NR33;	p00015
SAMD1_HUMAN	Atherin OS=Homo sapiens GN=SAMD1 PE=1 SV=1	AAAAAATAPPSPGPAQPGPR	Phospho (ST)	612.632	35.2102	3	x'0000000300000000000000	2.30043	-9.37349	-0.168404	35.0643	35.769	69.91	2.73612e-06	0.000331057	69.91	58	229	151	170	46.09	SAMD1(T157);	36788.1	SAMD1;	Q6SPF0;	p00016
SAMD1_HUMAN	Atherin OS=Homo sapiens GN=SAMD1 PE=1 SV=1	AAAAAATAPPSPGPAQPGPR	Phospho (ST)	918.444	35.2566	2	x'0000000300000000000000	2.51079	-1.92548	-0.552082	35.1097	35.7375	102.86	6.61251e-07	0.000106827	76.15	63.61	142	151	170	51.07	SAMD1(T157);	163561	SAMD1;	Q6SPF0;	p00017
UNKL_HUMAN	Putative E3 ubiquitin-protein ligase UNKL OS=Homo sapiens GN=UNKL PE=1 SV=3	AAAAALSGSPPQTEKPTHYR	Phospho (ST)	711.676	32.4089	3	x'0000000300000000000000	0.257973	-0.642588	-0.290806	32.2311	32.7602	45.6237	0.000678925	0.0267372	46.38	37.2333	14	7	26	13.56	UNKL(S13);	32093.3	UNKL;	Q9H9P5;	p00018
NUCL_HUMAN	Nucleolin OS=Homo sapiens GN=NCL PE=1 SV=3	AAAAAPASEDEDDEDDEDDEDDDDDEEDDSEEEAMETTPAK	2 Phospho (ST)	1152.38	48.207	4	x'0000000030000000000000000000003000000000000	0.326784	-1.75769	-0.107481	47.6901	48.3619	1051.07	3.06639e-07	0.0290135	74.11	47.725	24	177	217	52.77	NCL(S184);NCL(S206);	157632	NCL;	P19338;	p00019
NUCL_HUMAN	Nucleolin OS=Homo sapiens GN=NCL PE=1 SV=3	AAAAAPASEDEDDEDDEDDEDDDDDEEDDSEEEAMETTPAK	Oxidation (M); 2 Phospho (ST)	1156.38	41.7903	4	x'0000000030000000000000000000003000020000000	-0.21941	-1.60425	-0.652172	41.7903	42.0092	1286.91	1.45599e-05	1.45599e-05	57.48	57.48	6	177	217	46.08	NCL(M211);NCL(S184);NCL(S206);	24954.3	NCL;	P19338;	p00020
CY1_HUMAN	Cytochrome c1, heme protein, mitochondrial OS=Homo sapiens GN=CYC1 PE=1 SV=3	AAAAASLR	Phospho (ST)	405.698	50.8022	2	x'0000003000	0.105019	-1.08108	0.105019	50.77	50.8039	22.15	0.0201147	0.0201147	22.15	22.15	3	2	9	10.23	CYC1(S7);	7302.64	CYC1;	P08574;	p00021
ARI3A_HUMAN	AT-rich interactive domain-containing protein 3A OS=Homo sapiens GN=ARID3A PE=1 SV=2	AAAAGLGHPASPGGSEDGPPGSEEEDAAR	2 Phospho (ST)	940.711	40.4592	3	x'0000000000030003000000000000000	8.38131	-3.37768	0.655526	39.4656	40.6571	151.41	1.91928e-10	0.000275986	111.31	70.2067	202	67	95	57.58	ARID3A(S77);ARID3A(S81);	81507.6	ARID3A;	Q99856;	p00022
ARI3A_HUMAN	AT-rich interactive domain-containing protein 3A OS=Homo sapiens GN=ARID3A PE=1 SV=2	AAAAGLGHPASPGGSEDGPPGSEEEDAAR	3 Phospho (ST)	967.365	43.8371	3	x'0000000000030003000000300000000	0.511887	-2.49943	-0.202134	43.3277	44.0475	286.474	1.98073e-11	1.98073e-11	119.1	119.1	50	67	95	119.1	ARID3A(S77);ARID3A(S81);ARID3A(S88);	39430.2	ARID3A;	Q99856;	p00023
ARI3A_HUMAN	AT-rich interactive domain-containing protein 3A OS=Homo sapiens GN=ARID3A PE=1 SV=2	AAAAGLGHPASPGGSEDGPPGSEEEDAAR	Phospho (ST)	914.056	36.858	3	x'0000000000000003000000000000000	9.3941	-1.25149	1.00469	36.2517	37.3503	191.12	1.06877e-12	0.000132057	134.85	99.4633	131	67	95	65.22	ARID3A(S81);	137434	ARID3A;	Q99856;	p00024
MSH6_HUMAN	DNA mismatch repair protein Msh6 OS=Homo sapiens GN=MSH6 PE=1 SV=2	AAAAPGASPSPGGDAAWSEAGPGPRPLAR	Phospho (ST)	681.324	47.564	4	x'0000000030000000000000000000000	-0.290306	-0.290306	-0.290306	47.564	47.564	505.101	0.00025594	0.0018662	51.13	45.465	2	34	62	36.21	MSH6(S41);	130934	MSH6;	P52701;	p00025
MSH6_HUMAN	DNA mismatch repair protein Msh6 OS=Homo sapiens GN=MSH6 PE=1 SV=2	AAAAPGASPSPGGDAAWSEAGPGPRPLAR	Phospho (ST)	908.096	46.8887	3	x'0000000000300000000000000000000	2.99345	-3.76444	-1.05245	46.7672	47.1681	427.867	3.305e-07	6.04206e-06	80	72.245	103	34	62	47.06	MSH6(S43);	210273	MSH6;	P52701;	p00026
PSMD4_HUMAN	26S proteasome non-ATPase regulatory subunit 4 OS=Homo sapiens GN=PSMD4 PE=1 SV=1	AAAASAAEAGIATTGTEDSDDALLK	Phospho (ST)	800.697	53.0084	3	x'000003000000000000000000000	1.04874	-2.85278	-2.32757	52.8395	53.3135	86.68	6.96971e-08	0.00207121	86.68	55.328	131	238	262	35.48	PIPSL(S727);PSMD4(S242);	98572.2	PIPSL; PSMD4;	A2A3N6; P55036;	p00027
K1683_HUMAN	NA	AAAELPLEAEK	NA	571.309	48.6304	2	x'0000000000000	-0.168332	-1.08013	-0.168332	48.4567	48.6495	24.42	0.0374059	0.0374059	24.42	24.42	6	595	605	24.14	IQCN(594-605, no_mod);	30091.2	IQCN;	Q9H0B3;	p00028
FOXA2_HUMAN	Hepatocyte nuclear factor 3-beta OS=Homo sapiens GN=FOXA2 PE=1 SV=1	AAAGAQASQAQLGEAAGPASETPAGTESPHSSASPCQEHK	Phospho (ST)	981.932	35.6386	4	x'000000000000000000003000000000000000000000	-1.20932	-1.27049	-1.27049	35.5292	35.6386	39.62	0.00481871	0.0129111	39.62	37.4014	21	276	315	25.55	FOXA2(S295);	83199.3	FOXA2;	Q9Y261;	p00029
IRS2_HUMAN	Insulin receptor substrate 2 OS=Homo sapiens GN=IRS2 PE=1 SV=2	AAAGDAPPAAAPAASCSASLPGALGGSAGAAGAEDSYGLVAPATAAYR	Phospho (ST)	1078	61.5158	4	x'00000000000000030000000000000000000000000000000000	0.536446	-2.52764	-0.0206593	61.3564	64.0225	1387.83	0.000269789	0.00954855	51.55	38.462	40	148	195	17.68	IRS2(S162);	122181	IRS2;	Q9Y4H2;	p00030
IRS2_HUMAN	Insulin receptor substrate 2 OS=Homo sapiens GN=IRS2 PE=1 SV=2	AAAGDAPPAAAPAASCSASLPGALGGSAGAAGAEDSYGLVAPATAAYR	Phospho (Y)	1078	61.5158	4	x	0.536446	-1.22772	-0.0206593	61.3564	63.6471	1387.83	0.000269789	0.000269789	51.55	51.55	7	148	195	0	IRS2(147-195, no_mod);	24436.2	IRS2;	Q9Y4H2;	p00031
ZHANG_HUMAN	CREB/ATF bZIP transcription factor OS=Homo sapiens GN=CREBZF PE=1 SV=2	AAAGEEETAAAGSPGRK	Phospho (ST)	826.868	23.5428	2	x'0000000030000000000	0.340857	0.340857	0.340857	23.5428	23.5428	70.63	0.000717868	0.0339338	45.88	36.025	2	38	54	26.17	CREBZF(T45);	1510.76	CREBZF;	Q9NS37;	p00032
LZTS2_HUMAN	Leucine zipper putative tumor suppressor 2 OS=Homo sapiens GN=LZTS2 PE=1 SV=2	AAAGVGGSLR	Phospho (ST)	469.727	31.8588	2	x'000000003000	1.0198	-1.26302	-0.708314	31.6321	32.1052	59.97	1.11769e-05	1.11769e-05	59.97	59.97	20	563	572	54.15	LZTS2(S570);	4297.64	LZTS2;	Q9BRK4;	p00033
HS71A_HUMAN	Heat shock 70 kDa protein 1A OS=Homo sapiens GN=HSPA1A PE=1 SV=1	AAAIGIDLGTTYSCVGVFQHGK	NA	755.716	55.9473	3	x'000000000000000000000000	-0.40413	-1.13289	-0.642632	55.9398	55.9711	830.13	3.29311e-06	3.29311e-06	68.68	68.68	4	4	25	67.29	HSPA1A(3-25, no_mod);HSPA1B(3-25, no_mod);	9277.53	HSPA1A; HSPA1B;	P0DMV8; P0DMV9;	p00034
PRC2A_HUMAN	Protein PRRC2A OS=Homo sapiens GN=PRRC2A PE=1 SV=3	AAAKSPDLSNQNSDQANEEWETASESSDFTSER	Phospho (ST)	1227.84	48.6204	3	x'00000000030000000000000000000000000	-1.45279	-1.45279	-1.45279	48.6204	48.6204	978.7	9.63887e-11	0.0029642	115.5	79.6967	6	1302	1334	39.88	PRRC2A(S1310);	75651.4	PRRC2A;	P48634;	p00035
STIP1_HUMAN	Stress-induced-phosphoprotein 1 OS=Homo sapiens GN=STIP1 PE=1 SV=1	AAALEFLNR	NA	502.78	49.976	2	x'00000000000	1.4389	-1.53058	-0.155449	49.6985	50.8472	266.79	1.57597e-05	1.57597e-05	58.78	58.78	34	79	87	58.78	STIP1(78-87, no_mod);	19857.4	STIP1;	P31948;	p00036
NNTM_HUMAN	NAD(P) transhydrogenase, mitochondrial OS=Homo sapiens GN=NNT PE=1 SV=3	AAALEQFK	NA	439.242	36.5403	2	x'0000000000	-2.21571	-2.21571	-2.21571	36.5403	36.5403	29.15	0.0324114	0.0324114	29.15	29.15	1	260	267	29.15	NNT(259-267, no_mod);	6287.13	NNT;	Q13423;	p00037
ANK3_HUMAN	Ankyrin-3 OS=Homo sapiens GN=ANK3 PE=1 SV=3	AAALLLQNDNNADVESK	NA	893.452	43.8591	2	x'0000000000000000000	-0.0128859	-1.72728	-1.17822	43.8591	44.0595	130.234	0.00013474	0.00013474	51.78	51.78	5	217	233	51.78	ANK3(216-233, no_mod);	5566.14	ANK3;	Q12955;	p00038
ZN579_HUMAN	Zinc finger protein 579 OS=Homo sapiens GN=ZNF579 PE=1 SV=2	AAALQALQAQAPTSPPPPPPPLK	Phospho (ST)	781.084	55.7202	3	x'0000000000000300000000000	1.96947	-4.04279	1.30927	55.5533	56.2725	56.3	3.37569e-05	0.00100452	56.3	46.14	73	470	492	49.6	ZNF579(T482);	37626.4	ZNF579;	Q8NAF0;	p00039
ZN579_HUMAN	Zinc finger protein 579 OS=Homo sapiens GN=ZNF579 PE=1 SV=2	AAALQALQAQAPTSPPPPPPPLKAEQEEEGLPLPLANIK	Phospho (ST)	1019.04	66.3144	4	x'00000000000003000000000000000000000000000	3.53278	-0.887497	0.782391	66.136	66.6698	39.28	0.0011036	0.0011036	39.28	39.28	18	470	508	39.28	ZNF579(T482);	44647.3	ZNF579;	Q8NAF0;	p00040
EFNB1_HUMAN	Ephrin-B1 OS=Homo sapiens GN=EFNB1 PE=1 SV=1	AAALSLSTLASPK	Phospho (ST)	655.342	58.8503	2	x'000000000003000	0.226948	-0.414926	0.226948	56.5946	58.8503	47.51	0.000668869	0.0339861	47.51	37.535	9	277	289	23.85	EFNB1(S287);	8354.6	EFNB1;	P98172;	p00041
COPB_HUMAN	Coatomer subunit beta OS=Homo sapiens GN=COPB1 PE=1 SV=3	AAAQCYIDLIIK	Phospho (Y)	486.905	42.8953	3	x'00000040000000	1.90574	-6.6969	-5.56497	42.7638	43.2183	36.47	0.00526365	0.00526365	36.47	36.47	10	280	291	19.13	COPB1(Y285);	21377.4	COPB1;	P53618;	p00042
GP1BB_HUMAN	Platelet glycoprotein Ib beta chain OS=Homo sapiens GN=GP1BB PE=1 SV=1	AAARLSLTDPLVAER	Phospho (ST)	554.958	52.3862	3	x'00000000300000000	0.751571	-0.494028	0.372476	52.3862	52.4888	105.67	4.11299e-05	8.32448e-05	56.6	54.18	12	186	200	51.76	GP1BB(T193);	23020.7	GP1BB;	P13224;	p00043
LIRB2_HUMAN	Leukocyte immunoglobulin-like receptor subfamily B member 2 OS=Homo sapiens GN=LILRB2 PE=1 SV=4	AAASEAPQDVTYAQLHSLTLR	2 Phospho (ST)	801.364	55.4935	3	x'00000000000300000300000	-0.823383	-0.823383	-0.823383	55.4935	55.4935	53.5237	0.0155181	0.0366532	33.6	30.745	2	551	571	5.71	LILRB1(T613);LILRB1(S619);LILRB2(T561);LILRB2(S567);LILRB5(T553);LILRB5(S559);	19501.3	LILRB1; LILRB2; LILRB5;	Q8NHL6; Q8N423; O75023;	p00044
LIRB2_HUMAN	Leukocyte immunoglobulin-like receptor subfamily B member 2 OS=Homo sapiens GN=LILRB2 PE=1 SV=4	AAASEAPQDVTYAQLHSLTLR	Phospho (ST)	774.71	53.4991	3	x'00000000000000000003000	1.02408	0.235664	1.02408	53.4991	53.5138	55.7937	6.81633e-05	0.00016637	56.55	53.605	4	551	571	29.07	LILRB1(T621);LILRB2(T569);LILRB5(T561);	22166.3	LILRB1; LILRB2; LILRB5;	Q8NHL6; Q8N423; O75023;	p00045
LIRB2_HUMAN	Leukocyte immunoglobulin-like receptor subfamily B member 2 OS=Homo sapiens GN=LILRB2 PE=1 SV=4	AAASEAPQDVTYAQLHSLTLR	Phospho (ST); Phospho (Y)	801.363	55.5388	3	x'00000000000040000300000	-0.823383	-2.38519	-2.38519	55.4935	55.5388	58.5637	4.11079e-05	0.00218275	59.32	49.21	5	551	571	20.22	LILRB1(S619);LILRB1(Y614);LILRB2(S567);LILRB2(Y562);LILRB5(S559);LILRB5(Y554);	37381.3	LILRB1; LILRB2; LILRB5;	Q8NHL6; Q8N423; O75023;	p00046
ARAP1_HUMAN	Arf-GAP with Rho-GAP domain, ANK repeat and PH domain-containing protein 1 OS=Homo sapiens GN=ARAP1 PE=1 SV=3	AAASMGDTLSEQQLGDSDIPVIVYR	Phospho (Y)	906.09	64.1816	3	x'000000000000000000000000400	1.59838	-2.58909	0.0847069	64.0377	64.5338	247.071	9.55438e-05	9.55438e-05	55.29	55.29	5	952	976	44.71	ARAP1(Y975);	269227	ARAP1;	Q96P48;	p00047
NP1L4_HUMAN	Nucleosome assembly protein 1-like 4 OS=Homo sapiens GN=NAP1L4 PE=1 SV=1	AAATAEEPDPK	NA	550.268	22.7174	2	x'0000000000000	0.419656	0.419656	0.419656	22.7174	22.7174	72.39	0.0832132	0.0832132	26.91	26.91	1	147	157	25.79	NAP1L4(146-157, no_mod);	4454.77	NAP1L4;	Q99733;	p00048
CO9A2_HUMAN	Collagen alpha-2(IX) chain OS=Homo sapiens GN=COL9A2 PE=1 SV=2	AAATASPR	Phospho (ST)	412.688	39.6602	2	x'0000003000	0.833172	0.833172	0.833172	39.6602	39.6602	21.54	0.0185886	0.0185886	21.54	21.54	1	2	9	7.93	COL9A2(S7);	3187.92	COL9A2;	Q14055;	p00049
KDM1B_HUMAN	Lysine-specific histone demethylase 1B OS=Homo sapiens GN=KDM1B PE=1 SV=3	AAATGNASPGKLEHSK	Phospho (ST)	540.258	23.9933	3	x'000000000000000300	1.97929	-1.30305	-0.227476	23.8118	27.8567	62.51	1.45872e-05	0.00828774	62.51	43.18	98	240	255	31.86	KDM1B(S254);	22888.7	KDM1B;	Q8NB78;	p00050
KDM1B_HUMAN	Lysine-specific histone demethylase 1B OS=Homo sapiens GN=KDM1B PE=1 SV=3	AAATGNASPGKLEHSK	Phospho (ST)	809.884	27.3373	2	x'000030000000000000	0.845618	-4.58169	0.845618	24.242	27.3373	47.32	0.000486552	0.0161834	47.32	36.33	7	240	255	28.82	KDM1B(T243);	55802.6	KDM1B;	Q8NB78;	p00051
MRP_HUMAN	MARCKS-related protein OS=Homo sapiens GN=MARCKSL1 PE=1 SV=2	AAATPESQEPQAK	Phospho (ST)	704.312	25.3716	2	x'000000030000000	0.89506	-2.40366	0.89506	24.6043	25.3779	201.97	0.00100666	0.00100666	46.77	46.77	10	145	157	24.6	MARCKSL1(S151);	25743.8	MARCKSL1;	P49006;	p00052
OTOP3_HUMAN	Otopetrin-3 OS=Homo sapiens GN=OTOP3 PE=1 SV=1	AAATRPR	Phospho (ST)	411.703	19.6139	2	x	-0.220358	-0.220358	-0.220358	19.6139	19.6139	38.89	0.0928443	0.0928443	18.14	18.14	1	58	64	0	OTOP3(57-64, no_mod);	44257	OTOP3;	Q7RTS5;	p00053
MTDC_HUMAN	Bifunctional methylenetetrahydrofolate dehydrogenase/cyclohydrolase, mitochondrial OS=Homo sapiens GN=MTHFD2 PE=1 SV=2	AAAVVGINSETIMKPASISEEELLNLINK	Oxidation (M)	1024.22	64.7564	3	x'0000000000000200000000000000000	-0.951908	-0.951908	-0.951908	64.7564	64.7564	75.53	0.0054327	0.0054327	32.02	32.02	1	91	119	32.02	MTHFD2(M103);	5325.59	MTHFD2;	P13995;	p00054
PCY1A_HUMAN	Choline-phosphate cytidylyltransferase A OS=Homo sapiens GN=PCYT1A PE=1 SV=2	AAAYDISEDEED	Phospho (ST)	704.246	48.1257	2	x'00000003000000	0.0433708	-0.440107	-0.440107	48.078	48.1257	223.104	0.0721766	0.0721766	18.78	18.78	3	356	367	17.45	PCYT1A(S362);	143728	PCYT1A;	P49585;	p00055
PURA_HUMAN	Transcriptional activator protein Pur-alpha OS=Homo sapiens GN=PURA PE=1 SV=2	AACEQLHQQQQQQQEETAAATLLLQGEEEGEED	NA	1247.22	57.7798	3	x'00000000000000000000000000000000000	-1.07071	-1.07071	-1.07071	57.7798	57.7798	43.63	0.00177523	0.00177523	43.63	43.63	1	290	322	43.63	PURA(289-322, no_mod);	14792.5	PURA;	Q00577;	p00056
TPM3_HUMAN	Tropomyosin alpha-3 chain OS=Homo sapiens GN=TPM3 PE=1 SV=2	AADAEAEVASLNR	NA	439.553	36.4405	3	x'000000000000000	2.40719	-0.990396	-0.785172	36.1657	36.6601	142.14	0.000170278	0.000170278	50.43	50.43	24	79	91	42.9	TPM3(78-91, no_mod);	3451.5	TPM3;	P06753;	p00057
TPM3_HUMAN	Tropomyosin alpha-3 chain OS=Homo sapiens GN=TPM3 PE=1 SV=2	AADAEAEVASLNR	NA	658.826	36.211	2	x'000000000000000	3.19464	-0.803414	0.26071	35.9765	36.3025	148.58	6.24961e-06	6.24961e-06	64.57	64.57	8	79	91	58.09	TPM3(78-91, no_mod);	11172	TPM3;	P06753;	p00058
TP53B_HUMAN	Tumor suppressor p53-binding protein 1 OS=Homo sapiens GN=TP53BP1 PE=1 SV=2	AADISLDNLVEGK	Phospho (ST)	712.837	58.9893	2	x'000003000000000	1.42379	-2.14448	-0.908224	58.8702	59.3201	1388.4	1.16522e-08	1.16522e-08	92.77	92.77	42	1614	1626	85.59	TP53BP1(S1618);	19246.7	TP53BP1;	Q12888;	p00059
ZN532_HUMAN	Zinc finger protein 532 OS=Homo sapiens GN=ZNF532 PE=1 SV=2	AADKSPESQNLIDGTK	Phospho (ST)	585.272	34.0929	3	x'000003000000000000	0.770769	-1.52271	-0.478665	34.0444	34.4552	37.72	0.00471633	0.00471633	37.72	37.72	14	310	325	37.72	ZNF532(S314);	8029.72	ZNF532;	Q9HCE3;	p00060
YBOX1_HUMAN	Nuclease-sensitive element-binding protein 1 OS=Homo sapiens GN=YBX1 PE=1 SV=3	AADPPAENSSAPEAEQGGAE	Phospho (ST)	989.387	35.2789	2	x'0000000003000000000000	0.415831	-2.29568	-2.23497	35.2221	35.6006	220.327	2.00853e-06	8.19626e-06	68.37	64.095	28	305	324	59.82	YBX1(S313);	163599	YBX1;	P67809;	p00061
TOM1_HUMAN	Target of Myb protein 1 OS=Homo sapiens GN=TOM1 PE=1 SV=2	AADRLPNLSSPSAEGPPGPPSGPAPR	Phospho (ST)	644.564	46.8746	4	x'0000000000003000000000000000	0.0108771	0.0108771	0.0108771	46.8746	46.8746	305.39	3.95551e-05	8.54012e-05	59.12	56.95	3	453	478	45.53	TOM1(S464);	22606	TOM1;	O60784;	p00062
TOM1_HUMAN	Target of Myb protein 1 OS=Homo sapiens GN=TOM1 PE=1 SV=2	AADRLPNLSSPSAEGPPGPPSGPAPR	Phospho (ST)	859.082	46.7109	3	x'0000000000003000000000000000	1.41557	-2.75657	-0.0644855	46.5699	47.3727	146.17	2.60342e-11	5.82494e-10	120.95	111.443	360	453	478	88.04	TOM1(S464);	89982.8	TOM1;	O60784;	p00063
TOE1_HUMAN	Target of EGR1 protein 1 OS=Homo sapiens GN=TOE1 PE=1 SV=1	AADSDDGAVSAPAASDGGVSK	Phospho (ST)	964.399	35.5224	2	x'00003000000000000000000	0.850639	-5.07636	-0.955479	35.4452	35.8013	152.67	2.34947e-09	0.000304749	99.45	72.38	52	2	22	54.14	TOE1(S5);	118750	TOE1;	Q96GM8;	p00064
TPR_HUMAN	Nucleoprotein TPR OS=Homo sapiens GN=TPR PE=1 SV=3	AADSQNSGEGNTGAAESSFSQEVSR	Phospho (ST)	856.015	43.4812	3	x'000030000000000000000000000	-0.0803111	-1.39024	-1.39024	40.2781	43.6334	317.984	2.98187e-07	0.0213778	79.03	58.302	22	2031	2055	42.13	TPR(S2034);	55343.3	TPR;	P12270;	p00065
MBD2_HUMAN	Methyl-CpG-binding domain protein 2 OS=Homo sapiens GN=MBD2 PE=1 SV=1	AADTEEMDIEMDSGDEA	Phospho (ST)	954.823	56.7996	2	x'0000000000000300000	-0.138916	-0.841358	-0.642158	56.7996	56.9624	34.53	0.00255469	0.00255469	34.53	34.53	4	395	411	34.53	MBD2(S407);	32224.9	MBD2;	Q9UBB5;	p00066
PERM_HUMAN	Myeloperoxidase OS=Homo sapiens GN=MPO PE=1 SV=1	AADYLHVALDLLER	NA	533.623	68.5393	3	x'0000000000000000	0.480021	-0.195889	-0.195889	68.508	69.7785	606.89	1.71934e-07	1.71934e-07	79.23	79.23	6	115	128	79.23	MPO(114-128, no_mod);	25006.2	MPO;	P05164;	p00067
PERM_HUMAN	Myeloperoxidase OS=Homo sapiens GN=MPO PE=1 SV=1	AADYLHVALDLLER	NA	799.931	68.5426	2	x'0000000000000000	-0.505055	-1.46885	-0.505055	68.5426	68.7952	729.96	3.11412e-06	3.11412e-06	66.62	66.62	3	115	128	66.62	MPO(114-128, no_mod);	22284.1	MPO;	P05164;	p00068
EPS8_HUMAN	Epidermal growth factor receptor kinase substrate 8 OS=Homo sapiens GN=EPS8 PE=1 SV=1	AAEAFSELSKR	Phospho (ST)	430.202	34.5446	3	x'0000000003000	-2.45499	-3.87626	-2.45499	34.5446	34.9022	30.44	0.0211906	0.0211906	30.44	30.44	2	290	300	19.29	EPS8(S298);	8490.85	EPS8;	Q12929;	p00069
MAP1B_HUMAN	Microtubule-associated protein 1B OS=Homo sapiens GN=MAP1B PE=1 SV=2	AAEAGGAEEQYGFLTTPTK	Phospho (ST)	674.302	51.9704	3	x'000000000000000000300	-0.0311899	-0.476761	-0.0311899	51.8457	51.9704	2605.15	0.00651721	0.0337173	36.78	33.01	7	1052	1070	14.78	MAP1B(T1069);	35526.7	MAP1B;	P46821;	p00070
MAP1B_HUMAN	Microtubule-associated protein 1B OS=Homo sapiens GN=MAP1B PE=1 SV=2	AAEAGGAEEQYGFLTTPTK	Phospho (ST)	1010.95	51.9166	2	x'000000000000000300000	0.595579	-1.38474	-0.493593	51.7634	52.0784	2605.15	0.000476601	0.00502787	48.16	43.2533	44	1052	1070	14.72	MAP1B(T1066);	103430	MAP1B;	P46821;	p00071
MAP1B_HUMAN	Microtubule-associated protein 1B OS=Homo sapiens GN=MAP1B PE=1 SV=2	AAEAGGAEEQYGFLTTPTK	Phospho (Y)	1010.95	51.8334	2	x'000000000004000000000	-0.988672	-0.988672	-0.988672	51.8334	51.8334	1099.94	0.0651059	0.0651059	26.84	26.84	1	1052	1070	26.84	MAP1B(Y1062);	10726.9	MAP1B;	P46821;	p00072
ADK_HUMAN	Adenosine kinase OS=Homo sapiens GN=ADK PE=1 SV=2	AAEAHVDAHYYEQNEQPTGTCAACITGDNR	NA	838.112	38.0776	4	x'00000000000000000000000000000000	-0.138573	-0.53279	-0.258033	38.0776	38.3843	55.13	0.00010849	0.00010849	55.13	55.13	3	120	149	54.31	ADK(119-149, no_mod);	15940.1	ADK;	P55263;	p00073
PTMA_HUMAN	Prothymosin alpha OS=Homo sapiens GN=PTMA PE=1 SV=2	AAEDDEDDDVDTK	NA	719.279	24.3246	2	x'000000000000000	1.44374	-2.6355	-0.783827	23.5399	25.7928	174.17	2.26606e-11	2.26606e-11	116.27	116.27	55	91	103	116.27	PTMA(90-103, no_mod);	17597.6	PTMA;	P06454;	p00074
PTMA_HUMAN	Prothymosin alpha OS=Homo sapiens GN=PTMA PE=1 SV=2	AAEDDEDDDVDTKK	NA	522.554	21.4997	3	x'0000000000000000	1.99535	-2.68306	0.231363	20.0607	23.2447	192.66	3.79557e-07	3.79557e-07	76.65	76.65	41	91	104	76.65	PTMA(90-104, no_mod);	26576	PTMA;	P06454;	p00075
PTMA_HUMAN	Prothymosin alpha OS=Homo sapiens GN=PTMA PE=1 SV=2	AAEDDEDDDVDTKK	NA	783.325	23.2074	2	x'0000000000000000	2.42739	-2.09761	-2.09761	23.2074	23.3084	175.2	5.51464e-05	5.51464e-05	58.6	58.6	2	91	104	58.6	PTMA(90-104, no_mod);	3488.65	PTMA;	P06454;	p00076
WDR70_HUMAN	WD repeat-containing protein 70 OS=Homo sapiens GN=WDR70 PE=1 SV=1	AAEDSPYWVSPAYSK	Phospho (ST)	875.872	50.5876	2	x'00000300000000000	-0.12059	-1.05788	-0.12059	50.4603	50.5876	88.3237	0.00350494	0.00350494	37.42	37.42	3	612	626	15.49	WDR70(S616);	13927	WDR70;	Q9NW82;	p00077
WDR70_HUMAN	WD repeat-containing protein 70 OS=Homo sapiens GN=WDR70 PE=1 SV=1	AAEDSPYWVSPAYSK	Phospho (Y)	875.871	50.4603	2	x'00000004000000000	-0.12059	-1.05788	-1.05788	50.4603	50.5876	108.624	4.40551e-06	4.40551e-06	66.22	66.22	2	612	626	30.73	WDR70(Y618);	25883.9	WDR70;	Q9NW82;	p00078
PTMS_HUMAN	Parathymosin OS=Homo sapiens GN=PTMS PE=1 SV=2	AAEEEDEADPKR	NA	453.873	23.6121	3	x'00000000000000	-0.0242898	-0.0242898	-0.0242898	23.6121	23.6121	63.7337	5.63676e-06	5.63676e-06	64.49	64.49	1	82	93	64.49	PTMS(81-93, no_mod);	21120.7	PTMS;	P20962;	p00079
HNRL2_HUMAN	Heterogeneous nuclear ribonucleoprotein U-like protein 2 OS=Homo sapiens GN=HNRNPUL2 PE=1 SV=1	AAEEQGDDQDSEKSKPAGSDGER	2 Phospho (ST)	855.992	20.7536	3	x'0000000000030030000000000	3.31389	-2.25346	-0.686173	20.2404	22.2587	307.967	2.73396e-06	0.00948036	67.32	48.115	33	175	197	38.41	HNRNPUL2(S185);HNRNPUL2(S188);	26710.1	HNRNPUL2;	Q1KMD3;	p00080
HNRL2_HUMAN	Heterogeneous nuclear ribonucleoprotein U-like protein 2 OS=Homo sapiens GN=HNRNPUL2 PE=1 SV=1	AAEEQGDDQDSEKSKPAGSDGER	3 Phospho (ST)	882.648	22.1723	3	x'0000000000030030000300000	-0.144806	-1.89155	-0.144806	22.1723	22.277	480.737	0.00598097	0.00598097	32.1	32.1	2	175	197	32.1	HNRNPUL2(S185);HNRNPUL2(S188);HNRNPUL2(S193);	4124.21	HNRNPUL2;	Q1KMD3;	p00081
HNRL2_HUMAN	Heterogeneous nuclear ribonucleoprotein U-like protein 2 OS=Homo sapiens GN=HNRNPUL2 PE=1 SV=1	AAEEQGDDQDSEKSKPAGSDGER	Phospho (ST)	622.255	19.8807	4	x'0000000000000030000000000	0.771834	-1.14367	-0.290545	19.0534	21.2688	533.447	1.69213e-05	0.000195273	61.13	54.41	30	175	197	29.99	HNRNPUL2(S188);	76361.8	HNRNPUL2;	Q1KMD3;	p00082
HNRL2_HUMAN	Heterogeneous nuclear ribonucleoprotein U-like protein 2 OS=Homo sapiens GN=HNRNPUL2 PE=1 SV=1	AAEEQGDDQDSEKSKPAGSDGER	Phospho (ST)	829.337	19.5789	3	x'0000000000000030000000000	0.971432	-1.40685	-0.296179	18.5815	20.152	265.664	2.80824e-07	0.00533266	78.93	56.7067	57	175	197	28.43	HNRNPUL2(S188);	56944.2	HNRNPUL2;	Q1KMD3;	p00083
HNRL2_HUMAN	Heterogeneous nuclear ribonucleoprotein U-like protein 2 OS=Homo sapiens GN=HNRNPUL2 PE=1 SV=1	AAEEQGDDQDSEKSKPAGSDGERR	2 Phospho (ST)	681.271	21.7799	4	x'00000000000300000003000000	-0.599033	-0.599033	-0.599033	21.7799	21.7799	376.104	0.0796614	0.0796614	24.49	24.49	1	175	198	5.25	HNRNPUL2(S185);HNRNPUL2(S193);	23669.1	HNRNPUL2;	Q1KMD3;	p00084
HNRL2_HUMAN	Heterogeneous nuclear ribonucleoprotein U-like protein 2 OS=Homo sapiens GN=HNRNPUL2 PE=1 SV=1	AAEEQGDDQDSEKSKPAGSDGERR	2 Phospho (ST)	908.025	19.4001	3	x'00000000000000300003000000	-0.471876	-1.60747	-1.37594	19.4001	19.7089	420.027	0.000236743	0.0116788	49.75	41.2533	7	175	198	28.15	HNRNPUL2(S188);HNRNPUL2(S193);	16086.1	HNRNPUL2;	Q1KMD3;	p00085
HNRL2_HUMAN	Heterogeneous nuclear ribonucleoprotein U-like protein 2 OS=Homo sapiens GN=HNRNPUL2 PE=1 SV=1	AAEEQGDDQDSEKSKPAGSDGERR	3 Phospho (ST)	701.263	20.52	4	x'00000000000300300003000000	-0.226346	-0.369151	-0.32631	20.4004	21.9635	533.447	0.00469817	0.00469817	35.17	35.17	3	175	198	35.17	HNRNPUL2(S185);HNRNPUL2(S188);HNRNPUL2(S193);	32576.3	HNRNPUL2;	Q1KMD3;	p00086
HNRL2_HUMAN	Heterogeneous nuclear ribonucleoprotein U-like protein 2 OS=Homo sapiens GN=HNRNPUL2 PE=1 SV=1	AAEEQGDDQDSEKSKPAGSDGERR	3 Phospho (ST)	934.681	21.957	3	x'00000000000300300003000000	0.204211	-0.9418	-0.256335	20.1978	21.957	376.104	0.00020698	0.00020698	48.73	48.73	5	175	198	48.73	HNRNPUL2(S185);HNRNPUL2(S188);HNRNPUL2(S193);	41167.8	HNRNPUL2;	Q1KMD3;	p00087
HNRL2_HUMAN	Heterogeneous nuclear ribonucleoprotein U-like protein 2 OS=Homo sapiens GN=HNRNPUL2 PE=1 SV=1	AAEEQGDDQDSEKSKPAGSDGERR	Phospho (ST)	661.279	21.1487	4	x'00000000000000000003000000	-0.873125	-1.17603	-1.17603	19.4991	21.1487	329.327	0.00430871	0.0355821	38.34	33.3167	5	175	198	24.85	HNRNPUL2(S193);	134194	HNRNPUL2;	Q1KMD3;	p00088
HNRL2_HUMAN	Heterogeneous nuclear ribonucleoprotein U-like protein 2 OS=Homo sapiens GN=HNRNPUL2 PE=1 SV=1	AAEEQGDDQDSEKSKPAGSDGERR	Phospho (ST)	881.37	22.2544	3	x'00000000000000300000000000	-0.484649	-0.484649	-0.484649	22.2544	22.2544	376.104	9.67228e-06	0.000105182	67.02	60.435	2	175	198	27.77	HNRNPUL2(S188);	26433.6	HNRNPUL2;	Q1KMD3;	p00089
PHF10_HUMAN	PHD finger protein 10 OS=Homo sapiens GN=PHF10 PE=1 SV=3	AAEFNSNLNR	NA	568.278	33.139	2	x'000000000000	3.10256	-2.85579	-0.599361	32.5365	33.3697	70.07	1.6679e-06	1.6679e-06	70.07	70.07	24	207	216	70.07	PHF10(206-216, no_mod);	10959.8	PHF10;	Q8WUB8;	p00090
PHB_HUMAN	Prohibitin OS=Homo sapiens GN=PHB PE=1 SV=1	AAELIANSLATAGDGLIELR	NA	666.702	66.514	3	x'0000000000000000000000	1.23831	-1.21027	1.23831	66.415	67.5098	180.14	1.64357e-11	1.64357e-11	117.48	117.48	36	220	239	117.07	PHB(219-239, no_mod);	5195.6	PHB;	P35232;	p00091
PRPF3_HUMAN	U4/U6 small nuclear ribonucleoprotein Prp3 OS=Homo sapiens GN=PRPF3 PE=1 SV=2	AAELQAR	NA	379.712	42.8639	2	x'000000000	0.0396088	-0.805379	-0.805379	42.8328	43.0245	80.45	0.0649314	0.0649314	17.95	17.95	3	206	212	11.83	DAGLA(766-773, no_mod);PRPF3(205-212, no_mod);	4986	DAGLA; PRPF3;	Q9Y4D2; O43395;	p00092
TM1L2_HUMAN	TOM1-like protein 2 OS=Homo sapiens GN=TOM1L2 PE=1 SV=1	AAEMVPDLPSPPMEAPAPASNPSGR	Oxidation (M); Phospho (ST)	862.389	59.7562	3	x'000020000030000000000000000	4.23041	4.23041	4.23041	59.7562	59.7562	197.75	0.0928521	0.0961724	25.54	25.39	2	470	494	22.22	TOM1L2(M473);TOM1L2(S479);	8918.96	TOM1L2;	Q6ZVM7;	p00093
TM1L2_HUMAN	TOM1-like protein 2 OS=Homo sapiens GN=TOM1L2 PE=1 SV=1	AAEMVPDLPSPPMEAPAPASNPSGR	Phospho (ST)	857.055	59.6353	3	x'000000000030000000000000000	0.646771	-1.23397	0.646771	59.6353	59.6517	140.664	0.00647306	0.00647306	36.92	36.92	2	470	494	29.19	TOM1L2(S479);	2632.32	TOM1L2;	Q6ZVM7;	p00094
S7A6O_HUMAN	Probable RNA polymerase II nuclear localization protein SLC7A6OS OS=Homo sapiens GN=SLC7A6OS PE=1 SV=2	AAENNVFHLVATVCSQEEPVQPLLR	Phospho (ST)	967.805	64.934	3	x'000000000000300000000000000	0.995383	0.995383	0.995383	64.934	64.934	125.624	0.0168186	0.0168186	32.78	32.78	2	49	73	32.78	SLC7A6OS(T60);	12196	SLC7A6OS;	Q96CW6;	p00095
KSR1_HUMAN	Kinase suppressor of Ras 1 OS=Homo sapiens GN=KSR1 PE=1 SV=3	AAEPHFGTLPK	Phospho (ST)	416.532	42.1575	3	x'0000000030000	0.136374	-1.21132	-1.01879	41.9568	42.1575	484.764	0.00384593	0.00384593	36.88	36.88	3	418	428	21.29	KSR1(T425);	6222.18	KSR1;	Q8IVT5;	p00096
KSR1_HUMAN	Kinase suppressor of Ras 1 OS=Homo sapiens GN=KSR1 PE=1 SV=3	AAEPHFGTLPK	Phospho (ST)	624.295	42.0652	2	x'0000000030000	-0.235846	-1.00596	-1.00596	41.9801	42.1851	235.18	0.00478229	0.00478229	39.92	39.92	4	418	428	21.86	KSR1(T425);	4359.92	KSR1;	Q8IVT5;	p00097
FAS_HUMAN	Fatty acid synthase OS=Homo sapiens GN=FASN PE=1 SV=3	AAEQYTPK	NA	454.23	23.4895	2	x'0000000000	-0.00441285	-0.00441285	-0.00441285	23.4895	23.4895	490.827	0.00318888	0.00318888	39.61	39.61	1	2429	2436	36.92	FASN(2428-2436, no_mod);	10167.5	FASN;	P49327;	p00098
RL1D1_HUMAN	Ribosomal L1 domain-containing protein 1 OS=Homo sapiens GN=RSL1D1 PE=1 SV=3	AAESETPGKSPEK	Phospho (ST)	470.877	21.6699	3	x'000000000030000	0.964097	-0.674656	-0.0148978	19.5318	21.6699	159.67	0.0123173	0.0123173	31.19	31.19	11	418	430	17.5	RSL1D1(S427);	86277	RSL1D1;	O76021;	p00099
RL1D1_HUMAN	Ribosomal L1 domain-containing protein 1 OS=Homo sapiens GN=RSL1D1 PE=1 SV=3	AAESETPGKSPEK	Phospho (ST)	705.812	20.3656	2	x'000030000000000	0.87613	-2.07505	0.563986	18.8756	22.5744	296.05	5.12543e-06	0.00145527	64.82	47.59	104	418	430	36.98	RSL1D1(S421);	25484	RSL1D1;	O76021;	p00100
RL1D1_HUMAN	Ribosomal L1 domain-containing protein 1 OS=Homo sapiens GN=RSL1D1 PE=1 SV=3	AAESETPGKSPEKKPK	2 Phospho (ST)	615.281	18.9186	3	x'000030000030000000	0.851413	-0.15791	0.851413	18.6086	18.9186	190.85	0.0104024	0.0153896	34.11	32.65	5	418	433	10.5	RSL1D1(S421);RSL1D1(S427);	8060.94	RSL1D1;	O76021;	p00101
RL1D1_HUMAN	Ribosomal L1 domain-containing protein 1 OS=Homo sapiens GN=RSL1D1 PE=1 SV=3	AAESETPGKSPEKKPK	Phospho (ST)	441.72	16.7773	4	x'000000000030000000	0.696031	-0.551947	0.17415	16.604	21.2446	129.37	0.00120642	0.00120642	43.05	43.05	34	418	433	19.41	RSL1D1(S427);	6242.58	RSL1D1;	O76021;	p00102
RL1D1_HUMAN	Ribosomal L1 domain-containing protein 1 OS=Homo sapiens GN=RSL1D1 PE=1 SV=3	AAESETPGKSPEKKPK	Phospho (ST)	588.625	18.8072	3	x'000030000000000000	0.228607	-0.911593	-0.0606972	17.3166	22.5222	296.05	4.91133e-05	0.0188697	57.05	38.89	53	418	433	26.18	RSL1D1(S421);	32522.2	RSL1D1;	O76021;	p00103
MDC1_HUMAN	Mediator of DNA damage checkpoint protein 1 OS=Homo sapiens GN=MDC1 PE=1 SV=3	AAESLTAIPEPASPQLLETPIHASQIQK	2 Phospho (ST)	1034.17	61.8303	3	x'000000000000030000030000000000	-0.104533	-0.104533	-0.104533	61.8303	61.8303	704.427	0.0921261	0.0921261	25.01	25.01	1	1763	1790	5.01	MDC1(S1775);MDC1(T1781);	9521.12	MDC1;	Q14676;	p00104
MDC1_HUMAN	Mediator of DNA damage checkpoint protein 1 OS=Homo sapiens GN=MDC1 PE=1 SV=3	AAESLTAIPEPASPQLLETPIHASQIQK	Phospho (ST)	755.889	59.9565	4	x'000000300000000000000000000000	1.25317	-1.05182	-0.442454	59.7836	59.9565	1071.39	0.00543892	0.0195243	35.34	31.5767	10	1763	1790	11.44	MDC1(T1768);	42763	MDC1;	Q14676;	p00105
MDC1_HUMAN	Mediator of DNA damage checkpoint protein 1 OS=Homo sapiens GN=MDC1 PE=1 SV=3	AAESLTAIPEPASPQLLETPIHASQIQK	Phospho (ST)	1007.52	59.8052	3	x'000000000000030000000000000000	0.927297	-1.55654	-0.662356	59.6601	60.0902	201.84	9.04298e-05	0.000275256	53.19	49.68	177	1763	1790	25.57	MDC1(S1775);	34311.6	MDC1;	Q14676;	p00106
CNOT2_HUMAN	CCR4-NOT transcription complex subunit 2 OS=Homo sapiens GN=CNOT2 PE=1 SV=1	AAETDPGMVHLALGSDLTTLGLNLNSPENLYPK	Phospho (ST)	1177.91	71.3815	3	x'00000000000000000000000000300000000	0.508114	0.508114	0.508114	71.3815	71.3815	172.404	0.0265802	0.0265802	30.46	30.46	1	366	398	29.95	CNOT2(S391);	8762.77	CNOT2;	Q9NZN8;	p00107
CNOT2_HUMAN	CCR4-NOT transcription complex subunit 2 OS=Homo sapiens GN=CNOT2 PE=1 SV=1	AAETDPGMVHLALGSDLTTLGLNLNSPENLYPK	Phospho (Y)	1177.91	71.3815	3	x'00000000000000000000000000000004000	0.508114	-1.27624	0.508114	71.3628	71.3815	172.404	4.17405e-07	4.17405e-07	78.5	78.5	2	366	398	48.04	CNOT2(Y396);	8762.77	CNOT2;	Q9NZN8;	p00108
RC3H1_HUMAN	Roquin-1 OS=Homo sapiens GN=RC3H1 PE=1 SV=1	AAETSDDDLIPFGDRPTVSR	Phospho (ST)	748.005	53.4284	3	x'0000300000000000000000	1.44177	-3.25705	-1.30255	53.3586	53.7204	118.42	1.88392e-06	1.20601e-05	72.17	66.81	19	859	878	57.53	RC3H1(T862);	23046.4	RC3H1;	Q5TC82;	p00109
HNRPM_HUMAN	Heterogeneous nuclear ribonucleoprotein M OS=Homo sapiens GN=HNRNPM PE=1 SV=3	AAEVLNKHSLSGRPLK	Phospho (ST)	600.656	31.6184	3	x'000000000300000000	1.44362	-0.841049	-0.841049	31.063	32.4885	806.525	0.000519819	0.000519819	44.41	44.41	7	128	143	44.41	HNRNPM(S136);	25586.5	HNRNPM;	P52272;	p00110
GPSM1_HUMAN	G-protein-signaling modulator 1 OS=Homo sapiens GN=GPSM1 PE=1 SV=2	AAEYHLR	Phospho (Y)	470.208	26.5209	2	x'000040000	-1.43329	-1.43329	-1.43329	26.5209	26.5209	101.73	0.000664299	0.000664299	46.09	46.09	1	308	314	29.81	GPSM1(Y311);	19946.9	GPSM1;	Q86YR5;	p00111
1433E_HUMAN	14-3-3 protein epsilon OS=Homo sapiens GN=YWHAE PE=1 SV=1	AAFDDAIAELDTLSEESYK	NA	696.661	70.9378	3	x'000000000000000000000	1.42839	-0.641604	0.335895	70.8811	71.1245	520.37	7.48379e-06	7.48379e-06	65.66	65.66	25	197	215	65.66	YWHAE(196-215, no_mod);	24218.7	YWHAE;	P62258;	p00112
1433E_HUMAN	14-3-3 protein epsilon OS=Homo sapiens GN=YWHAE PE=1 SV=1	AAFDDAIAELDTLSEESYK	NA	1044.49	70.8972	2	x'000000000000000000000	3.46292	-0.753729	-0.657896	70.8419	71.0892	597.33	4.93964e-09	4.93964e-09	97.48	97.48	31	197	215	97.48	YWHAE(196-215, no_mod);	11464.1	YWHAE;	P62258;	p00113
1433E_HUMAN	14-3-3 protein epsilon OS=Homo sapiens GN=YWHAE PE=1 SV=1	AAFDDAIAELDTLSEESYK	Phospho (ST)	723.315	68.3346	3	x'000000000000000003000	1.19386	-5.27155	-0.744373	68.111	68.6182	428.527	1.40411e-06	1.28271e-05	72.54	67.39	154	197	215	39.04	YWHAE(S213);	97824.6	YWHAE;	P62258;	p00114
1433E_HUMAN	14-3-3 protein epsilon OS=Homo sapiens GN=YWHAE PE=1 SV=1	AAFDDAIAELDTLSEESYK	Phospho (ST)	1084.47	68.1562	2	x'000000000000000003000	-0.137061	-1.24462	-0.690841	68.1562	68.2719	318.217	2.13636e-08	5.13427e-06	90.7	75.5733	33	197	215	47.5	YWHAE(S213);	30494.8	YWHAE;	P62258;	p00115
BCR_HUMAN	Breakpoint cluster region protein OS=Homo sapiens GN=BCR PE=1 SV=2	AAFDVNNK	NA	439.723	30.3408	2	x'0000000000	1.66509	-0.910615	1.66509	29.5715	30.6985	78.6137	0.000201346	0.000201346	46.43	46.43	16	1103	1110	32.3	BCR(1102-1110, no_mod);	6063.71	BCR;	P11274;	p00116
ULK1_HUMAN	Serine/threonine-protein kinase ULK1 OS=Homo sapiens GN=ULK1 PE=1 SV=2	AAFGTQAPDPGSTESLQEKPMEIAPSAGFGGSLHPGAR	2 Phospho (ST)	982.443	57.4658	4	x'0000030000003000000000000000000000000000	0.949884	-1.11852	0.348724	57.388	57.6139	270.97	0.000289271	0.000289271	51.44	51.44	63	705	742	28.93	ULK1(T709);ULK1(S716);	105841	ULK1;	O75385;	p00117
ULK1_HUMAN	Serine/threonine-protein kinase ULK1 OS=Homo sapiens GN=ULK1 PE=1 SV=2	AAFGTQAPDPGSTESLQEKPMEIAPSAGFGGSLHPGAR	Oxidation (M); 2 Phospho (ST)	986.449	60.0685	4	x'0000030000003000000002000000000000000000	8.89195	7.796	8.36427	60.0685	60.15	225.53	9.00487e-06	0.0125315	66.8	51.493	40	705	742	32.36	ULK1(M725);ULK1(T709);ULK1(S716);	289858	ULK1;	O75385;	p00118
ULK1_HUMAN	Serine/threonine-protein kinase ULK1 OS=Homo sapiens GN=ULK1 PE=1 SV=2	AAFGTQAPDPGSTESLQEKPMEIAPSAGFGGSLHPGAR	Oxidation (M); Phospho (ST)	966.459	56.5391	4	x'0000030000000000000002000000000000000000	9.44999	8.54886	9.44999	56.5391	56.7801	183.58	0.0104302	0.0104302	35.54	35.54	12	705	742	25.39	ULK1(M725);ULK1(T709);	34236.1	ULK1;	O75385;	p00119
ULK1_HUMAN	Serine/threonine-protein kinase ULK1 OS=Homo sapiens GN=ULK1 PE=1 SV=2	AAFGTQAPDPGSTESLQEKPMEIAPSAGFGGSLHPGAR	Phospho (ST)	962.451	54.1163	4	x'0000000000003000000000000000000000000000	-0.142234	-2.16004	-0.142234	54.0801	55.0576	270.5	0.000868203	0.00159009	46.53	44.1	20	705	742	29.33	ULK1(S716);	156492	ULK1;	O75385;	p00120
CATG_HUMAN	Cathepsin G OS=Homo sapiens GN=CTSG PE=1 SV=2	AAFKGDSGGPLLCNNVAHGIVSYGK	NA	633.823	46.806	4	x'000000000000000000000000000	1.43881	-1.18439	0.158814	46.4569	49.546	51.63	0.00017108	0.00017108	51.63	51.63	17	195	219	51.63	CTSG(194-219, no_mod);	19821.7	CTSG;	P08311;	p00121
CATG_HUMAN	Cathepsin G OS=Homo sapiens GN=CTSG PE=1 SV=2	AAFKGDSGGPLLCNNVAHGIVSYGK	NA	844.759	47.5553	3	x'000000000000000000000000000	-0.127209	-2.36721	-1.95239	46.6829	47.5553	174.34	4.63418e-06	4.63418e-06	67.49	67.49	3	195	219	67.49	CTSG(194-219, no_mod);	53542.7	CTSG;	P08311;	p00122
ALBU_HUMAN	Serum albumin OS=Homo sapiens GN=ALB PE=1 SV=2	AAFTECCQAADK	NA	686.287	29.5945	2	x'00000000000000	-0.474989	-0.474989	-0.474989	29.5945	29.5945	949.74	8.5155e-06	8.5155e-06	61.77	61.77	1	187	198	56.14	ALB(186-198, no_mod);	24465.5	ALB;	P02768;	p00123
SMAG2_HUMAN	Protein Smaug homolog 2 OS=Homo sapiens GN=SAMD4B PE=1 SV=1	AAFTTPDHAPLSPQSSVASSGSEQTEEQGSSR	Phospho (ST)	832.367	44.3956	4	x'0000000000000000000000000300000000	-0.198169	-0.198169	-0.198169	44.3956	44.3956	37.25	0.00709194	0.0180792	37.25	34.3667	9	260	291	24.81	SAMD4B(T284);	50163.8	SAMD4B;	Q5PRF9;	p00124
SMAG2_HUMAN	Protein Smaug homolog 2 OS=Homo sapiens GN=SAMD4B PE=1 SV=1	AAFTTPDHAPLSPQSSVASSGSEQTEEQGSSR	Phospho (ST)	1109.49	44.804	3	x'0000000000000000300000000000000000	0.594508	-2.47276	-0.488056	44.1802	44.804	179.34	1.7125e-12	0.00267953	133.49	93.3444	583	260	291	29.25	SAMD4B(S275);	597007	SAMD4B;	Q5PRF9;	p00125
SLX4_HUMAN	Structure-specific endonuclease subunit SLX4 OS=Homo sapiens GN=SLX4 PE=1 SV=3	AAGAGEDADWLEGGSPVSGQLLAGVQVQK	Phospho (ST)	964.125	67.1928	3	x'0000000000000000003000000000000	1.13105	-5.24411	-0.883243	67.067	67.5634	543.53	4.55595e-10	3.9393e-09	108.83	102.77	105	870	898	96.71	SLX4(S887);	47662.9	SLX4;	Q8IY92;	p00126
DVL1_HUMAN	Segment polarity protein dishevelled homolog DVL-1 OS=Homo sapiens GN=DVL1 PE=1 SV=2	AAGAGGSGSESDHTAPSGVGSSWR	Phospho (ST)	756.648	37.0985	3	x'00000003000000000000000000	-0.983713	-0.983713	-0.983713	37.0985	37.0985	27.76	0.0400311	0.0400311	27.76	27.76	4	594	617	17.82	DVL1(S600);	15457	DVL1;	O14640;	p00127
FRM4A_HUMAN	FERM domain-containing protein 4A OS=Homo sapiens GN=FRMD4A PE=1 SV=3	AAGALGSASSGSMPNLAAR	Oxidation (M); Phospho (ST)	892.905	48.4123	2	x'000000030000020000000	1.4542	-2.55972	0.72542	40.5173	48.4123	108.58	6.65181e-06	0.00707037	65.75	49.29	21	789	807	29.57	FRMD4A(M801);FRMD4A(S795);	27457.3	FRMD4A;	Q9P2Q2;	p00128
FRM4A_HUMAN	FERM domain-containing protein 4A OS=Homo sapiens GN=FRMD4A PE=1 SV=3	AAGALGSASSGSMPNLAAR	Phospho (ST)	590.274	48.3614	3	x'000000030000000000000	1.99513	-0.872838	0.26417	48.2335	48.5465	205.464	1.7031e-07	1.71814e-05	81.77	68.925	80	789	807	56.43	FRMD4A(S795);	26597.3	FRMD4A;	Q9P2Q2;	p00129
FRM4A_HUMAN	FERM domain-containing protein 4A OS=Homo sapiens GN=FRMD4A PE=1 SV=3	AAGALGSASSGSMPNLAAR	Phospho (ST)	884.906	48.5115	2	x'000000030000000000000	-0.365992	-1.72362	-0.660144	48.2391	48.5735	220.714	6.59133e-10	7.69774e-05	105.96	77.55	48	789	807	49.29	FRMD4A(S795);	1.03898e+06	FRMD4A;	Q9P2Q2;	p00130
AKP13_HUMAN	A-kinase anchor protein 13 OS=Homo sapiens GN=AKAP13 PE=1 SV=2	AAGALLTEGEACHMSLSSPELGPLTK	Phospho (ST)	907.426	58.9283	3	x'0000000300000000000000000000	1.65155	-1.83469	-1.41546	58.6255	58.9567	566.664	0.00672125	0.0184574	37.24	34.025	36	1265	1290	16.69	AKAP13(T1271);	30750.9	AKAP13;	Q12802;	p00131
BAG6_HUMAN	Large proline-rich protein BAG6 OS=Homo sapiens GN=BAG6 PE=1 SV=2	AAGARPLTSPESLSR	Phospho (ST)	531.599	37.8596	3	x'00000000300000000	1.00266	1.00266	1.00266	37.8596	37.8596	162.52	0.0596002	0.0596002	25.75	25.75	2	1073	1087	24.83	BAG6(T1080);	28420.4	BAG6;	P46379;	p00132
F175B_HUMAN	BRISC complex subunit Abro1 OS=Homo sapiens GN=FAM175B PE=1 SV=2	AAGDSGEDSDDSDYENLIDPTEPSNSEYSHSK	2 Phospho (ST); Phospho (Y)	1224.43	61.5442	3	x'0000000003003040000000000000000000	1.62304	-0.0934536	-0.0117158	61.2201	61.6558	65.7112	2.13889e-06	0.000361636	66.91	57.25	14	364	395	25.08	ABRAXAS2(S372);ABRAXAS2(S375);ABRAXAS2(Y377);	153934	ABRAXAS2;	Q15018;	p00133
F175B_HUMAN	BRISC complex subunit Abro1 OS=Homo sapiens GN=FAM175B PE=1 SV=2	AAGDSGEDSDDSDYENLIDPTEPSNSEYSHSK	3 Phospho (ST)	1224.43	61.5442	3	x'0000000003003000000003000000000000	1.62304	-0.0934536	-0.0117158	61.2201	61.6558	65.7112	2.13889e-06	0.000540778	66.91	53.395	9	364	395	28.68	ABRAXAS2(S372);ABRAXAS2(S375);ABRAXAS2(T384);	102623	ABRAXAS2;	Q15018;	p00134
TB10B_HUMAN	TBC1 domain family member 10B OS=Homo sapiens GN=TBC1D10B PE=1 SV=3	AAGGAPSPPPPVR	Phospho (ST)	627.306	35.978	2	x'000000030000000	1.48571	-1.75556	-0.605942	35.4751	36.6561	209.85	0.000495574	0.000495574	46.59	46.59	100	672	684	46.59	TBC1D10B(S678);	61007	TBC1D10B;	Q4KMP7;	p00135
TB10B_HUMAN	TBC1 domain family member 10B OS=Homo sapiens GN=TBC1D10B PE=1 SV=3	AAGGAPSPPPPVRR	Phospho (ST)	470.574	31.5815	3	x'0000000300000000	2.91048	-1.49784	-0.00709877	30.6907	32.2295	302.86	6.1588e-06	0.0368774	65.18	44.81	75	672	685	52.47	TBC1D10B(S678);	45057.6	TBC1D10B;	Q4KMP7;	p00136
MTMR1_HUMAN	Myotubularin-related protein 1 OS=Homo sapiens GN=MTMR1 PE=1 SV=4	AAGGATAGSRQPSVETLDSPTGSHVEWCK	2 Phospho (ST)	779.834	45.9579	4	x'0000000003000300000000000000000	2.32914	-1.72824	-1.72824	45.9175	46.5261	133.98	0.000450359	0.0016465	48.83	44.1933	7	31	59	17.06	MTMR1(S39);MTMR1(S43);	53989	MTMR1;	Q13613;	p00137
MTMR1_HUMAN	Myotubularin-related protein 1 OS=Homo sapiens GN=MTMR1 PE=1 SV=4	AAGGATAGSRQPSVETLDSPTGSHVEWCK	2 Phospho (ST)	1039.44	46.0235	3	x'0000003003000000000000000000000	-0.862836	-2.01842	-0.862836	46.0235	46.2191	133.98	0.000404407	0.0208824	49.31	41.42	13	31	59	16.58	MTMR1(T36);MTMR1(S39);	25127.2	MTMR1;	Q13613;	p00138
GOLP3_HUMAN	Golgi phosphoprotein 3 OS=Homo sapiens GN=GOLPH3 PE=1 SV=1	AAGGGAGSSEDDAQSR	Phospho (ST)	758.289	21.312	2	x'000000000300000000	8.46573	-0.883424	-0.883424	19.9513	21.6081	98.38	3.36164e-09	0.0298147	98.38	68.6033	7	28	43	59.17	GOLPH3(S36);	17634.8	GOLPH3;	Q9H4A6;	p00139
SHOX2_HUMAN	Short stature homeobox protein 2 OS=Homo sapiens GN=SHOX2 PE=2 SV=4	AAGGGGGGGGGGGGGGGGGGVGGGGAGGGAGGGRSPVR	Phospho (ST)	669.294	24.6696	4	x'0000000000000000000000000000000000030000	-0.659522	-1.46756	-1.46756	24.6696	24.9065	48.89	0.000416418	0.000416418	48.89	48.89	2	58	95	48.89	SHOX2(S92);	28130.3	SHOX2;	O60902;	p00140
SHOX2_HUMAN	Short stature homeobox protein 2 OS=Homo sapiens GN=SHOX2 PE=2 SV=4	AAGGGGGGGGGGGGGGGGGGVGGGGAGGGAGGGRSPVR	Phospho (ST)	892.056	24.8705	3	x'0000000000000000000000000000000000030000	2.46263	-2.19479	-1.66732	23.9991	24.8705	141.32	2.40926e-13	2.40926e-13	141.32	141.32	10	58	95	141.32	SHOX2(S92);	137976	SHOX2;	O60902;	p00141
GNPI1_HUMAN	Glucosamine-6-phosphate isomerase 1 OS=Homo sapiens GN=GNPDA1 PE=1 SV=1	AAGGIELFVGGIGPDGHIAFNEPGSSLVSR	NA	975.502	65.224	3	x'00000000000000000000000000000000	-0.0451516	-0.0451516	-0.0451516	65.224	65.224	37.2	0.00334408	0.00334408	37.2	37.2	1	127	156	37.2	GNPDA1(126-156, no_mod);	6983.81	GNPDA1;	P46926;	p00142
PGM5_HUMAN	Phosphoglucomutase-like protein 5 OS=Homo sapiens GN=PGM5 PE=1 SV=2	AAGGIILTASHCPGGPGGEFGVK	Phospho (ST)	745.019	51.2978	3	x'0000000030000000000000000	-0.398291	-2.64288	-2.64288	51.2978	51.3812	58.32	4.24026e-05	0.00025582	58.32	53.1	4	113	135	47.88	PGM5(T120);	64639	PGM5;	Q15124;	p00143
TBX2_HUMAN	T-box transcription factor TBX2 OS=Homo sapiens GN=TBX2 PE=1 SV=3	AAGGNSREPSPLPELALR	2 Phospho (ST)	665.642	56.7055	3	x'00000030003000000000	1.15803	-1.14399	0.796929	56.4684	56.7055	27.4	0.0529533	0.0529533	27.4	27.4	3	648	665	26.5	TBX2(S653);TBX2(S657);	4423.11	TBX2;	Q13207;	p00144
TLN1_HUMAN	Talin-1 OS=Homo sapiens GN=TLN1 PE=1 SV=3	AAGHPGDPESQQR	NA	450.545	20.1608	3	x'000000000000000	-0.920948	-0.920948	-0.920948	20.1608	20.1608	301.6	0.0343203	0.0343203	28.29	28.29	1	1172	1184	28.29	TLN1(1171-1184, no_mod);	7958.76	TLN1;	Q9Y490;	p00145
PUR8_HUMAN	Adenylosuccinate lyase OS=Homo sapiens GN=ADSL PE=1 SV=2	AAGIIHLGATSCYVGDNTDLIILR	NA	848.448	60.5664	3	x'00000000000000000000000000	-0.538091	-1.23431	-0.715095	60.5664	60.6863	127.77	5.89335e-06	5.89335e-06	63.88	63.88	3	102	125	62.74	ADSL(101-125, no_mod);	10986.7	ADSL;	P30566;	p00146
RPGP1_HUMAN	Rap1 GTPase-activating protein 1 OS=Homo sapiens GN=RAP1GAP PE=1 SV=2	AAGISLIVPGKSPTR	Phospho (ST)	516.284	48.6585	3	x'00000000000000300	1.42318	-2.01187	0.278168	48.2661	48.8005	76.8437	0.00145038	0.00553858	39.64	35.53	53	473	487	25.29	RAP1GAP(T486);	57218.6	RAP1GAP;	P47736;	p00147
RPGP1_HUMAN	Rap1 GTPase-activating protein 1 OS=Homo sapiens GN=RAP1GAP PE=1 SV=2	AAGISLIVPGKSPTR	Phospho (ST)	773.922	48.8307	2	x'00000000000030000	0.282049	-0.817685	0.282049	48.3878	48.8307	108.144	8.98424e-06	1.70945e-05	61.72	59.48	27	473	487	38.66	RAP1GAP(S484);	45130.6	RAP1GAP;	P47736;	p00148
PDIA1_HUMAN	Protein disulfide-isomerase OS=Homo sapiens GN=P4HB PE=1 SV=3	AAGKLKAEGSEIR	Phospho (ST)	470.574	31.6116	3	x'000000000030000	-5.44971	-5.44971	-5.44971	31.6116	31.6116	378.4	0.0536799	0.0536799	25.83	25.83	1	66	78	25.83	P4HB(S75);	12074	P4HB;	P07237;	p00149
MYO9B_HUMAN	Unconventional myosin-IXb OS=Homo sapiens GN=MYO9B PE=1 SV=3	AAGMSSPGAQSHPEELPR	Phospho (ST)	634.612	35.909	3	x'00000300000000000000	1.68822	-2.5889	-0.395094	35.416	36.5375	399.821	4.46817e-08	0.00165974	87.69	67.9633	133	712	729	41.76	MYO9B(S716);	87202.5	MYO9B;	Q13459;	p00150
MYO9B_HUMAN	Unconventional myosin-IXb OS=Homo sapiens GN=MYO9B PE=1 SV=3	AAGMSSPGAQSHPEELPR	Phospho (ST)	951.414	35.9922	2	x'00000300000000000000	-1.16529	-3.4801	-1.16529	35.9922	36.6055	301.78	5.03448e-06	0.0195393	70.7	57.1467	6	712	729	40.66	MYO9B(S716);	14851.4	MYO9B;	Q13459;	p00151
RFA1_HUMAN	Replication protein A 70 kDa DNA-binding subunit OS=Homo sapiens GN=RPA1 PE=1 SV=2	AAGPSLSHTSGGTQSK	NA	495.912	21.919	3	x'000000000000000000	-0.442507	-6.05976	-6.05976	20.75	21.919	185.14	0.00469217	0.00469217	36.74	36.74	3	168	183	35.65	RPA1(167-183, no_mod);	4131.69	RPA1;	P27694;	p00152
RFA1_HUMAN	Replication protein A 70 kDa DNA-binding subunit OS=Homo sapiens GN=RPA1 PE=1 SV=2	AAGPSLSHTSGGTQSK	Phospho (ST)	783.352	23.973	2	x'000000000030000000	0.309966	0.309966	0.309966	23.973	23.973	25.49	0.0614411	0.0614411	25.49	25.49	2	168	183	7.43	RPA1(S177);	3583.34	RPA1;	P27694;	p00153
EP300_HUMAN	Histone acetyltransferase p300 OS=Homo sapiens GN=EP300 PE=1 SV=2	AAGQVTPPTPPQTAQPPLPGPPPAAVEMAMQIQR	Phospho (ST)	881.942	70.4585	4	x'000000300000000000000000000000000000	1.35339	0.467969	0.467969	70.0025	70.4585	105.6	0.00393193	0.00393193	37.91	37.91	6	1901	1934	37.91	EP300(T1906);	111955	EP300;	Q09472;	p00154
CGNL1_HUMAN	Cingulin-like protein 1 OS=Homo sapiens GN=CGNL1 PE=1 SV=2	AAGSAQGNNQACNSTSEVK	NA	947.42	21.9547	2	x'000000000000000000000	0.0533593	-1.88026	-1.88026	21.8542	21.9547	168.72	0.000510966	0.000510966	50.84	50.84	2	592	610	49.53	CGNL1(591-610, no_mod);	787.63	CGNL1;	Q0VF96;	p00155
FLNB_HUMAN	Filamin-B OS=Homo sapiens GN=FLNB PE=1 SV=2	AAGSGELGVTMK	Oxidation (M)	568.785	28.6882	2	x'00000000000200	0.147065	-1.84316	0.147065	28.6882	28.8688	420.23	0.0114998	0.0114998	31.24	31.24	2	481	492	31.24	FLNB(M491);	15658.1	FLNB;	O75369;	p00156
ZPBP1_HUMAN	Zona pellucida-binding protein 1 OS=Homo sapiens GN=ZPBP PE=2 SV=1	AAGSLLSR	Phospho (ST)	427.715	40.7396	2	x'0000000300	9.90726	9.90726	9.90726	40.7396	40.7396	27.86	0.0180868	0.0180868	27.86	27.86	1	18	25	11.39	ZPBP(S24);	58018.9	ZPBP;	Q9BS86;	p00157
ASPC1_HUMAN	Tether containing UBX domain for GLUT4 OS=Homo sapiens GN=ASPSCR1 PE=1 SV=1	AAGSPSPLPAPDPAPK	Phospho (ST)	776.874	43.6129	2	x'000000300000000000	5.0975	-3.00955	-0.457553	42.018	44.1113	75.5	6.46819e-07	0.000492083	75.5	59.59	274	497	512	43.68	ASPSCR1(S502);	53516	ASPSCR1;	Q9BZE9;	p00158
PRC2C_HUMAN	Protein PRRC2C OS=Homo sapiens GN=PRRC2C PE=1 SV=4	AAGSPSSSDQDEKLPGQDESTAGTSEQNDILK	Phospho (ST)	1114.82	44.3338	3	x'0000000300000000000000000000000000	-0.153826	-3.11663	-0.423171	44.21	44.7213	225.971	4.65776e-09	0.00553759	99.24	71.1	77	184	215	45.89	PRRC2C(S190);	269194	PRRC2C;	Q9Y520;	p00159
IMB1_HUMAN	Importin subunit beta-1 OS=Homo sapiens GN=KPNB1 PE=1 SV=2	AAGVCLMLLATCCEDDIVPHVLPFIK	Oxidation (M)	986.824	70.6868	3	x'0000000200000000000000000000	-1.17669	-1.17669	-1.17669	70.6868	70.6868	160.6	0.0219858	0.0219858	30.28	30.28	1	347	372	29.25	KPNB1(M353);	3185.18	KPNB1;	Q14974;	p00160
RLA1_HUMAN	60S acidic ribosomal protein P1 OS=Homo sapiens GN=RPLP1 PE=1 SV=1	AAGVNVEPFWPGLFAK	NA	851.951	68.6387	2	x'000000000000000000	-1.11053	-1.11053	-1.11053	68.6387	68.6387	146.95	0.00932939	0.00932939	32.41	32.41	1	34	49	32.41	RPLP1(33-49, no_mod);	18594.9	RPLP1;	P05386;	p00161
RUVB2_HUMAN	RuvB-like 2 OS=Homo sapiens GN=RUVBL2 PE=1 SV=3	AAGVVLEMIR	NA	529.805	52.6658	2	x'000000000000	0.855714	-1.22448	-0.260024	52.6658	52.9062	144.74	2.0206e-05	2.0206e-05	58.2	58.2	3	55	64	50.87	RUVBL2(54-64, no_mod);	8739.25	RUVBL2;	Q9Y230;	p00162
PA2G4_HUMAN	Proliferation-associated protein 2G4 OS=Homo sapiens GN=PA2G4 PE=1 SV=3	AAHLCAEAALR	NA	394.874	32.5403	3	x'0000000000000	0.773528	-2.32398	0.773528	31.8362	32.9183	122.32	0.00063294	0.00063294	43.57	43.57	3	145	155	28.25	PA2G4(144-155, no_mod);	2505.32	PA2G4;	Q9UQ80;	p00163
TCPB_HUMAN	T-complex protein 1 subunit beta OS=Homo sapiens GN=CCT2 PE=1 SV=4	AAHSEGNTTAGLDMR	NA	510.904	30.3193	3	x'00000000000000000	0.334708	0.334708	0.334708	30.3193	30.3193	382.97	0.018005	0.018005	30.89	30.89	1	467	481	30.89	CCT2(466-481, no_mod);	7080.55	CCT2;	P78371;	p00164
TCPB_HUMAN	T-complex protein 1 subunit beta OS=Homo sapiens GN=CCT2 PE=1 SV=4	AAHSEGNTTAGLDMR	Oxidation (M)	516.236	22.4808	3	x'00000000000000200	0.0996322	-1.25899	-0.967858	22.4808	22.6693	519.047	1.55896e-05	0.0202074	61.67	44.53	4	467	481	61.37	CCT2(M480);	40152.4	CCT2;	P78371;	p00165
RAF1_HUMAN	RAF proto-oncogene serine/threonine-protein kinase OS=Homo sapiens GN=RAF1 PE=1 SV=1	AAHTEDINACTLTTSPR	Phospho (ST)	646.619	38.3717	3	x'0000000000030000000	5.4217	-9.43249	-1.09922	37.8308	39.1053	192.97	1.23629e-05	0.000448037	63.48	55.85	184	628	644	30.75	RAF1(T638);	96760	RAF1;	P04049;	p00166
ZN106_HUMAN	Zinc finger protein 106 OS=Homo sapiens GN=ZNF106 PE=1 SV=1	AAHVPENSDTEQDVLTVKPVR	2 Phospho (ST)	617.033	44.3674	4	x'00000000303000000000000	-0.382289	-0.382289	-0.382289	44.3674	44.3674	289.08	0.00470644	0.00470644	38.53	38.53	1	1363	1383	31.68	ZNF106(S1370);ZNF106(T1372);	2964.09	ZNF106;	Q9H2Y7;	p00167
ZN106_HUMAN	Zinc finger protein 106 OS=Homo sapiens GN=ZNF106 PE=1 SV=1	AAHVPENSDTEQDVLTVKPVR	2 Phospho (ST)	822.375	44.3796	3	x'00000000303000000000000	1.47883	-1.15093	-0.371738	44.1952	45.313	332.43	1.28838e-06	1.28838e-06	74.15	74.15	41	1363	1383	54.79	ZNF106(S1370);ZNF106(T1372);	65399.8	ZNF106;	Q9H2Y7;	p00168
ZN106_HUMAN	Zinc finger protein 106 OS=Homo sapiens GN=ZNF106 PE=1 SV=1	AAHVPENSDTEQDVLTVKPVR	Phospho (ST)	597.042	41.895	4	x'00000000003000000000000	2.45874	-4.06774	-0.041105	41.2264	42.1337	185.77	9.19175e-07	1.10855e-05	74.99	68.17	106	1363	1383	52.26	ZNF106(T1372);	76402.7	ZNF106;	Q9H2Y7;	p00169
ZN106_HUMAN	Zinc finger protein 106 OS=Homo sapiens GN=ZNF106 PE=1 SV=1	AAHVPENSDTEQDVLTVKPVR	Phospho (ST)	795.72	41.7276	3	x'00000000003000000000000	8.33754	-9.27891	0.0956321	41.1599	43.0739	316.69	4.39939e-08	1.23361e-06	88.16	79.455	184	1363	1383	56.14	ZNF106(T1372);	205606	ZNF106;	Q9H2Y7;	p00170
ZN106_HUMAN	Zinc finger protein 106 OS=Homo sapiens GN=ZNF106 PE=1 SV=1	AAHVPENSDTEQDVLTVKPVRK	Phospho (ST)	629.065	37.016	4	x'000000003000000000000000	-0.912735	-0.912735	-0.912735	37.016	37.016	268.01	0.0225738	0.0225738	30.68	30.68	1	1363	1384	6.64	ZNF106(S1370);	15659	ZNF106;	Q9H2Y7;	p00171
ARHG8_HUMAN	Neuroepithelial cell-transforming gene 1 protein OS=Homo sapiens GN=NET1 PE=1 SV=1	AAIAPFQSAGSPPELQGLPELHEECEGNHPSAR	Phospho (ST)	894.911	55.945	4	x'00000000300000000000000000000000000	-0.223179	-0.223179	-0.223179	55.945	55.945	118.384	0.0885071	0.0885071	26.94	26.94	2	498	530	26.94	NET1(S505);	16885.9	NET1;	Q7Z628;	p00172
RBP56_HUMAN	TATA-binding protein-associated factor 2N OS=Homo sapiens GN=TAF15 PE=1 SV=1	AAIDWFDGK	NA	511.751	54.0925	2	x'00000000000	2.05093	-1.94325	0.024474	53.9002	54.9104	175.8	7.15336e-07	0.0106968	72.51	50.165	112	298	306	27.82	FUS(348-357, no_mod);TAF15(297-306, no_mod);	59267.2	FUS; TAF15;	P35637; Q92804;	p00173
E2AK1_HUMAN	Eukaryotic translation initiation factor 2-alpha kinase 1 OS=Homo sapiens GN=EIF2AK1 PE=1 SV=2	AAIELPSLEVLSDQEEDREQCGVK	Phospho (ST)	932.432	60.625	3	x'00000000000030000000000000	0.130266	-1.85594	-0.428018	60.4657	60.6704	44.84	0.00113357	0.00113357	44.84	44.84	8	247	270	25.72	EIF2AK1(S258);	11043.1	EIF2AK1;	Q9BQI3;	p00174
PHB_HUMAN	Prohibitin OS=Homo sapiens GN=PHB PE=1 SV=1	AAIISAEGDSK	NA	531.278	30.9477	2	x'0000000000000	-0.297961	-0.297961	-0.297961	30.9477	30.9477	281.14	0.000263511	0.000263511	47.98	47.98	1	209	219	47.98	PHB(208-219, no_mod);	50426.7	PHB;	P35232;	p00175
SPF45_HUMAN	Splicing factor 45 OS=Homo sapiens GN=RBM17 PE=1 SV=1	AAIPPPVYEEQDRPRSPTGPSNSFLANMGGTVAHK	Phospho (ST)	943.705	51.3448	4	x'0000000000000000000003000000000000000	0.284821	-1.65642	-0.150101	50.4116	51.6582	186.861	0.00978464	0.0168739	35.2	33.255	84	207	241	31.31	RBM17(S227);	486710	RBM17;	Q96I25;	p00176
SPF45_HUMAN	Splicing factor 45 OS=Homo sapiens GN=RBM17 PE=1 SV=1	AAIPPPVYEEQDRPRSPTGPSNSFLANMGGTVAHK	Phospho (Y)	943.705	51.3448	4	x'0000000040000000000000000000000000000	0.284821	-1.30636	-0.150101	50.4116	51.3448	186.861	0.00978464	0.00978464	35.2	35.2	21	207	241	3.89	RBM17(Y214);	121678	RBM17;	Q96I25;	p00177
PARD3_HUMAN	Partitioning defective 3 homolog OS=Homo sapiens GN=PARD3 PE=1 SV=2	AAISDSADCSLSPDVDPVLAFQR	Phospho (ST)	838.712	66.1819	3	x'0000300000000000000000000	0.119374	-1.83836	-0.680431	66.145	66.3589	630.575	0.000363726	0.000363726	49.87	49.87	32	798	820	49.87	PARD3(S801);	9526.52	PARD3;	Q8TEW0;	p00178
ACINU_HUMAN	Apoptotic chromatin condensation inducer in the nucleus OS=Homo sapiens GN=ACIN1 PE=1 SV=2	AAKLSEGSQPAEEEEDQETPSR	2 Phospho (ST)	850.009	34.9306	3	x'000003003000000000000000	0.459755	-4.16923	-0.364742	34.8553	35.2522	1095.23	1.39937e-06	1.39937e-06	72.64	72.64	30	236	257	72.64	ACIN1(S240);ACIN1(S243);	38693.2	ACIN1;	Q9UKV3;	p00179
ACINU_HUMAN	Apoptotic chromatin condensation inducer in the nucleus OS=Homo sapiens GN=ACIN1 PE=1 SV=2	AAKLSEGSQPAEEEEDQETPSR	Phospho (ST)	823.354	32.5854	3	x'000003000000000000000000	-0.301982	-0.301982	-0.301982	32.5854	32.5854	645.304	0.0146422	0.0146422	35.29	35.29	2	236	257	35.29	ACIN1(S240);	28450.8	ACIN1;	Q9UKV3;	p00180
NOLC1_HUMAN	Nucleolar and coiled-body phosphoprotein 1 OS=Homo sapiens GN=NOLC1 PE=1 SV=2	AAKNSEEEEEEK	Phospho (ST)	491.531	20.3616	3	x'00000300000000	0.764488	-0.825649	-0.825649	17.5449	20.3616	306.46	4.42744e-07	4.42744e-07	74.05	74.05	4	559	570	67.84	NOLC1(S563);	45718.8	NOLC1;	Q14978;	p00181
NOLC1_HUMAN	Nucleolar and coiled-body phosphoprotein 1 OS=Homo sapiens GN=NOLC1 PE=1 SV=2	AAKNSEEEEEEK	Phospho (ST)	736.791	20.3554	2	x'00000300000000	0.653043	-3.50579	-3.50579	17.4515	20.3554	306.46	5.99709e-08	5.99709e-08	82.37	82.37	6	559	570	80.8	NOLC1(S563);	39696.9	NOLC1;	Q14978;	p00182
NOLC1_HUMAN	Nucleolar and coiled-body phosphoprotein 1 OS=Homo sapiens GN=NOLC1 PE=1 SV=2	AAKNSEEEEEEKK	Phospho (ST)	534.23	16.8489	3	x'000003000000000	0.386956	-0.625756	0.0868931	16.8489	20.5051	244.96	0.00103311	0.00103311	43.06	43.06	3	559	571	40.82	NOLC1(S563);	4983.12	NOLC1;	Q14978;	p00183
ZC3H4_HUMAN	Zinc finger CCCH domain-containing protein 4 OS=Homo sapiens GN=ZC3H4 PE=1 SV=3	AAKPGPAEAPSPTASPSGDASPPATAPYDPR	2 Phospho (ST)	1031.12	44.1002	3	x'000000000000000003000300000000000	6.21999	-1.74027	-1.54611	43.9585	44.4531	138.707	0.000849187	0.00721067	46.2	38.144	880	1094	1124	33.47	ZC3H4(S1110);ZC3H4(S1114);	625712	ZC3H4;	Q9UPT8;	p00184
ZC3H4_HUMAN	Zinc finger CCCH domain-containing protein 4 OS=Homo sapiens GN=ZC3H4 PE=1 SV=3	AAKPGPAEAPSPTASPSGDASPPATAPYDPR	3 Phospho (ST)	1057.77	47.9499	3	x'000000000003030300000000000000000	0.440967	-2.7764	-1.26234	47.5746	48.2549	183.611	0.000538896	0.00255874	47.75	42.2767	171	1094	1124	14.75	ZC3H4(S1104);ZC3H4(T1106);ZC3H4(S1108);	73860.3	ZC3H4;	Q9UPT8;	p00185
ZC3H4_HUMAN	Zinc finger CCCH domain-containing protein 4 OS=Homo sapiens GN=ZC3H4 PE=1 SV=3	AAKPGPAEAPSPTASPSGDASPPATAPYDPR	Phospho (ST)	1004.46	41.3042	3	x'000000000003000000000000000000000	0.148154	-2.14393	-0.350123	41.0992	41.7888	94.2037	0.00108505	0.00631642	45.16	40.294	241	1094	1124	10.87	ZC3H4(S1104);	143484	ZC3H4;	Q9UPT8;	p00186
PDLI1_HUMAN	PDZ and LIM domain protein 1 OS=Homo sapiens GN=PDLIM1 PE=1 SV=4	AALANLCIGDVITAIDGENTSNMTHLEAQNR	NA	828.905	66.9095	4	x'000000000000000000000000000000000	3.04808	-0.865447	0.221646	66.9095	67.0145	474.62	2.16135e-06	2.16135e-06	71.46	71.46	4	39	69	71.46	PDLIM1(38-69, no_mod);	13657.1	PDLIM1;	O00151;	p00187
PDLI1_HUMAN	PDZ and LIM domain protein 1 OS=Homo sapiens GN=PDLIM1 PE=1 SV=4	AALANLCIGDVITAIDGENTSNMTHLEAQNR	NA	1104.87	66.8814	3	x'000000000000000000000000000000000	1.13843	-2.84759	-0.673394	66.8056	67.2294	474.62	6.18669e-13	6.18669e-13	137.02	137.02	16	39	69	137.02	PDLIM1(38-69, no_mod);	33933.2	PDLIM1;	O00151;	p00188
PDLI1_HUMAN	PDZ and LIM domain protein 1 OS=Homo sapiens GN=PDLIM1 PE=1 SV=4	AALANLCIGDVITAIDGENTSNMTHLEAQNR	Oxidation (M)	832.904	64.5246	4	x'000000000000000000000002000000000	1.20658	0.641607	0.641607	64.5246	64.6024	474.62	2.90726e-05	2.90726e-05	60.57	60.57	2	39	69	60.04	PDLIM1(M61);	5591.45	PDLIM1;	O00151;	p00189
PDLI1_HUMAN	PDZ and LIM domain protein 1 OS=Homo sapiens GN=PDLIM1 PE=1 SV=4	AALANLCIGDVITAIDGENTSNMTHLEAQNR	Oxidation (M)	1110.2	64.4966	3	x'000000000000000000000002000000000	0.646415	-0.976386	-0.976386	64.4488	64.5896	474.62	2.19153e-07	2.19153e-07	81.83	81.83	4	39	69	81.83	PDLIM1(M61);	18383.4	PDLIM1;	O00151;	p00190
TCOF_HUMAN	Treacle protein OS=Homo sapiens GN=TCOF1 PE=1 SV=3	AALAPAKESPR	Phospho (ST)	397.536	25.1538	3	x'0000000003000	1.37443	-1.90403	-0.643082	24.9234	27.9933	608.844	7.37081e-05	7.37081e-05	53.42	53.42	132	898	908	52.15	TCOF1(S906);	3107.11	TCOF1;	Q13428;	p00191
TCOF_HUMAN	Treacle protein OS=Homo sapiens GN=TCOF1 PE=1 SV=3	AALAPAKESPR	Phospho (ST)	595.8	25.4854	2	x'0000000003000	2.0856	-1.98305	-0.856602	24.9191	27.9858	486.034	4.23945e-07	4.23945e-07	75.98	75.98	102	898	908	74.72	TCOF1(S906);	74368.1	TCOF1;	Q13428;	p00192
TCOF_HUMAN	Treacle protein OS=Homo sapiens GN=TCOF1 PE=1 SV=3	AALAPAKESPRK	Phospho (ST)	440.235	22.1218	3	x'00000000030000	1.81379	-1.30533	-0.371866	20.234	25.8613	887.63	0.000262609	0.000262609	48.06	48.06	27	898	909	46.4	TCOF1(S906);	10704.1	TCOF1;	Q13428;	p00193
SHAN3_HUMAN	SH3 and multiple ankyrin repeat domains protein 3 OS=Homo sapiens GN=SHANK3 PE=1 SV=3	AALAVGSPGPGGGSFAR	Phospho (ST)	776.371	47.3884	2	x'0000000300000000000	1.27037	1.27037	1.27037	47.3884	47.3884	304.184	5.37714e-05	5.37714e-05	56.34	56.34	1	967	983	36.18	SHANK3(S973);	28759.7	SHANK3;	Q9BYB0;	p00194
AIM1_HUMAN	Absent in melanoma 1 protein OS=Homo sapiens GN=AIM1 PE=1 SV=3	AALDGGVASAASPESKPSPGTK	2 Phospho (ST)	719.988	38.1469	3	x'000000000000300000300000	-0.0166903	-0.0166903	-0.0166903	38.1469	38.1469	109.39	0.0360278	0.0579723	29.02	27.29	2	64	85	3.46	CRYBG1(S75);CRYBG1(S81);	26360.8	CRYBG1;	Q9Y4K1;	p00195
AIM1_HUMAN	Absent in melanoma 1 protein OS=Homo sapiens GN=AIM1 PE=1 SV=3	AALDGGVASAASPESKPSPGTK	Phospho (ST)	693.332	34.6607	3	x'000000000000000300000000	0.157441	-1.3303	-0.824759	34.5027	35.0172	51.17	0.000206999	0.00484536	51.17	41.5033	69	64	85	13.95	CRYBG1(S78);	62686.9	CRYBG1;	Q9Y4K1;	p00196
ZBT46_HUMAN	Zinc finger and BTB domain-containing protein 46 OS=Homo sapiens GN=ZBTB46 PE=1 SV=2	AALDISIK	NA	415.753	43.7058	2	x'0000000000	-0.244728	-0.461729	-0.461729	43.7058	43.7794	65.53	0.0436749	0.0436749	22.29	22.29	2	127	134	8.67	ZBTB46(126-134, no_mod);	7221.15	ZBTB46;	Q86UZ6;	p00197
GLYM_HUMAN	Serine hydroxymethyltransferase, mitochondrial OS=Homo sapiens GN=SHMT2 PE=1 SV=3	AALEALGSCLNNK	NA	454.235	45.192	3	x'000000000000000	1.45769	-3.48465	-0.836961	45.0123	46.1299	130.65	6.83145e-05	6.83145e-05	54.11	54.11	89	83	95	54.11	SHMT2(82-95, no_mod);	13343.6	SHMT2;	P34897;	p00198
GLYM_HUMAN	Serine hydroxymethyltransferase, mitochondrial OS=Homo sapiens GN=SHMT2 PE=1 SV=3	AALEALGSCLNNK	NA	680.848	45.211	2	x'000000000000000	1.77835	-3.31108	-0.369204	44.9363	45.9847	131.95	7.13287e-07	7.13287e-07	73.81	73.81	110	83	95	73.81	SHMT2(82-95, no_mod);	82589.9	SHMT2;	P34897;	p00199
EPS8_HUMAN	Epidermal growth factor receptor kinase substrate 8 OS=Homo sapiens GN=EPS8 PE=1 SV=1	AALEDSSGSSELQEIMR	Phospho (ST)	951.911	59.7515	2	x'0000003000000000000	-1.07845	-1.07845	-1.07845	59.7515	59.7515	431.114	0.00132825	0.0060278	42.65	39.1	3	782	798	10.65	EPS8(S787);	8238.72	EPS8;	Q12929;	p00200
K1C19_HUMAN	Keratin, type I cytoskeletal 19 OS=Homo sapiens GN=KRT19 PE=1 SV=4	AALEDTLAETEAR	NA	695.347	44.188	2	x'000000000000000	0.366535	-0.987271	-0.389579	44.188	44.6368	756.62	1.7485e-09	9.80295e-05	100.54	77.045	17	318	330	92.98	KRT19(317-330, no_mod);	43518.6	KRT19;	P08727;	p00201
SYHC_HUMAN	Histidine--tRNA ligase, cytoplasmic OS=Homo sapiens GN=HARS PE=1 SV=2	AALEELVK	NA	436.758	42.7809	2	x'0000000000	0.755018	-0.73666	-0.254733	42.7809	43.309	38.21	0.00129112	0.00129112	38.21	38.21	4	5	12	26.46	HARS(4-12, no_mod);	12123.1	HARS;	P12081;	p00202
SYMPK_HUMAN	Symplekin OS=Homo sapiens GN=SYMPK PE=1 SV=2	AALEQLLK	NA	443.274	45.3057	2	x'0000000000	0.867123	-0.806076	-0.014697	45.1297	46.0856	61.04	0.00251039	0.00251039	32.86	32.86	23	234	241	14.76	SYMPK(233-241, no_mod);	12265.8	SYMPK;	Q92797;	p00203
DDX46_HUMAN	Probable ATP-dependent RNA helicase DDX46 OS=Homo sapiens GN=DDX46 PE=1 SV=2	AALGLQDSDDEDAAVDIDEQIESMFNSK	Phospho (ST)	1036.11	72.1964	3	x'000000003000000000000000000000	3.6882	-1.43207	-0.755805	72.1798	72.2542	213.981	8.01727e-08	8.01727e-08	86.63	86.63	25	797	824	77.12	DDX46(S804);	24292.6	DDX46;	Q7L014;	p00204
SPHK2_HUMAN	Sphingosine kinase 2 OS=Homo sapiens GN=SPHK2 PE=1 SV=2	AALHSPVSEGAPVIPPSSGLPLPTPDAR	Phospho (ST)	938.478	58.2615	3	x'000003000000000000000000000000	-2.28416	-2.28416	-2.28416	58.2615	58.2615	75.5237	0.0290568	0.0290568	28.87	28.87	2	480	507	25.08	SPHK2(S484);	14819.8	SPHK2;	Q9NRA0;	p00205
MENTO_HUMAN	MLN64 N-terminal domain homolog OS=Homo sapiens GN=STARD3NL PE=1 SV=1	AALIPGGLSDGQFYSPPESEAGSEEAEEK	2 Phospho (ST); Phospho (Y)	1069.09	72.2525	3	x'0000000000000040000300030000000	-0.253101	-1.09573	-0.253101	72.2525	72.2618	35.0337	0.00741265	0.00741265	35.45	35.45	4	196	224	10.78	STARD3NL(S214);STARD3NL(S218);STARD3NL(Y209);	58702.8	STARD3NL;	O95772;	p00206
MENTO_HUMAN	MLN64 N-terminal domain homolog OS=Homo sapiens GN=STARD3NL PE=1 SV=1	AALIPGGLSDGQFYSPPESEAGSEEAEEK	3 Phospho (ST)	1069.09	72.2525	3	x'0000000003000003000000030000000	-0.253101	-1.09573	-0.253101	72.252	72.2618	35.0337	0.00685446	0.0341397	35.79	32.0833	8	196	224	1.42	STARD3NL(S204);STARD3NL(S210);STARD3NL(S218);	176108	STARD3NL;	O95772;	p00207
CCD43_HUMAN	Coiled-coil domain-containing protein 43 OS=Homo sapiens GN=CCDC43 PE=1 SV=2	AALLAQYADVTDEEDEADEKDDSGATTMNIGSDK	Oxidation (M); Phospho (ST)	1228.85	52.4469	3	x'000000000003000000000000000020000000	0.0461515	0.0461515	0.0461515	52.4469	52.4469	228.177	0.0103938	0.0489234	35.31	30.685	2	129	162	9.25	CCDC43(M156);CCDC43(T139);	44700.6	CCDC43;	Q96MW1;	p00208
CCD43_HUMAN	Coiled-coil domain-containing protein 43 OS=Homo sapiens GN=CCDC43 PE=1 SV=2	AALLAQYADVTDEEDEADEKDDSGATTMNIGSDK	Phospho (ST)	917.889	55.6192	4	x'000000000003000000000000000000000000	1.3066	-2.39072	-0.394817	55.5513	56.0511	228.177	1.87368e-08	0.0178405	93.25	51.2	151	129	162	29.93	CCDC43(T139);	441840	CCDC43;	Q96MW1;	p00209
CCD43_HUMAN	Coiled-coil domain-containing protein 43 OS=Homo sapiens GN=CCDC43 PE=1 SV=2	AALLAQYADVTDEEDEADEKDDSGATTMNIGSDK	Phospho (ST)	1223.51	55.6716	3	x'000000000003000000000000000000000000	2.0417	-1.80285	-0.903062	55.497	56.0154	229.337	2.16666e-10	0.00810403	112.63	57.5	297	129	162	35.3	CCDC43(T139);	128815	CCDC43;	Q96MW1;	p00210
CCD43_HUMAN	Coiled-coil domain-containing protein 43 OS=Homo sapiens GN=CCDC43 PE=1 SV=2	AALLAQYADVTDEEDEADEKDDSGATTMNIGSDK	Phospho (Y)	917.889	55.6192	4	x'000000040000000000000000000000000000	1.3066	-2.39072	-0.394817	55.5513	56.0511	228.177	1.84372e-05	1.84372e-05	63.32	63.32	46	129	162	16.64	CCDC43(Y135);	88368	CCDC43;	Q96MW1;	p00211
CCD43_HUMAN	Coiled-coil domain-containing protein 43 OS=Homo sapiens GN=CCDC43 PE=1 SV=2	AALLAQYADVTDEEDEADEKDDSGATTMNIGSDK	Phospho (Y)	1223.52	55.729	3	x'000000040000000000000000000000000000	2.0417	-1.80285	-0.412267	55.5327	56.0154	247.007	5.12502e-08	5.12502e-08	88.88	88.88	98	129	162	48.4	CCDC43(Y135);	90662.7	CCDC43;	Q96MW1;	p00212
CLC4G_HUMAN	C-type lectin domain family 4 member G OS=Homo sapiens GN=CLEC4G PE=1 SV=1	AALLDGHDLLR	NA	597.341	47.678	2	x'0000000000000	8.22108	8.22108	8.22108	47.678	47.678	23.58	0.0337669	0.0337669	23.58	23.58	1	61	71	23.58	CLEC4G(60-71, no_mod);	29237.2	CLEC4G;	Q6UXB4;	p00213
SPTN1_HUMAN	Spectrin alpha chain, non-erythrocytic 1 OS=Homo sapiens GN=SPTAN1 PE=1 SV=3	AALLELWELR	NA	607.351	67.3973	2	x'000000000000	-0.20368	-0.20368	-0.20368	67.3973	67.3973	440.937	0.000623032	0.000623032	43.11	43.11	1	450	459	41.15	SPTAN1(449-459, no_mod);	2426.38	SPTAN1;	Q13813;	p00214
RL14_HUMAN	60S ribosomal protein L14 OS=Homo sapiens GN=RPL14 PE=1 SV=4	AALLKASPK	Phospho (ST)	489.773	30.539	2	x'00000003000	2.69249	-0.499217	-0.31508	29.5115	31.1062	140.73	5.15732e-05	5.15732e-05	53.21	53.21	52	133	141	53.21	RPL14(S139);	154396	RPL14;	P50914;	p00215
DNHD1_HUMAN	NA	AALLTPMR	NA	436.759	42.9217	2	x'0000000000	8.23176	8.23176	8.23176	42.9217	42.9217	29.83	0.00946327	0.00946327	29.83	29.83	1	3414	3421	19.98	DNHD1(3413-3421, no_mod);	2566.68	DNHD1;	Q96M86;	p00216
NUMA1_HUMAN	Nuclear mitotic apparatus protein 1 OS=Homo sapiens GN=NUMA1 PE=1 SV=2	AALMESQGQQQEER	NA	802.868	30.0575	2	x'0000000000000000	-3.23622	-3.23622	-3.23622	30.0575	30.0575	813.942	0.000186264	0.000186264	51.49	51.49	1	986	999	49.25	NUMA1(985-999, no_mod);	4714.56	NUMA1;	Q14980;	p00217
DBP_HUMAN	D site-binding protein OS=Homo sapiens GN=DBP PE=1 SV=1	AALPAATTPGPGLETAGPADAPAGAVVGGGSPR	Phospho (ST)	978.817	55.8621	3	x'00000000000000000000000000000003000	-0.684865	-0.684865	-0.684865	55.8621	55.8621	109.88	0.00113048	0.00113048	43.9	43.9	1	56	88	43.9	DBP(S86);	39653.2	DBP;	Q10586;	p00218
HD_HUMAN	Huntingtin OS=Homo sapiens GN=HTT PE=1 SV=2	AALPSLTNPPSLSPIR	Phospho (ST)	857.45	62.0989	2	x'000000000003000000	0.121432	-1.36145	-1.36145	62.0989	62.1177	181.947	0.004903	0.004903	35.86	35.86	4	1167	1182	27.67	HTT(S1177);	12071.4	HTT;	P42858;	p00219
RS25_HUMAN	40S ribosomal protein S25 OS=Homo sapiens GN=RPS25 PE=1 SV=1	AALQELLSK	NA	486.79	48.4781	2	x'00000000000	1.08999	-3.21235	-1.00971	48.1915	49.4546	72.04	5.9704e-07	5.9704e-07	72.04	72.04	80	86	94	68.71	RPS25(85-94, no_mod);	8967.68	RPS25;	P62851;	p00220
FOXO3_HUMAN	Forkhead box protein O3 OS=Homo sapiens GN=FOXO3 PE=1 SV=1	AALQTAPESADDSPSQLSK	Phospho (ST)	998.448	41.1337	2	x'000000000300000000000	-0.377967	-1.92192	-1.15997	41.1068	41.2368	70.27	2.59364e-06	0.0103625	70.27	46.95	16	272	290	29.51	FOXO3(S280);	58274.8	FOXO3;	O43524;	p00221
NOLC1_HUMAN	Nucleolar and coiled-body phosphoprotein 1 OS=Homo sapiens GN=NOLC1 PE=1 SV=2	AALSLPAK	Phospho (ST)	425.725	43.6828	2	x'0000300000	0.125966	-1.80473	-1.0042	43.6732	43.8236	189.324	2.43491e-05	2.43491e-05	55.82	55.82	9	453	460	50.08	NOLC1(S456);	18362.6	NOLC1;	Q14978;	p00222
INT3_HUMAN	Integrator complex subunit 3 OS=Homo sapiens GN=INTS3 PE=1 SV=1	AALSSPR	Phospho (ST)	391.184	25.9868	2	x'000030000	-0.4357	-2.46043	-0.871401	25.5864	26.4708	201.204	0.000403899	0.00158948	36.49	32.305	18	991	997	23.48	INTS3(S994);	17046.3	INTS3;	Q68E01;	p00223
INT3_HUMAN	NA	AALSSPRSR	2 Phospho (ST)	552.734	25.7651	2	x'00000300300	0.165843	-0.903529	0.165843	25.6803	26.1223	23.47	0.0452029	0.0452029	23.47	23.47	4	991	999	0.77	INTS3(S995);INTS3(S998);	26583.3	INTS3;	Q68E01;	p00224
DHX9_HUMAN	ATP-dependent RNA helicase A OS=Homo sapiens GN=DHX9 PE=1 SV=4	AAMEALVVEVTK	NA	630.848	54.1503	2	x'00000000000000	1.46386	-0.504891	-0.0762099	54.0236	54.3314	356.82	4.75104e-05	4.75104e-05	55.6	55.6	8	1105	1116	55.6	DHX9(1104-1116, no_mod);	13996.5	DHX9;	Q08211;	p00225
NIPBL_HUMAN	Nipped-B-like protein OS=Homo sapiens GN=NIPBL PE=1 SV=2	AAMYDIISSPSK	Phospho (ST)	681.805	52.4411	2	x'00000000300000	0.225471	-0.185812	-0.185812	52.3977	52.4411	204.487	0.0290935	0.0290935	27.78	27.78	4	342	353	9.37	NIPBL(S349);	55091.3	NIPBL;	Q6KC79;	p00226
NIPBL_HUMAN	Nipped-B-like protein OS=Homo sapiens GN=NIPBL PE=1 SV=2	AAMYDIISSPSKDSTK	Phospho (ST)	598.607	45.817	3	x'000000003000000000	1.63822	-0.553884	0.3832	45.6426	45.9315	215.947	0.0018456	0.0069777	41.48	37.395	50	342	357	10.34	NIPBL(S349);	37815.3	NIPBL;	Q6KC79;	p00227
NIPBL_HUMAN	Nipped-B-like protein OS=Homo sapiens GN=NIPBL PE=1 SV=2	AAMYDIISSPSKDSTK	Phospho (ST)	897.407	45.9786	2	x'000000003000000000	2.10453	-0.684407	1.26785	45.7066	46.0841	256.324	1.57793e-05	0.00656232	62.11	50.7575	100	342	357	21.13	NIPBL(S349);	125769	NIPBL;	Q6KC79;	p00228
CUX1_HUMAN	Homeobox protein cut-like 1 OS=Homo sapiens GN=CUX1 PE=1 SV=3	AANLNSIIHR	Phospho (ST)	594.795	43.486	2	x'000000300000	-5.4304	-5.4304	-5.4304	43.486	43.486	29.27	0.0212356	0.0212356	29.27	29.27	1	1481	1490	10.24	CUX1(S1486);	7788.42	CUX1;	P39880;	p00229
RECQ1_HUMAN	ATP-dependent DNA helicase Q1 OS=Homo sapiens GN=RECQL PE=1 SV=3	AANMLQQSGSKNTGAK	Phospho (ST)	562.594	29.2561	3	x'000000000030000000	-1.56284	-1.56284	-1.56284	29.2561	29.2561	30.13	0.0241172	0.0565521	30.13	27.295	2	627	642	5.67	RECQL(S636);	92362.3	RECQL;	P46063;	p00230
GNL1_HUMAN	Guanine nucleotide-binding protein-like 1 OS=Homo sapiens GN=GNL1 PE=1 SV=2	AANSLLR	Phospho (ST)	412.705	38.0427	2	x'000030000	-0.644891	-0.644891	-0.644891	38.0427	38.0427	172.104	3.32357e-05	3.32357e-05	51.73	51.73	1	501	507	28.63	GNL1(S504);	6606.01	GNL1;	P36915;	p00231
KPCG_HUMAN	Protein kinase C gamma type OS=Homo sapiens GN=PRKCG PE=1 SV=3	AAPALTPPDR	Phospho (ST)	544.761	39.1709	2	x'000000300000	0.961833	0.961833	0.961833	39.1709	39.1709	22.8	0.08187	0.08187	22.8	22.8	1	650	659	14.47	PRKCG(T655);	2169.47	PRKCG;	P05129;	p00232
MAP7_HUMAN	Ensconsin OS=Homo sapiens GN=MAP7 PE=1 SV=1	AAPAQVRPPSPGNIRPVK	Phospho (ST)	645.683	37.9079	3	x'00000000003000000000	0.186657	-1.25593	-0.309717	37.7571	38.3271	195.77	0.00754379	0.00754379	32.33	32.33	10	356	373	32.33	MAP7(S365);	16553.2	MAP7;	Q14244;	p00233
COR1A_HUMAN	Coronin-1A OS=Homo sapiens GN=CORO1A PE=1 SV=4	AAPEASGTPSSDAVSR	NA	751.858	28.5873	2	x'000000000000000000	0.437504	-2.49251	-0.614637	27.7138	29.2758	362.34	6.75242e-06	6.75242e-06	65.07	65.07	20	417	432	65.07	CORO1A(416-432, no_mod);	31148.8	CORO1A;	P31146;	p00234
COR1A_HUMAN	Coronin-1A OS=Homo sapiens GN=CORO1A PE=1 SV=4	AAPEASGTPSSDAVSR	Phospho (ST)	791.841	30.2767	2	x'000000300000000000	-0.674605	-0.674605	-0.674605	30.2767	30.2767	46.38	0.000413109	0.0206968	46.38	34.2225	4	417	432	10.8	CORO1A(S422);	32222.5	CORO1A;	P31146;	p00235
NIBL1_HUMAN	Niban-like protein 1 OS=Homo sapiens GN=FAM129B PE=1 SV=3	AAPEASSPPASPLQHLLPGK	2 Phospho (ST)	710.001	58.9295	3	x'0000003300000000000000	-0.0554777	-1.12742	-0.760703	58.4358	59.0728	187.7	0.000830515	0.0157559	45.49	39.0367	73	686	705	28.14	FAM129B(S691);FAM129B(S692);	251170	FAM129B;	Q96TA1;	p00236
NIBL1_HUMAN	Niban-like protein 1 OS=Homo sapiens GN=FAM129B PE=1 SV=3	AAPEASSPPASPLQHLLPGK	2 Phospho (ST)	1064.5	58.8574	2	x'0000003300000000000000	1.03809	-2.62909	0.285851	58.5315	58.924	149.86	9.45472e-05	0.000300457	54.86	51.9367	96	686	705	40.14	FAM129B(S691);FAM129B(S692);	35292.6	FAM129B;	Q96TA1;	p00237
NIBL1_HUMAN	Niban-like protein 1 OS=Homo sapiens GN=FAM129B PE=1 SV=3	AAPEASSPPASPLQHLLPGK	Phospho (ST)	683.345	55.6177	3	x'0000003000000000000000	2.18659	-0.935021	-0.495356	55.1518	56.0365	177.35	2.19896e-05	0.0179659	60.09	48.7933	176	686	705	33.89	FAM129B(S691);	663429	FAM129B;	Q96TA1;	p00238
NIBL1_HUMAN	Niban-like protein 1 OS=Homo sapiens GN=FAM129B PE=1 SV=3	AAPEASSPPASPLQHLLPGK	Phospho (ST)	1024.51	55.4772	2	x'0000000000030000000000	2.11625	-1.30336	-0.326329	55.3608	55.8146	161.43	0.00017619	0.0172515	51.11	42.8933	19	686	705	25.94	FAM129B(S696);	73860.6	FAM129B;	Q96TA1;	p00239
IPYR_HUMAN	Inorganic pyrophosphatase OS=Homo sapiens GN=PPA1 PE=1 SV=2	AAPFSLEYR	NA	527.273	49.1494	2	x'00000000000	0.532052	0.532052	0.532052	49.1494	49.1494	147.96	0.000860233	0.000860233	46.15	46.15	1	10	18	46.15	PPA1(9-18, no_mod);	19281.7	PPA1;	Q15181;	p00240
NONO_HUMAN	Non-POU domain-containing octamer-binding protein OS=Homo sapiens GN=NONO PE=1 SV=4	AAPGAEFAPNKR	NA	410.22	32.001	3	x'00000000000000	3.05138	-1.27399	-0.736375	28.2279	32.001	360.964	6.90313e-05	6.90313e-05	53.99	53.99	6	457	468	47.94	NONO(456-468, no_mod);	31828.7	NONO;	Q15233;	p00241
GPTC2_HUMAN	G patch domain-containing protein 2 OS=Homo sapiens GN=GPATCH2 PE=1 SV=1	AAPLPGPTTAGFVGENAQPILENNIGNR	NA	940.156	58.8826	3	x'000000000000000000000000000000	0.975707	0.890524	0.975707	58.8027	58.8826	174.014	0.0136098	0.0136098	31.19	31.19	2	446	473	31.19	GPATCH2(445-473, no_mod);	2124.24	GPATCH2;	Q9NW75;	p00242
SFR19_HUMAN	Splicing factor, arginine/serine-rich 19 OS=Homo sapiens GN=SCAF1 PE=1 SV=3	AAPPPPALTPDSQTVDSSCKTPEVSFLPEEATEEAGVR	2 Phospho (ST)	1035.97	62.5254	4	x'0000000003003000000000000000000000000000	1.96723	-2.38078	-0.11015	62.3258	63.0674	496.217	1.60414e-05	0.000727141	63.93	54.12	594	981	1018	45.93	SCAF1(T989);SCAF1(S992);	254363	SCAF1;	Q9H7N4;	p00243
SFR19_HUMAN	Splicing factor, arginine/serine-rich 19 OS=Homo sapiens GN=SCAF1 PE=1 SV=3	AAPPPPALTPDSQTVDSSCKTPEVSFLPEEATEEAGVR	2 Phospho (ST)	1380.95	62.554	3	x'0000000003003000000000000000000000000000	1.52663	-2.82138	-0.212569	62.4281	62.8935	509.137	8.95261e-05	0.0141135	56.38	46.8067	155	981	1018	22.2	SCAF1(T989);SCAF1(S992);	241588	SCAF1;	Q9H7N4;	p00244
SFR19_HUMAN	Splicing factor, arginine/serine-rich 19 OS=Homo sapiens GN=SCAF1 PE=1 SV=3	AAPPPPALTPDSQTVDSSCKTPEVSFLPEEATEEAGVR	3 Phospho (ST)	1055.96	67.74	4	x'0000000003003030000000000000000000000000	-0.611404	-0.611404	-0.611404	67.74	67.74	563.621	0.000678748	0.000678748	47.4	47.4	5	981	1018	35.86	SCAF1(T989);SCAF1(S992);SCAF1(T994);	145113	SCAF1;	Q9H7N4;	p00245
UBR4_HUMAN	E3 ubiquitin-protein ligase UBR4 OS=Homo sapiens GN=UBR4 PE=1 SV=1	AAPPPPPPPPPLESSPR	Phospho (ST)	595.298	45.3162	3	x'0000000000000030000	1.40896	-1.13188	-0.189582	45.1376	46.0417	161.49	0.000982752	0.000982752	43.48	43.48	121	606	622	40.55	UBR4(S619);	79586.8	UBR4;	Q5T4S7;	p00246
UBR4_HUMAN	E3 ubiquitin-protein ligase UBR4 OS=Homo sapiens GN=UBR4 PE=1 SV=1	AAPPPPPPPPPLESSPR	Phospho (ST)	892.441	45.6206	2	x'0000000000000030000	1.96761	-2.58685	-2.34005	45.1739	45.8842	228.474	0.000181321	0.000181321	50.75	50.75	48	606	622	50.75	UBR4(S619);	121136	UBR4;	Q5T4S7;	p00247
NU155_HUMAN	Nuclear pore complex protein Nup155 OS=Homo sapiens GN=NUP155 PE=1 SV=1	AAPQSPSVPK	Phospho (ST)	531.255	30.3435	2	x'000000030000	0.755307	-4.26123	-0.187648	29.8725	30.9292	40.98	0.00116108	0.0104623	40.98	34.825	77	988	997	28.02	NUP155(S994);	118552	NUP155;	O75694;	p00248
DOCK7_HUMAN	Dedicator of cytokinesis protein 7 OS=Homo sapiens GN=DOCK7 PE=1 SV=4	AAPWGSNPSPSAESTQAMDR	Phospho (ST)	713.965	47.5233	3	x'0000000000030000000000	-0.0869617	-2.54153	-0.0869617	47.3282	47.5607	632.774	0.0011489	0.00141183	42.64	41.8833	12	938	957	27.25	DOCK7(S948);	20455.9	DOCK7;	Q96N67;	p00249
DOCK7_HUMAN	Dedicator of cytokinesis protein 7 OS=Homo sapiens GN=DOCK7 PE=1 SV=4	AAPWGSNPSPSAESTQAMDR	Phospho (ST)	1070.44	47.6293	2	x'0000000003000000000000	-0.921047	-0.921047	-0.921047	47.6293	47.6293	580.574	0.0141174	0.0141174	31.62	31.62	1	938	957	8.8	DOCK7(S946);	8326.61	DOCK7;	Q96N67;	p00250
TALDO_HUMAN	Transaldolase OS=Homo sapiens GN=TALDO1 PE=1 SV=2	AAQASDLEK	NA	466.738	24.2788	2	x'00000000000	-0.146007	-1.52019	-0.146007	24.1372	24.2788	385.92	0.000218861	0.000218861	47.55	47.55	2	278	286	47.55	TALDO1(277-286, no_mod);	7020.34	TALDO1;	P37837;	p00251
DCUP_HUMAN	Uroporphyrinogen decarboxylase OS=Homo sapiens GN=UROD PE=1 SV=2	AAQDFFSTCR	NA	601.767	43.7157	2	x'000000000000	0.126507	0.126507	0.126507	43.7157	43.7157	225.44	0.00368367	0.00368367	36.31	36.31	1	51	60	36.31	UROD(50-60, no_mod);	6668.85	UROD;	P06132;	p00252
DCUP_HUMAN	Uroporphyrinogen decarboxylase OS=Homo sapiens GN=UROD PE=1 SV=2	AAQDFFSTCRSPEACCELTLQPLR	Phospho (ST)	979.77	59.8317	3	x'00000003000000000000000000	7.13214	7.13214	7.13214	59.8317	59.8317	81.56	0.00069389	0.00311124	47.31	42.28	3	51	74	19.91	UROD(S57);	85589.7	UROD;	P06132;	p00253
TRA2B_HUMAN	Transformer-2 protein homolog beta OS=Homo sapiens GN=TRA2B PE=1 SV=1	AAQDRDQIYR	NA	412.542	23.6296	3	x'000000000000	-1.20767	-1.20767	-1.20767	23.6296	23.6296	91.3849	0.0385389	0.0385389	26.1	26.1	1	252	261	25.44	TRA2B(251-261, no_mod);	38289.2	TRA2B;	P62995;	p00254
ALDOA_HUMAN	Fructose-bisphosphate aldolase A OS=Homo sapiens GN=ALDOA PE=1 SV=2	AAQEEYVK	NA	469.236	26.0815	2	x'0000000000	1.04329	-1.30599	0.231725	24.2431	28.0155	817.364	0.000162933	0.000162933	47.3	47.3	10	323	330	46.83	ALDOA(322-330, no_mod);	17259.1	ALDOA;	P04075;	p00255
TROP_HUMAN	Trophinin OS=Homo sapiens GN=TRO PE=1 SV=3	AAQGSQSPTGHEGGTIQLK	Phospho (ST)	649.637	33.2346	3	x'000000000300000000000	-1.06841	-1.06841	-1.06841	33.2346	33.2346	46.42	0.000636215	0.00330308	46.42	41.0433	3	149	167	27.7	TRO(T157);	36280.7	TRO;	Q12816;	p00256
MUC5B_HUMAN	Mucin-5B OS=Homo sapiens GN=MUC5B PE=1 SV=3	AAQLPDMPLEELGQQVDCDR	NA	762.357	61.71	3	x'0000000000000000000000	0.201835	0.201835	0.201835	61.71	61.71	50.53	0.000266862	0.000266862	50.53	50.53	1	1382	1401	50.53	MUC5B(1381-1401, no_mod);	1600.34	MUC5B;	Q9HC84;	p00257
RBM14_HUMAN	RNA-binding protein 14 OS=Homo sapiens GN=RBM14 PE=1 SV=2	AAQMHSGYQR	Oxidation (M); Phospho (ST)	415.501	21.5643	3	x'000020300000	-1.29234	-1.29234	-1.29234	21.5643	21.5643	313.065	0.0778796	0.0778796	21.42	21.42	1	658	667	21.42	RBM14(M661);RBM14(S663);	2587.2	RBM14;	Q96PK6;	p00258
RBM14_HUMAN	RNA-binding protein 14 OS=Homo sapiens GN=RBM14 PE=1 SV=2	AAQMHSGYQR	Phospho (ST)	614.75	24.0456	2	x'000000300000	-1.39472	-1.39472	-1.39472	24.0456	24.0456	327.705	0.00015185	0.00015185	48.58	48.58	1	658	667	46.57	RBM14(S663);	8523.17	RBM14;	Q96PK6;	p00259
ERG_HUMAN	Transcriptional regulator ERG OS=Homo sapiens GN=ERG PE=1 SV=2	AAQPSPSTVPK	Phospho (ST)	581.779	30.7138	2	x'0000030000000	1.0994	-1.12178	-0.226423	30.5935	31.32	144.564	0.0125451	0.0125451	31.07	31.07	3	279	289	9.76	ERG(S283);	15755.4	ERG;	P11308;	p00260
RABL6_HUMAN	Rab-like protein 6 OS=Homo sapiens GN=RABL6 PE=1 SV=2	AAQQDSDSDGEALGGNPMVAGFQDDVDLEDQPR	2 Phospho (ST)	1203.15	71.7667	3	x'00000030300000000000000000000000000	0.0155279	-2.6464	0.0155279	71.7058	72.0465	164.544	3.82266e-06	3.82266e-06	68.74	68.74	3	420	452	65.22	RABL6(S425);RABL6(S427);	1280.58	RABL6;	Q3YEC7;	p00261
RABL6_HUMAN	Rab-like protein 6 OS=Homo sapiens GN=RABL6 PE=1 SV=2	AAQQDSDSDGEALGGNPMVAGFQDDVDLEDQPR	Oxidation (M); 2 Phospho (ST)	1208.48	64.8658	3	x'00000030300000000020000000000000000	1.14206	-1.50812	-1.50812	64.6364	64.8658	407.28	3.52566e-09	3.52566e-09	98.61	98.61	4	420	452	95.52	RABL6(M437);RABL6(S425);RABL6(S427);	7401.49	RABL6;	Q3YEC7;	p00262
RABL6_HUMAN	Rab-like protein 6 OS=Homo sapiens GN=RABL6 PE=1 SV=2	AAQQDSDSDGEALGGNPMVAGFQDDVDLEDQPR	Phospho (ST)	1176.49	65.7188	3	x'00000030000000000000000000000000000	0.901473	0.901473	0.901473	65.7188	65.7188	269.54	1.19159e-07	1.19159e-07	84.95	84.95	2	420	452	80.72	RABL6(S425);	27562.4	RABL6;	Q3YEC7;	p00263
NKX24_HUMAN	Homeobox protein Nkx-2.4 OS=Homo sapiens GN=NKX2-4 PE=3 SV=3	AAQQLQQEGGLGPPPPPPPSPR	Phospho (ST)	767.045	45.6264	3	x'000000000000000000003000	-0.000870278	-1.63264	-1.63264	45.5986	45.812	42.78	0.00153951	0.00153951	42.78	42.78	3	252	273	42.78	NKX2-4(S271);	21439.1	NKX2-4;	Q9H2Z4;	p00264
PB1_HUMAN	Protein polybromo-1 OS=Homo sapiens GN=PBRM1 PE=1 SV=1	AAQQQQPSASPR	Phospho (ST)	674.804	23.4914	2	x'00000000300000	4.35738	-6.15026	-0.807366	21.3767	23.4914	179.594	2.02909e-05	0.000432105	59.76	51.665	60	1444	1455	42.85	PBRM1(S1451);	46733.4	PBRM1;	Q86U86;	p00265
M3K1_HUMAN	Mitogen-activated protein kinase kinase kinase 1 OS=Homo sapiens GN=MAP3K1 PE=1 SV=4	AAQQQTVQQQPLAGSRR	Phospho (ST)	649.657	29.9768	3	x'0000000000000003000	-0.532389	-0.532389	-0.532389	29.9768	29.9768	92.3973	0.00960404	0.00960404	33.52	33.52	1	517	533	22.38	MAP3K1(S531);	22864.4	MAP3K1;	Q13233;	p00266
AL8A1_HUMAN	NA	AAREAFPSWSSR	Phospho (ST)	722.816	37.9296	2	x'00000000000300	-8.48216	-8.48216	-8.48216	37.9296	37.9296	25.61	0.0486377	0.0486377	25.61	25.61	1	53	64	4.27	ALDH8A1(S63);	38876.7	ALDH8A1;	Q9H2A2;	p00267
NACAD_HUMAN	NA	AARTALR	Phospho (ST)	419.719	25.2421	2	x	1.00666	0.982777	0.982777	25.0158	25.2421	20.05	0.0617846	0.0617846	20.05	20.05	2	134	140	0	NACAD(133-140, no_mod);	34748.8	NACAD;	O15069;	p00268
TIF1B_HUMAN	Transcription intermediary factor 1-beta OS=Homo sapiens GN=TRIM28 PE=1 SV=5	AASAAAASAAAASAASGSPGPGEGSAGGEK	2 Phospho (ST)	849.68	51.8647	3	x'00000000300000000000000003000000	-2.3684	-7.50585	-6.38645	51.7582	52.2693	652.11	1.09354e-05	0.00166923	63.66	50.411	146	2	31	33.29	TRIM28(S9);TRIM28(S26);	204892	TRIM28;	Q13263;	p00269
CDV3_HUMAN	Protein CDV3 homolog OS=Homo sapiens GN=CDV3 PE=1 SV=1	AASAAGAAGSAGGSSGAAGAAGGGAGAGTRPGDGGTASAGAAGPGAATK	Phospho (ST)	938.177	33.0448	4	x'000000000000000300000000000000000000000000000000000	-0.205139	-2.41392	-0.824024	32.4188	33.2037	170.15	6.84448e-11	4.94272e-06	117.91	88.4975	259	28	76	43.61	CDV3(S42);	187566	CDV3;	Q9UKY7;	p00270
CDV3_HUMAN	Protein CDV3 homolog OS=Homo sapiens GN=CDV3 PE=1 SV=1	AASAAGAAGSAGGSSGAAGAAGGGAGAGTRPGDGGTASAGAAGPGAATK	Phospho (ST)	1250.57	33.4954	3	x'000000000030000000000000000000000000000000000000000	1.73581	-1.7054	-1.30526	32.778	33.4954	198.571	2.96932e-09	0.000932768	101.48	68.6375	40	28	76	36.46	CDV3(S37);	123075	CDV3;	Q9UKY7;	p00271
ADAS_HUMAN	Alkyldihydroxyacetonephosphate synthase, peroxisomal OS=Homo sapiens GN=AGPS PE=1 SV=1	AASAATAAPTATPAAQESGTIPK	Phospho (ST)	721.683	41.6181	3	x'0000000000300000000000000	3.66692	-3.10451	-0.23219	41.3785	41.871	175.354	6.48858e-05	0.00131226	56.93	47.2733	44	63	85	19.12	AGPS(T72);	109790	AGPS;	O00116;	p00272
ADAS_HUMAN	Alkyldihydroxyacetonephosphate synthase, peroxisomal OS=Homo sapiens GN=AGPS PE=1 SV=1	AASAATAAPTATPAAQESGTIPK	Phospho (ST)	1082.02	41.8086	2	x'0000003000000000000000000	0.112857	-1.45974	0.112857	41.5597	41.8086	118.034	0.00191474	0.0159915	42.21	36.23	4	63	85	19.83	AGPS(T68);	38804.6	AGPS;	O00116;	p00273
TIM50_HUMAN	NA	AASAAVFSRLR	Phospho (ST)	614.814	45.2452	2	x'0003000000000	0.0814589	-0.602796	-0.602796	45.2069	45.2452	23.14	0.0888078	0.0888078	23.14	23.14	2	2	12	0.07	TIMM50(S4);	30011.2	TIMM50;	Q3ZCQ8;	p00274
H2AY_HUMAN	Core histone macro-H2A.1 OS=Homo sapiens GN=H2AFY PE=1 SV=4	AASADSTTEGTPADGFTVLSTK	2 Phospho (ST)	762.986	64.1199	3	x'000000330000000000000000	1.91737	-3.06965	0.408148	63.9355	64.2411	139.41	1.11284e-06	6.71274e-06	72.95	66.2975	96	168	189	59.56	H2AFY(S173);H2AFY(T174);	120388	H2AFY;	O75367;	p00275
H2AY_HUMAN	Core histone macro-H2A.1 OS=Homo sapiens GN=H2AFY PE=1 SV=4	AASADSTTEGTPADGFTVLSTK	2 Phospho (ST)	1143.97	64.0829	2	x'000000003003000000000000	-0.49914	-7.93599	-1.9865	64.0565	64.1992	129.3	2.91276e-08	0.00051348	88.84	70.1225	27	168	189	35.88	H2AFY(T175);H2AFY(T178);	57523.6	H2AFY;	O75367;	p00276
H2AY_HUMAN	Core histone macro-H2A.1 OS=Homo sapiens GN=H2AFY PE=1 SV=4	AASADSTTEGTPADGFTVLSTK	Phospho (ST)	736.33	55.8359	3	x'000300000000000000000000	0.859939	-0.731199	-0.17362	55.7408	55.8637	73.16	2.26555e-06	2.26555e-06	73.16	73.16	65	168	189	70.87	H2AFY(S170);	23166.4	H2AFY;	O75367;	p00277
H2AY_HUMAN	Core histone macro-H2A.1 OS=Homo sapiens GN=H2AFY PE=1 SV=4	AASADSTTEGTPADGFTVLSTK	Phospho (ST)	1103.99	55.7931	2	x'000000000003000000000000	1.35224	-2.18363	-0.823675	53.6323	55.8972	151.1	9.73568e-11	7.848e-06	114.47	95.208	169	168	189	36.31	H2AFY(T178);	187353	H2AFY;	O75367;	p00278
4ET_HUMAN	Eukaryotic translation initiation factor 4E transporter OS=Homo sapiens GN=EIF4ENIF1 PE=1 SV=2	AASADYLRPR	Phospho (ST)	400.524	34.7377	3	x'000300000000	0.648283	-1.87978	-0.503108	34.6443	35.8099	257.774	0.00364731	0.00364731	36.86	36.86	26	575	584	30.83	EIF4ENIF1(S577);	11990.1	EIF4ENIF1;	Q9NRA8;	p00279
ISCU_HUMAN	Iron-sulfur cluster assembly enzyme ISCU, mitochondrial OS=Homo sapiens GN=ISCU PE=1 SV=2	AASALLLR	Phospho (ST)	447.745	51.3272	2	x'0003000000	1.32292	-2.84061	-0.132069	51.2281	51.8615	92.77	2.55275e-06	2.55275e-06	65.35	65.35	60	12	19	59.27	ISCU(S14);	20893.3	ISCU;	Q9H1K1;	p00280
ISCU_HUMAN	Iron-sulfur cluster assembly enzyme ISCU, mitochondrial OS=Homo sapiens GN=ISCU PE=1 SV=2	AASALLLRSPR	2 Phospho (ST)	438.887	41.361	3	x'0003000003000	8.5975	8.5975	8.5975	41.361	41.361	86.17	0.0327468	0.0327468	27.67	27.67	1	12	22	13.98	ISCU(S14);ISCU(S20);	7102.73	ISCU;	Q9H1K1;	p00281
TCOF_HUMAN	Treacle protein OS=Homo sapiens GN=TCOF1 PE=1 SV=3	AASAPAKESPR	Phospho (ST)	388.852	18.1704	3	x'0000000003000	-0.190798	-1.37684	-0.577551	17.8241	19.1579	907.844	0.0215332	0.0215332	28.87	28.87	16	438	448	28.87	TCOF1(S381);	10038	TCOF1;	Q13428;	p00282
TCOF_HUMAN	Treacle protein OS=Homo sapiens GN=TCOF1 PE=1 SV=3	AASAPAKESPR	Phospho (ST)	582.774	18.0818	2	x'0000000003000	0.613648	-1.0365	-0.469261	17.493	20.3345	876.474	7.94398e-07	0.0314903	73.43	42.78	50	438	448	41.52	TCOF1(S381);	25192.6	TCOF1;	Q13428;	p00283
MNX1_HUMAN	Motor neuron and pancreas homeobox protein 1 OS=Homo sapiens GN=MNX1 PE=1 SV=3	AASAQSAPLALVTSLAAAASGTGGGGGGGGASGGTSGSCSPASSEPPAAPADR	Phospho (ST)	1141.52	72.2137	4	x'0000003000000000000000000000000000000000000000000000000	-0.872413	-2.01225	-2.01225	72.2137	72.2265	113.45	0.00103405	0.00124749	45.56	45.063	20	20	72	40.75	MNX1(S25);	78593.9	MNX1;	P50219;	p00284
MY18A_HUMAN	Unconventional myosin-XVIIIa OS=Homo sapiens GN=MYO18A PE=1 SV=3	AASDDGSLKSSSPTSYWK	3 Phospho (ST)	709.597	55.2438	3	x'00000000003330000000	0.955418	-0.526398	-0.526398	55.2438	55.4529	183.989	0.016269	0.0394834	28.75	25.4667	6	1996	2013	8.75	MYO18A(S2005);MYO18A(S2006);MYO18A(S2007);	80128.3	MYO18A;	Q92614;	p00285
MY18A_HUMAN	Unconventional myosin-XVIIIa OS=Homo sapiens GN=MYO18A PE=1 SV=3	AASDDGSLKSSSPTSYWK	4 Phospho (ST)	736.253	64.8574	3	x'00030003003300000000	1.02777	1.02777	1.02777	64.8574	64.8574	183.989	0.00665628	0.00891544	30.46	29.335	2	1996	2013	16.92	MYO18A(S1998);MYO18A(S2002);MYO18A(S2005);MYO18A(S2006);	27096.9	MYO18A;	Q92614;	p00286
TENS1_HUMAN	Tensin-1 OS=Homo sapiens GN=TNS1 PE=1 SV=2	AASDGQYENQSPEATSPR	Phospho (ST)	994.406	33.0247	2	x'00030000000000000000	0.0699619	0.0699619	0.0699619	33.0247	33.0247	668.997	5.10676e-05	5.10676e-05	59.74	59.74	1	897	914	21.24	TNS1(S899);	7446.45	TNS1;	Q9HBL0;	p00287
TENS1_HUMAN	Tensin-1 OS=Homo sapiens GN=TNS1 PE=1 SV=2	AASDGQYENQSPEATSPR	Phospho (Y)	994.406	33.0247	2	x'00000004000000000000	0.0699619	0.0699619	0.0699619	33.0247	33.0247	668.997	0.00679431	0.00679431	38.5	38.5	1	897	914	28.17	TNS1(Y903);	7446.45	TNS1;	Q9HBL0;	p00288
TFE3_HUMAN	Transcription factor E3 OS=Homo sapiens GN=TFE3 PE=1 SV=4	AASDPLLSSVSPAVSK	2 Phospho (ST)	844.88	58.6812	2	x'000000003000000300	4.64404	-1.36395	-1.36395	58.6812	59.5893	81.44	0.000669039	0.00519641	45.69	39.35	9	546	561	13.63	TFE3(S553);TFE3(S560);	26979	TFE3;	P19532;	p00289
TFE3_HUMAN	Transcription factor E3 OS=Homo sapiens GN=TFE3 PE=1 SV=4	AASDPLLSSVSPAVSK	Phospho (ST)	804.898	52.4949	2	x'000000000000000300	2.45182	-7.52471	-0.608292	52.3811	55.6955	81.44	1.77654e-07	0.000285425	81.44	58.3425	294	546	561	29.73	TFE3(S560);	63975.5	TFE3;	P19532;	p00290
MET22_HUMAN	Methyltransferase-like protein 22 OS=Homo sapiens GN=METTL22 PE=1 SV=2	AASDSNPAGPLR	Phospho (ST)	618.275	35.725	2	x'00000300000000	0.37747	-4.9687	-0.0113403	35.6795	35.7925	53.04	8.41724e-05	0.00101739	53.04	46.215	12	130	141	37.17	METTL22(S134);	19697.2	METTL22;	Q9BUU2;	p00291
IKZF1_HUMAN	DNA-binding protein Ikaros OS=Homo sapiens GN=IKZF1 PE=1 SV=1	AASENSQDALR	Phospho (ST)	621.261	29.1099	2	x'0003000000000	3.09469	-5.17613	-1.1455	27.0144	29.2517	143.67	1.33946e-07	0.00702917	83.7	58.595	27	440	450	50.21	IKZF1(S442);	17235.3	IKZF1;	Q13422;	p00292
FOXK1_HUMAN	Forkhead box protein K1 OS=Homo sapiens GN=FOXK1 PE=1 SV=1	AASEQQADTSGGDSPKDESKPPFSYAQLIVQAISSAQDR	Phospho (ST)	1040.73	72.1341	4	x'00030000000000000000000000000000000000000	0.342638	-0.811513	0.342638	71.9169	72.1341	299.897	9.91702e-06	9.91702e-06	66.1	66.1	12	286	324	62.25	FOXK1(S288);	31846.6	FOXK1;	P85037;	p00293
FOXK1_HUMAN	Forkhead box protein K1 OS=Homo sapiens GN=FOXK1 PE=1 SV=1	AASEQQADTSGGDSPKDESKPPFSYAQLIVQAISSAQDR	Phospho (Y)	1040.73	72.1341	4	x	0.342638	-0.811513	0.342638	71.9169	72.1341	299.897	9.91702e-06	9.91702e-06	66.1	66.1	2	286	324	0	FOXK1(285-324, no_mod);	5307.76	FOXK1;	P85037;	p00294
CBARP_HUMAN	Voltage-dependent calcium channel beta subunit-associated regulatory protein OS=Homo sapiens GN=CBARP PE=1 SV=3	AASESTEQEEGDAPQEDFIQYIAR	Phospho (ST)	922.058	66.307	3	x'00030000000000000000000000	-1.66802	-1.66802	-1.66802	66.307	66.307	45.7237	0.000724196	0.000724196	46.48	46.48	3	339	362	46.48	CBARP(S341);	22687.5	CBARP;	Q8N350;	p00295
K1614_HUMAN	Uncharacterized protein KIAA1614 OS=Homo sapiens GN=KIAA1614 PE=2 SV=3	AASFQNLHSLLSSK	Phospho (ST)	528.259	52.8521	3	x'0003000000000000	0.52094	-0.59807	-0.59807	52.8521	53.0045	110.9	2.13275e-05	2.13275e-05	60.69	60.69	2	1063	1076	46.26	KIAA1614(S1065);	11727.3	KIAA1614;	Q5VZ46;	p00296
FA21A_HUMAN	WASH complex subunit FAM21A OS=Homo sapiens GN=FAM21A PE=1 SV=3	AASGEDSTEEALAAAAAPWEGGPVPGVDR	Phospho (ST)	954.426	70.0608	3	x'0003000000000000000000000000000	2.43614	-2.91304	-0.290883	68.4224	70.256	448.6	6.41099e-08	6.41099e-08	87.74	87.74	120	1085	1113	87.09	WASHC2A(S1087);	54550.2	WASHC2A;	Q641Q2;	p00297
ANXA4_HUMAN	Annexin A4 OS=Homo sapiens GN=ANXA4 PE=1 SV=4	AASGFNAMEDAQTLR	NA	791.371	46.8628	2	x'00000000000000000	0.637049	0.637049	0.637049	46.8628	46.8628	519.9	1.95995e-05	1.95995e-05	64.54	64.54	1	10	24	64.54	ANXA4(9-24, no_mod);	37386.5	ANXA4;	P09525;	p00298
ANXA4_HUMAN	Annexin A4 OS=Homo sapiens GN=ANXA4 PE=1 SV=4	AASGFNAMEDAQTLR	Phospho (ST)	831.353	53.204	2	x'00030000000000000	1.21817	-2.39479	-0.564223	53.204	53.4665	215.3	1.3422e-09	1.3422e-09	101.37	101.37	10	10	24	101.37	ANXA4(S12);	34030.6	ANXA4;	P09525;	p00299
MYO9A_HUMAN	Unconventional myosin-IXa OS=Homo sapiens GN=MYO9A PE=1 SV=2	AASGNEALGMEGPLGQTK	Phospho (ST)	905.91	51.2011	2	x'00030000000000000000	6.90073	3.78439	3.78439	51.0506	51.2011	67.25	0.00129849	0.00129849	42.19	42.19	2	2462	2479	42.19	MYO9A(S2464);	11630.1	MYO9A;	B2RTY4;	p00300
FGD2_HUMAN	FYVE, RhoGEF and PH domain-containing protein 2 OS=Homo sapiens GN=FGD2 PE=1 SV=1	AASGWSPSWPNDGDLSD	Phospho (ST)	921.354	68.1887	2	x'0000000000000000300	1.01592	-0.570437	-0.570437	68.1457	68.3579	51.38	8.98808e-05	8.98808e-05	51.38	51.38	9	639	655	36.62	FGD2(S654);	36466.2	FGD2;	Q7Z6J4;	p00301
MGRN1_HUMAN	E3 ubiquitin-protein ligase MGRN1 OS=Homo sapiens GN=MGRN1 PE=1 SV=2	AASIENVLQDSSPEHCGR	Phospho (ST)	683.961	47.2361	3	x'00030000000000000000	-0.0912702	-3.2833	-1.11623	45.9405	47.2361	62.48	1.44059e-05	1.44059e-05	62.48	62.48	28	513	530	45.4	MGRN1(S515);	26292.3	MGRN1;	O60291;	p00302
IF4B_HUMAN	Eukaryotic translation initiation factor 4B OS=Homo sapiens GN=EIF4B PE=1 SV=2	AASIFGGAKPVDTAAR	Phospho (ST)	537.935	43.5872	3	x'000300000000000000	1.79292	-0.851761	-0.162654	43.4655	43.8088	314.034	2.55439e-05	2.55439e-05	59.61	59.61	21	357	372	58.46	EIF4B(S359);	23275.5	EIF4B;	P23588;	p00303
IF4B_HUMAN	Eukaryotic translation initiation factor 4B OS=Homo sapiens GN=EIF4B PE=1 SV=2	AASIFGGAKPVDTAAR	Phospho (ST)	806.399	43.4965	2	x'000300000000000000	1.21307	-2.52425	0.704005	43.4763	43.7165	381.914	7.30681e-08	7.30681e-08	84.98	84.98	25	357	372	74.65	EIF4B(S359);	62277.3	EIF4B;	P23588;	p00304
KLF10_HUMAN	Krueppel-like factor 10 OS=Homo sapiens GN=KLF10 PE=1 SV=1	AASILNYQNNSFR	Phospho (ST)	789.358	51.9679	2	x'000000000003000	2.01179	-1.98389	-1.98389	51.8966	51.9679	83.7137	7.73496e-08	7.73496e-08	84.47	84.47	5	174	186	70.54	KLF10(S184);	42654.8	KLF10;	Q13118;	p00305
SP16H_HUMAN	FACT complex subunit SPT16 OS=Homo sapiens GN=SUPT16H PE=1 SV=1	AASITSEVFNK	Phospho (ST)	623.789	50.1216	2	x'0003000000000	3.35509	-1.59045	-1.10874	49.8701	50.1216	108.024	0.00862656	0.00862656	32.3	32.3	6	186	196	12.33	SUPT16H(S188);	2661.1	SUPT16H;	Q9Y5B9;	p00306
TRIPC_HUMAN	E3 ubiquitin-protein ligase TRIP12 OS=Homo sapiens GN=TRIP12 PE=1 SV=1	AASKDTISNNR	Phospho (ST)	628.786	22.5176	2	x'0003000000000	3.30689	-5.97986	0.774159	20.3979	22.5176	238.814	6.58787e-05	0.0165417	54.28	40.78	8	1076	1086	27	TRIP12(S1078);	34284.5	TRIP12;	Q14669;	p00307
KLC4_HUMAN	Kinesin light chain 4 OS=Homo sapiens GN=KLC4 PE=1 SV=3	AASLNYLNQPSAAPLQVSR	Phospho (ST)	694.013	56.2089	3	x'000300000000000000000	1.93986	-2.82202	-0.00817695	56.1421	56.5462	205.154	3.43076e-07	0.00366759	78.72	57.07	135	588	606	37.62	KLC4(S590);	98716.6	KLC4;	Q9NSK0;	p00308
KLC4_HUMAN	Kinesin light chain 4 OS=Homo sapiens GN=KLC4 PE=1 SV=3	AASLNYLNQPSAAPLQVSR	Phospho (ST)	1040.51	56.3143	2	x'000300000000000000000	4.75175	-1.59739	-0.442998	56.1677	56.5799	256.004	1.28985e-12	1.28985e-12	132.96	132.96	114	588	606	51.79	KLC4(S590);	41257.6	KLC4;	Q9NSK0;	p00309
KLC4_HUMAN	Kinesin light chain 4 OS=Homo sapiens GN=KLC4 PE=1 SV=3	AASLNYLNQPSAAPLQVSR	Phospho (Y)	694.013	56.1994	3	x'000000400000000000000	1.42038	-1.98508	0.0206829	56.1521	56.5462	154.204	5.94827e-05	5.94827e-05	56.33	56.33	94	588	606	22.83	KLC4(Y593);	15966.2	KLC4;	Q9NSK0;	p00310
KLC4_HUMAN	Kinesin light chain 4 OS=Homo sapiens GN=KLC4 PE=1 SV=3	AASLNYLNQPSAAPLQVSR	Phospho (Y)	1040.52	56.3466	2	x'000000400000000000000	4.75175	-1.59739	-0.2506	56.1677	56.5799	170.584	1.58321e-08	1.58321e-08	92.01	92.01	107	588	606	63.31	KLC4(Y593);	41252.8	KLC4;	Q9NSK0;	p00311
IF4G1_HUMAN	Eukaryotic translation initiation factor 4 gamma 1 OS=Homo sapiens GN=EIF4G1 PE=1 SV=4	AASLTEDR	Phospho (ST)	471.7	29.4237	2	x'0003000000	0.440839	-1.55622	-1.21629	28.6132	29.4237	373.44	1.72561e-06	0.00287107	67.1	49.49	12	1207	1214	35.22	EIF4G1(S1209);	396467	EIF4G1;	Q04637;	p00312
IF4G1_HUMAN	Eukaryotic translation initiation factor 4 gamma 1 OS=Homo sapiens GN=EIF4G1 PE=1 SV=4	AASLTEDRDR	Phospho (ST)	405.179	26.6268	3	x'000003000000	-0.901434	-1.19834	-1.19834	26.6268	27.0579	299.1	0.00132485	0.0165895	40.94	34.035	4	1207	1216	23.55	EIF4G1(T1211);	58497.1	EIF4G1;	Q04637;	p00313
IF4G1_HUMAN	Eukaryotic translation initiation factor 4 gamma 1 OS=Homo sapiens GN=EIF4G1 PE=1 SV=4	AASLTEDRDR	Phospho (ST)	607.264	26.654	2	x'000300000000	2.47667	-3.14802	-0.640818	24.041	27.0839	240.85	0.000163098	0.0345497	53.26	40.13	46	1207	1216	26.26	EIF4G1(S1209);	153267	EIF4G1;	Q04637;	p00314
SYNPO_HUMAN	Synaptopodin OS=Homo sapiens GN=SYNPO PE=1 SV=2	AASPAKPSSLDLVPNLPK	2 Phospho (ST)	655.654	58.6946	3	x'00030000300000000000	-0.290233	-1.8025	-1.8025	58.5701	58.6946	299.067	0.0624295	0.0624295	25.92	25.92	6	831	848	3.8	SYNPO(S833);SYNPO(S838);	5606.26	SYNPO;	Q8N3V7;	p00315
SYNPO_HUMAN	Synaptopodin OS=Homo sapiens GN=SYNPO PE=1 SV=2	AASPAKPSSLDLVPNLPK	2 Phospho (ST)	982.98	58.6177	2	x'00030000300000000000	1.32692	1.32692	1.32692	58.6177	58.6177	405.942	0.0429424	0.0429424	27.26	27.26	2	831	848	22.35	SYNPO(S833);SYNPO(S838);	9419.54	SYNPO;	Q8N3V7;	p00316
SYNPO_HUMAN	Synaptopodin OS=Homo sapiens GN=SYNPO PE=1 SV=2	AASPAKPSSLDLVPNLPK	Phospho (ST)	629	53.8292	3	x'00000000300000000000	0.511153	-1.14492	0.192678	53.697	54.1682	47.8	0.000234002	0.0023329	47.8	40.0667	119	831	848	36.2	SYNPO(S838);	95763.3	SYNPO;	Q8N3V7;	p00317
SYNPO_HUMAN	Synaptopodin OS=Homo sapiens GN=SYNPO PE=1 SV=2	AASPAKPSSLDLVPNLPK	Phospho (ST)	942.995	54.0357	2	x'00030000000000000000	0.259557	-1.84238	-0.472936	53.7339	54.2802	150.204	0.00202601	0.00202601	38.68	38.68	26	831	848	17.97	SYNPO(S833);	22158	SYNPO;	Q8N3V7;	p00318
CENPT_HUMAN	Centromere protein T OS=Homo sapiens GN=CENPT PE=1 SV=2	AASPESASSTPESLQAR	Phospho (ST)	884.89	37.3279	2	x'0003000000000000000	-1.26996	-1.26996	-1.26996	37.3279	37.3279	33.45	0.0128779	0.0128779	33.45	33.45	1	395	411	9.71	CENPT(S397);	6976.34	CENPT;	Q96BT3;	p00319
NSD1_HUMAN	Histone-lysine N-methyltransferase, H3 lysine-36 and H4 lysine-20 specific OS=Homo sapiens GN=NSD1 PE=1 SV=1	AASPHQVTPQADEK	Phospho (ST)	779.848	25.89	2	x'0003000000000000	0.882079	-1.94263	-0.992501	25.1136	25.89	48.98	0.000240932	0.000240932	48.98	48.98	4	2469	2482	34.8	NSD1(S2471);	7383.59	NSD1;	Q96L73;	p00320
STRP1_HUMAN	Striatin-interacting protein 1 OS=Homo sapiens GN=STRIP1 PE=1 SV=1	AASPPASASDLIEQQQK	Phospho (ST)	607.62	46.7575	3	x'0000000003000000000	1.29187	-1.75785	0.0390145	46.1581	46.7656	73.76	6.57978e-05	0.00547813	56.97	43.22	111	333	349	34.65	STRIP1(S341);	66529	STRIP1;	Q5VSL9;	p00321
STRP1_HUMAN	Striatin-interacting protein 1 OS=Homo sapiens GN=STRIP1 PE=1 SV=1	AASPPASASDLIEQQQK	Phospho (ST)	910.925	46.7144	2	x'0003000000000000000	4.1031	-3.29317	-1.30836	46.0828	46.8986	105.99	8.48457e-10	0.0248054	105.99	56.052	269	333	349	47.14	STRIP1(S335);	292766	STRIP1;	Q5VSL9;	p00322
STRP1_HUMAN	Striatin-interacting protein 1 OS=Homo sapiens GN=STRIP1 PE=1 SV=1	AASPPASASDLIEQQQKR	Phospho (ST)	659.653	42.3311	3	x'00030000000000000000	0.00303653	0.00303653	0.00303653	42.3311	42.3311	107.07	0.000972938	0.000972938	44.81	44.81	1	333	350	29.12	STRIP1(S335);	6583.25	STRIP1;	Q5VSL9;	p00323
DTX3L_HUMAN	E3 ubiquitin-protein ligase DTX3L OS=Homo sapiens GN=DTX3L PE=1 SV=1	AASPPLK	Phospho (ST)	382.192	30.3916	2	x'000300000	0.278081	-2.26663	-0.325302	29.8511	31.1693	105.73	0.000208624	0.000208624	41.12	41.12	15	537	543	41.12	DTX3L(S539);	6208.27	DTX3L;	Q8TDB6;	p00324
DTX3L_HUMAN	E3 ubiquitin-protein ligase DTX3L OS=Homo sapiens GN=DTX3L PE=1 SV=1	AASPPLKGSVSSEASELDKK	Phospho (ST)	694.345	39.0409	3	x'0003000000000000000000	2.45239	1.08221	1.76009	38.9818	39.2634	119.1	7.83083e-05	0.0214104	55.05	39.07	8	537	556	19.28	DTX3L(S539);	37195.3	DTX3L;	Q8TDB6;	p00325
ANLN_HUMAN	Anillin OS=Homo sapiens GN=ANLN PE=1 SV=2	AASPPRPLLSNASATPVGR	2 Phospho (ST)	674.657	46.4894	3	x'000300000000000300000	-0.590317	-1.9857	-0.590317	46.3811	46.6421	259.174	0.000140101	0.00423055	53.35	42.3567	12	180	198	16.05	ANLN(S182);ANLN(T194);	22701.3	ANLN;	Q9NQW6;	p00326
ANLN_HUMAN	Anillin OS=Homo sapiens GN=ANLN PE=1 SV=2	AASPPRPLLSNASATPVGR	Phospho (ST)	648.003	43.8109	3	x'000000000030000000000	1.5353	-1.88049	0.468834	43.7445	44.7032	170.1	6.0071e-07	0.0109434	75.18	53.1333	133	180	198	28.6	ANLN(S189);	33178.5	ANLN;	Q9NQW6;	p00327
STRP2_HUMAN	Striatin-interacting protein 2 OS=Homo sapiens GN=STRIP2 PE=1 SV=2	AASPPSYTLDLGESQLAPPPSK	Phospho (ST)	769.37	59.4769	3	x'000000000000003000000000	0.167889	-2.20079	-0.49586	59.4273	59.6916	48.9437	0.000323063	0.0153532	49.7	42.325	55	316	337	25.44	STRIP2(S329);	50616.8	STRIP2;	Q9ULQ0;	p00328
STRP2_HUMAN	Striatin-interacting protein 2 OS=Homo sapiens GN=STRIP2 PE=1 SV=2	AASPPSYTLDLGESQLAPPPSK	Phospho (ST)	1153.55	59.7271	2	x'000300000000000000000000	0.508874	0.508874	0.508874	59.7271	59.7271	32.6137	0.0523792	0.0758635	27.63	26.24	2	316	337	2.78	STRIP2(S318);	11200.4	STRIP2;	Q9ULQ0;	p00329
STRP2_HUMAN	Striatin-interacting protein 2 OS=Homo sapiens GN=STRIP2 PE=1 SV=2	AASPPSYTLDLGESQLAPPPSK	Phospho (Y)	769.37	59.4769	3	x'000000040000000000000000	-0.0273308	-2.20079	-0.49586	59.4273	59.6916	48.9437	0.0122825	0.0122825	33.9	33.9	12	316	337	6.83	STRIP2(Y322);	12654.2	STRIP2;	Q9ULQ0;	p00330
MAT1_HUMAN	CDK-activating kinase assembly factor MAT1 OS=Homo sapiens GN=MNAT1 PE=1 SV=1	AASPQDLAGGYTSSLACHR	Phospho (ST)	681.299	46.4445	3	x'000300000000000000000	0.164145	-2.0114	0.164145	45.8552	46.5622	70.9637	1.7632e-06	0.0245633	71.72	49.495	11	277	295	32.24	MNAT1(S279);	125820	MNAT1;	P51948;	p00331
MAT1_HUMAN	CDK-activating kinase assembly factor MAT1 OS=Homo sapiens GN=MNAT1 PE=1 SV=1	AASPQDLAGGYTSSLACHR	Phospho (ST)	1021.45	46.1015	2	x'000300000000000000000	4.02326	4.02326	4.02326	46.1015	46.1015	47.2637	0.00101125	0.00101125	48.02	48.02	1	277	295	48.02	MNAT1(S279);	82422	MNAT1;	P51948;	p00332
MAT1_HUMAN	CDK-activating kinase assembly factor MAT1 OS=Homo sapiens GN=MNAT1 PE=1 SV=1	AASPQDLAGGYTSSLACHR	Phospho (Y)	681.299	46.4445	3	x'000000000004000000000	0.164145	-1.04122	0.164145	45.9976	46.5622	70.9637	0.00295326	0.00295326	39.48	39.48	6	277	295	12.21	MNAT1(Y287);	62910.2	MNAT1;	P51948;	p00333
SRRM1_HUMAN	Serine/arginine repetitive matrix protein 1 OS=Homo sapiens GN=SRRM1 PE=1 SV=2	AASPSPQSVR	2 Phospho (ST)	580.231	29.267	2	x'000303000000	0.348743	-6.24633	-1.11874	29.0721	29.4514	1499.99	3.67554e-05	3.67554e-05	54.39	54.39	43	736	745	35.08	SRRM1(S738);SRRM1(S740);	64383.3	SRRM1;	Q8IYB3;	p00334
SRRM1_HUMAN	Serine/arginine repetitive matrix protein 1 OS=Homo sapiens GN=SRRM1 PE=1 SV=2	AASPSPQSVR	3 Phospho (ST)	620.215	30.7464	2	x'000303003000	0.081556	-1.30732	0.081556	30.4315	31.5192	1525.21	0.0062778	0.0062778	29.14	29.14	11	736	745	29.14	SRRM1(S738);SRRM1(S740);SRRM1(S743);	13350	SRRM1;	Q8IYB3;	p00335
SRRM1_HUMAN	Serine/arginine repetitive matrix protein 1 OS=Homo sapiens GN=SRRM1 PE=1 SV=2	AASPSPQSVR	Phospho (ST)	540.248	26.8618	2	x'000003000000	1.84333	-1.95831	-0.215117	26.2828	28.1016	1468.63	1.36965e-07	3.55973e-05	79.79	66.215	311	736	745	36.16	SRRM1(S740);	366330	SRRM1;	Q8IYB3;	p00336
ELK3_HUMAN	ETS domain-containing protein Elk-3 OS=Homo sapiens GN=ELK3 PE=1 SV=2	AASPVLLSSNSQK	Phospho (ST)	691.34	40.8447	2	x'000300000000000	-0.42733	-1.12265	-1.12265	40.5949	40.8447	64.77	6.50182e-06	6.50182e-06	64.77	64.77	2	394	406	61.23	ELK3(S396);	53955.6	ELK3;	P41970;	p00337
PKP4_HUMAN	Plakophilin-4 OS=Homo sapiens GN=PKP4 PE=1 SV=2	AASPYSQRPASPTAIR	2 Phospho (ST)	916.907	38.2925	2	x'000300000003000000	-2.00459	-2.00459	-2.00459	38.2925	38.2925	143.617	0.0436471	0.0436471	27.8	27.8	1	271	286	5.64	PKP4(S273);PKP4(S281);	26330.2	PKP4;	Q99569;	p00338
PKP4_HUMAN	Plakophilin-4 OS=Homo sapiens GN=PKP4 PE=1 SV=2	AASPYSQRPASPTAIR	Phospho (ST)	584.954	35.3993	3	x'000000000003000000	1.19646	1.19646	1.19646	35.3993	35.3993	82.9637	0.0773376	0.0773376	25.19	25.19	1	271	286	6.51	PKP4(S281);	20447	PKP4;	Q99569;	p00339
NOSIP_HUMAN	Nitric oxide synthase-interacting protein OS=Homo sapiens GN=NOSIP PE=1 SV=1	AASQDHVR	Phospho (ST)	482.206	20.5805	2	x'0003000000	-0.111181	-0.194307	-0.111181	19.4411	20.5805	136.91	1.16778e-06	1.16778e-06	69.76	69.76	2	105	112	64.7	NOSIP(S107);	58573.3	NOSIP;	Q9Y314;	p00340
SPD2A_HUMAN	SH3 and PX domain-containing protein 2A OS=Homo sapiens GN=SH3PXD2A PE=1 SV=1	AASQGSDSPLLPAQR	Phospho (ST)	789.369	45.0145	2	x'00000030000000000	3.37597	-7.36786	-1.41877	44.9309	45.2246	297.014	1.6769e-05	0.000415276	65.26	56.83	20	1036	1050	26.83	SH3PXD2A(S1041);	16113.7	SH3PXD2A;	Q5TCZ1;	p00341
SYTL1_HUMAN	Synaptotagmin-like protein 1 OS=Homo sapiens GN=SYTL1 PE=1 SV=1	AASQILENGEEAPGPDPSLDR	Phospho (ST)	749.337	52.8738	3	x'00030000000000000000000	1.88776	-1.43965	-0.95858	52.7932	52.8835	149.124	0.00454255	0.00454255	38.27	38.27	4	214	234	38.27	SYTL1(S216);	33682.8	SYTL1;	Q8IYJ3;	p00342
KANK1_HUMAN	KN motif and ankyrin repeat domain-containing protein 1 OS=Homo sapiens GN=KANK1 PE=1 SV=3	AASQINVCGVR	Phospho (ST)	627.787	41.5574	2	x'0003000000000	1.60024	-0.53767	-0.53767	41.5184	41.5574	280.634	0.00273851	0.00273851	37.72	37.72	2	310	320	28.68	KANK1(S312);	2371.07	KANK1;	Q14678;	p00343
BCAP_HUMAN	Phosphoinositide 3-kinase adapter protein 1 OS=Homo sapiens GN=PIK3AP1 PE=1 SV=2	AASQRPPTR	Phospho (ST)	532.256	18.685	2	x'00030000000	-0.322825	-0.567531	-0.322825	18.685	18.9204	324.315	0.0257899	0.0257899	27.3	27.3	2	783	791	21.09	PIK3AP1(S785);	17399.7	PIK3AP1;	Q6ZUJ8;	p00344
SCAM2_HUMAN	Secretory carrier-associated membrane protein 2 OS=Homo sapiens GN=SCAMP2 PE=1 SV=2	AASSAAQGAFQGN	Phospho (ST)	630.257	40.3289	2	x'000300000000000	1.08304	-0.601511	-0.124752	40.2467	40.6276	48.56	0.000136529	0.000136529	48.56	48.56	40	317	329	47.87	SCAMP2(S319);	98521.2	SCAMP2;	O15127;	p00345
ZO2_HUMAN	Tight junction protein ZO-2 OS=Homo sapiens GN=TJP2 PE=1 SV=2	AASSDQLR	Phospho (ST)	464.201	25.826	2	x'0000300000	1.51017	0.128456	0.970437	25.6366	26.2537	390.157	3.24793e-05	0.000659781	58.74	50.75	13	976	983	42.76	TJP2(S979);	19658.8	TJP2;	Q9UDY2;	p00346
M4K4_HUMAN	Mitogen-activated protein kinase kinase kinase kinase 4 OS=Homo sapiens GN=MAP4K4 PE=1 SV=2	AASSLNLSNGETESVK	Phospho (ST)	843.882	41.9595	2	x'000000003000000000	-1.25582	-1.25582	-1.25582	41.9595	41.9595	169.5	0.00361269	0.0294631	38.16	32.235	2	798	813	11.85	MAP4K4(S805);	22556.7	MAP4K4;	O95819;	p00347
SG223_HUMAN	Tyrosine-protein kinase SgK223 OS=Homo sapiens GN=SGK223 PE=1 SV=4	AASSPDGFFWTQGSPKPGTASPK	Phospho (ST)	801.033	52.9967	3	x'0003000000000000000000000	0.329572	-2.19535	-0.795391	52.6184	53.114	379.924	8.54762e-08	0.0072565	85.56	67.54	69	824	846	54.06	PRAG1(S826);	769766	PRAG1;	Q86YV5;	p00348
RAI1_HUMAN	Retinoic acid-induced protein 1 OS=Homo sapiens GN=RAI1 PE=1 SV=2	AASSPSNPAALPVASDSSPMGSK	Phospho (ST)	737	47.102	3	x'0000000000000000000000300	-0.788958	-0.788958	-0.788958	47.102	47.102	238.274	0.00060702	0.0136594	47.59	39.88	4	1105	1127	14.14	RAI1(S1126);	24908.8	RAI1;	Q7Z5J4;	p00349
RAI1_HUMAN	Retinoic acid-induced protein 1 OS=Homo sapiens GN=RAI1 PE=1 SV=2	AASSPSNPAALPVASDSSPMGSK	Phospho (ST)	1104.99	48.742	2	x'0000003000000000000000000	-1.31161	-2.12684	-1.31161	48.742	48.8483	165.824	0.000320104	0.000427282	50.67	49.6633	6	1105	1127	35.48	RAI1(S1110);	7810.62	RAI1;	Q7Z5J4;	p00350
GBF1_HUMAN	Golgi-specific brefeldin A-resistance guanine nucleotide exchange factor 1 OS=Homo sapiens GN=GBF1 PE=1 SV=2	AASSSSPGSPVASSPSR	2 Phospho (ST)	846.336	31.0138	2	x'0003300000000000000	-0.674885	-3.40756	-1.81054	30.9196	31.1413	260.447	0.000133743	0.00373762	49.91	40.465	36	1776	1792	26.86	GBF1(S1778);GBF1(S1779);	23421.2	GBF1;	Q92538;	p00351
GBF1_HUMAN	Golgi-specific brefeldin A-resistance guanine nucleotide exchange factor 1 OS=Homo sapiens GN=GBF1 PE=1 SV=2	AASSSSPGSPVASSPSR	Phospho (ST)	806.356	27.8494	2	x'0000000003000000000	5.51436	-2.05999	0.912198	27.7303	30.3837	132.634	2.69946e-07	0.00419019	78.13	47.6536	533	1776	1792	32.27	GBF1(S1784);	133099	GBF1;	Q92538;	p00352
HYCCI_HUMAN	Hyccin OS=Homo sapiens GN=FAM126A PE=1 SV=2	AASSTSQSGLSNSSHNCSNKPSIGK	Phospho (ST)	862.713	26.1273	3	x'000300000000000000000000000	-0.699775	-0.699775	-0.731689	26.1273	26.1273	317.41	0.000279697	0.0248116	50.53	37.045	8	355	379	10.54	FAM126A(S357);	116784	FAM126A;	Q9BYI3;	p00353
R3HD1_HUMAN	R3H domain-containing protein 1 OS=Homo sapiens GN=R3HDM1 PE=1 SV=3	AASTDLGAGETVVGK	Phospho (ST)	728.34	43.0621	2	x'00003000000000000	1.40444	-0.272915	-0.272915	43.0621	43.1201	311.274	3.60512e-06	3.84848e-06	67.32	67.045	6	971	985	60.84	R3HDM1(T974);	70751.2	R3HDM1;	Q15032;	p00354
F117A_HUMAN	Protein FAM117A OS=Homo sapiens GN=FAM117A PE=1 SV=1	AASVPCSVAPEK	Phospho (ST)	648.289	36.2206	2	x'00030000000000	0.936223	-1.21122	-0.685946	35.8184	36.2206	300.85	0.00982822	0.00982822	32.13	32.13	4	65	76	26.89	FAM117A(S67);	104030	FAM117A;	Q9C073;	p00355
NT5D3_HUMAN	NA	AATAAALR	Phospho (ST)	412.705	38.0427	2	x'0003000000	-0.644891	-0.644891	-0.644891	38.0427	38.0427	23.1	0.0242441	0.0242441	23.1	23.1	1	17	24	8.9	NT5DC3(T19);	6606.01	NT5DC3;	Q86UY8;	p00356
AKTS1_HUMAN	Proline-rich AKT1 substrate 1 OS=Homo sapiens GN=AKT1S1 PE=1 SV=1	AATAARPPAPPPAPQPPSPTPSPPRPTLAR	2 Phospho (ST)	781.893	44.9793	4	x'00000000000000000000300000030000	0.742426	-1.12725	-0.704649	44.256	45.5499	138.32	0.00171329	0.0182381	41.4	33.4467	502	71	100	6.65	AKT1S1(T90);AKT1S1(T97);	1.41914e+06	AKT1S1;	Q96B36;	p00357
AKTS1_HUMAN	Proline-rich AKT1 substrate 1 OS=Homo sapiens GN=AKT1S1 PE=1 SV=1	AATAARPPAPPPAPQPPSPTPSPPRPTLAR	2 Phospho (ST)	1042.19	45.123	3	x'00000000000000000000303000000000	1.02288	-2.24265	-0.678488	44.5012	45.5535	45.78	0.000632857	0.026905	45.78	33.5157	415	71	100	9.55	AKT1S1(T90);AKT1S1(S92);	863326	AKT1S1;	Q96B36;	p00358
AKTS1_HUMAN	Proline-rich AKT1 substrate 1 OS=Homo sapiens GN=AKT1S1 PE=1 SV=1	AATAARPPAPPPAPQPPSPTPSPPRPTLAR	Phospho (ST)	761.901	42.2998	4	x'00000000000000000030000000000000	0.342689	-2.5618	-0.524712	42.1082	43.3041	69.78	0.0024429	0.0394601	37.02	28.77	59	71	100	8.73	AKT1S1(S88);	30693.3	AKT1S1;	Q96B36;	p00359
TIF1B_HUMAN	Transcription intermediary factor 1-beta OS=Homo sapiens GN=TRIM28 PE=1 SV=5	AATDAQDANQCCTSCEDNAPATSYCVECSEPLCETCVEAHQR	NA	1217.23	44.8343	4	x'00000000000000000000000000000000000000000000	-0.0752332	-2.78857	-1.0619	44.5465	45.356	810.287	3.88385e-12	3.88385e-12	128.54	128.54	87	142	183	128.54	TRIM28(141-183, no_mod);	58906.7	TRIM28;	Q13263;	p00360
MPRIP_HUMAN	Myosin phosphatase Rho-interacting protein OS=Homo sapiens GN=MPRIP PE=1 SV=3	AATEALGEKSPDSATVSGYDIMK	Oxidation (M); Phospho (ST)	813.032	43.0232	3	x'0000000000000003000000200	-0.171998	-1.8222	-1.8222	43.0232	43.056	922.157	0.000781954	0.00251337	46.14	42.4775	5	968	990	17.99	MPRIP(M989);MPRIP(T982);	31330.2	MPRIP;	Q6WCQ1;	p00361
MPRIP_HUMAN	Myosin phosphatase Rho-interacting protein OS=Homo sapiens GN=MPRIP PE=1 SV=3	AATEALGEKSPDSATVSGYDIMK	Phospho (ST)	807.702	49.3705	3	x'0000000000000000030000000	6.03695	-2.88834	-0.223133	48.9091	49.3945	423.434	1.45677e-08	0.00172978	93.7	66.82	170	968	990	19.86	MPRIP(S984);	76895.2	MPRIP;	Q6WCQ1;	p00362
CS047_HUMAN	Uncharacterized protein C19orf47 OS=Homo sapiens GN=C19orf47 PE=1 SV=1	AATESVPCSPSPLAGEIR	Phospho (ST)	961.44	50.4784	2	x'00000000000300000000	0.691875	-0.0473745	-0.0473745	50.4553	50.4784	34.68	0.00936123	0.0663652	34.68	27.485	5	116	133	24.76	C19orf47(S126);	14236	C19orf47;	Q8N9M1;	p00363
PHB_HUMAN	Prohibitin OS=Homo sapiens GN=PHB PE=1 SV=1	AATFGLILDDVSLTHLTFGK	NA	707.053	70.183	3	x'0000000000000000000000	0.608081	-1.33231	-0.411683	70.1079	70.8677	99.19	1.30746e-09	1.30746e-09	99.19	99.19	21	158	177	96.63	PHB(157-177, no_mod);	9073.13	PHB;	P35232;	p00364
GP150_HUMAN	Probable G-protein coupled receptor 150 OS=Homo sapiens GN=GPR150 PE=3 SV=1	AATGDLACRFLQLLQASGR	2 Phospho (ST)	736.67	58.1513	3	x'000300000000000003000	-4.45132	-4.45132	-4.45132	58.1513	58.1513	27.05	0.0569044	0.0569044	27.05	27.05	1	115	133	27.05	GPR150(T117);GPR150(S131);	2948.85	GPR150;	Q8NGU9;	p00365
KAP3_HUMAN	cAMP-dependent protein kinase type II-beta regulatory subunit OS=Homo sapiens GN=PRKAR2B PE=1 SV=3	AATITATSPGALWGLDR	Phospho (ST)	890.936	65.5321	2	x'0003000000000000000	0.705675	0.705675	0.705675	65.5321	65.5321	558.367	7.93608e-08	9.60394e-05	85.56	69.8975	4	233	249	42.38	PRKAR2B(T235);	118521	PRKAR2B;	P31323;	p00366
RECQ4_HUMAN	ATP-dependent DNA helicase Q4 OS=Homo sapiens GN=RECQL4 PE=1 SV=1	AATKSPQPTPGR	Phospho (ST)	430.879	20.1673	3	x'00030000000000	0.27295	-4.56573	0.27295	18.7413	22.7336	103.71	0.000553193	0.00345235	45.16	39.86	37	85	96	18.47	RECQ4_HUMAN_Phospho (ST)	43365.5	NA	NA	p00367
RECQ4_HUMAN	ATP-dependent DNA helicase Q4 OS=Homo sapiens GN=RECQL4 PE=1 SV=1	AATKSPQPTPGR	Phospho (ST)	645.812	19.8881	2	x'00000300000000	0.56451	-3.21958	-3.21958	18.7381	22.7385	39.34	0.00201976	0.0119311	39.34	34.17	65	85	96	10.34	RECQ4_HUMAN_Phospho (ST)	8240.72	NA	NA	p00368
KCNQ5_HUMAN	Potassium voltage-gated channel subfamily KQT member 5 OS=Homo sapiens GN=KCNQ5 PE=1 SV=3	AATLGGGGGGLRESR	Phospho (ST)	480.232	30.563	3	x'00000000000000300	0.859722	-0.726174	0.859722	30.5057	30.563	149.24	0.0474827	0.0474827	28.4	28.4	2	65	79	15.11	KCNQ5(S78);	4631.38	KCNQ5;	Q9NR82;	p00369
T22D4_HUMAN	TSC22 domain family protein 4 OS=Homo sapiens GN=TSC22D4 PE=1 SV=2	AATPLPSLR	Phospho (ST)	503.261	44.7699	2	x'00030000000	2.42805	-3.24638	-0.160278	44.5365	45.1126	133.054	0.000316306	0.000316306	47.2	47.2	65	209	217	39.29	TSC22D4(T211);	19894.9	TSC22D4;	Q9Y3Q8;	p00370
MBD5_HUMAN	Methyl-CpG-binding domain protein 5 OS=Homo sapiens GN=MBD5 PE=1 SV=3	AATPRSVR	Phospho (ST)	469.235	24.3312	2	x'0003000000	0.128143	0.128143	0.128143	24.3312	24.3312	20.56	0.0817491	0.0817491	20.56	20.56	1	142	149	6.32	MBD5(T144);	14335.2	MBD5;	Q9P267;	p00371
ARHGH_HUMAN	Rho guanine nucleotide exchange factor 17 OS=Homo sapiens GN=ARHGEF17 PE=1 SV=1	AATSEEPTGFSVDSNLLGSLSPK	Phospho (ST)	796.373	65.6619	3	x'0000000000000000000003000	0.733835	-0.674324	0.293785	65.474	65.6619	277.774	0.00853868	0.00853868	36.02	36.02	4	744	766	12.66	ARHGEF17(S764);	5215.3	ARHGEF17;	Q96PE2;	p00372
JADE1_HUMAN	Protein Jade-1 OS=Homo sapiens GN=JADE1 PE=1 SV=1	AATSPGVGQSAPGTR	Phospho (ST)	718.831	30.1067	2	x'00030000000000000	2.05621	-1.6355	0.468082	29.7474	30.6026	70.16	1.75417e-06	1.75417e-06	70.16	70.16	34	700	714	63.71	JADE1(T702);	43227	JADE1;	Q6IE81;	p00373
RREB1_HUMAN	Ras-responsive element-binding protein 1 OS=Homo sapiens GN=RREB1 PE=1 SV=3	AATTATPAATTSPK	Phospho (ST)	684.824	27.3017	2	x'0000000000300000	0.720953	-1.60423	-0.82917	27.0729	28.3768	375.49	0.000247947	0.000247947	49.33	49.33	102	1111	1124	35.99	RREB1(T1120);	92816.5	RREB1;	Q92766;	p00374
APOE_HUMAN	Apolipoprotein E OS=Homo sapiens GN=APOE PE=1 SV=1	AATVGSLAGQPLQER	NA	749.405	41.9674	2	x'00000000000000000	-0.764969	-0.764969	-0.764969	41.9674	41.9674	150.82	0.0444353	0.0444353	27.14	27.14	1	210	224	27.14	APOE(209-224, no_mod);	6469.53	APOE;	P02649;	p00375
HNRPC_HUMAN	Heterogeneous nuclear ribonucleoproteins C1/C2 OS=Homo sapiens GN=HNRNPC PE=1 SV=4	AAVAGEDGR	NA	423.21	22.8954	2	x'00000000000	3.93531	-0.304357	-0.138559	20.1163	22.8954	873.69	7.58749e-06	7.58749e-06	59.65	59.65	7	65	73	50.58	HNRNPC(64-73, no_mod);HNRNPCL1(64-73, no_mod);HNRNPCL2(64-73, no_mod);HNRNPCL3(64-73, no_mod);HNRNPCL4(64-73, no_mod);	45713.1	HNRNPC; HNRNPCL1; HNRNPCL2; HNRNPCL3; HNRNPCL4;	P07910; O60812; B2RXH8; B7ZW38; P0DMR1;	p00376
UBA1_HUMAN	Ubiquitin-like modifier-activating enzyme 1 OS=Homo sapiens GN=UBA1 PE=1 SV=3	AAVATFLQSVQVPEFTPK	NA	967.026	65.6339	2	x'00000000000000000000	0.824518	-2.1982	0.824518	65.6282	65.6339	480.92	5.06328e-06	5.06328e-06	62.71	62.71	2	785	802	62.71	UBA1(784-802, no_mod);	11781.3	UBA1;	P22314;	p00377
CH60_HUMAN	60 kDa heat shock protein, mitochondrial OS=Homo sapiens GN=HSPD1 PE=1 SV=2	AAVEEGIVLGGGCALLR	NA	562.307	57.3333	3	x'0000000000000000000	0.665717	-9.57846	-0.3676	57.2891	57.8078	1790.26	4.93293e-08	4.93293e-08	84.34	84.34	28	430	446	74.52	HSPD1(429-446, no_mod);	8136.7	HSPD1;	P10809;	p00378
CH60_HUMAN	60 kDa heat shock protein, mitochondrial OS=Homo sapiens GN=HSPD1 PE=1 SV=2	AAVEEGIVLGGGCALLR	NA	842.956	57.4208	2	x'0000000000000000000	0.407982	-1.77743	-1.32609	57.2782	57.8035	884.654	7.0033e-09	7.0033e-09	92.93	92.93	46	430	446	76.49	HSPD1(429-446, no_mod);	30681.3	HSPD1;	P10809;	p00379
IMB1_HUMAN	Importin subunit beta-1 OS=Homo sapiens GN=KPNB1 PE=1 SV=2	AAVENLPTFLVELSR	NA	553.642	69.8941	3	x'00000000000000000	-0.994027	-0.994027	-0.994027	69.8941	69.8941	217.04	0.00360884	0.00360884	35.2	35.2	1	28	42	35.2	KPNB1(27-42, no_mod);	1372.83	KPNB1;	Q14974;	p00380
IMB1_HUMAN	Importin subunit beta-1 OS=Homo sapiens GN=KPNB1 PE=1 SV=2	AAVENLPTFLVELSR	NA	829.961	69.9502	2	x'00000000000000000	2.47782	-0.538029	1.05434	69.7972	69.9943	444.464	6.55261e-07	6.55261e-07	72.23	72.23	10	28	42	72.23	KPNB1(27-42, no_mod);	44721.1	KPNB1;	Q14974;	p00381
PSMD1_HUMAN	26S proteasome non-ATPase regulatory subunit 1 OS=Homo sapiens GN=PSMD1 PE=1 SV=2	AAVESLGFILFR	NA	661.878	68.8586	2	x'00000000000000	1.07283	-0.63704	1.07283	68.7276	69.0126	200.8	4.44723e-11	4.44723e-11	112.55	112.55	7	617	628	108.1	PSMD1(616-628, no_mod);	6900.02	PSMD1;	Q99460;	p00382
EWS_HUMAN	RNA-binding protein EWS OS=Homo sapiens GN=EWSR1 PE=1 SV=1	AAVEWFDGK	NA	511.751	54.0384	2	x'00000000000	2.05093	-1.94325	-0.0342638	53.9002	54.9104	56.88	2.61523e-05	0.00153318	56.88	46.57	67	425	433	36.26	EWSR1(424-433, no_mod);	35162.2	EWSR1;	Q01844;	p00383
PDS5A_HUMAN	Sister chromatid cohesion protein PDS5 homolog A OS=Homo sapiens GN=PDS5A PE=1 SV=1	AAVGQESPGGLEAGNAK	Phospho (ST)	545.918	36.6863	3	x'0000000300000000000	1.54092	-0.587865	0.23796	36.6801	36.9759	94.32	0.0114118	0.0114118	32.89	32.89	3	1299	1315	32.89	PDS5A(S1305);	4253.58	PDS5A;	Q29RF7;	p00384
PDS5A_HUMAN	Sister chromatid cohesion protein PDS5 homolog A OS=Homo sapiens GN=PDS5A PE=1 SV=1	AAVGQESPGGLEAGNAK	Phospho (ST)	818.373	36.5693	2	x'0000000300000000000	4.87234	-2.18691	-0.0825824	36.331	36.9611	177.48	6.23262e-11	6.23262e-11	115.68	115.68	108	1299	1315	115.68	PDS5A(S1305);	25401	PDS5A;	Q29RF7;	p00385
RM55_HUMAN	39S ribosomal protein L55, mitochondrial OS=Homo sapiens GN=MRPL55 PE=1 SV=1	AAVGSLLGR	NA	422.257	43.2525	2	x'00000000000	2.48902	-0.193472	0.827302	42.8424	43.2525	23.67	0.047249	0.047249	23.67	23.67	8	2	10	8.34	MRPL55(1-10, no_mod);	3401.1	MRPL55;	Q7Z7F7;	p00386
KPYR_HUMAN	Pyruvate kinase PKLR OS=Homo sapiens GN=PKLR PE=1 SV=2	AAVIAVTR	NA	400.754	41.4333	2	x'0000000000	-0.211384	-0.211384	-0.211384	41.4333	41.4333	21.13	0.0578178	0.0578178	21.13	21.13	1	491	498	19.64	PKLR(490-498, no_mod);	3120.26	PKLR;	P30613;	p00387
SF3B2_HUMAN	Splicing factor 3B subunit 2 OS=Homo sapiens GN=SF3B2 PE=1 SV=2	AAVLLEQER	NA	514.791	37.4978	2	x'00000000000	0.691926	0.691926	0.691926	37.4978	37.4978	166.16	0.0109269	0.0109269	28.96	28.96	1	184	192	28.96	SF3B2(183-192, no_mod);	3505.77	SF3B2;	Q13435;	p00388
IWS1_HUMAN	Protein IWS1 homolog OS=Homo sapiens GN=IWS1 PE=1 SV=2	AAVLSDSEDEEK	2 Phospho (ST)	726.764	38.7614	2	x'00000303000000	2.79294	-1.16155	1.11194	38.7614	38.8589	624.305	9.04187e-05	9.04187e-05	48.95	48.95	3	394	405	48.95	IWS1(S398);IWS1(S400);	11284.2	IWS1;	Q96ST2;	p00389
IWS1_HUMAN	Protein IWS1 homolog OS=Homo sapiens GN=IWS1 PE=1 SV=2	AAVLSDSEDEEKASAK	2 Phospho (ST)	603.912	34.0156	3	x'000003030000000000	3.82868	-1.94338	0.959245	33.8191	34.4088	407.677	3.71271e-06	0.00186249	66.15	51.145	46	394	409	30.01	IWS1(S398);IWS1(S400);	29068.2	IWS1;	Q96ST2;	p00390
IWS1_HUMAN	Protein IWS1 homolog OS=Homo sapiens GN=IWS1 PE=1 SV=2	AAVLSDSEDEEKASAK	2 Phospho (ST)	905.363	34.0469	2	x'000003030000000000	0.603191	-5.61121	-0.67949	33.8687	34.4711	620.315	1.22503e-08	0.0260685	95.09	61.945	47	394	409	66.29	IWS1(S398);IWS1(S400);	85696.4	IWS1;	Q96ST2;	p00391
IWS1_HUMAN	Protein IWS1 homolog OS=Homo sapiens GN=IWS1 PE=1 SV=2	AAVLSDSEDEEKASAKK	2 Phospho (ST)	646.61	29.7159	3	x'0000030300000000000	1.96715	-2.40086	0.154894	29.4941	30.5534	620.315	0.0160486	0.0160486	31.27	31.27	10	394	410	10.64	IWS1(S398);IWS1(S400);	17601.3	IWS1;	Q96ST2;	p00392
IWS1_HUMAN	Protein IWS1 homolog OS=Homo sapiens GN=IWS1 PE=1 SV=2	AAVLSDSEDEEKASAKK	2 Phospho (ST)	969.41	30.5818	2	x'0000030300000000000	-0.817842	-0.817842	-0.817842	30.5818	30.5818	869.013	0.0706945	0.0706945	28.62	28.62	1	394	410	17.61	IWS1(S398);IWS1(S400);	11380.9	IWS1;	Q96ST2;	p00393
WTIP_HUMAN	Wilms tumor protein 1-interacting protein OS=Homo sapiens GN=WTIP PE=1 SV=3	AAVPELSAQPAGSPR	Phospho (ST)	765.87	44.079	2	x'00000000000003000	2.61223	-0.564808	0.703394	43.992	44.3456	39.7	0.00228234	0.00228234	39.7	39.7	8	76	90	18.22	WTIP(S88);	5913.05	WTIP;	A6NIX2;	p00394
ENOG_HUMAN	Gamma-enolase OS=Homo sapiens GN=ENO2 PE=1 SV=3	AAVPSGASTGIYEALELR	NA	602.32	58.7008	3	x'00000000000000000000	0.962339	-1.5821	-0.268302	58.4973	60.165	182.894	2.07212e-09	2.07212e-09	99.05	99.05	152	33	50	91.75	ENO1(32-50, no_mod);ENO2(32-50, no_mod);ENO3(32-50, no_mod);	33351.4	ENO1; ENO2; ENO3;	P06733; P09104; P13929;	p00395
ENOG_HUMAN	Gamma-enolase OS=Homo sapiens GN=ENO2 PE=1 SV=3	AAVPSGASTGIYEALELR	NA	902.976	58.5572	2	x'00000000000000000000	1.46457	-1.45127	-0.619756	58.4875	59.2829	193.66	3.13247e-13	3.13247e-13	137.32	137.32	135	33	50	130.34	ENO1(32-50, no_mod);ENO2(32-50, no_mod);ENO3(32-50, no_mod);	58920.4	ENO1; ENO2; ENO3;	P06733; P09104; P13929;	p00396
ENOB_HUMAN	Beta-enolase OS=Homo sapiens GN=ENO3 PE=1 SV=5	AAVPSGASTGIYEALELR	Phospho (ST)	628.976	65.5443	3	x'00000000300000000000	2.99006	-6.64423	0.760654	61.7025	66.0675	198.55	9.1814e-07	2.25059e-06	74.78	71.4333	615	33	50	32.58	ENO1(S40);ENO2(S40);ENO3(S40);	42320.9	ENO1; ENO2; ENO3;	P06733; P09104; P13929;	p00397
ENOG_HUMAN	Gamma-enolase OS=Homo sapiens GN=ENO2 PE=1 SV=3	AAVPSGASTGIYEALELR	Phospho (ST)	942.961	65.6119	2	x'00000300000000000000	3.36481	-9.27923	1.69807	61.6797	65.955	194.854	7.39105e-15	1.13091e-10	155.8	133.783	507	33	50	92.69	ENO1(S37);ENO2(S37);ENO3(S37);	100365	ENO1; ENO2; ENO3;	P06733; P09104; P13929;	p00398
ENOG_HUMAN	Gamma-enolase OS=Homo sapiens GN=ENO2 PE=1 SV=3	AAVPSGASTGIYEALELR	Phospho (Y)	628.976	61.7598	3	x'00000000000040000000	2.99006	-2.45608	0.410318	61.7025	65.7145	177.344	7.68433e-08	7.68433e-08	85.7	85.7	211	33	50	34.05	ENO1(Y44);ENO2(Y44);ENO3(Y44);	57733.5	ENO1; ENO2; ENO3;	P06733; P09104; P13929;	p00399
ENOG_HUMAN	Gamma-enolase OS=Homo sapiens GN=ENO2 PE=1 SV=3	AAVPSGASTGIYEALELR	Phospho (Y)	942.96	61.7542	2	x'00000000000040000000	2.35627	-9.27923	0.328573	61.6797	62.2122	177.344	4.22518e-13	4.22518e-13	138.29	138.29	59	33	50	52.08	ENO1(Y44);ENO2(Y44);ENO3(Y44);	284882	ENO1; ENO2; ENO3;	P06733; P09104; P13929;	p00400
PSN1_HUMAN	Presenilin-1 OS=Homo sapiens GN=PSEN1 PE=1 SV=1	AAVQELSSSILAGEDPEER	Phospho (ST)	694.321	55.2468	3	x'000000003000000000000	0.947624	-1.54765	0.947624	55.2468	55.6432	57.94	4.94938e-05	0.000172259	57.94	53.4467	9	359	377	51.2	PSEN1(S366);	42234.2	PSEN1;	P49768;	p00401
BRMS1_HUMAN	Breast cancer metastasis-suppressor 1 OS=Homo sapiens GN=BRMS1 PE=1 SV=1	AAVSPQKR	Phospho (ST)	468.737	20.1789	2	x'0000300000	0.0149659	-1.43887	0.0149659	18.9551	21.2039	57.1	1.87185e-05	1.87185e-05	57.1	57.1	4	234	241	48.88	BRMS1(S237);	12245.6	BRMS1;	Q9HCU9;	p00402
IQCB1_HUMAN	NA	AAVTLQR	NA	379.73	29.4858	2	x'000000000	1.42849	-1.15916	-0.102978	29.4003	31.1622	24.33	0.0232456	0.0232456	24.33	24.33	13	419	425	0.88	IQCB1(418-425, no_mod);	7975.23	IQCB1;	Q15051;	p00403
NUCL_HUMAN	Nucleolin OS=Homo sapiens GN=NCL PE=1 SV=3	AAVTPGKK	Phospho (ST)	426.224	19.2753	2	x'0000300000	0.184612	0.184612	0.184612	19.2753	19.2753	451.311	0.00415791	0.00415791	31.37	31.37	1	81	88	31.37	NCL(T84);	20332.1	NCL;	P19338;	p00404
GALNS_HUMAN	NA	AAVVAATR	NA	379.73	29.4858	2	x	1.42849	-1.15916	-0.102978	29.4003	31.039	23.45	0.0284669	0.0284669	23.45	23.45	9	2	9	0	GALNS(1-9, no_mod);	7975.23	GALNS;	P34059;	p00405
XRCC5_HUMAN	X-ray repair cross-complementing protein 5 OS=Homo sapiens GN=XRCC5 PE=1 SV=3	AAVVLCMDVGFTMSNSIPGIESPFEQAK	2 Oxidation (M)	1010.81	64.1358	3	x'000000020000020000000000000000	0.0759222	-0.320194	-0.320194	63.9995	64.1358	563.63	0.0309372	0.0309372	30.73	30.73	2	8	35	29.65	XRCC5(M14);XRCC5(M20);	10147	XRCC5;	P13010;	p00406
XRCC5_HUMAN	X-ray repair cross-complementing protein 5 OS=Homo sapiens GN=XRCC5 PE=1 SV=3	AAVVLCMDVGFTMSNSIPGIESPFEQAK	Oxidation (M)	1005.48	72.013	3	x'000000020000000000000000000000	2.00735	-0.182849	2.00735	72.013	72.0775	274.67	0.000500627	0.00345278	48.19	42.655	10	8	35	36.24	XRCC5(M14);	25302.1	XRCC5;	P13010;	p00407
ADDA_HUMAN	Alpha-adducin OS=Homo sapiens GN=ADD1 PE=1 SV=2	AAVVTSPPPTTAPHK	Phospho (ST)	518.596	32.0552	3	x'00000300000000000	1.85604	-0.810168	0.368375	31.5719	32.8948	212.394	0.000126327	0.0284398	52.06	42.1367	166	7	21	26.79	ADD1(T11);	262395	ADD1;	P35611;	p00408
ADDA_HUMAN	Alpha-adducin OS=Homo sapiens GN=ADD1 PE=1 SV=2	AAVVTSPPPTTAPHK	Phospho (ST)	777.39	32.0518	2	x'00000300000000000	1.33182	-1.43744	-0.741903	31.5514	32.3168	286.34	4.1352e-05	0.0124338	56.91	43.7733	152	7	21	19.59	ADD1(T11);	64237.8	ADD1;	P35611;	p00409
XAF1_HUMAN	XIAP-associated factor 1 OS=Homo sapiens GN=XAF1 PE=1 SV=1	AAYDILR	Phospho (Y)	451.213	45.5012	2	x'000400000	0.432025	-0.25655	-0.25655	45.5012	45.8868	53.04	4.6928e-05	4.6928e-05	53.04	53.04	3	259	265	32.05	XAF1(Y261);	1701.87	XAF1;	Q6GPH4;	p00410
LMNA_HUMAN	Prelamin-A/C OS=Homo sapiens GN=LMNA PE=1 SV=1	AAYEAELGDAR	NA	583.278	36.3478	2	x'0000000000000	1.60664	-0.351211	-0.127947	36.2513	36.754	1215.9	1.79485e-06	1.79485e-06	69.46	69.46	6	79	89	61.97	LMNA(78-89, no_mod);	6155.91	LMNA;	P02545;	p00411
R113A_HUMAN	RING finger protein 113A OS=Homo sapiens GN=RNF113A PE=1 SV=1	AAYGDLSSEEEEENEPESLGVVYK	2 Phospho (ST)	935.374	64.2954	3	x	1.02101	-3.14224	-1.62249	63.8651	64.4718	64.6212	6.68946e-06	6.68946e-06	65.82	65.82	52	78	101	0	RNF113A(77-101, no_mod);	12529.2	RNF113A;	O15541;	p00412
R113A_HUMAN	RING finger protein 113A OS=Homo sapiens GN=RNF113A PE=1 SV=1	AAYGDLSSEEEEENEPESLGVVYK	2 Phospho (ST)	1402.56	64.16	2	x'00000003300000000000000000	0.673539	-2.18044	-1.5383	64.16	64.3891	125.211	5.77114e-12	0.0326716	126.41	60.2167	12	78	101	18.41	RNF113A(S84);RNF113A(S85);	69277.4	RNF113A;	O15541;	p00413
R113A_HUMAN	RING finger protein 113A OS=Homo sapiens GN=RNF113A PE=1 SV=1	AAYGDLSSEEEEENEPESLGVVYK	Phospho (ST); Phospho (Y)	935.374	64.2954	3	x'00040003000000000000000000	1.02101	-3.14224	-1.62249	63.8651	64.4718	64.6212	6.68946e-06	6.68946e-06	65.82	65.82	102	78	101	52.93	RNF113A(S84);RNF113A(Y80);	25058.4	RNF113A;	O15541;	p00414
R113A_HUMAN	RING finger protein 113A OS=Homo sapiens GN=RNF113A PE=1 SV=1	AAYGDLSSEEEEENEPESLGVVYK	Phospho (ST); Phospho (Y)	1402.56	64.16	2	x'00040003000000000000000000	0.673539	-2.18044	-1.5383	64.16	64.3891	125.211	4.00186e-10	4.00186e-10	108	108	14	78	101	80.88	RNF113A(S84);RNF113A(Y80);	46184.9	RNF113A;	O15541;	p00415
ANXA1_HUMAN	Annexin A1 OS=Homo sapiens GN=ANXA1 PE=1 SV=2	AAYLQETGKPLDETLK	NA	592.985	42.7661	3	x'000000000000000000	0.00337851	0.00337851	0.00337851	42.7661	42.7661	557.36	1.07858e-05	1.07858e-05	61.24	61.24	1	82	97	61.24	ANXA1(81-97, no_mod);	14668.2	ANXA1;	P04083;	p00416
ANXA1_HUMAN	Annexin A1 OS=Homo sapiens GN=ANXA1 PE=1 SV=2	AAYLQETGKPLDETLKK	NA	477.014	37.3459	4	x'0000000000000000000	-0.838225	-0.838225	-0.838225	37.3459	37.3459	643.32	0.0877259	0.0877259	20.3	20.3	1	82	98	20.3	ANXA1(81-98, no_mod);	46461.3	ANXA1;	P04083;	p00417
QCR2_HUMAN	Cytochrome b-c1 complex subunit 2, mitochondrial OS=Homo sapiens GN=UQCRC2 PE=1 SV=3	AAYNQVK	NA	397.214	23.4715	2	x'000000000	-0.039121	-0.039121	-0.039121	23.4715	23.4715	87.5	0.00969299	0.00969299	33.49	33.49	1	353	359	10.82	UQCRC2(352-359, no_mod);	7404.27	UQCRC2;	P22695;	p00418
GBB1_HUMAN	Guanine nucleotide-binding protein G(I)/G(S)/G(T) subunit beta-1 OS=Homo sapiens GN=GNB1 PE=1 SV=3	ACADATLSQITNNIDPVGR	NA	672.666	56.2251	3	x'000000000000000000000	0.0719612	-1.74444	-0.553357	56.2251	56.3518	61.63	1.81043e-05	1.81043e-05	61.63	61.63	6	24	42	61.63	GNB1(23-42, no_mod);	10218.7	GNB1;	P62873;	p00419
PGK1_HUMAN	Phosphoglycerate kinase 1 OS=Homo sapiens GN=PGK1 PE=1 SV=3	ACANPAAGSVILLENLR	NA	590.318	61.0923	3	x'0000000000000000000	1.67257	-2.36605	0.179306	60.7573	61.1431	476.84	1.01504e-07	1.01504e-07	81.19	81.19	21	107	123	60.52	PGK1(106-123, no_mod);	12071.8	PGK1;	P00558;	p00420
PGK1_HUMAN	Phosphoglycerate kinase 1 OS=Homo sapiens GN=PGK1 PE=1 SV=3	ACANPAAGSVILLENLR	NA	884.973	60.995	2	x'0000000000000000000	0.50511	-1.04473	0.50511	60.8562	61.0963	573.1	4.49498e-08	4.49498e-08	87.09	87.09	7	107	123	87.09	PGK1(106-123, no_mod);	14552.9	PGK1;	P00558;	p00421
LRWD1_HUMAN	Leucine-rich repeat and WD repeat-containing protein 1 OS=Homo sapiens GN=LRWD1 PE=1 SV=2	ACASPSAQVEGSPVAGSDGSQPAVK	2 Phospho (ST)	839.684	41.8	3	x'000000300000300000000000000	-0.277421	-1.26708	-0.503969	41.4517	41.8421	230.57	1.57916e-05	0.0097296	62.24	44.004	16	248	272	16.87	LRWD1(S253);LRWD1(S259);	158304	LRWD1;	Q9UFC0;	p00422
LRWD1_HUMAN	Leucine-rich repeat and WD repeat-containing protein 1 OS=Homo sapiens GN=LRWD1 PE=1 SV=2	ACASPSAQVEGSPVAGSDGSQPAVK	Phospho (ST)	813.028	40.2552	3	x'000000000000300000000000000	3.3357	-3.0927	-0.605075	37.9383	40.6314	256.21	4.47155e-10	0.00924894	108.43	65.8325	448	248	272	42.68	LRWD1(S259);	320974	LRWD1;	Q9UFC0;	p00423
LRWD1_HUMAN	Leucine-rich repeat and WD repeat-containing protein 1 OS=Homo sapiens GN=LRWD1 PE=1 SV=2	ACASPSAQVEGSPVAGSDGSQPAVK	Phospho (ST)	1219.04	40.5885	2	x'000000000000300000000000000	-0.323473	-1.80127	-0.323473	40.3721	40.6893	325.71	5.54573e-09	1.84109e-05	97.46	81.9633	24	248	272	35.98	LRWD1(S259);	191466	LRWD1;	Q9UFC0;	p00424
TTC28_HUMAN	Tetratricopeptide repeat protein 28 OS=Homo sapiens GN=TTC28 PE=1 SV=4	ACASSETESEAGDIMDQQFEEMNNK	NA	941.044	53.8228	3	x'000000000000000000000000000	-2.2414	-2.2414	-2.2414	53.8228	53.8228	249.304	0.0871577	0.0871577	24.39	24.39	1	1312	1336	24.39	TTC28(1311-1336, no_mod);	6739.41	TTC28;	Q96AY4;	p00425
LRIG1_HUMAN	Leucine-rich repeats and immunoglobulin-like domains protein 1 OS=Homo sapiens GN=LRIG1 PE=1 SV=2	ACDASPESTPLTGQLPGK	Phospho (ST)	954.924	48.3024	2	x'00000300000000000000	-0.909409	-1.88434	-0.909409	48.2701	48.3339	62.7	1.3748e-05	0.00280452	62.7	46.1333	9	1065	1082	24.85	LRIG1(S1069);	11189.8	LRIG1;	Q96JA1;	p00426
PRS7_HUMAN	26S protease regulatory subunit 7 OS=Homo sapiens GN=PSMC2 PE=1 SV=3	ACLIFFDEIDAIGGAR	NA	589.963	70.8552	3	x'000000000000000000	0.0690488	0.0690488	0.0690488	70.8552	70.8552	54.28	0.057049	0.057049	25.94	25.94	1	269	284	24	PSMC2(268-284, no_mod);	360.12	PSMC2;	P35998;	p00427
PRS7_HUMAN	26S protease regulatory subunit 7 OS=Homo sapiens GN=PSMC2 PE=1 SV=3	ACLIFFDEIDAIGGAR	NA	884.442	70.8347	2	x'000000000000000000	1.36852	-0.544467	0.745953	70.7439	70.9577	103.57	9.80178e-10	9.80178e-10	103.57	103.57	13	269	284	103.57	PSMC2(268-284, no_mod);	18782.9	PSMC2;	P35998;	p00428
ACTN4_HUMAN	Alpha-actinin-4 OS=Homo sapiens GN=ACTN4 PE=1 SV=2	ACLISLGYDVENDR	NA	542.26	55.0135	3	x'0000000000000000	1.0876	-2.40431	-0.556734	54.9438	55.4717	363.39	3.20301e-06	3.20301e-06	69.25	69.25	75	792	805	69.25	ACTN4(791-805, no_mod);	15222.6	ACTN4;	O43707;	p00429
ACTN4_HUMAN	Alpha-actinin-4 OS=Homo sapiens GN=ACTN4 PE=1 SV=2	ACLISLGYDVENDR	NA	812.886	55.4586	2	x'0000000000000000	1.92886	-3.12117	0.0320245	54.9262	55.4885	852.95	1.67589e-10	1.67589e-10	111.99	111.99	50	792	805	103.38	ACTN4(791-805, no_mod);	22514.9	ACTN4;	O43707;	p00430
KBTBB_HUMAN	Kelch repeat and BTB domain-containing protein 11 OS=Homo sapiens GN=KBTBD11 PE=1 SV=1	ACPEEPAAPSPEPR	Phospho (ST)	794.329	35.3766	2	x'0000000000300000	-0.187188	-0.187188	-0.187188	35.3766	35.3766	102.17	0.0622675	0.0622675	23.76	23.76	1	98	111	23.76	KBTBD11(S107);	10205.8	KBTBD11;	O94819;	p00431
B2L12_HUMAN	Bcl-2-like protein 12 OS=Homo sapiens GN=BCL2L12 PE=1 SV=1	ACPGPPPPSPEPLAR	Phospho (ST)	541.585	41.7815	3	x'00000000030000000	-0.184371	-0.443353	-0.184371	41.688	41.7815	130.05	0.00305807	0.00305807	38.48	38.48	2	265	279	38.48	BCL2L12(S273);	2899.62	BCL2L12;	Q9HB09;	p00432
B2L12_HUMAN	Bcl-2-like protein 12 OS=Homo sapiens GN=BCL2L12 PE=1 SV=1	ACPGPPPPSPEPLAR	Phospho (ST)	811.874	41.8488	2	x'00000000030000000	0.0413138	-0.476651	-0.0573461	41.7615	41.8561	130.05	0.00425045	0.00425045	37.13	37.13	3	265	279	37.13	BCL2L12(S273);	9592.82	BCL2L12;	Q9HB09;	p00433
EP400_HUMAN	E1A-binding protein p400 OS=Homo sapiens GN=EP400 PE=1 SV=4	ACPGSEGEEQPAHPNPPPSPAAPFAPSASPSAPQSPSYQIQQLMNR	2 Phospho (ST)	1235.79	64.2927	4	x'000003000000000000030000000000000000000000000000	-0.549084	-1.52091	-1.52091	64.1709	64.2927	219.594	0.00577996	0.0157861	38.19	34.6033	12	19	64	5.07	EP400(S23);EP400(S37);	21701.8	EP400;	Q96L91;	p00434
EP400_HUMAN	E1A-binding protein p400 OS=Homo sapiens GN=EP400 PE=1 SV=4	ACPGSEGEEQPAHPNPPPSPAAPFAPSASPSAPQSPSYQIQQLMNR	Phospho (ST)	1215.8	60.2521	4	x'000000000000000000000000000000000003000000000000	0.249425	-1.56158	-1.31463	59.3623	60.2521	217.434	2.42813e-05	0.00130173	62.03	47.5229	76	19	64	11.78	EP400(S53);	84504.4	EP400;	Q96L91;	p00435
EP400_HUMAN	E1A-binding protein p400 OS=Homo sapiens GN=EP400 PE=1 SV=4	ACPGSEGEEQPAHPNPPPSPAAPFAPSASPSAPQSPSYQIQQLMNR	Phospho (ST); Phospho (Y)	1235.79	64.2927	4	x'000000000000000000030000000000000000004000000000	-1.52091	-1.52091	-1.52091	64.2927	64.2927	219.594	0.0878871	0.0878871	26.37	26.37	4	19	64	26.37	EP400(S37);EP400(Y56);	14467.8	EP400;	Q96L91;	p00436
EP400_HUMAN	E1A-binding protein p400 OS=Homo sapiens GN=EP400 PE=1 SV=4	ACPGSEGEEQPAHPNPPPSPAAPFAPSASPSAPQSPSYQIQQLMNR	Phospho (Y)	1215.8	60.2521	4	x'000000000000000000000000000000000000004000000000	0.249425	-1.56158	-1.31463	59.6953	60.2521	217.434	0.00902135	0.00902135	36.33	36.33	5	19	64	36.33	EP400(Y56);	12072.1	EP400;	Q96L91;	p00437
RS3A_HUMAN	40S ribosomal protein S3a OS=Homo sapiens GN=RPS3A PE=1 SV=2	ACQSIYPLHDVFVR	NA	568.956	51.2373	3	x'0000000000000000	0.384424	-1.79888	-0.249436	51.1484	51.625	196.74	0.00206727	0.00206727	40.63	40.63	6	200	213	36.89	RPS3A(199-213, no_mod);	5309.23	RPS3A;	P61247;	p00438
PPR3D_HUMAN	Protein phosphatase 1 regulatory subunit 3D OS=Homo sapiens GN=PPP1R3D PE=1 SV=1	ACRPPGSPGR	Phospho (ST)	378.834	19.602	3	x'000000030000	0.576984	-1.67273	-0.296432	19.1217	21.349	154.75	1.25971e-05	1.25971e-05	60.17	60.17	108	40	49	47.72	PPP1R3D(S46);	6915.52	PPP1R3D;	O95685;	p00439
PPR3D_HUMAN	Protein phosphatase 1 regulatory subunit 3D OS=Homo sapiens GN=PPP1R3D PE=1 SV=1	ACRPPGSPGR	Phospho (ST)	567.748	20.4713	2	x'000000030000	0.308783	-2.93786	-0.291139	19.3153	22.5504	134.55	0.00428816	0.00428816	34.85	34.85	23	40	49	22.7	PPP1R3D(S46);	28287.5	PPP1R3D;	O95685;	p00440
EPN3_HUMAN	Epsin-3 OS=Homo sapiens GN=EPN3 PE=2 SV=1	ACRTPESFLGPSASSLVNLDSLVK	Phospho (ST)	876.763	67.3018	3	x'00000003000000000000000000	-0.650867	-0.650867	-0.650867	67.3018	67.3018	82.28	0.0297548	0.0525068	29.97	27.955	2	492	515	10.07	EPN3(S498);	3788.98	EPN3;	Q9H201;	p00441
FA63A_HUMAN	Ubiquitin carboxyl-terminal hydrolase MINDY-1 OS=Homo sapiens GN=FAM63A PE=1 SV=2	ACSMPQELPQSPR	Phospho (ST)	790.834	41.474	2	x'000000000003000	-0.533029	-0.824233	-0.533029	41.3065	41.474	93.96	0.00124312	0.00124312	41.51	41.51	3	93	105	30.31	MINDY1(S103);	21909	MINDY1;	Q8N5J2;	p00442
SHRM3_HUMAN	Protein Shroom3 OS=Homo sapiens GN=SHROOM3 PE=1 SV=2	ACSTLSLSGPELK	Phospho (ST)	721.834	51.4712	2	x'000300000000000	-0.0180349	-0.364859	-0.0180349	51.4342	51.4935	249.054	9.41571e-07	0.000816706	73.25	61.8667	9	1067	1079	34.15	SHROOM3(S1069);	16160.3	SHROOM3;	Q8TF72;	p00443
RHG06_HUMAN	Rho GTPase-activating protein 6 OS=Homo sapiens GN=ARHGAP6 PE=1 SV=3	ACSTPHVQVAGK	Phospho (ST)	445.536	29.7472	3	x'00030000000000	0.0307442	-0.0817346	-0.0592388	29.544	29.7472	125.79	0.00348017	0.00348017	36.85	36.85	6	818	829	36.85	ARHGAP6(S820);	101444	ARHGAP6;	O43182;	p00444
TCPG_HUMAN	T-complex protein 1 subunit gamma OS=Homo sapiens GN=CCT3 PE=1 SV=4	ACTILLR	NA	423.747	40.7705	2	x'000000000	-0.101717	-1.66296	-1.66296	40.2672	40.7705	126.02	0.00115936	0.00115936	40.85	40.85	3	371	377	25.33	CCT3(370-377, no_mod);	5340.53	CCT3;	P49368;	p00445
SMHD1_HUMAN	Structural maintenance of chromosomes flexible hinge domain-containing protein 1 OS=Homo sapiens GN=SMCHD1 PE=1 SV=2	ACVCQTLGISPEEK	Phospho (ST)	836.359	46.9582	2	x'0000000000300000	-1.50236	-1.50236	-1.50236	46.9582	46.9582	62.61	1.16509e-05	1.16509e-05	62.61	62.61	1	58	71	40.88	SMCHD1(S67);	25024.7	SMCHD1;	A6NHR9;	p00446
AT1A1_HUMAN	Sodium/potassium-transporting ATPase subunit alpha-1 OS=Homo sapiens GN=ATP1A1 PE=1 SV=1	ACVVHGSDLK	NA	543.274	23.7104	2	x'000000000000	-1.22726	-1.22726	-1.22726	23.7104	23.7104	89.64	0.0552025	0.0552025	28.28	28.28	1	662	671	24.31	ATP1A1(661-671, no_mod);ATP1A2(658-668, no_mod);	6952.29	ATP1A1; ATP1A2;	P05023; P50993;	p00447
RS3_HUMAN	40S ribosomal protein S3 OS=Homo sapiens GN=RPS3 PE=1 SV=2	ACYGVLR	NA	419.716	35.6163	2	x'000000000	-0.924272	-0.924272	-0.924272	35.6163	35.6163	288.04	0.00694929	0.00694929	31.73	31.73	1	118	124	23.47	RPS3(117-124, no_mod);	11543.2	RPS3;	P23396;	p00448
GORS2_HUMAN	Golgi reassembly-stacking protein 2 OS=Homo sapiens GN=GORASP2 PE=1 SV=3	ADAASSLTVDVTPPTAK	Phospho (ST)	862.409	50.6464	2	x'0000030000000000000	-0.000580448	-5.44521	-2.98409	49.859	50.725	124.85	1.64922e-06	0.00922712	71.71	45.282	61	404	420	30.49	GORASP2(S408);	187316	GORASP2;	Q9H8Y8;	p00449
RNH2A_HUMAN	Ribonuclease H2 subunit A OS=Homo sapiens GN=RNASEH2A PE=1 SV=2	ADALYPVVSAASICAK	Phospho (ST)	572.608	57.5428	3	x'000000000300000000	0.161535	0.161535	0.161535	57.5428	57.5428	56.0337	0.0385101	0.0385101	28.08	28.08	1	168	183	19.64	RNASEH2A(S176);	22471.8	RNASEH2A;	O75792;	p00450
RNH2A_HUMAN	Ribonuclease H2 subunit A OS=Homo sapiens GN=RNASEH2A PE=1 SV=2	ADALYPVVSAASICAK	Phospho (Y)	572.608	57.5428	3	x'000004000000000000	0.161535	-0.870656	0.161535	57.5298	57.5613	56.0337	5.18293e-05	5.18293e-05	56.79	56.79	3	168	183	28.71	RNASEH2A(Y172);	22471.8	RNASEH2A;	O75792;	p00451
YC024_HUMAN	Putative uncharacterized protein LINC00694 OS=Homo sapiens GN=LINC00694 PE=4 SV=1	ADAPAVSPESPQKKPPFQPR	Phospho (ST)	743.034	36.5346	3	x'0000000300000000000000	0.151387	-1.70838	-1.70838	36.1153	36.6906	61.15	2.10641e-05	0.000798507	61.15	51.78	8	33	52	42.41	LINC00694(S39);	39587.2	LINC00694;	P0DN24;	p00452
GBF1_HUMAN	Golgi-specific brefeldin A-resistance guanine nucleotide exchange factor 1 OS=Homo sapiens GN=GBF1 PE=1 SV=2	ADAPDAGAQSDSELPSYHQNDVSLDR	Phospho (ST)	710.302	45.6297	4	x'0000000000003000000000000000	-0.416964	-2.30617	-0.416964	45.578	45.6768	300.201	0.000828498	0.0289111	45.53	37.64	7	1289	1314	16.45	GBF1(S1300);	103382	GBF1;	Q92538;	p00453
GBF1_HUMAN	Golgi-specific brefeldin A-resistance guanine nucleotide exchange factor 1 OS=Homo sapiens GN=GBF1 PE=1 SV=2	ADAPDAGAQSDSELPSYHQNDVSLDR	Phospho (ST)	946.733	45.5385	3	x'0000000000000000300000000000	6.27838	-4.34835	-0.245667	45.349	45.8964	212.377	3.98619e-12	1.22891e-06	128.7	101.333	376	1289	1314	48.52	GBF1(S1304);	223471	GBF1;	Q92538;	p00454
GBF1_HUMAN	Golgi-specific brefeldin A-resistance guanine nucleotide exchange factor 1 OS=Homo sapiens GN=GBF1 PE=1 SV=2	ADAPDAGAQSDSELPSYHQNDVSLDR	Phospho (Y)	946.733	45.5884	3	x'0000000000000000040000000000	1.25582	-0.901249	-0.901249	45.4205	45.6007	198.047	0.0522982	0.0522982	27.55	27.55	6	1289	1314	9.57	GBF1(Y1305);	116744	GBF1;	Q92538;	p00455
AHSA1_HUMAN	Activator of 90 kDa heat shock protein ATPase homolog 1 OS=Homo sapiens GN=AHSA1 PE=1 SV=1	ADATNVNNWHWTER	NA	571.93	43.2535	3	x'0000000000000000	0.621217	-0.815057	0.446062	43.2221	43.581	106.71	0.00936395	0.00936395	33.66	33.66	8	17	30	33.66	AHSA1(16-30, no_mod);	17785.7	AHSA1;	O95433;	p00456
EFTU_HUMAN	Elongation factor Tu, mitochondrial OS=Homo sapiens GN=TUFM PE=1 SV=2	ADAVQDSEMVELVELEIR	NA	682.674	69.8667	3	x'00000000000000000000	0.94621	-6.25677	-0.755502	69.8046	70.1046	191.8	3.9974e-06	3.9974e-06	68.09	68.09	34	183	200	68.09	TUFM(182-200, no_mod);	15883.8	TUFM;	P49411;	p00457
EFTU_HUMAN	Elongation factor Tu, mitochondrial OS=Homo sapiens GN=TUFM PE=1 SV=2	ADAVQDSEMVELVELEIR	NA	1023.5	70.1091	2	x'00000000000000000000	-1.3736	-2.4494	-2.4494	70.0196	70.1091	196.52	1.41048e-09	1.41048e-09	102.86	102.86	2	183	200	102.86	TUFM(182-200, no_mod);	6638.66	TUFM;	P49411;	p00458
RABL6_HUMAN	Rab-like protein 6 OS=Homo sapiens GN=RABL6 PE=1 SV=2	ADDFPVRDDPSDVTDEDEGPAEPPPPPK	2 Phospho (ST)	1055.43	50.2406	3	x'000000000003003000000000000000	1.93914	-2.13894	-0.71635	50.041	50.4883	196.594	4.09391e-07	4.09391e-07	78.75	78.75	88	586	613	78.75	RABL6(S596);RABL6(T599);	19721.3	RABL6;	Q3YEC7;	p00459
RABL6_HUMAN	Rab-like protein 6 OS=Homo sapiens GN=RABL6 PE=1 SV=2	ADDFPVRDDPSDVTDEDEGPAEPPPPPKLPLPAFR	2 Phospho (ST)	990.443	64.4236	4	x'0000000000030030000000000000000000000	2.66111	-0.46188	0.376983	64.2169	64.7115	407.28	0.000493319	0.000493319	49.17	49.17	13	586	620	48.37	RABL6(S596);RABL6(T599);	34361.4	RABL6;	Q3YEC7;	p00460
ALDOA_HUMAN	Fructose-bisphosphate aldolase A OS=Homo sapiens GN=ALDOA PE=1 SV=2	ADDGRPFPQVIK	NA	448.242	41.2037	3	x'00000000000000	-0.708055	-0.708055	-0.708055	41.2037	41.2037	647.064	0.0656037	0.0656037	23.72	23.72	1	88	99	20.42	ALDOA(87-99, no_mod);	92885.1	ALDOA;	P04075;	p00461
ALDOA_HUMAN	Fructose-bisphosphate aldolase A OS=Homo sapiens GN=ALDOA PE=1 SV=2	ADDGRPFPQVIK	NA	671.86	41.0022	2	x'00000000000000	-0.472534	-0.472534	-0.472534	41.0022	41.0022	857.697	0.0563633	0.0563633	24.82	24.82	1	88	99	18.04	ALDOA(87-99, no_mod);	64082.8	ALDOA;	P04075;	p00462
ALBU_HUMAN	Serum albumin OS=Homo sapiens GN=ALB PE=1 SV=2	ADDKETCFAEEGKK	NA	407.687	22.8626	4	x'0000000000000000	-0.609817	-0.609817	-0.609817	22.8626	22.8626	949.74	0.0477036	0.0477036	26.86	26.86	1	585	598	26.42	ALB(584-598, no_mod);	17454	ALB;	P02768;	p00463
ALBU_HUMAN	Serum albumin OS=Homo sapiens GN=ALB PE=1 SV=2	ADDKETCFAEEGKK	NA	543.248	22.8074	3	x'0000000000000000	0.131553	0.131553	0.131553	22.8074	22.8074	949.74	0.0790252	0.0790252	26.86	26.86	1	585	598	25.23	ALB(584-598, no_mod);	8004.96	ALB;	P02768;	p00464
CLH1_HUMAN	Clathrin heavy chain 1 OS=Homo sapiens GN=CLTC PE=1 SV=5	ADDPSSYMEVVQAANTSGNWEELVK	NA	914.086	66.9657	3	x'000000000000000000000000000	1.34125	-1.74721	0.585565	66.9657	67.1673	482.95	7.51841e-08	7.51841e-08	86.95	86.95	10	1131	1155	86.95	CLTC(1130-1155, no_mod);	21602.1	CLTC;	Q00610;	p00465
STXB1_HUMAN	Syntaxin-binding protein 1 OS=Homo sapiens GN=STXBP1 PE=1 SV=1	ADDPTMGEGPDK	Oxidation (M)	624.758	23.2695	2	x'00000020000000	1.60641	-1.23127	1.60641	23.1348	23.2695	38.3437	0.00181465	0.00181465	39.1	39.1	2	214	225	39.1	STXBP1(M219);	1021.63	STXBP1;	P61764;	p00466
FAS_HUMAN	Fatty acid synthase OS=Homo sapiens GN=FASN PE=1 SV=3	ADEASELACPTPK	NA	694.821	36.0685	2	x'000000000000000	-1.60994	-1.60994	-1.60994	36.0685	36.0685	202.2	1.42419e-05	1.42419e-05	61.42	61.42	1	2194	2206	61.42	FASN(2193-2206, no_mod);	21905.8	FASN;	P49327;	p00467
FAS_HUMAN	Fatty acid synthase OS=Homo sapiens GN=FASN PE=1 SV=3	ADEASELACPTPK	Phospho (ST)	734.804	38.5784	2	x'000000000003000	0.887846	-2.28742	-1.45613	38.2596	38.7848	366.08	2.76488e-07	2.76488e-07	77.06	77.06	53	2194	2206	62.82	FASN(T2204);	24164.9	FASN;	P49327;	p00468
NTF2_HUMAN	Nuclear transport factor 2 OS=Homo sapiens GN=NUTF2 PE=1 SV=1	ADEDPIMGFHQMFLLK	NA	631.309	64.234	3	x'000000000000000000	0.652599	-0.473848	0.652599	64.0343	64.3667	49.82	0.00025172	0.00025172	49.82	49.82	4	91	106	49.82	NUTF2(90-106, no_mod);	5795.64	NUTF2;	P61970;	p00469
SP20H_HUMAN	Transcription factor SPT20 homolog OS=Homo sapiens GN=SUPT20H PE=1 SV=2	ADEESDSQMSPSHSSTDDHSNWFIIGSK	Phospho (ST)	794.32	52.2418	4	x'000000000030000000000000000000	-2.50406	-2.50406	-2.50406	52.2418	52.2418	26.66	0.0610642	0.0610642	26.66	26.66	1	372	399	3.54	SUPT20H(S381);	18830.7	SUPT20H;	Q8NEM7;	p00470
SP20H_HUMAN	Transcription factor SPT20 homolog OS=Homo sapiens GN=SUPT20H PE=1 SV=2	ADEESDSQMSPSHSSTDDHSNWFIIGSK	Phospho (ST)	1058.76	52.372	3	x'000000000000000000003000000000	1.24478	-3.76586	1.24478	52.1205	52.8647	77.33	5.76047e-07	0.00021787	77.33	60.6213	37	372	399	21.94	SUPT20H(S391);	84373.4	SUPT20H;	Q8NEM7;	p00471
PRDX1_HUMAN	Peroxiredoxin-1 OS=Homo sapiens GN=PRDX1 PE=1 SV=1	ADEGISFR	NA	447.72	38.3945	2	x'0000000000	2.19604	-1.22898	0.293254	37.6164	39.2848	554.14	4.87966e-06	4.87966e-06	62.61	62.61	51	121	128	56.37	PRDX1(120-128, no_mod);	81696	PRDX1;	Q06830;	p00472
KAP2_HUMAN	cAMP-dependent protein kinase type II-alpha regulatory subunit OS=Homo sapiens GN=PRKAR2A PE=1 SV=2	ADEHVIDQGDDGDNFYVIER	NA	769.679	49.3259	3	x'0000000000000000000000	1.70814	0.446225	1.70814	49.2089	49.3259	247.474	0.0129887	0.0129887	33.65	33.65	2	162	181	33.65	PRKAR2A(161-181, no_mod);	7004.08	PRKAR2A;	P13861;	p00473
RBL2_HUMAN	Retinoblastoma-like protein 2 OS=Homo sapiens GN=RBL2 PE=1 SV=3	ADEICIAGSPLTPR	2 Phospho (ST)	830.347	57.7314	2	x'0000000003003000	1.97506	-3.24597	-0.038585	57.4109	57.9204	213.747	1.85508e-05	1.85508e-05	58.9	58.9	30	631	644	57.72	RBL2(S639);RBL2(T642);	19036.6	RBL2;	Q08999;	p00474
F10A1_HUMAN	Hsc70-interacting protein OS=Homo sapiens GN=ST13 PE=1 SV=2	ADEPSSEESDLEIDKEGVIEPDTDAPQEMGDENAEITEEMMDQANDK	2 Phospho (ST)	1339.78	67.3243	4	x'0000030000000000000000000000000000000300000000000	1.32752	-2.48195	-1.66029	66.9059	67.3726	166.33	5.04326e-09	1.70942e-05	96.82	81.108	410	71	117	57.54	ST13(S75);ST13(T107);	112285	ST13;	P50502;	p00475
F10A1_HUMAN	Hsc70-interacting protein OS=Homo sapiens GN=ST13 PE=1 SV=2	ADEPSSEESDLEIDKEGVIEPDTDAPQEMGDENAEITEEMMDQANDK	3 Phospho (ST)	1359.77	71.857	4	x'0000033000000000000000000000000000000300000000000	1.54276	-1.84267	-1.2539	71.5253	72.1084	165.97	1.86041e-07	0.00080131	80.08	56.944	94	71	117	41.52	ST13(S75);ST13(S76);ST13(T107);	202918	ST13;	P50502;	p00476
F10A1_HUMAN	Hsc70-interacting protein OS=Homo sapiens GN=ST13 PE=1 SV=2	ADEPSSEESDLEIDKEGVIEPDTDAPQEMGDENAEITEEMMDQANDK	Phospho (ST)	1319.78	63.2115	4	x'0000000000000000000000030000000000000000000000000	-3.06477	-3.06477	-3.06477	63.2115	63.2115	164.18	2.10934e-07	2.63621e-05	81.36	75.756	5	71	117	27.84	ST13(T93);	62241.2	ST13;	P50502;	p00477
F10A1_HUMAN	Hsc70-interacting protein OS=Homo sapiens GN=ST13 PE=1 SV=2	ADEPSSEESDLEIDKEGVIEPDTDAPQEMGDENAEITEEMMDQANDKK	2 Phospho (ST)	1371.8	62.3865	4	x'00000300000000000000000300000000000000000000000000	0.684456	-1.1393	0.173804	62.1595	62.7337	167.5	2.80874e-09	5.79901e-06	99.78	80.915	452	71	118	33.17	ST13(S75);ST13(T93);	296119	ST13;	P50502;	p00478
F10A1_HUMAN	Hsc70-interacting protein OS=Homo sapiens GN=ST13 PE=1 SV=2	ADEPSSEESDLEIDKEGVIEPDTDAPQEMGDENAEITEEMMDQANDKK	3 Phospho (ST)	1391.79	65.986	4	x'00000330000000000000000300000000000000000000000000	0.76036	-1.8281	-1.10909	65.7125	66.4483	90.6	1.95531e-08	0.000531492	90.6	60.0875	251	71	118	47.81	ST13(S75);ST13(S76);ST13(T93);	239153	ST13;	P50502;	p00479
F10A1_HUMAN	Hsc70-interacting protein OS=Homo sapiens GN=ST13 PE=1 SV=2	ADEPSSEESDLEIDKEGVIEPDTDAPQEMGDENAEITEEMMDQANDKK	Oxidation (M); 3 Phospho (ST)	1395.79	66.1131	4	x'00000030030000000000000300000200000000000000000000	0.59346	-0.195191	-0.195191	66.1131	66.2916	89.11	0.00369099	0.00599611	38.03	36.27	3	71	118	17.13	ST13(M99);ST13(S76);ST13(S79);ST13(T93);	34316.8	ST13;	P50502;	p00480
F10A1_HUMAN	Hsc70-interacting protein OS=Homo sapiens GN=ST13 PE=1 SV=2	ADEPSSEESDLEIDKEGVIEPDTDAPQEMGDENAEITEEMMDQANDKK	Phospho (ST)	1351.81	59.4332	4	x'00000000000000000000000300000000000000000000000000	-0.207839	-1.61441	-0.355899	59.3205	59.9273	164.18	3.23638e-07	1.80993e-06	79.91	76.1525	21	71	118	39.33	ST13(T93);	183187	ST13;	P50502;	p00481
ST134_HUMAN	NA	ADEPSSEESDLEIDKEGVIEPDTDAPQEMGDENAEITEEVMDQANDK	2 Oxidation (M); Phospho (ST)	1319.78	63.2115	4	x'0000000000000000000000000000020000000300020000000	-6.43475	-6.43475	-6.43475	63.2115	63.2115	61.33	0.0191931	0.0191931	31.77	31.77	1	67	113	17.34	ST13P4(M95);ST13P4(M107);ST13P4(T103);	12448.2	ST13P4;	Q8IZP2;	p00482
ST134_HUMAN	Putative protein FAM10A4 OS=Homo sapiens GN=ST13P4 PE=5 SV=1	ADEPSSEESDLEIDKEGVIEPDTDAPQEMGDENAEITEEVMDQANDKK	2 Oxidation (M); 2 Phospho (ST)	1371.8	62.3582	4	x'00000300000000000000000000000200000003000200000000	-2.84926	-4.38122	-3.21401	62.2491	62.7337	87.11	0.00303178	0.00368194	39.44	38.7675	87	67	114	36.75	ST13P4(M95);ST13P4(M107);ST13P4(S71);ST13P4(T103);	386594	ST13P4;	Q8IZP2;	p00483
ST134_HUMAN	Putative protein FAM10A4 OS=Homo sapiens GN=ST13P4 PE=5 SV=1	ADEPSSEESDLEIDKEGVIEPDTDAPQEMGDENAEITEEVMDQANDKK	2 Oxidation (M); 3 Phospho (ST)	1391.79	65.6456	4	x'00000330000000000000000000000200000003000200000000	-3.22605	-4.08888	-3.87317	65.6456	66.2783	141.99	0.00776634	0.0115373	34.61	33.07	35	67	114	31.54	ST13P4(M95);ST13P4(M107);ST13P4(S71);ST13P4(S72);ST13P4(T103);	209827	ST13P4;	Q8IZP2;	p00484
ST134_HUMAN	NA	ADEPSSEESDLEIDKEGVIEPDTDAPQEMGDENAEITEEVMDQANDKK	2 Oxidation (M); Phospho (ST)	1351.81	59.4332	4	x'00000000000000000000000000000200000003000200000000	-3.64579	-3.64579	-3.64579	59.4332	59.4332	61.33	0.0517677	0.0517677	27.87	27.87	1	67	114	6.31	ST13P4(M95);ST13P4(M107);ST13P4(T103);	45796.7	ST13P4;	Q8IZP2;	p00485
BIN1_HUMAN	Myc box-dependent-interacting protein 1 OS=Homo sapiens GN=BIN1 PE=1 SV=1	ADETKDEQFEQCVQNFNK	NA	743.995	43.7188	3	x'00000000000000000000	0.222076	-2.83316	-0.948872	43.4947	43.7188	182.71	8.77655e-05	8.77655e-05	54.84	54.84	3	36	53	54.84	BIN1(35-53, no_mod);	10874	BIN1;	O00499;	p00486
GSHR_HUMAN	Glutathione reductase, mitochondrial OS=Homo sapiens GN=GSR PE=1 SV=2	ADFDNTVAIHPTSSEELVTLR	NA	772.39	52.847	3	x'00000000000000000000000	0.668929	-1.78122	0.668929	52.8393	52.874	62.54	1.36232e-05	1.36232e-05	62.54	62.54	5	502	522	62.54	GSR(501-522, no_mod);	16641.7	GSR;	P00390;	p00487
SAMD9_HUMAN	NA	ADFKTLAESR	Phospho (ST)	609.281	34.6794	2	x'000003000000	-0.132342	-1.41466	-1.3489	32.3957	34.6794	31.42	0.0119343	0.0119343	31.42	31.42	11	364	373	18.48	SAMD9(T368);	397641	SAMD9;	Q5K651;	p00488
CNTRL_HUMAN	Centriolin OS=Homo sapiens GN=CNTRL PE=1 SV=2	ADFSLLR	Phospho (ST)	451.213	55.3369	2	x'000030000	0.193245	-1.96133	-0.0732999	45.5012	55.3608	46.48	0.000212536	0.000212536	46.48	46.48	5	2053	2059	40.55	CNTRL(S2056);	2359.87	CNTRL;	Q7Z7A1;	p00489
DNLI3_HUMAN	DNA ligase 3 OS=Homo sapiens GN=LIG3 PE=1 SV=2	ADFTVVAGDEGSSTTGGSSEENKGPSGSAVSR	Phospho (ST)	1041.78	42.753	3	x'0000300000000000000000000000000000	-0.0922388	-0.476567	-0.0922388	42.753	42.8931	100.47	0.000111335	0.0159477	55.36	38.992	12	836	867	27.31	LIG3(T839);	290456	LIG3;	P49916;	p00490
JUND_HUMAN	Transcription factor jun-D OS=Homo sapiens GN=JUND PE=1 SV=3	ADGAPSAAPPDGLLASPDLGLLK	Phospho (ST)	742.707	69.8366	3	x'0000000000000000300000000	1.36578	-1.72172	0.327626	69.6576	70.0537	177.24	0.000380021	0.000380021	48.36	48.36	14	75	97	30.07	JUND(S90);	14523.9	JUND;	P17535;	p00491
JUND_HUMAN	Transcription factor jun-D OS=Homo sapiens GN=JUND PE=1 SV=3	ADGAPSAAPPDGLLASPDLGLLK	Phospho (ST)	1113.56	70.0959	2	x'0000003000000000000000000	1.16624	-3.41784	-0.721317	69.6668	70.0959	179.1	0.00274141	0.0267771	39.77	33.43	8	75	97	27.09	JUND(S80);	23514.6	JUND;	P17535;	p00492
CAH1_HUMAN	Carbonic anhydrase 1 OS=Homo sapiens GN=CA1 PE=1 SV=2	ADGLAVIGVLMK	NA	593.847	64.4988	2	x'00000000000000	0.0716889	-0.012651	0.0716889	64.472	64.4988	234.97	6.76735e-05	6.76735e-05	50.99	50.99	3	139	150	50.99	CA1(138-150, no_mod);	7469.44	CA1;	P00915;	p00493
CAH1_HUMAN	Carbonic anhydrase 1 OS=Homo sapiens GN=CA1 PE=1 SV=2	ADGLAVIGVLMK	Oxidation (M)	601.845	56.2197	2	x'00000000000200	0.853808	0.0216365	0.0216365	56.1228	56.2197	234.97	5.28541e-05	5.28541e-05	53.3	53.3	3	139	150	53.3	CA1(M149);	3085.96	CA1;	P00915;	p00494
RS8_HUMAN	40S ribosomal protein S8 OS=Homo sapiens GN=RPS8 PE=1 SV=2	ADGYVLEGK	NA	476.243	35.1586	2	x'00000000000	0.954263	-3.59086	-0.518691	34.5082	35.6129	95.75	6.751e-06	6.751e-06	62.48	62.48	30	185	193	62.48	RPS8(184-193, no_mod);	26345.2	RPS8;	P62241;	p00495
HS90B_HUMAN	Heat shock protein HSP 90-beta OS=Homo sapiens GN=HSP90AB1 PE=1 SV=4	ADHGEPIGR	NA	476.236	22.63	2	x'00000000000	0.655474	-1.1121	-0.691247	21.6809	23.1067	1532.74	0.000168034	0.000168034	52.99	52.99	11	169	177	48.94	HSP90AB1(168-177, no_mod);HSP90AB3P(147-156, no_mod);	7532.3	HSP90AB1; HSP90AB3P;	P08238; Q58FF7;	p00496
UBP21_HUMAN	Ubiquitin carboxyl-terminal hydrolase 21 OS=Homo sapiens GN=USP21 PE=1 SV=1	ADHGVPLPGSPPPTVALPLPSR	Phospho (ST)	752.391	59.305	3	x'000000000030000000000000	0.287913	-1.2426	-0.0714238	59.2348	59.4506	51.4	0.000129674	0.0221868	51.4	38.735	10	84	105	25.33	USP21(S93);	20479	USP21;	Q9UK80;	p00497
RSSA_HUMAN	40S ribosomal protein SA OS=Homo sapiens GN=RPSA PE=1 SV=4	ADHQPLTEASYVNLPTIALCNTDSPLR	NA	999.499	61.1275	3	x'00000000000000000000000000000	0.519117	-1.75432	0.438996	60.9686	61.5388	364.58	1.16536e-07	1.16536e-07	83.46	83.46	11	129	155	83.46	RPSA(128-155, no_mod);	26884.1	RPSA;	P08865;	p00498
RSSA_HUMAN	40S ribosomal protein SA OS=Homo sapiens GN=RPSA PE=1 SV=4	ADHQPLTEASYVNLPTIALCNTDSPLR	Phospho (ST)	1026.15	63.539	3	x'00000000000000003000000000000	0.75794	-1.193	-1.193	63.5022	63.6078	281.834	4.42592e-08	5.73469e-05	89.03	74.8533	14	129	155	38.43	RPSA(T144);	53725.5	RPSA;	P08865;	p00499
RSSA_HUMAN	40S ribosomal protein SA OS=Homo sapiens GN=RPSA PE=1 SV=4	ADHQPLTEASYVNLPTIALCNTDSPLR	Phospho (Y)	1026.15	63.539	3	x	0.75794	-1.193	-1.193	63.5022	63.6078	281.834	4.42592e-08	4.42592e-08	89.03	89.03	5	129	155	0	RPSA(128-155, no_mod);	17908.5	RPSA;	P08865;	p00500
MYH6_HUMAN	Myosin-6 OS=Homo sapiens GN=MYH6 PE=1 SV=5	ADIAESQVNK	NA	537.775	26.064	2	x	-0.0279451	-0.0279451	-0.0279451	26.064	26.064	365.477	0.0689604	0.0689604	23.88	23.88	1	1912	1921	0	MYH1(1913-1923, no_mod);MYH13(1913-1923, no_mod);MYH2(1915-1925, no_mod);MYH3(1910-1920, no_mod);MYH4(1913-1923, no_mod);MYH6(1911-1921, no_mod);MYH7(1909-1919, no_mod);MYH8(1912-1922, no_mod);	8357.76	MYH1; MYH13; MYH2; MYH3; MYH4; MYH6; MYH7; MYH8;	P12882; Q9UKX3; Q9UKX2; P11055; Q9Y623; P13533; P12883; P13535;	p00501
HTRA1_HUMAN	Serine protease HTRA1 OS=Homo sapiens GN=HTRA1 PE=1 SV=1	ADIALIK	NA	743.467	41.1805	1	x'000000000	0.433694	-0.0646501	-0.0646501	41.1586	41.1805	30.75	0.00172486	0.00172486	30.75	30.75	2	249	255	14.41	HTRA1(248-255, no_mod);	9667.76	HTRA1;	Q92743;	p00502
RS18_HUMAN	40S ribosomal protein S18 OS=Homo sapiens GN=RPS18 PE=1 SV=3	ADIDLTK	NA	388.214	33.6904	2	x'000000000	0.393847	0.393847	0.393847	33.6904	33.6904	151.88	0.00853879	0.00853879	28.05	28.05	1	48	54	23.27	RPS18(47-54, no_mod);	12772.3	RPS18;	P62269;	p00503
AHNK_HUMAN	Neuroblast differentiation-associated protein AHNAK OS=Homo sapiens GN=AHNAK PE=1 SV=2	ADIDVSGPK	NA	451.236	30.9103	2	x	2.60645	-3.41273	1.25159	30.9103	31.8241	1700.49	1.10614e-05	1.10614e-05	59.27	59.27	16	1281	1289	0	AHNAK(1280-1289, no_mod);	46397.2	AHNAK;	Q09666;	p00504
AHNK_HUMAN	Neuroblast differentiation-associated protein AHNAK OS=Homo sapiens GN=AHNAK PE=1 SV=2	ADIDVSGPK	Phospho (ST)	491.219	37.2073	2	x	0.839434	-0.425327	0.839434	36.9817	37.2073	1701.06	0.00300191	0.00300191	39.85	39.85	3	1281	1289	0	AHNAK(1280-1289, no_mod);	2481.77	AHNAK;	Q09666;	p00505
AHNK_HUMAN	Neuroblast differentiation-associated protein AHNAK OS=Homo sapiens GN=AHNAK PE=1 SV=2	ADIDVSGPKVDVDIPDVNIEGPDAK	Phospho (ST)	886.757	60.337	3	x	-0.00677393	-0.00677393	-0.00677393	60.337	60.337	1443.35	0.0585981	0.0585981	27.44	27.44	1	4807	4831	0	AHNAK(4806-4831, no_mod);	2164.33	AHNAK;	Q09666;	p00506
AHNK_HUMAN	Neuroblast differentiation-associated protein AHNAK OS=Homo sapiens GN=AHNAK PE=1 SV=2	ADIDVSGPKVDVDVPDVNIEGPDAK	Phospho (ST)	882.085	58.05	3	x	1.93437	-1.51595	-0.324224	57.9887	58.2221	2879.98	0.000444574	0.000444574	48.27	48.27	9	4679	4703	0	AHNAK(4678-4703, no_mod);	6024.49	AHNAK;	Q09666;	p00507
SYFB_HUMAN	Phenylalanine--tRNA ligase beta subunit OS=Homo sapiens GN=FARSB PE=1 SV=3	ADIIHACDIVEDAAIAYGYNNIQMTLPK	NA	1040.51	70.0247	3	x'000000000000000000000000000000	-0.302388	-0.302388	-0.302388	70.0247	70.0247	71.59	0.0007872	0.0007872	45.73	45.73	1	356	383	45.73	FARSB(355-383, no_mod);	4388.39	FARSB;	Q9NSD9;	p00508
AHNK_HUMAN	Neuroblast differentiation-associated protein AHNAK OS=Homo sapiens GN=AHNAK PE=1 SV=2	ADIKSPSLDVTVPEAELNLETPEISVGGK	Phospho (ST)	1030.18	64.5402	3	x'0000000000030000000000000000000	0.921125	0.921125	0.921125	64.5402	64.5402	3860.17	4.18516e-05	5.06306e-05	57.63	56.9233	3	4989	5017	52.12	AHNAK(T4999);	117715	AHNAK;	Q09666;	p00509
HES1_HUMAN	Transcription factor HES-1 OS=Homo sapiens GN=HES1 PE=1 SV=1	ADILEMTVK	NA	510.276	56.9941	2	x'00000000000	-0.841404	-2.05884	-0.841404	56.9941	58.1606	28.52	0.0222859	0.0222859	28.52	28.52	2	78	86	20.88	HES1(77-86, no_mod);	4248.36	HES1;	Q14469;	p00510
DYH6_HUMAN	Dynein heavy chain 6, axonemal OS=Homo sapiens GN=DNAH6 PE=2 SV=3	ADISEIR	NA	402.217	33.4932	2	x'000000000	-0.110915	-2.15474	-1.28237	33.06	33.531	30.57	0.00727911	0.00727911	30.57	30.57	7	2793	2799	0.17	DNAH6(2792-2799, no_mod);	24921.7	DNAH6;	Q9C0G6;	p00511
ATPB_HUMAN	ATP synthase subunit beta, mitochondrial OS=Homo sapiens GN=ATP5B PE=1 SV=3	ADKLAEEHSS	Phospho (ST)	583.74	22.3848	2	x'000000000300	-0.0188766	-0.0188766	-0.0188766	22.3848	22.3848	247.36	0.0295407	0.0295407	24.91	24.91	2	520	529	24.91	ATP5F1B(S528);	6172.58	ATP5F1B;	P06576;	p00512
PHAR3_HUMAN	Phosphatase and actin regulator 3 OS=Homo sapiens GN=PHACTR3 PE=1 SV=1	ADKPWTRLSAADK	Phospho (ST)	513.584	36.2289	3	x'000000300000000	-0.0786875	-0.0786875	-0.0786875	36.2289	36.2289	30.14	0.0232871	0.0232871	30.14	30.14	2	517	529	19.47	PHACTR3(T522);	67035.8	PHACTR3;	Q96KR7;	p00513
AHNK_HUMAN	Neuroblast differentiation-associated protein AHNAK OS=Homo sapiens GN=AHNAK PE=1 SV=2	ADLDVSGPKVDIDVPDVNIEGPDAK	Phospho (ST)	886.758	60.4975	3	x	1.74315	-0.097093	1.74315	60.3438	60.4975	2126.49	0.00598691	0.00598691	37.32	37.32	3	4215	4239	0	AHNAK(4214-4239, no_mod);	3682.42	AHNAK;	Q09666;	p00514
AHNK_HUMAN	Neuroblast differentiation-associated protein AHNAK OS=Homo sapiens GN=AHNAK PE=1 SV=2	ADLDVSGPKVDIDVPDVNIEGPEGK	Phospho (ST)	886.758	60.4431	3	x'000000300000000000000000000	3.00761	-0.209992	1.18995	60.3121	60.9253	2058.76	0.00113255	0.00113255	44.47	44.47	3	3049	3073	8.24	AHNAK(S3054);	4736.79	AHNAK;	Q09666;	p00515
HS90B_HUMAN	Heat shock protein HSP 90-beta OS=Homo sapiens GN=HSP90AB1 PE=1 SV=4	ADLINNLGTIAK	NA	621.857	51.8257	2	x'00000000000000	1.18064	-5.92257	-0.317308	51.4258	52.3583	1035.69	2.32355e-07	2.32355e-07	76.85	76.85	210	96	107	70.35	HSP90AA1(100-112, no_mod);HSP90AA2P(100-112, no_mod);HSP90AB1(95-107, no_mod);HSP90AB2P(95-107, no_mod);	82858	HSP90AA1; HSP90AA2P; HSP90AB1; HSP90AB2P;	P07900; Q14568; P08238; Q58FF8;	p00516
HS90A_HUMAN	Heat shock protein HSP 90-alpha OS=Homo sapiens GN=HSP90AA1 PE=1 SV=5	ADLINNLGTIAK	Phospho (ST)	661.839	54.8919	2	x'00000000030000	-0.255738	-3.08551	-0.724844	54.8848	55.1574	906.86	5.67383e-05	5.67383e-05	55.05	55.05	24	101	112	51.06	HSP90AA1(T109);HSP90AA2P(T109);HSP90AB1(T104);HSP90AB2P(T104);	48768.6	HSP90AA1; HSP90AA2P; HSP90AB1; HSP90AB2P;	P07900; Q14568; P08238; Q58FF8;	p00517
TF3C2_HUMAN	General transcription factor 3C polypeptide 2 OS=Homo sapiens GN=GTF3C2 PE=1 SV=2	ADLIPYQDSPEGPDHSSASSGVPNPPK	Phospho (ST)	948.087	48.5084	3	x'00000000030000000000000000000	-3.68607	-3.68607	-3.68607	48.5084	48.5084	132.867	0.0899255	0.0899255	26	26	1	757	783	12.87	GTF3C2(S765);	22603.1	GTF3C2;	Q8WUA4;	p00518
EFHD2_HUMAN	EF-hand domain-containing protein D2 OS=Homo sapiens GN=EFHD2 PE=1 SV=1	ADLNQGIGEPQSPSR	NA	784.887	35.7577	2	x'00000000000000000	0.532607	-0.947213	-0.947213	35.7577	36.2673	121.714	1.13862e-05	1.13862e-05	62.72	62.72	4	63	77	62.72	EFHD2(62-77, no_mod);	9373.56	EFHD2;	Q96C19;	p00519
EFHD2_HUMAN	EF-hand domain-containing protein D2 OS=Homo sapiens GN=EFHD2 PE=1 SV=1	ADLNQGIGEPQSPSR	Phospho (ST)	550.249	39.023	3	x'00000000000000300	-0.38538	-5.73825	-1.55062	39.023	39.1828	180.597	0.00288845	0.0441646	38.36	31.005	16	63	77	14.99	EFHD2(S76);	12834.6	EFHD2;	Q96C19;	p00520
EFHD2_HUMAN	EF-hand domain-containing protein D2 OS=Homo sapiens GN=EFHD2 PE=1 SV=1	ADLNQGIGEPQSPSR	Phospho (ST)	824.87	39.1363	2	x'00000000000000300	3.86653	-2.93072	-0.660912	38.9278	39.412	97.1537	9.73003e-06	0.000101935	63.14	56.64	256	63	77	50.14	EFHD2(S76);	94644.8	EFHD2;	Q96C19;	p00521
EFHD2_HUMAN	EF-hand domain-containing protein D2 OS=Homo sapiens GN=EFHD2 PE=1 SV=1	ADLNQGIGEPQSPSRR	Phospho (ST)	602.283	34.2771	3	x'000000000000003000	1.04223	-1.31942	-0.388064	33.8751	35.0202	116.344	6.22221e-07	1.80087e-05	76.81	68.035	78	63	78	51.68	EFHD2(S76);	349515	EFHD2;	Q96C19;	p00522
EFHD2_HUMAN	EF-hand domain-containing protein D2 OS=Homo sapiens GN=EFHD2 PE=1 SV=1	ADLNQGIGEPQSPSRR	Phospho (ST)	902.92	34.8846	2	x'000000000000003000	-0.950203	-1.10543	-1.10543	34.8625	34.8846	122.294	0.000138997	0.000944436	53.37	47.87	4	63	78	35.69	EFHD2(S76);	237814	EFHD2;	Q96C19;	p00523
QCR1_HUMAN	Cytochrome b-c1 complex subunit 1, mitochondrial OS=Homo sapiens GN=UQCRC1 PE=1 SV=3	ADLTEYLSTHYK	NA	480.906	48.5028	3	x'00000000000000	0.705011	0.705011	0.705011	48.5028	48.5028	255.99	5.86592e-05	5.86592e-05	55.58	55.58	1	214	225	55.58	UQCRC1(213-225, no_mod);	11000.5	UQCRC1;	P31930;	p00524
FLI1_HUMAN	Friend leukemia integration 1 transcription factor OS=Homo sapiens GN=FLI1 PE=1 SV=1	ADMTASGSPDYGQPHK	Oxidation (M); Phospho (ST)	586.566	26.2021	3	x'000230000000000000	3.50433	-3.37798	-0.508916	25.5745	30.8942	259.047	6.54829e-07	0.000127901	73.3	57.5133	119	32	47	45.99	FLI1(M34);FLI1(T35);	98025.2	FLI1;	Q01543;	p00525
FLI1_HUMAN	Friend leukemia integration 1 transcription factor OS=Homo sapiens GN=FLI1 PE=1 SV=1	ADMTASGSPDYGQPHK	Oxidation (M); Phospho (ST)	879.346	26.1836	2	x'000230000000000000	1.1795	-3.40872	-0.596582	25.705	30.9381	280.081	8.34542e-07	0.0086633	76.17	49.46	25	32	47	29.1	FLI1(M34);FLI1(T35);	38623.7	FLI1;	Q01543;	p00526
FLI1_HUMAN	Friend leukemia integration 1 transcription factor OS=Homo sapiens GN=FLI1 PE=1 SV=1	ADMTASGSPDYGQPHK	Phospho (ST)	581.235	30.7193	3	x'000030000000000000	9.82594	-1.70393	-0.652618	30.4092	31.6984	278.147	9.64516e-07	0.000802929	72.41	53.4033	180	32	47	38.84	FLI1(T35);	245401	FLI1;	Q01543;	p00527
FLI1_HUMAN	Friend leukemia integration 1 transcription factor OS=Homo sapiens GN=FLI1 PE=1 SV=1	ADMTASGSPDYGQPHK	Phospho (ST)	871.348	31.5976	2	x'000030000000000000	0.511294	-2.00497	-1.09727	30.5036	31.6949	92.4437	7.92133e-09	2.87717e-05	93.2	71.76	166	32	47	35.76	FLI1(T35);	75221.8	FLI1;	Q01543;	p00528
ZFX_HUMAN	Zinc finger X-chromosomal protein OS=Homo sapiens GN=ZFX PE=2 SV=2	ADPGEDDLGGTVDIVESEPENDHGVELLDQNSSIR	Phospho (ST)	951.169	59.892	4	x'0000000000000000030000000000000000000	0.216542	-5.54039	-2.56193	59.7931	60.2397	67.46	7.06228e-06	0.000783208	67.46	55.74	57	258	292	23.44	ZFX(S274);ZFY(S270);	96730.9	ZFX; ZFY;	P17010; P08048;	p00529
ZFX_HUMAN	Zinc finger X-chromosomal protein OS=Homo sapiens GN=ZFX PE=2 SV=2	ADPGEDDLGGTVDIVESEPENDHGVELLDQNSSIR	Phospho (ST)	1267.89	59.8314	3	x'0000000000030000000000000000000000000	1.59946	-1.71576	1.59946	59.7927	60.2083	110.12	3.66239e-10	0.0413853	110.12	58.9625	93	258	292	45.38	ZFX(T268);ZFY(T264);	590788	ZFX; ZFY;	P17010; P08048;	p00530
PERQ2_HUMAN	PERQ amino acid-rich with GYF domain-containing protein 2 OS=Homo sapiens GN=GIGYF2 PE=1 SV=1	ADPSLLGFSVNASSER	Phospho (ST)	865.394	62.1326	2	x'000000000000003000	2.80834	-0.997819	-0.34996	62.0673	62.2737	177.28	2.94291e-06	0.00682246	69.42	52.3133	17	1272	1287	25.5	GIGYF2(S1285);	19348.1	GIGYF2;	Q6Y7W6;	p00531
GBB4_HUMAN	Guanine nucleotide-binding protein subunit beta-4 OS=Homo sapiens GN=GNB4 PE=1 SV=3	ADQELLLYSHDNIICGITSVAFSK	NA	898.786	67.4493	3	x'00000000000000000000000000	0.720667	-0.73849	-0.73849	67.3204	67.4542	52.41	0.000131473	0.000131473	52.41	52.41	3	257	280	52.04	GNB4(256-280, no_mod);	6266.71	GNB4;	Q9HAV0;	p00532
GBB2_HUMAN	Guanine nucleotide-binding protein G(I)/G(S)/G(T) subunit beta-2 OS=Homo sapiens GN=GNB2 PE=1 SV=3	ADQELLMYSHDNIICGITSVAFSR	NA	914.109	67.2713	3	x'00000000000000000000000000	1.05136	-1.00756	1.05136	67.1822	67.2718	90.73	2.51893e-08	2.51893e-08	90.73	90.73	4	257	280	90.73	GNB2(256-280, no_mod);	11187.1	GNB2;	P62879;	p00533
GBB1_HUMAN	Guanine nucleotide-binding protein G(I)/G(S)/G(T) subunit beta-1 OS=Homo sapiens GN=GNB1 PE=1 SV=3	ADQELMTYSHDNIICGITSVSFSK	NA	906.09	60.1948	3	x'00000000000000000000000000	-0.475831	-2.0116	-2.0116	60.1336	60.3268	140.87	0.000822626	0.000822626	45.94	45.94	3	257	280	45.6	GNB1(256-280, no_mod);	4677.74	GNB1;	P62873;	p00534
EMAL4_HUMAN	Echinoderm microtubule-associated protein-like 4 OS=Homo sapiens GN=EML4 PE=1 SV=3	ADQFLVGTSR	NA	547.281	41.3381	2	x'000000000000	-9.62248	-9.62248	-9.62248	41.3381	41.3381	394.13	0.0552788	0.0552788	27.87	27.87	1	563	572	27.87	EML4(562-572, no_mod);	2081.42	EML4;	Q9HC35;	p00535
KAT6B_HUMAN	Histone acetyltransferase KAT6B OS=Homo sapiens GN=KAT6B PE=1 SV=3	ADQSPQIATTLDDCQQSDHSSPVSSVHSHPGQSVR	2 Phospho (ST)	980.414	39.981	4	x'0000000000000000000033000000000000000	-1.49376	-1.6265	-1.6265	39.981	40.8209	64.68	0.0283738	0.0582517	31.24	28.6933	4	1578	1612	3.24	KAT6B(S1597);KAT6B(S1598);	200957	KAT6B;	Q8WYB5;	p00536
KAT6B_HUMAN	Histone acetyltransferase KAT6B OS=Homo sapiens GN=KAT6B PE=1 SV=3	ADQSPQIATTLDDCQQSDHSSPVSSVHSHPGQSVR	Phospho (ST)	960.421	40.6982	4	x'0000300000000000000000000000000000000	-0.804657	-3.01434	-3.01434	38.8974	40.6982	42.36	0.00239275	0.0200271	42.36	36.375	6	1578	1612	11.97	KAT6B(S1581);	207249	KAT6B;	Q8WYB5;	p00537
RS14_HUMAN	40S ribosomal protein S14 OS=Homo sapiens GN=RPS14 PE=1 SV=3	ADRDESSPYAAMLAAQDVAQR	NA	755.691	51.2441	3	x'00000000000000000000000	0.893973	-0.802103	0.218193	51.2441	51.4079	174.23	7.58755e-07	7.58755e-07	76.81	76.81	5	64	84	76.81	RPS14(63-84, no_mod);	23715	RPS14;	P62263;	p00538
PPIG_HUMAN	Peptidyl-prolyl cis-trans isomerase G OS=Homo sapiens GN=PPIG PE=1 SV=2	ADRDQSPFSK	Phospho (ST)	410.844	26.4523	3	x'000000300000	3.27366	-2.89954	-0.215533	25.266	28.3257	111.43	0.0038442	0.0038442	34.74	34.74	70	682	691	25.68	PPIG(S687);	23118.7	PPIG;	Q13427;	p00539
PPIG_HUMAN	Peptidyl-prolyl cis-trans isomerase G OS=Homo sapiens GN=PPIG PE=1 SV=2	ADRDQSPFSK	Phospho (ST)	615.761	25.6987	2	x'000000300000	1.10695	-1.60959	-0.568521	25.3321	28.3232	131.32	0.000550561	0.000550561	43.18	43.18	69	682	691	23.49	PPIG(S687);	19175.3	PPIG;	Q13427;	p00540
TRFE_HUMAN	Serotransferrin OS=Homo sapiens GN=TF PE=1 SV=3	ADRDQYELLCLDNTR	NA	627.964	48.508	3	x'00000000000000000	-0.164817	-0.739021	-0.260518	48.3745	48.541	122.38	3.70372e-05	3.70372e-05	58.9	58.9	6	237	251	58.9	TF(236-251, no_mod);	15834	TF;	P02787;	p00541
GRAM3_HUMAN	GRAM domain-containing protein 3 OS=Homo sapiens GN=GRAMD3 PE=1 SV=1	ADRPSSLPLDFNDEFSDLDGVVQQR	Phospho (ST)	967.442	67.4909	3	x'000000000000000030000000000	0.693615	0.455627	0.455627	67.3045	67.5186	53	0.000197969	0.000197969	53	53	3	237	261	30.6	GRAMD2B(S252);	9530.57	GRAMD2B;	Q96HH9;	p00542
CBX1_HUMAN	Chromobox protein homolog 1 OS=Homo sapiens GN=CBX1 PE=1 SV=1	ADSDSEDKGEESKPK	Phospho (ST)	567.9	19.163	3	x'00000300000000000	0.918457	-1.28655	-1.28655	16.4862	20.0555	110.284	0.00018114	0.00447572	49.66	41.235	19	87	101	30.57	CBX1(S91);	10283.9	CBX1;	P83916;	p00543
CBX1_HUMAN	Chromobox protein homolog 1 OS=Homo sapiens GN=CBX1 PE=1 SV=1	ADSDSEDKGEESKPK	Phospho (ST)	851.346	20.16	2	x'00030000000000000	-0.900818	-0.900818	-0.900818	20.16	20.16	183.034	0.0267292	0.0267292	32.09	32.09	1	87	101	15.06	CBX1(S89);	8581.45	CBX1;	P83916;	p00544
BEGIN_HUMAN	Brain-enriched guanylate kinase-associated protein OS=Homo sapiens GN=BEGAIN PE=1 SV=1	ADSFSEGDDLSQGHLAEPCFLR	Phospho (ST)	844.358	57.7246	3	x'000000000003000000000000	0.822909	-1.08615	0.822909	57.6895	57.8099	365.487	1.93401e-06	0.0114597	72.07	52.8333	11	473	494	29.58	BEGAIN(S483);	135040	BEGAIN;	Q9BUH8;	p00545
SC16A_HUMAN	Protein transport protein Sec16A OS=Homo sapiens GN=SEC16A PE=1 SV=3	ADSGPTQPPLSLSPAPETK	Phospho (ST)	658.314	49.9776	3	x'000000000000000000300	4.69845	-1.31091	-0.169885	49.8	50.2696	220.284	3.90668e-06	0.00120963	68.24	53.0467	179	1893	1911	20.28	SEC16A(T1910);	44194.7	SEC16A;	O15027;	p00546
SC16A_HUMAN	Protein transport protein Sec16A OS=Homo sapiens GN=SEC16A PE=1 SV=3	ADSGPTQPPLSLSPAPETK	Phospho (ST)	986.968	50.0122	2	x'000000000000030000000	0.847397	-4.29482	0.167857	49.9193	50.2235	432.397	0.00790024	0.00790024	35.19	35.19	9	1893	1911	12.95	SEC16A(S1905);	43162.5	SEC16A;	O15027;	p00547
TM201_HUMAN	Transmembrane protein 201 OS=Homo sapiens GN=TMEM201 PE=1 SV=1	ADSGYLFSGSRPPSQVSR	Phospho (ST)	664.306	45.4389	3	x'00030000000000000000	1.15584	-2.10062	-0.623149	45.4036	46.0793	140.934	4.3646e-05	4.3646e-05	58.35	58.35	7	464	481	42.39	TMEM201(S466);	28016.7	TMEM201;	Q5SNT2;	p00548
DOK1_HUMAN	Docking protein 1 OS=Homo sapiens GN=DOK1 PE=1 SV=1	ADSHEGEVAEGK	Phospho (ST)	654.759	21.0767	2	x'00030000000000	1.56099	-1.80421	-0.595792	21.0767	23.1274	42.71	0.000570623	0.000570623	42.71	42.71	13	267	278	36.64	DOK1(S269);	9986.16	DOK1;	Q99704;	p00549
DOK1_HUMAN	Docking protein 1 OS=Homo sapiens GN=DOK1 PE=1 SV=1	ADSHEGEVAEGKLPSPPGPQELLDSPPALYAEPLDSLR	2 Phospho (ST)	1036.23	71.7039	4	x'0000000000000003000000000300000000000000	2.4968	-0.787511	-0.401121	69.9182	71.7039	67.0437	6.54707e-06	1.02116e-05	67.8	66.3733	9	267	304	35.66	DOK1(S281);DOK1(S291);	23135	DOK1;	Q99704;	p00550
DOK1_HUMAN	Docking protein 1 OS=Homo sapiens GN=DOK1 PE=1 SV=1	ADSHEGEVAEGKLPSPPGPQELLDSPPALYAEPLDSLR	Phospho (ST)	1016.24	68.1899	4	x'0000000000000000000000000300000000000000	1.54201	-2.00398	-0.62498	67.579	68.1899	66.1037	6.82069e-06	0.0291027	66.86	45.3017	30	267	304	39.13	DOK1(S291);	128260	DOK1;	Q99704;	p00551
DOK1_HUMAN	Docking protein 1 OS=Homo sapiens GN=DOK1 PE=1 SV=1	ADSHEGEVAEGKLPSPPGPQELLDSPPALYAEPLDSLR	Phospho (ST); Phospho (Y)	1036.23	71.7039	4	x'0003000000000000000000000000004000000000	-0.401121	-0.401121	-0.401121	71.7039	71.7039	67.0437	0.0645724	0.0645724	27.86	27.86	1	267	304	2.24	DOK1(S269);DOK1(Y296);	7711.67	DOK1;	Q99704;	p00552
SAFB2_HUMAN	Scaffold attachment factor B2 OS=Homo sapiens GN=SAFB2 PE=1 SV=1	ADSLLAVVK	NA	458.28	48.2319	2	x'00000000000	0.215408	-2.32138	0.215408	48.0352	49.2266	249.83	1.88032e-05	1.88032e-05	55.95	55.95	9	285	293	55.95	SAFB(285-294, no_mod);SAFB2(284-293, no_mod);	21260	SAFB; SAFB2;	Q15424; Q14151;	p00553
SAFB1_HUMAN	Scaffold attachment factor B1 OS=Homo sapiens GN=SAFB PE=1 SV=4	ADSLLAVVK	Phospho (ST)	498.263	54.9824	2	x'00030000000	2.56709	-2.90295	0.41528	54.5447	55.1224	363.87	2.14623e-07	2.14623e-07	78.16	78.16	127	286	294	72.9	SAFB(S288);SAFB2(S287);	1149.73	SAFB; SAFB2;	Q15424; Q14151;	p00554
PRSR2_HUMAN	Proline and serine-rich protein 2 OS=Homo sapiens GN=PROSER2 PE=1 SV=2	ADSLPRPQGITVQFAGR	Phospho (ST)	631.651	52.4992	3	x'0003000000000000000	5.25651	-2.95731	-0.864197	52.2675	52.7885	365.62	2.11243e-05	2.11243e-05	60.36	60.36	17	398	414	38.24	PROSER2(S400);	3387.01	PROSER2;	Q86WR7;	p00555
DUS27_HUMAN	Inactive dual specificity phosphatase 27 OS=Homo sapiens GN=DUSP27 PE=2 SV=1	ADSMSSESTWDAWNER	Phospho (ST)	976.363	57.5014	2	x'000300000000000000	0.493154	0.493154	0.493154	57.5014	57.5014	128.984	1.09871e-05	0.013776	60.31	40.845	4	468	483	14.91	DUSP27(S470);	36273.8	DUSP27;	Q5VZP5;	p00556
KANK3_HUMAN	KN motif and ankyrin repeat domain-containing protein 3 OS=Homo sapiens GN=KANK3 PE=1 SV=1	ADSPDGLAAGR	Phospho (ST)	555.236	34.6486	2	x'0003000000000	0.817353	-0.175018	0.817353	34.5769	34.7359	148.134	3.27432e-06	3.27432e-06	69.62	69.62	3	269	279	69.62	KANK3(S271);	21828.7	KANK3;	Q6NY19;	p00557
F193A_HUMAN	Protein FAM193A OS=Homo sapiens GN=FAM193A PE=1 SV=2	ADSPPPSYPTQQAEQAPNTCECHVCK	Phospho (ST)	1018.08	36.8613	3	x'0000000000300000000000000000	1.52529	-1.32603	-0.637778	36.8613	37.3075	108.294	0.00020971	0.00151942	50.9	44.7667	8	391	416	31.97	FAM193A(T400);	56681.3	FAM193A;	P78312;	p00558
F193A_HUMAN	Protein FAM193A OS=Homo sapiens GN=FAM193A PE=1 SV=2	ADSPPPSYPTQQAEQAPNTCECHVCK	Phospho (Y)	1018.08	36.8613	3	x'0000000040000000000000000000	1.52529	-0.637778	-0.637778	36.8613	37.3075	108.294	0.00185618	0.00185618	41.43	41.43	2	391	416	2.72	FAM193A(Y398);	18893.8	FAM193A;	P78312;	p00559
VAC14_HUMAN	Protein VAC14 homolog OS=Homo sapiens GN=VAC14 PE=1 SV=1	ADSPSIDYAELLQHFEK	Phospho (ST)	681.642	65.8299	3	x'0000030000000000000	-0.428032	-0.428032	-0.428032	65.8299	65.8299	41.7437	0.00155206	0.00315769	42.5	40.065	2	741	757	37.63	VAC14(S745);	9627.74	VAC14;	Q08AM6;	p00560
VAC14_HUMAN	Protein VAC14 homolog OS=Homo sapiens GN=VAC14 PE=1 SV=1	ADSPSIDYAELLQHFEK	Phospho (Y)	681.642	65.8299	3	x	-0.428032	-0.428032	-0.428032	65.8299	65.8299	41.7437	0.00476331	0.00476331	37.63	37.63	1	741	757	0	VAC14(740-757, no_mod);	4813.87	VAC14;	Q08AM6;	p00561
MED26_HUMAN	Mediator of RNA polymerase II transcription subunit 26 OS=Homo sapiens GN=MED26 PE=1 SV=2	ADSPVHMEQQSR	Phospho (ST)	488.87	28.0133	3	x'00030000000000	1.86938	0.496042	0.496042	28.0133	28.3438	94.7	0.0021748	0.0021748	39.13	39.13	4	445	456	39.13	MED26(S447);	11357.2	MED26;	O95402;	p00562
MED26_HUMAN	Mediator of RNA polymerase II transcription subunit 26 OS=Homo sapiens GN=MED26 PE=1 SV=2	ADSPVHMEQQSR	Phospho (ST)	732.802	28.444	2	x'00030000000000	0.780274	-3.44224	0.643624	28.0287	28.8282	81.43	0.000913088	0.000913088	42.85	42.85	16	445	456	42.85	MED26(S447);	6395.4	MED26;	O95402;	p00563
CCNL2_HUMAN	Cyclin-L2 OS=Homo sapiens GN=CCNL2 PE=1 SV=1	ADSPVNGLPK	Phospho (ST)	539.252	38.1896	2	x'000300000000	1.95264	-5.66474	-1.22435	37.9979	38.564	119.06	0.000107942	0.000107942	49.88	49.88	57	367	376	49.88	CCNL2(S369);	23237.1	CCNL2;	Q96S94;	p00564
MAP1B_HUMAN	Microtubule-associated protein 1B OS=Homo sapiens GN=MAP1B PE=1 SV=2	ADSRESLKPAAKPLPSK	2 Phospho (ST)	652.319	29.5019	3	x'0003003000000000000	1.22368	0.471357	0.471357	29.447	29.5019	1143.66	0.0255201	0.0255201	30.51	30.51	2	539	555	25.7	MAP1B(S541);MAP1B(S544);	43320.9	MAP1B;	P46821;	p00565
MAP1B_HUMAN	Microtubule-associated protein 1B OS=Homo sapiens GN=MAP1B PE=1 SV=2	ADSRESLKPAAKPLPSK	Phospho (ST)	469.5	26.9361	4	x'0003000000000000000	0.298298	0.298298	0.298298	26.9361	26.9361	1949.62	0.062282	0.062282	24.99	24.99	2	539	555	24.01	MAP1B(S541);	9743.44	MAP1B;	P46821;	p00566
FILA_HUMAN	Filaggrin OS=Homo sapiens GN=FLG PE=1 SV=3	ADSSGHSQVGQGQSEGPR	Phospho (ST)	621.926	22.3788	3	x'00030000000000000000	-0.673197	-0.673197	-0.673197	22.3788	22.3788	299.092	0.0859326	0.0859326	23.4	23.4	3	2541	2558	23.4	FLG(S2543);	3679.32	FLG;	P20930;	p00567
SWAHD_HUMAN	Ankyrin repeat domain-containing protein SOWAHD OS=Homo sapiens GN=SOWAHD PE=2 SV=1	ADTGSLGR	Phospho (ST)	428.682	26.5536	2	x'0003000000	-0.0315661	-0.662888	-0.662888	25.5962	26.5536	52.14	3.48237e-05	0.00305721	52.14	40.93	7	34	41	24.98	SOWAHD(T36);	46331.7	SOWAHD;	A6NJG2;	p00568
PRS6B_HUMAN	26S protease regulatory subunit 6B OS=Homo sapiens GN=PSMC4 PE=1 SV=2	ADTLDPALLRPGR	NA	465.596	45.1512	3	x'000000000000000	-1.43066	-1.43066	-1.43066	45.1512	45.1512	121.9	0.0422036	0.0422036	24.02	24.02	1	314	326	21.72	PSMC4(313-326, no_mod);	15817.5	PSMC4;	P43686;	p00569
K2C6A_HUMAN	Keratin, type II cytoskeletal 6A OS=Homo sapiens GN=KRT6A PE=1 SV=3	ADTLTDEINFLR	NA	704.36	60.8163	2	x'00000000000000	4.72094	-1.52058	-0.212554	60.6749	60.9302	1612.83	1.91546e-06	1.91546e-06	69.73	69.73	15	288	299	60.36	KRT6A(287-299, no_mod);KRT6B(287-299, no_mod);KRT6C(287-299, no_mod);	6529.87	KRT6A; KRT6B; KRT6C;	P02538; P04259; P48668;	p00570
K2C6B_HUMAN	Keratin, type II cytoskeletal 6B OS=Homo sapiens GN=KRT6B PE=1 SV=5	ADTLTDEINFLR	Phospho (ST)	744.343	67.3897	2	x'00000300000000	-0.620851	-0.620851	-0.620851	67.3897	67.3897	1529.36	0.000191802	0.00575599	50.16	41.305	6	288	299	30.44	KRT6A(T292);KRT6B(T292);KRT6C(T292);	8924.1	KRT6A; KRT6B; KRT6C;	P02538; P04259; P48668;	p00571
KMT2D_HUMAN	Histone-lysine N-methyltransferase 2D OS=Homo sapiens GN=KMT2D PE=1 SV=2	ADTPGPEDGGVKASPVPSDPEKPGTPGEGMLSSDLDR	2 Phospho (ST)	956.417	51.2696	4	x'000300000000003000000000000000000000000	4.40254	-0.223726	-0.223726	51.1141	51.2696	512.021	0.035106	0.0428245	30.61	29.8767	6	1841	1877	18.82	KMT2D(T1843);KMT2D(S1854);	184759	KMT2D;	O14686;	p00572
MBD1_HUMAN	Methyl-CpG-binding domain protein 1 OS=Homo sapiens GN=MBD1 PE=1 SV=2	ADTQDEWTPGTAVLTSPVLVPGCPSK	Phospho (ST)	936.107	69.217	3	x'0000000000000000300000000000	1.72281	-1.96664	1.29505	68.7642	69.217	240.914	1.29631e-05	0.0389735	64.46	37.9588	147	503	528	27.81	MBD1(S518);	393369	MBD1;	Q9UIS9;	p00573
NUFP2_HUMAN	Nuclear fragile X mental retardation-interacting protein 2 OS=Homo sapiens GN=NUFIP2 PE=1 SV=1	ADTSSQGALVFLSK	Phospho (ST)	752.358	59.0938	2	x'0003000000000000	1.28169	-1.92587	-0.661476	59.0723	59.4685	477.457	2.24402e-07	1.89141e-05	80.05	68.1433	51	604	617	44.77	NUFIP2(T606);	53276.4	NUFIP2;	Q7Z417;	p00574
BRD2_HUMAN	Bromodomain-containing protein 2 OS=Homo sapiens GN=BRD2 PE=1 SV=2	ADTTTPTPTAILAPGSPASPPGSLEPK	Phospho (ST)	885.439	58.588	3	x'00000000000000003000000000000	1.4563	0.00904538	1.4563	58.5407	58.6705	66.54	0.0160919	0.0160919	32.49	32.49	4	283	309	10.46	BRD2(S298);	7219.14	BRD2;	P25440;	p00575
AHNK_HUMAN	Neuroblast differentiation-associated protein AHNAK OS=Homo sapiens GN=AHNAK PE=1 SV=2	ADVDISGPK	NA	451.235	31.1556	2	x'00000000000	0.0299848	-0.0366481	-0.0366481	31.1556	31.3265	2299.61	0.00124493	0.00124493	43.65	43.65	2	776	784	14.05	AHNAK(775-784, no_mod);	2198.78	AHNAK;	Q09666;	p00576
AHNK_HUMAN	Neuroblast differentiation-associated protein AHNAK OS=Homo sapiens GN=AHNAK PE=1 SV=2	ADVDVSGPK	NA	444.228	26.7489	2	x'00000000000	-0.127476	-0.127476	-0.127476	26.7489	26.7489	1700.49	2.37754e-05	2.37754e-05	55.97	55.97	1	1409	1417	55.01	AHNAK(1408-1417, no_mod);	46872.6	AHNAK;	Q09666;	p00577
SSRP1_HUMAN	FACT complex subunit SSRP1 OS=Homo sapiens GN=SSRP1 PE=1 SV=1	ADVIQATGDAICIFR	NA	825.415	61.3419	2	x'00000000000000000	-6.08134	-6.08134	-6.08134	61.3419	61.3419	159.234	0.0319238	0.0319238	27.98	27.98	1	189	203	27.98	SSRP1(188-203, no_mod);	6426.49	SSRP1;	Q08945;	p00578
KSR1_HUMAN	Kinase suppressor of Ras 1 OS=Homo sapiens GN=KSR1 PE=1 SV=3	ADVLEAHEAEAEEPEAGKSEAEDDEDEVDDLPSSR	Phospho (ST)	966.65	45.6668	4	x'0000000000000000000300000000000000000	-0.532806	-0.864192	-0.77099	45.6668	45.7989	484.764	1.55901e-06	1.55901e-06	73.73	73.73	4	551	585	48.21	KSR1(S569);	80428.3	KSR1;	Q8IVT5;	p00579
KSR1_HUMAN	Kinase suppressor of Ras 1 OS=Homo sapiens GN=KSR1 PE=1 SV=3	ADVLEAHEAEAEEPEAGKSEAEDDEDEVDDLPSSR	Phospho (ST)	1288.53	45.8751	3	x'0000000000000000000300000000000000000	-0.425106	-0.658111	-0.425106	45.7223	45.8751	439.764	1.21511e-11	0.000136938	124.83	76.6433	4	551	585	72.28	KSR1(S569);	62585.6	KSR1;	Q8IVT5;	p00580
CATA_HUMAN	Catalase OS=Homo sapiens GN=CAT PE=1 SV=3	ADVLTTGAGNPVGDK	NA	707.862	38.5622	2	x'00000000000000000	-0.327507	-2.87401	-0.794364	38.4113	39.2802	344.11	1.35973e-08	1.35973e-08	91.29	91.29	8	24	38	80.34	CAT(23-38, no_mod);	16163.2	CAT;	P04040;	p00581
CATA_HUMAN	Catalase OS=Homo sapiens GN=CAT PE=1 SV=3	ADVLTTGAGNPVGDKLNVITVGPR	NA	788.767	53.0774	3	x'00000000000000000000000000	-1.65744	-1.65744	-1.65744	53.0774	53.0774	506.11	1.34431e-08	1.34431e-08	88.06	88.06	1	24	47	86.24	CAT(23-47, no_mod);	16117.4	CAT;	P04040;	p00582
TIF1B_HUMAN	Transcription intermediary factor 1-beta OS=Homo sapiens GN=TRIM28 PE=1 SV=5	ADVQSIIGLQR	NA	600.341	50.2577	2	x'0000000000000	1.41073	-1.44244	-0.624861	50.017	50.304	1189.36	2.1857e-07	2.1857e-07	77.71	77.71	14	780	790	64.09	TRIM28(779-790, no_mod);	13224.2	TRIM28;	Q13263;	p00583
TIF1B_HUMAN	Transcription intermediary factor 1-beta OS=Homo sapiens GN=TRIM28 PE=1 SV=5	ADVQSIIGLQR	Phospho (ST)	640.325	57.1133	2	x'0000030000000	1.20988	-0.823536	0.130608	57.0143	57.3945	831.681	2.22348e-08	2.22348e-08	89.34	89.34	23	780	790	78.14	TRIM28(S784);	12265.5	TRIM28;	Q13263;	p00584
BAP18_HUMAN	Chromatin complexes subunit BAP18 OS=Homo sapiens GN=BAP18 PE=1 SV=1	ADVTLSALNDSDANSDVVDIEGLGETPPAK	2 Phospho (ST)	1058.47	72.0856	3	x'00003030000000000000000000000000	-0.096773	-0.096773	-0.096773	72.0856	72.0856	133.547	0.00175629	0.00175629	43.52	43.52	6	136	165	39.36	BAP18(T139);BAP18(S141);	63385.9	BAP18;	Q8IXM2;	p00585
BAP18_HUMAN	Chromatin complexes subunit BAP18 OS=Homo sapiens GN=BAP18 PE=1 SV=1	ADVTLSALNDSDANSDVVDIEGLGETPPAK	Phospho (ST)	1031.81	66.3662	3	x'00000000000300000000000000000000	2.07508	-4.61875	-2.38747	66.0839	66.4946	146.847	1.57301e-06	0.000115975	73.96	60.24	114	136	165	39.14	BAP18(S146);	169744	BAP18;	Q8IXM2;	p00586
ZN217_HUMAN	Zinc finger protein 217 OS=Homo sapiens GN=ZNF217 PE=1 SV=1	ADVTPPPDGSTTHNLEVSPK	Phospho (ST)	714.663	39.4106	3	x'0000000000000000003000	-0.365256	-0.365256	-0.365256	39.4106	39.4106	25.24	0.0984455	0.0984455	25.24	25.24	1	645	664	8.92	ZNF217(S662);	32601.3	ZNF217;	O75362;	p00587
CAMP1_HUMAN	Calmodulin-regulated spectrin-associated protein 1 OS=Homo sapiens GN=CAMSAP1 PE=1 SV=2	ADVVPQQADPEFPRASPR	Phospho (ST)	687.325	44.5629	3	x'00000000000000003000	0.123364	-1.65424	-0.750868	44.4276	45.095	245.664	0.00841555	0.00841555	35.29	35.29	34	548	565	35.29	CAMSAP1(S563);	77222.4	CAMSAP1;	Q5T5Y3;	p00588
PKP3_HUMAN	Plakophilin-3 OS=Homo sapiens GN=PKP3 PE=1 SV=1	ADYDTLSLR	Phospho (ST)	567.248	49.2669	2	x'00000300000	0.847696	-1.30687	0.158943	49.1305	49.4291	230.254	3.89188e-06	0.000774856	69.57	56.575	62	174	182	41.04	PKP3(T178);	26999.5	PKP3;	Q9Y446;	p00589
LC7L2_HUMAN	Putative RNA-binding protein Luc7-like 2 OS=Homo sapiens GN=LUC7L2 PE=1 SV=2	ADYEIASK	NA	448.722	29.6036	2	x'0000000000	0.0759413	0.0759413	0.0759413	29.6036	29.6036	57.06	0.0102788	0.0102788	31.02	31.02	1	69	76	31.02	LUC7L(68-76, no_mod);LUC7L2(68-76, no_mod);	20887.9	LUC7L; LUC7L2;	Q9NQ29; Q9Y383;	p00590
AGAP2_HUMAN	Arf-GAP with GTPase, ANK repeat and PH domain-containing protein 2 OS=Homo sapiens GN=AGAP2 PE=1 SV=2	AEAAAVAGLSTPGSLHR	Phospho (ST)	563.277	42.9849	3	x'0000000000300000000	0.125088	-1.24436	-0.835306	42.6568	42.9849	181.9	2.43473e-05	0.00869193	60.08	42.8233	55	625	641	30.52	AGAP2(S634);	88710	AGAP2;	Q99490;	p00591
ZN609_HUMAN	Zinc finger protein 609 OS=Homo sapiens GN=ZNF609 PE=1 SV=2	AEADKIYSFTDNAPSPSIGGSSR	Phospho (ST)	817.367	49.6978	3	x'0000000000000003000000000	0.599408	-0.67454	-0.601042	49.5689	49.9122	488.047	0.000765702	0.0407418	46.68	32.8725	19	790	812	17.21	ZNF609(S804);	88090.9	ZNF609;	O15014;	p00592
ZN608_HUMAN	Zinc finger protein 608 OS=Homo sapiens GN=ZNF608 PE=1 SV=4	AEADKVYTFTDNAPSPSIGSASR	Phospho (ST)	822.041	47.6743	3	x'0000000000000003000000000	1.06451	1.06451	1.06451	47.6743	47.6743	131.304	0.00669187	0.0589141	36.89	29.53	3	881	903	11.04	ZNF608(S895);	18539.1	ZNF608;	Q9ULD9;	p00593
BL1S4_HUMAN	Biogenesis of lysosome-related organelles complex 1 subunit 4 OS=Homo sapiens GN=BLOC1S4 PE=1 SV=1	AEAELGTFPR	Phospho (ST)	585.764	48.1217	2	x'000000030000	8.23243	-0.489093	0.246257	47.934	48.1217	49.99	0.000135812	0.000135812	49.99	49.99	5	159	168	41.62	BLOC1S4(T165);	5059.95	BLOC1S4;	Q9NUP1;	p00594
DDX24_HUMAN	ATP-dependent RNA helicase DDX24 OS=Homo sapiens GN=DDX24 PE=1 SV=1	AEAESDALPDDTVIESEALPSDIAAEAR	Phospho (ST)	989.112	66.4543	3	x'000000000000300000000000000000	0.736427	-2.95752	-0.4679	66.3465	66.7078	163.51	1.02816e-05	1.86316e-05	65.9	63.5933	39	291	318	47.19	DDX24(T302);	48039.1	DDX24;	Q9GZR7;	p00595
K2C8_HUMAN	Keratin, type II cytoskeletal 8 OS=Homo sapiens GN=KRT8 PE=1 SV=7	AEAESMYQIK	NA	585.279	37.9349	2	x'000000000000	5.36306	-1.32901	-0.165163	37.3622	38.0092	738.805	1.14396e-05	1.14396e-05	65.71	65.71	21	276	285	56.82	KRT8(275-285, no_mod);	8103.75	KRT8;	P05787;	p00596
K2C8_HUMAN	Keratin, type II cytoskeletal 8 OS=Homo sapiens GN=KRT8 PE=1 SV=7	AEAESMYQIK	Oxidation (M)	593.276	30.7125	2	x'000000200000	-0.854342	-1.27645	-1.27645	30.7125	30.7868	1118.48	0.00199011	0.00199011	39.6	39.6	2	276	285	32.32	KRT8(M281);	59252.3	KRT8;	P05787;	p00597
RS10_HUMAN	40S ribosomal protein S10 OS=Homo sapiens GN=RPS10 PE=1 SV=1	AEAGAGSATEFQFR	NA	721.339	43.9236	2	x'0000000000000000	2.27881	-1.46946	-0.17839	43.835	44.2406	135.63	4.95933e-11	4.95933e-11	116.71	116.71	8	140	153	113.01	RPS10(139-153, no_mod);RPS10P5(150-164, no_mod);	5912.71	RPS10; RPS10P5;	P46783; Q9NQ39;	p00598
RS10L_HUMAN	Putative 40S ribosomal protein S10-like OS=Homo sapiens GN=RPS10P5 PE=5 SV=1	AEAGAGSATEFQFR	Phospho (ST)	761.322	49.6166	2	x'0000000003000000	6.73335	-9.18115	-1.10546	49.3852	49.7046	209.4	7.32214e-13	2.4081e-09	133.87	114.78	103	151	164	95.69	RPS10(T148);RPS10P5(T159);	118024	RPS10; RPS10P5;	P46783; Q9NQ39;	p00599
EFTU_HUMAN	Elongation factor Tu, mitochondrial OS=Homo sapiens GN=TUFM PE=1 SV=2	AEAGDNLGALVR	NA	593.315	44.4556	2	x'00000000000000	0.539416	-0.9463	0.0498052	44.2287	44.4556	347.794	1.00424e-08	1.00424e-08	91.64	91.64	6	316	327	82	TUFM(315-327, no_mod);	26079.6	TUFM;	P49411;	p00600
NCBP3_HUMAN	Nuclear cap-binding protein subunit 3 OS=Homo sapiens GN=NCBP3 PE=1 SV=2	AEAPAGPALGLPSPEAESGVDR	Phospho (ST)	724.339	55.0451	3	x'000000000000030000000000	1.24148	-1.42673	0.135484	54.9003	55.3078	127.31	1.39657e-05	0.0206623	63.47	46.115	84	13	34	34.71	NCBP3(S25);	63844.4	NCBP3;	Q53F19;	p00601
NCBP3_HUMAN	Nuclear cap-binding protein subunit 3 OS=Homo sapiens GN=NCBP3 PE=1 SV=2	AEAPAGPALGLPSPEAESGVDR	Phospho (ST)	1086	55.1058	2	x'000000000000000000300000	2	-2.33181	-0.211982	54.9333	55.3111	127.31	1.65982e-05	0.0028399	62.72	50.055	77	13	34	37.39	NCBP3(S30);	82849.2	NCBP3;	Q53F19;	p00602
NCBP3_HUMAN	Nuclear cap-binding protein subunit 3 OS=Homo sapiens GN=NCBP3 PE=1 SV=2	AEAPAGPALGLPSPEAESGVDRGEPEPMEVEEGELEIVPVR	Phospho (ST)	1073.26	66.4832	4	x'0000000000000300000000000000000000000000000	3.70131	-2.45395	-0.308929	66.4168	66.7194	109.94	3.54576e-06	3.54576e-06	70.22	70.22	112	13	53	65.61	NCBP3(S25);	20532.1	NCBP3;	Q53F19;	p00603
AHNK_HUMAN	Neuroblast differentiation-associated protein AHNAK OS=Homo sapiens GN=AHNAK PE=1 SV=2	AEAPLPSPK	Phospho (ST)	495.239	36.4639	2	x'00000003000	3.29804	-1.31517	-1.15331	36.4564	37.1922	2299.61	0.000410113	0.000410113	44.96	44.96	78	5104	5112	44.96	AHNAK(S5110);	19177.4	AHNAK;	Q09666;	p00604
PRKRA_HUMAN	Interferon-inducible double-stranded RNA-dependent protein kinase activator A OS=Homo sapiens GN=PRKRA PE=1 SV=1	AEAPPLEREDSGTFSLGK	Phospho (ST)	661.974	47.8068	3	x'00000000000003000000	0.509859	-1.578	-0.367644	47.7036	47.9839	97.51	0.00833206	0.0242441	35.09	31.675	30	8	25	11.37	PRKRA(T20);	86298.2	PRKRA;	O75569;	p00605
PRKRA_HUMAN	Interferon-inducible double-stranded RNA-dependent protein kinase activator A OS=Homo sapiens GN=PRKRA PE=1 SV=1	AEAPPLEREDSGTFSLGK	Phospho (ST)	992.457	48.0478	2	x'00000000000000030000	1.10293	-3.38546	-0.48061	47.7204	48.5431	119.52	9.28023e-06	0.00593989	64.63	51.3833	62	8	25	31.58	PRKRA(S22);	267829	PRKRA;	O75569;	p00606
PHRF1_HUMAN	PHD and RING finger domain-containing protein 1 OS=Homo sapiens GN=PHRF1 PE=1 SV=3	AEAPSSPDVAPAGK	Phospho (ST)	688.808	32.1561	2	x'0000030000000000	0.870164	-1.6451	-0.511049	31.9213	32.5917	539.934	2.05993e-06	1.72788e-05	69.85	63.86	85	1355	1368	57.87	PHRF1(S1359);	72659.8	PHRF1;	Q9P1Y6;	p00607
PHRF1_HUMAN	PHD and RING finger domain-containing protein 1 OS=Homo sapiens GN=PHRF1 PE=1 SV=3	AEAPSSPDVAPAGKEDSPSASGR	2 Phospho (ST)	781.656	33.9291	3	x'0000003000000000030000000	0.089669	-0.256197	-0.256197	33.8908	33.9291	520.434	0.0226281	0.0419773	31.07	28.905	4	1355	1377	4.33	PHRF1(S1360);PHRF1(S1371);	55122.7	PHRF1;	Q9P1Y6;	p00608
PHRF1_HUMAN	PHD and RING finger domain-containing protein 1 OS=Homo sapiens GN=PHRF1 PE=1 SV=3	AEAPSSPDVAPAGKEDSPSASGR	Phospho (ST)	755.001	32.2239	3	x'0000000000000000000003000	-0.462427	-1.76218	-0.648105	32.0101	32.2743	549.684	1.9237e-05	0.00410521	62.37	47.7	25	1355	1377	23.06	PHRF1(S1375);	106156	PHRF1;	Q9P1Y6;	p00609
UBA7_HUMAN	Ubiquitin-like modifier-activating enzyme 7 OS=Homo sapiens GN=UBA7 PE=1 SV=2	AEASQELLAQLNR	NA	481.592	50.293	3	x'000000000000000	0.253164	-0.558349	0.253164	50.2169	50.3678	125.957	0.00151125	0.00151125	39.76	39.76	3	88	100	39.76	UBA7(87-100, no_mod);	10293.7	UBA7;	P41226;	p00610
ZO1_HUMAN	Tight junction protein ZO-1 OS=Homo sapiens GN=TJP1 PE=1 SV=3	AEASSPVPYLSPETNPASSTSAVNHNVNLTNVR	Phospho (ST)	1168.55	52.8805	3	x'00003000000000000000000000000000000	-0.161022	-1.27447	-0.93187	52.7439	53.0452	354.586	6.39832e-05	0.0156767	57.72	44.612	27	923	955	11.03	TJP1(S926);	125364	TJP1;	Q07157;	p00611
ZO1_HUMAN	Tight junction protein ZO-1 OS=Homo sapiens GN=TJP1 PE=1 SV=3	AEASSPVPYLSPETNPASSTSAVNHNVNLTNVR	Phospho (Y)	1168.55	53.0204	3	x'00000000040000000000000000000000000	-0.161022	-1.10317	-0.93187	52.7439	53.0452	292.499	0.000309076	0.000309076	50.88	50.88	6	923	955	24.98	TJP1(Y931);	36466.9	TJP1;	Q07157;	p00612
ELFN1_HUMAN	Protein ELFN1 OS=Homo sapiens GN=ELFN1 PE=1 SV=2	AEAVGVHK	NA	405.728	19.9425	2	x'0000000000	-0.0951276	-0.0951276	-0.0951276	19.9425	19.9425	20.74	0.0366851	0.0366851	20.74	20.74	1	654	661	20.74	ELFN1(653-661, no_mod);	13434.2	ELFN1;	P0C7U0;	p00613
PLSL_HUMAN	Plastin-2 OS=Homo sapiens GN=LCP1 PE=1 SV=6	AECMLQQAER	NA	618.279	34.6533	2	x'000000000000	-0.569442	-0.569442	-0.569442	34.6533	34.6533	486.16	0.000180893	0.000180893	53.88	53.88	1	334	343	45.92	LCP1(333-343, no_mod);	9253.8	LCP1;	P13796;	p00614
PLSL_HUMAN	Plastin-2 OS=Homo sapiens GN=LCP1 PE=1 SV=6	AECMLQQAER	Oxidation (M)	626.275	34.39	2	x'000020000000	0.270284	-5.58323	-2.41657	25.5764	34.4645	1238.13	1.25181e-06	1.25181e-06	70.36	70.36	4	334	343	70.35	LCP1(M337);	4852.51	LCP1;	P13796;	p00615
MARCS_HUMAN	Myristoylated alanine-rich C-kinase substrate OS=Homo sapiens GN=MARCKS PE=1 SV=4	AEDGATPSPSNETPK	Phospho (ST)	790.827	27.4333	2	x'00000000300000000	0.0500114	-1.01352	-1.01352	27.4333	29.5861	195.91	0.0130798	0.0333711	31.1	28.18	14	138	152	10.33	MARCKS(S145);	108650	MARCKS;	P29966;	p00616
ANXA2_HUMAN	Annexin A2 OS=Homo sapiens GN=ANXA2 PE=1 SV=2	AEDGSVIDYELIDQDAR	NA	636.966	55.3114	3	x'0000000000000000000	0.505798	0.505798	0.505798	55.3114	55.3114	780.847	0.000356024	0.000356024	48.91	48.91	1	180	196	42.02	ANXA2(179-196, no_mod);	1161.34	ANXA2;	P07355;	p00617
ANXA2_HUMAN	Annexin A2 OS=Homo sapiens GN=ANXA2 PE=1 SV=2	AEDGSVIDYELIDQDAR	NA	954.944	55.3965	2	x'0000000000000000000	3.68	-1.92833	-1.56143	55.2606	55.6087	624.704	7.58797e-10	7.58797e-10	105.86	105.86	29	180	196	105.86	ANXA2(179-196, no_mod);	3723.08	ANXA2;	P07355;	p00618
PCNA_HUMAN	Proliferating cell nuclear antigen OS=Homo sapiens GN=PCNA PE=1 SV=1	AEDNADTLALVFEAPNQEK	NA	692.336	61.0208	3	x'000000000000000000000	-0.0390552	-0.530862	-0.256029	60.2197	61.0208	104.3	0.00244432	0.00244432	40.59	40.59	4	92	110	40.59	PCNA(91-110, no_mod);	19420	PCNA;	P12004;	p00619
PCNA_HUMAN	Proliferating cell nuclear antigen OS=Homo sapiens GN=PCNA PE=1 SV=1	AEDNADTLALVFEAPNQEK	NA	1038	60.3036	2	x'000000000000000000000	4.34186	-3.37274	-3.37274	60.2208	60.3747	308.78	0.000182201	0.000182201	52.28	52.28	10	92	110	52.28	PCNA(91-110, no_mod);	12708	PCNA;	P12004;	p00620
ANR39_HUMAN	Ankyrin repeat domain-containing protein 39 OS=Homo sapiens GN=ANKRD39 PE=1 SV=1	AEDPSQPDSAGYTALHYASR	Phospho (ST)	739.315	44.1927	3	x'0000000000000300000000	0.450129	0.450129	0.450129	44.1927	44.1927	47.7237	0.00384372	0.00384372	38.45	38.45	1	54	73	19.53	ANKRD39(T66);	37190.8	ANKRD39;	Q53RE8;	p00621
ANR39_HUMAN	Ankyrin repeat domain-containing protein 39 OS=Homo sapiens GN=ANKRD39 PE=1 SV=1	AEDPSQPDSAGYTALHYASR	Phospho (Y)	739.315	44.1927	3	x'0000000000004000000000	0.450129	0.450129	0.450129	44.1927	44.1927	47.7237	0.000381726	0.000381726	48.48	48.48	1	54	73	10.03	ANKRD39(Y65);	37190.8	ANKRD39;	Q53RE8;	p00622
MMTA2_HUMAN	Multiple myeloma tumor-associated protein 2 OS=Homo sapiens GN=MMTAG2 PE=1 SV=1	AEDQTESSCESHR	Phospho (ST)	539.195	18.1632	3	x'000000000003000	1.9386	-0.792785	-0.105292	17.6701	20.4024	95.36	1.33817e-06	0.00796383	69.79	49.01	30	171	183	26.1	MMTAG2(S181);	25530.7	MMTAG2;	Q9BU76;	p00623
MMTA2_HUMAN	Multiple myeloma tumor-associated protein 2 OS=Homo sapiens GN=MMTAG2 PE=1 SV=1	AEDQTESSCESHR	Phospho (ST)	808.288	20.3799	2	x'000000000003000	0.70979	-2.48613	-0.974879	17.7698	20.3799	117.28	2.36718e-08	0.000202622	84.95	66.0625	39	171	183	39.69	MMTAG2(S181);	44751.4	MMTAG2;	Q9BU76;	p00624
MMTA2_HUMAN	Multiple myeloma tumor-associated protein 2 OS=Homo sapiens GN=MMTAG2 PE=1 SV=1	AEDQTESSCESHRK	Phospho (ST)	581.893	20.198	3	x'0000000030000000	0.869362	-0.869363	-0.438985	17.1562	20.198	117.28	0.00809934	0.0183524	32.33	29.59	7	171	184	6.54	MMTAG2(S178);	22944.4	MMTAG2;	Q9BU76;	p00625
XRN2_HUMAN	5'-3' exoribonuclease 2 OS=Homo sapiens GN=XRN2 PE=1 SV=1	AEDSDSEPEPEDNVR	2 Phospho (ST)	924.814	36.9552	2	x'00003030000000000	-0.526626	-0.883844	-0.883844	36.9552	37.234	339.67	9.82494e-07	9.82494e-07	73.55	73.55	2	496	510	73.55	XRN2(S499);XRN2(S501);	48149.4	XRN2;	Q9H0D6;	p00626
WAPL_HUMAN	Wings apart-like protein homolog OS=Homo sapiens GN=WAPL PE=1 SV=1	AEDSICLADSKPLPHQNVTNHVGK	Phospho (ST)	678.322	37.3793	4	x'00003000000000000000000000	0.890649	-1.54544	-1.26492	37.3793	38.0935	184.67	0.00185013	0.00185013	42.75	42.75	8	901	924	24.38	WAPL(S904);	18117.9	WAPL;	Q7Z5K2;	p00627
HMGN3_HUMAN	High mobility group nucleosome-binding domain-containing protein 3 OS=Homo sapiens GN=HMGN3 PE=1 SV=2	AEEAQKTESVDNEGE	Phospho (ST)	858.335	27.1302	2	x'00000003000000000	1.37928	-2.90146	-1.04686	25.8517	27.1302	118.24	9.109e-08	4.06376e-05	85.45	70.7	38	85	99	55.95	HMGN3(T91);	53014.4	HMGN3;	Q15651;	p00628
CALX_HUMAN	Calnexin OS=Homo sapiens GN=CANX PE=1 SV=2	AEEDEILNRSPR	Phospho (ST)	503.563	36.2689	3	x'00000000003000	1.35574	-2.22596	-0.236127	35.676	36.9088	208.41	0.000211569	0.000211569	49.37	49.37	136	574	585	47.94	CANX(S583);	86240.9	CANX;	P27824;	p00629
CALX_HUMAN	Calnexin OS=Homo sapiens GN=CANX PE=1 SV=2	AEEDEILNRSPR	Phospho (ST)	754.84	36.0946	2	x'00000000003000	3.96638	-4.895	-1.24696	35.6781	36.91	287.15	0.000233976	0.000233976	48.98	48.98	88	574	585	43.17	CANX(S583);	227068	CANX;	P27824;	p00630
MAP1B_HUMAN	Microtubule-associated protein 1B OS=Homo sapiens GN=MAP1B PE=1 SV=2	AEEDMDEAIEKGEAEQSEEEADEEDKAEDAR	Phospho (ST)	895.099	43.1583	4	x'000000000000000003000000000000000	-0.340848	-2.16393	-2.01853	43.1583	43.1852	1902.96	4.2467e-08	4.2467e-08	87.62	87.62	4	1000	1030	87.62	MAP1B(S1016);	44648.9	MAP1B;	P46821;	p00631
HERC2_HUMAN	E3 ubiquitin-protein ligase HERC2 OS=Homo sapiens GN=HERC2 PE=1 SV=2	AEEEDLAAVPFLASDNEEEEDEKGNSGSLIR	Phospho (ST)	1148.51	61.8038	3	x'000000000000003000000000000000000	0.3878	0.3878	0.3878	61.8038	61.8038	107.281	0.000189199	0.000189199	53.53	53.53	1	2915	2945	39.19	HERC2(S2928);	54346.8	HERC2;	O95714;	p00632
SCRIB_HUMAN	Protein scribble homolog OS=Homo sapiens GN=SCRIB PE=1 SV=4	AEEEEASTEEEDKEGAVVSAPSVK	2 Phospho (ST)	894.03	42.138	3	x'00000003300000000000000000	-2.01637	-2.01637	-2.01637	42.138	42.138	433.044	0.00336094	0.00336094	38.86	38.86	1	682	705	34.19	SCRIB(S688);SCRIB(T689);	11555.1	SCRIB;	Q14160;	p00633
ZN609_HUMAN	Zinc finger protein 609 OS=Homo sapiens GN=ZNF609 PE=1 SV=2	AEEGKSPFR	Phospho (ST)	550.743	25.8503	2	x'00000030000	3.036	-1.63897	0.9259	24.7621	26.648	267.764	4.79554e-05	4.79554e-05	54.85	54.85	28	753	761	54.08	ZNF609(S758);	12639.6	ZNF609;	O15014;	p00634
CCNL1_HUMAN	Cyclin-L1 OS=Homo sapiens GN=CCNL1 PE=1 SV=1	AEEKSPISINVK	Phospho (ST)	465.569	37.3992	3	x'00000300000000	3.15565	-0.869637	-0.245393	36.8627	38.0884	162.144	5.98906e-05	5.98906e-05	55.5	55.5	139	348	359	35.4	CCNL1(S352);	72359.2	CCNL1;	Q9UK58;	p00635
CCNL1_HUMAN	Cyclin-L1 OS=Homo sapiens GN=CCNL1 PE=1 SV=1	AEEKSPISINVK	Phospho (ST)	697.85	37.13	2	x'00000300000000	2.41374	-9.55462	-0.269788	36.8844	38.2198	111.064	1.30725e-06	0.00702052	72.11	51.955	127	348	359	40.31	CCNL1(S352);	44370.9	CCNL1;	Q9UK58;	p00636
ACHE_HUMAN	Acetylcholine receptor subunit epsilon OS=Homo sapiens GN=CHRNE PE=1 SV=2	AEELILK	NA	408.248	45.7088	2	x	-0.333956	-1.31618	-0.333956	45.577	45.7088	25.29	0.0177481	0.0177481	25.29	25.29	2	381	387	0	CHRNE(380-387, no_mod);	8487.82	CHRNE;	Q04844;	p00637
CASP6_HUMAN	Caspase-6 OS=Homo sapiens GN=CASP6 PE=1 SV=2	AEELLLK	NA	408.248	45.7088	2	x'000000000	-0.333956	-1.31618	-0.333956	45.577	45.7088	25.29	0.0177481	0.0177481	25.29	25.29	2	93	99	9.04	CASP6(92-99, no_mod);	8487.82	CASP6;	P55212;	p00638
ARG35_HUMAN	Rho guanine nucleotide exchange factor 35 OS=Homo sapiens GN=ARHGEF35 PE=1 SV=1	AEELSPAALSPLLEPIR	Phospho (ST)	943.489	72.0367	2	x'0000000000300000000	1.85468	1.06952	1.85468	72.0367	72.0673	41.14	0.00266119	0.00266119	41.14	41.14	2	441	457	21.73	ARHGEF35(S450);	1365.76	ARHGEF35;	A5YM69;	p00639
ARHG5_HUMAN	Rho guanine nucleotide exchange factor 5 OS=Homo sapiens GN=ARHGEF5 PE=1 SV=3	AEELSPAALSPSLEPIR	2 Phospho (ST)	647.299	65.4944	3	x'0000030000300000000	-0.861841	-0.861841	-0.861841	65.4944	65.4944	54.1337	0.0147813	0.0147813	32.15	32.15	2	441	457	30.32	ARHGEF5(S445);ARHGEF5(S450);	1464.36	ARHGEF5;	Q12774;	p00640
ARHG5_HUMAN	Rho guanine nucleotide exchange factor 5 OS=Homo sapiens GN=ARHGEF5 PE=1 SV=3	AEELSPAALSPSLEPIR	2 Phospho (ST)	970.445	65.2916	2	x'0000030000003000000	0.879376	-6.27946	0.466766	65.1878	65.3252	222.111	5.64385e-08	1.96707e-06	86.42	77.235	10	441	457	60.59	ARHGEF5(S445);ARHGEF5(S452);	6676.34	ARHGEF5;	Q12774;	p00641
ARHG5_HUMAN	Rho guanine nucleotide exchange factor 5 OS=Homo sapiens GN=ARHGEF5 PE=1 SV=3	AEELSPAALSPSLEPIR	Phospho (ST)	930.461	60.3766	2	x'0000030000000000000	1.83333	-1.44816	-0.512129	60.2994	60.5887	146.267	1.36336e-07	0.00112941	82.29	61.36	70	441	457	38.35	ARHGEF5(S445);	14437.4	ARHGEF5;	Q12774;	p00642
MDN1_HUMAN	Midasin OS=Homo sapiens GN=MDN1 PE=1 SV=2	AEENTDQASPQEDYAGFER	Phospho (ST)	746.295	45.4573	3	x'000003000000000000000	1.66513	-0.669542	0.363618	45.4414	45.7412	72.5537	8.07321e-07	4.54381e-06	73.31	68.255	12	4530	4548	59.45	MDN1(T4534);	28240.8	MDN1;	Q9NU22;	p00643
MDN1_HUMAN	Midasin OS=Homo sapiens GN=MDN1 PE=1 SV=2	AEENTDQASPQEDYAGFER	Phospho (ST)	1118.93	45.7412	2	x'000003000000000000000	-2.54086	-2.54086	-2.54086	45.7412	45.7412	339.481	9.1014e-15	9.95585e-09	152.61	120.91	2	4530	4548	72.18	MDN1(T4534);	76883.5	MDN1;	Q9NU22;	p00644
DCAF5_HUMAN	DDB1- and CUL4-associated factor 5 OS=Homo sapiens GN=DCAF5 PE=1 SV=2	AEEPPSPPVPK	Phospho (ST)	614.287	39.8268	2	x'0000003000000	1.38028	-1.04928	0.320409	39.7282	40.0306	67.73	0.0127084	0.0127084	30.72	30.72	6	789	799	28.1	DCAF5(S794);	8519.69	DCAF5;	Q96JK2;	p00645
SF3A1_HUMAN	Splicing factor 3A subunit 1 OS=Homo sapiens GN=SF3A1 PE=1 SV=1	AEEPPSQLDQDTQVQDMDEGSDDEEEGQK	Phospho (ST)	1110.43	45.8803	3	x'0000000000003000000000000000000	-2.02658	-2.02658	-2.02658	45.8803	45.8803	195.164	0.0255526	0.0479651	29.34	27.14	2	339	367	10.19	SF3A1(T350);	10971.8	SF3A1;	Q15459;	p00646
SF3A1_HUMAN	Splicing factor 3A subunit 1 OS=Homo sapiens GN=SF3A1 PE=1 SV=1	AEEPPSQLDQDTQVQDMDEGSDDEEEGQKVPPPPETPMPPPLPPTPDQVIVR	Oxidation (M); Phospho (ST)	1450.15	59.483	4	x'000000300000000002000000000000000000000000000000000000	2.98399	-2.05345	-0.190284	59.3484	62.3534	114.15	0.000813985	0.00569678	46.39	40.02	179	339	390	33.78	SF3A1(M355);SF3A1(S344);	379610	SF3A1;	Q15459;	p00647
SF3A1_HUMAN	Splicing factor 3A subunit 1 OS=Homo sapiens GN=SF3A1 PE=1 SV=1	AEEPPSQLDQDTQVQDMDEGSDDEEEGQKVPPPPETPMPPPLPPTPDQVIVR	Phospho (ST)	964.439	62.0337	6	x'000000300000000000000000000000000000000000000000000000	-0.251877	-0.251877	-0.251877	62.0337	62.0337	117.23	0.0110423	0.0110423	35.09	35.09	4	339	390	33.95	SF3A1(S344);	135834	SF3A1;	Q15459;	p00648
SF3A1_HUMAN	Splicing factor 3A subunit 1 OS=Homo sapiens GN=SF3A1 PE=1 SV=1	AEEPPSQLDQDTQVQDMDEGSDDEEEGQKVPPPPETPMPPPLPPTPDQVIVR	Phospho (ST)	1446.15	62.0789	4	x'000000000000000000000000000000000000300000000000000000	0.66014	-1.48497	-1.20818	61.8673	62.6596	91.58	7.19562e-05	0.0148635	56.87	43.7563	885	339	390	50.53	SF3A1(T374);	767807	SF3A1;	Q15459;	p00649
PLEC_HUMAN	Plectin OS=Homo sapiens GN=PLEC PE=1 SV=3	AEEQAVR	NA	401.708	34.4448	2	x'000000000	6.37881	3.25929	3.80833	33.8274	35.0117	163.234	0.00585054	0.00585054	29.23	29.23	56	1816	1822	29.23	PLEC(1815-1822, no_mod);	2230.93	PLEC;	Q15149;	p00650
MPRIP_HUMAN	Myosin phosphatase Rho-interacting protein OS=Homo sapiens GN=MPRIP PE=1 SV=3	AEEQQLPPPLSPPSPSTPNHR	2 Phospho (ST)	813.697	48.641	3	x'00000000000000303000000	0.0857236	-4.19638	-1.40009	48.641	49.7491	917.089	0.0017312	0.0329816	42.3	32.2383	29	279	299	21.99	MPRIP(S292);MPRIP(S294);	486766	MPRIP;	Q6WCQ1;	p00651
MPRIP_HUMAN	Myosin phosphatase Rho-interacting protein OS=Homo sapiens GN=MPRIP PE=1 SV=3	AEEQQLPPPLSPPSPSTPNHR	Phospho (ST)	787.041	46.7915	3	x'00000000000300000000000	1.45117	-0.838811	-0.215428	45.8888	47.0342	559.489	0.000540763	0.0112128	47.47	38.12	50	279	299	29.87	MPRIP(S289);	82282.6	MPRIP;	Q6WCQ1;	p00652
GDIR1_HUMAN	Rho GDP-dissociation inhibitor 1 OS=Homo sapiens GN=ARHGDIA PE=1 SV=3	AEEYEFLTPVEEAPK	NA	876.423	55.0469	2	x'00000000000000000	2.1584	-0.217611	-0.217611	55.0293	55.2304	108.7	5.25784e-06	5.25784e-06	66.78	66.78	8	153	167	66.78	ARHGDIA(152-167, no_mod);	24366.8	ARHGDIA;	P52565;	p00653
ALBU_HUMAN	Serum albumin OS=Homo sapiens GN=ALB PE=1 SV=2	AEFAEVSK	NA	440.725	30.912	2	x'0000000000	1.55896	-0.305879	1.55896	30.7513	30.9501	243.54	0.00221791	0.00221791	36.01	36.01	4	250	257	35.65	ALB(249-257, no_mod);	3631.97	ALB;	P02768;	p00654
PHAG1_HUMAN	Phosphoprotein associated with glycosphingolipid-enriched microdomains 1 OS=Homo sapiens GN=PAG1 PE=1 SV=2	AEFAEYASVDR	Phospho (ST)	669.275	45.554	2	x'0000000030000	0.53721	-2.71	-0.00149641	42.5406	45.926	424.819	9.65253e-06	9.65253e-06	61.9	61.9	29	222	232	44.28	PAG1(S229);	35995.9	PAG1;	Q9NWQ8;	p00655
PHAG1_HUMAN	Phosphoprotein associated with glycosphingolipid-enriched microdomains 1 OS=Homo sapiens GN=PAG1 PE=1 SV=2	AEFAEYASVDR	Phospho (Y)	669.275	42.6372	2	x'0000004000000	0.193037	-0.465383	0.0284318	42.5406	42.758	743.497	7.51002e-07	7.51002e-07	72.99	72.99	14	222	232	28.34	PAG1(Y227);	202805	PAG1;	Q9NWQ8;	p00656
PA2G4_HUMAN	Proliferation-associated protein 2G4 OS=Homo sapiens GN=PA2G4 PE=1 SV=3	AEFEVHEVYAVDVLVSSGEGK	NA	755.375	70.6043	3	x'00000000000000000000000	2.88409	-1.60974	0.385312	70.2757	70.9882	167.38	5.55444e-05	0.000641918	56.72	50.005	12	216	236	56.72	PA2G4(215-236, no_mod);	9758.49	PA2G4;	Q9UQ80;	p00657
FIP1_HUMAN	Pre-mRNA 3'-end-processing factor FIP1 OS=Homo sapiens GN=FIP1L1 PE=1 SV=1	AEFTSPPSLFK	Phospho (ST)	652.303	61.3908	2	x'0000000030000	1.61371	-1.54922	0.446802	61.1169	61.913	220.004	6.10182e-05	0.0214923	55.51	41.6967	142	255	265	24.61	FIP1L1(S262);	152043	FIP1L1;	Q6UN15;	p00658
BASP1_HUMAN	Brain acid soluble protein 1 OS=Homo sapiens GN=BASP1 PE=1 SV=2	AEGAATEEEGTPK	NA	645.296	21.9999	2	x'000000000000000	-1.82682	-1.82682	-1.82682	21.9999	21.9999	77.5237	0.00132362	0.00132362	45.3	45.3	1	26	38	45.3	BASP1(25-38, no_mod);	5925.82	BASP1;	P80723;	p00659
BASP1_HUMAN	Brain acid soluble protein 1 OS=Homo sapiens GN=BASP1 PE=1 SV=2	AEGAATEEEGTPK	Phospho (ST)	685.279	23.7591	2	x'000000000003000	-0.21775	-2.54139	-1.34303	23.7591	24.1112	98.13	5.28883e-07	0.0204332	73.63	49.19	5	26	38	48.88	BASP1(T36);	16656.5	BASP1;	P80723;	p00660
CD37L_HUMAN	Hsp90 co-chaperone Cdc37-like 1 OS=Homo sapiens GN=CDC37L1 PE=1 SV=1	AEGEAEEESDFDVFPSSPR	Phospho (ST)	1089.43	58.1443	2	x'000000000000000030000	-1.8072	-2.81784	-1.8072	57.9881	58.1443	69.87	1.92682e-06	0.0119614	69.87	54.96	5	16	34	40.67	CDC37L1(S31);	44294.8	CDC37L1;	Q7L3B6;	p00661
BCLF1_HUMAN	Bcl-2-associated transcription factor 1 OS=Homo sapiens GN=BCLAF1 PE=1 SV=2	AEGEPQEESPLK	Phospho (ST)	697.298	33.3576	2	x'00000000030000	0.104123	-2.75389	-0.527797	33.2177	33.8986	998.854	0.0065725	0.0065725	33.74	33.74	27	169	180	33.74	BCLAF1(S177);	17228.8	BCLAF1;	Q9NYF8;	p00662
BCLF1_HUMAN	Bcl-2-associated transcription factor 1 OS=Homo sapiens GN=BCLAF1 PE=1 SV=2	AEGEWEDQEALDYFSDK	Phospho (ST)	1056.41	60.9011	2	x'0000000000000003000	8.71935	-3.40866	-1.51364	60.713	61.1963	1003.88	1.07398e-09	1.07398e-09	102.35	102.35	83	371	387	89.12	BCLAF1(S385);	21438.1	BCLAF1;	Q9NYF8;	p00663
BCLF1_HUMAN	Bcl-2-associated transcription factor 1 OS=Homo sapiens GN=BCLAF1 PE=1 SV=2	AEGEWEDQEALDYFSDK	Phospho (Y)	1056.41	60.9052	2	x'0000000000000400000	1.04462	-0.660886	-0.660886	60.892	61.129	1369.43	0.0123503	0.0123503	31.79	31.79	3	371	387	31.79	BCLAF1(Y383);	36236	BCLAF1;	Q9NYF8;	p00664
BCLF1_HUMAN	Bcl-2-associated transcription factor 1 OS=Homo sapiens GN=BCLAF1 PE=1 SV=2	AEGEWEDQEALDYFSDKESGK	2 Phospho (ST)	864.995	58.9128	3	x'00000000000000030003000	0.179401	-1.19794	-0.260421	58.7606	58.9128	803.683	0.000249566	0.000249566	47.76	47.76	5	371	391	42.33	BCLAF1(S385);BCLAF1(S389);	9268.79	BCLAF1;	Q9NYF8;	p00665
BCLF1_HUMAN	Bcl-2-associated transcription factor 1 OS=Homo sapiens GN=BCLAF1 PE=1 SV=2	AEGEWEDQEALDYFSDKESGK	Phospho (ST)	838.34	54.4094	3	x'00000000000000000003000	1.45263	-1.4375	-0.0163217	54.2299	54.941	585.772	2.60813e-10	8.79643e-06	109.31	85.165	191	371	391	49.1	BCLAF1(S389);	43414.3	BCLAF1;	Q9NYF8;	p00666
BCLF1_HUMAN	Bcl-2-associated transcription factor 1 OS=Homo sapiens GN=BCLAF1 PE=1 SV=2	AEGEWEDQEALDYFSDKESGK	Phospho (ST)	1257	54.3991	2	x'00000000000000000003000	0.941482	-3.99485	-0.650877	54.3701	54.9786	1134.44	2.98837e-11	3.86876e-08	118.66	101.595	68	371	391	40.61	BCLAF1(S389);	120587	BCLAF1;	Q9NYF8;	p00667
BCLF1_HUMAN	Bcl-2-associated transcription factor 1 OS=Homo sapiens GN=BCLAF1 PE=1 SV=2	AEGEWEDQEALDYFSDKESGK	Phospho (Y)	1257	54.3991	2	x'00000000000004000000000	0.62301	-3.99485	-0.650877	54.3732	54.9786	1134.44	0.000890091	0.000890091	43.92	43.92	19	371	391	43.92	BCLAF1(Y383);	60293.5	BCLAF1;	Q9NYF8;	p00668
BCLF1_HUMAN	Bcl-2-associated transcription factor 1 OS=Homo sapiens GN=BCLAF1 PE=1 SV=2	AEGEWEDQEALDYFSDKESGKQK	2 Phospho (ST)	713.036	52.7079	4	x'0000000000000003000300000	0.054422	-1.12531	-0.310732	52.6106	53.2521	1090.47	0.0016154	0.0016154	41.8	41.8	8	371	393	27.83	BCLAF1(S385);BCLAF1(S389);	15502.7	BCLAF1;	Q9NYF8;	p00669
BCLF1_HUMAN	Bcl-2-associated transcription factor 1 OS=Homo sapiens GN=BCLAF1 PE=1 SV=2	AEGEWEDQEALDYFSDKESGKQK	2 Phospho (ST)	950.379	52.6989	3	x'0000000000000003000300000	0.530526	-2.46093	-0.744001	52.4299	53.2183	1340.39	2.7309e-08	2.7309e-08	89.43	89.43	54	371	393	59.39	BCLAF1(S385);BCLAF1(S389);	30547.9	BCLAF1;	Q9NYF8;	p00670
BCLF1_HUMAN	Bcl-2-associated transcription factor 1 OS=Homo sapiens GN=BCLAF1 PE=1 SV=2	AEGEWEDQEALDYFSDKESGKQK	Phospho (ST); Phospho (Y)	950.379	52.6989	3	x'0000000000000400000300000	0.140795	-1.51293	-0.744001	52.6775	53.2003	1340.39	0.0237304	0.0237304	30.04	30.04	4	371	393	13.97	BCLAF1(S389);BCLAF1(Y383);	30547.9	BCLAF1;	Q9NYF8;	p00671
STK26_HUMAN	Serine/threonine-protein kinase 26 OS=Homo sapiens GN=STK26 PE=1 SV=2	AEGHSDDESDSEGSDSESTSR	Phospho (ST)	755.263	20.6348	3	x'00000000030000000000000	1.78719	-0.0689421	-0.0689421	20.6348	21.1741	82.31	0.000207899	0.00593263	48.39	40.6875	9	296	316	15	STK26(S304);	3929.52	STK26;	Q9P289;	p00672
MELPH_HUMAN	Melanophilin OS=Homo sapiens GN=MLPH PE=1 SV=1	AEGLEEADTGASGCHSHPEEQPTSISPSR	Phospho (ST)	779.827	35.1845	4	x'0000000000000000000000030000000	0.405421	-1.72601	-1.64897	34.8575	35.1985	126.45	0.000253472	0.0105441	50.93	41.06	24	241	269	10.66	MLPH(T263);	65001.7	MLPH;	Q9BV36;	p00673
MELPH_HUMAN	Melanophilin OS=Homo sapiens GN=MLPH PE=1 SV=1	AEGLEEADTGASGCHSHPEEQPTSISPSR	Phospho (ST)	1039.43	35.1908	3	x'0000000000000000000000000000300	-0.391939	-1.93273	-1.93273	34.9786	35.1908	92.55	0.0037865	0.0169643	39.18	33.345	30	241	269	13.3	MLPH(S268);	74893.7	MLPH;	Q9BV36;	p00674
AHNK_HUMAN	Neuroblast differentiation-associated protein AHNAK OS=Homo sapiens GN=AHNAK PE=1 SV=2	AEGPDVAVDLPK	NA	605.82	45.2029	2	x'00000000000000	0.969722	0.969722	0.969722	45.2029	45.2029	1700.49	0.000491357	0.000491357	45.1	45.1	1	3489	3500	45.1	AHNAK(3488-3500, no_mod);	14893.5	AHNAK;	Q09666;	p00675
AHNK_HUMAN	Neuroblast differentiation-associated protein AHNAK OS=Homo sapiens GN=AHNAK PE=1 SV=2	AEGPEVDVNLPK	NA	634.331	44.6152	2	x'00000000000000	0.899225	-0.648169	-0.032369	44.0036	44.6152	2126.91	0.000217486	0.000217486	49.47	49.47	7	764	775	49.47	AHNAK(763-775, no_mod);	11249.9	AHNAK;	Q09666;	p00676
FLNC_HUMAN	Filamin-C OS=Homo sapiens GN=FLNC PE=1 SV=3	AEGPGLNR	NA	407.215	24.1484	2	x'0000000000	-0.195713	-0.244949	-0.195713	24.0382	24.1484	667.89	0.000745339	0.000745339	38.56	38.56	2	872	879	24.22	FLNC(871-879, no_mod);	2137.36	FLNC;	Q14315;	p00677
FLNA_HUMAN	Filamin-A OS=Homo sapiens GN=FLNA PE=1 SV=4	AEGPGLSR	NA	393.709	25.7999	2	x'0000000000	1.34453	-0.132416	-0.132416	25.7666	25.7999	723.28	2.01131e-05	2.01131e-05	52.28	52.28	2	877	884	32.26	FLNA(876-884, no_mod);	6434.04	FLNA;	P21333;	p00678
ARFG1_HUMAN	ADP-ribosylation factor GTPase-activating protein 1 OS=Homo sapiens GN=ARFGAP1 PE=1 SV=2	AEGPLDSPSEGHSYQNSGLDHFQNSNIDQSFWETFGSAEPTK	Phospho (ST)	1173.5	63.4834	4	x'00000003000000000000000000000000000000000000	-0.448189	-2.5804	-1.47165	63.0719	64.2895	219.924	1.9671e-05	0.00432934	62.49	57.9386	63	298	339	31.86	ARFGAP1(S304);	38032.1	ARFGAP1;	Q8N6T3;	p00679
ARFG1_HUMAN	ADP-ribosylation factor GTPase-activating protein 1 OS=Homo sapiens GN=ARFGAP1 PE=1 SV=2	AEGPLDSPSEGHSYQNSGLDHFQNSNIDQSFWETFGSAEPTK	Phospho (Y)	1173.5	63.4834	4	x	-0.448189	-2.5804	-1.47165	63.0719	64.2895	219.924	1.9671e-05	1.9671e-05	62.49	62.49	10	298	339	0	ARFGAP1(297-339, no_mod);	5433.15	ARFGAP1;	Q8N6T3;	p00680
MICA1_HUMAN	Protein-methionine sulfoxide oxidase MICAL1 OS=Homo sapiens GN=MICAL1 PE=1 SV=2	AEGSDRGPESPELPTPSENSMPPGLSTPTASQEGAGPVPDPSQPTR	Phospho (ST)	1173.78	54.354	4	x'000000000000000300000000000000000000000000000000	1.16177	-2.07841	0.309096	54.3539	54.5952	213.86	0.0126647	0.0218449	35.07	32.8456	37	758	803	28.23	MICAL1(T772);	78446.2	MICAL1;	Q8TDZ2;	p00681
MICA1_HUMAN	Protein-methionine sulfoxide oxidase MICAL1 OS=Homo sapiens GN=MICAL1 PE=1 SV=2	AEGSDRGPESPELPTPSENSMPPGLSTPTASQEGAGPVPDPSQPTRR	Phospho (ST)	1212.81	51.57	4	x'0000000000000000030000000000000000000000000000000	-0.919089	-1.49674	-1.3317	50.9768	51.57	232.46	7.84539e-05	0.00321665	56.73	48.225	10	758	804	12.78	MICAL1(S774);	382612	MICAL1;	Q8TDZ2;	p00682
KPYM_HUMAN	Pyruvate kinase PKM OS=Homo sapiens GN=PKM PE=1 SV=4	AEGSDVANAVLDGADCIMLSGETAK	NA	832.054	66.6702	3	x'000000000000000000000000000	1.71872	-2.01153	1.00877	66.3696	67.1525	578.38	1.67465e-10	1.67465e-10	113.22	113.22	76	343	367	113.22	PKM(342-367, no_mod);	25542.9	PKM;	P14618;	p00683
KPYM_HUMAN	Pyruvate kinase PKM OS=Homo sapiens GN=PKM PE=1 SV=4	AEGSDVANAVLDGADCIMLSGETAK	NA	1247.58	66.8374	2	x'000000000000000000000000000	0.698317	0.698317	0.698317	66.8374	66.8374	661.31	5.73387e-05	5.73387e-05	57.8	57.8	1	343	367	57.8	PKM(342-367, no_mod);	1807.92	PKM;	P14618;	p00684
KPYM_HUMAN	Pyruvate kinase PKM OS=Homo sapiens GN=PKM PE=1 SV=4	AEGSDVANAVLDGADCIMLSGETAK	Oxidation (M)	837.383	58.6095	3	x'000000000000000000200000000	0.596222	-2.4646	-2.4646	58.6003	58.6351	856.96	4.23475e-06	4.23475e-06	68.79	68.79	5	343	367	68.79	PKM(M360);	19382	PKM;	P14618;	p00685
PPP5_HUMAN	Serine/threonine-protein phosphatase 5 OS=Homo sapiens GN=PPP5C PE=1 SV=1	AEGYEVAHGGR	NA	382.517	23.4539	3	x'0000000000000	-0.0620344	-1.1105	-0.0620344	23.4539	24.1053	70.34	0.00613724	0.00613724	34.6	34.6	2	431	441	34.6	PPP5C(430-441, no_mod);	1716.36	PPP5C;	P53041;	p00686
LMNB1_HUMAN	Lamin-B1 OS=Homo sapiens GN=LMNB1 PE=1 SV=2	AEHDQLLLNYAK	NA	472.249	42.5351	3	x'00000000000000	0.20018	-0.903288	-0.903288	42.5351	42.9058	579.957	0.00517366	0.00517366	35.05	35.05	6	112	123	35.05	LMNB1(111-123, no_mod);	4558.75	LMNB1;	P20700;	p00687
GIT1_HUMAN	ARF GTPase-activating protein GIT1 OS=Homo sapiens GN=GIT1 PE=1 SV=2	AEHTPMAPGGSTHR	Oxidation (M); Phospho (ST)	515.549	23.5142	3	x'0000002000003000	0.658191	-1.26585	-0.585635	22.5048	24.2942	300.407	0.00188537	0.00466975	39.26	36.275	12	488	501	32.92	GIT1(M493);GIT1(T499);	42129.7	GIT1;	Q9Y2X7;	p00688
GIT1_HUMAN	ARF GTPase-activating protein GIT1 OS=Homo sapiens GN=GIT1 PE=1 SV=2	AEHTPMAPGGSTHR	Phospho (ST)	510.217	26.8512	3	x'0000300000000000	0.0556418	-1.0441	-0.670975	22.5393	26.8512	135.474	7.09031e-05	0.0160051	54.46	42.06	14	488	501	22.12	GIT1(T491);	135029	GIT1;	Q9Y2X7;	p00689
ANXA4_HUMAN	Annexin A4 OS=Homo sapiens GN=ANXA4 PE=1 SV=4	AEIDMLDIR	NA	538.277	53.7022	2	x'00000000000	0.437397	0.10237	0.437397	53.7022	53.9355	341.39	7.1335e-05	7.1335e-05	52.85	52.85	2	276	284	52.24	ANXA4(275-284, no_mod);	2061.59	ANXA4;	P09525;	p00690
RAI14_HUMAN	Ankycorbin OS=Homo sapiens GN=RAI14 PE=1 SV=2	AEISSIR	Phospho (ST)	428.203	34.8318	2	x'000003000	0.428376	0.311333	0.311333	34.8318	34.9309	164.081	0.00845213	0.0368049	30.05	25.615	6	314	320	8.87	RAI14(S318);	7908.74	RAI14;	Q9P0K7;	p00691
EIF3A_HUMAN	Eukaryotic translation initiation factor 3 subunit A OS=Homo sapiens GN=EIF3A PE=1 SV=1	AEKDRESLR	Phospho (ST)	395.188	19.6946	3	x'00000003000	-0.165745	-2.52508	-0.165745	19.6946	19.8076	112.29	0.0398837	0.0398837	26.41	26.41	2	1358	1366	6.57	EIF3A(S1364);	2980.98	EIF3A;	Q14152;	p00692
T22D4_HUMAN	TSC22 domain family protein 4 OS=Homo sapiens GN=TSC22D4 PE=1 SV=2	AEKPPLSASSPQQRPPEPETGESAGTSR	Phospho (ST)	743.601	35.0637	4	x'000000030000000000000000000000	0.416446	0.335648	0.335648	33.9631	35.0637	172.8	0.0098736	0.0123018	36.22	35.42	6	181	208	18.81	TSC22D4(S187);	80742	TSC22D4;	Q9Y3Q8;	p00693
T22D4_HUMAN	TSC22 domain family protein 4 OS=Homo sapiens GN=TSC22D4 PE=1 SV=2	AEKPPLSASSPQQRPPEPETGESAGTSR	Phospho (ST)	991.13	35.0563	3	x'000000000300000000000000000000	-2.24114	-2.24114	-2.24114	35.0563	35.0563	184.83	0.0552917	0.0552917	28.68	28.68	2	181	208	6.84	TSC22D4(S189);	146345	TSC22D4;	Q9Y3Q8;	p00694
MXRA8_HUMAN	Matrix-remodeling-associated protein 8 OS=Homo sapiens GN=MXRA8 PE=1 SV=1	AELAHSPLPAK	Phospho (ST)	405.204	31.5461	3	x'0000003000000	-0.1938	-0.960754	-0.564907	31.5461	31.6391	24.49	0.0750382	0.0750382	24.49	24.49	3	418	428	24.49	MXRA8(S423);	1924.86	MXRA8;	Q9BRK3;	p00695
SFPQ_HUMAN	Splicing factor, proline- and glutamine-rich OS=Homo sapiens GN=SFPQ PE=1 SV=2	AELDDTPMR	Oxidation (M)	532.241	27.467	2	x'00000000200	1.34028	1.34028	1.34028	27.467	27.467	221.23	0.00769357	0.00769357	32.6	32.6	1	350	358	32.6	SFPQ(M357);	44023.7	SFPQ;	P23246;	p00696
MAP1A_HUMAN	Microtubule-associated protein 1A OS=Homo sapiens GN=MAP1A PE=1 SV=6	AELEEMEEVHPSDEEEEDATK	Phospho (ST)	842.664	44.2649	3	x'00000000000030000000000	-0.10614	-0.10614	-0.10614	44.2649	44.2649	641.444	0.00393196	0.00393196	36.83	36.83	1	656	676	20.83	MAP1A(S667);	27500.6	MAP1A;	P78559;	p00697
MAP1A_HUMAN	Microtubule-associated protein 1A OS=Homo sapiens GN=MAP1A PE=1 SV=6	AELEEMEEVHPSDEEEEDATKAEGFYQK	Phospho (ST)	838.095	49.3517	4	x'000000000000300000000000000000	-1.21194	-1.21194	-1.21194	49.3517	49.3517	894.499	0.0242297	0.0242297	30.84	30.84	1	656	683	22.08	MAP1A(S667);	11911.9	MAP1A;	P78559;	p00698
APT_HUMAN	Adenine phosphoribosyltransferase OS=Homo sapiens GN=APRT PE=1 SV=2	AELEIQK	NA	415.735	32.5595	2	x'000000000	-0.0843928	-0.349627	-0.349627	32.5595	32.6426	31.03	0.00737584	0.00737584	31.03	31.03	2	108	114	14	APRT(107-114, no_mod);EVI5(668-675, no_mod);	2435.91	APRT; EVI5;	P07741; O60447;	p00699
FCSD2_HUMAN	NA	AELEQKIDEAR	NA	651.333	39.7212	2	x'0000000000000	-8.73332	-8.73332	-8.73332	39.7212	39.7212	24.8	0.0559612	0.0559612	24.8	24.8	1	365	375	21.65	FCHSD2(364-375, no_mod);	9062.81	FCHSD2;	O94868;	p00700
ACSA_HUMAN	Acetyl-coenzyme A synthetase, cytoplasmic OS=Homo sapiens GN=ACSS2 PE=1 SV=1	AELGMGDSTSQSPPIK	Phospho (ST)	849.371	46.7071	2	x'000000003000000000	-1.81054	-6.32512	-6.32512	46.7071	46.7131	160.99	0.000630182	0.0133056	44.95	34.9625	7	256	271	29.11	ACSS2(S263);	59765.3	ACSS2;	Q9NR19;	p00701
ACSA_HUMAN	Acetyl-coenzyme A synthetase, cytoplasmic OS=Homo sapiens GN=ACSS2 PE=1 SV=1	AELGMGDSTSQSPPIKR	Oxidation (M); Phospho (ST)	623.952	39.4069	3	x'0000020030000000000	0.486399	-2.08205	-0.781772	33.4989	39.5808	95.93	8.68461e-05	0.00328243	54.99	42.92	67	256	272	36.68	ACSS2(M260);ACSS2(S263);	23593.2	ACSS2;	Q9NR19;	p00702
ACSA_HUMAN	Acetyl-coenzyme A synthetase, cytoplasmic OS=Homo sapiens GN=ACSS2 PE=1 SV=1	AELGMGDSTSQSPPIKR	Phospho (ST)	618.621	39.3612	3	x'0000000030000000000	2.74011	-1.68013	-0.352432	38.9962	39.9432	134.97	3.29083e-08	9.89099e-05	88.62	65.3025	218	256	272	48.54	ACSS2(S263);	34112.3	ACSS2;	Q9NR19;	p00703
ACSA_HUMAN	Acetyl-coenzyme A synthetase, cytoplasmic OS=Homo sapiens GN=ACSS2 PE=1 SV=1	AELGMGDSTSQSPPIKR	Phospho (ST)	927.427	39.1758	2	x'0000000030000000000	0.962306	-1.73626	-0.354591	39.0944	39.8413	143.09	3.11391e-09	3.43287e-06	98.86	77.7875	37	256	272	62.97	ACSS2(S263);	114324	ACSS2;	Q9NR19;	p00704
KIFC3_HUMAN	Kinesin-like protein KIFC3 OS=Homo sapiens GN=KIFC3 PE=1 SV=4	AELGSWSSQEHLEWEPACQTPQPSAR	Phospho (ST)	1021.11	55.3371	3	x'0000030000000000000000000000	1.17341	-0.297029	-0.199	55.1665	55.4068	101.41	6.68633e-07	6.68633e-07	77.5	77.5	42	777	802	74.4	KIFC3(S781);	64732.4	KIFC3;	Q9BVG8;	p00705
SYCP1_HUMAN	NA	AELLSVK	NA	380.234	36.3105	2	x'000000000	-0.650007	-0.650007	-0.650007	36.3105	36.3105	20.4	0.0369364	0.0369364	20.4	20.4	1	758	764	7.97	SYCP1(757-764, no_mod);	10834.6	SYCP1;	Q15431;	p00706
RS3_HUMAN	40S ribosomal protein S3 OS=Homo sapiens GN=RPS3 PE=1 SV=2	AELNEFLTR	NA	546.788	48.7148	2	x'00000000000	1.0004	-1.4548	0.0476382	48.6701	49.7398	190.71	4.35085e-06	4.35085e-06	65.06	65.06	47	19	27	55.2	RPS3(18-27, no_mod);	13493.6	RPS3;	P23396;	p00707
EGR1_HUMAN	Early growth response protein 1 OS=Homo sapiens GN=EGR1 PE=1 SV=1	AEMQLMSPLQISDPFGSFPHSPTMDNYPK	Phospho (ST)	1115.82	71.5204	3	x'0000000300000000000000000000000	-1.11618	-2.37199	-2.37199	71.4698	71.6469	44.3937	0.00124641	0.0402904	45.15	33.856	18	6	34	22.42	EGR1(S12);	51994.4	EGR1;	P18146;	p00708
LYL1_HUMAN	Protein lyl-1 OS=Homo sapiens GN=LYL1 PE=1 SV=3	AEMVCAPSPAPAPPPKPASPGPPQVEEVGHR	2 Phospho (ST)	1106.5	45.7127	3	x'000000003000000000030000000000000	0.83281	-0.885879	0.83281	45.386	45.7127	66.24	9.70939e-06	9.70939e-06	66.24	66.24	8	18	48	66.24	LYL1(S25);LYL1(S36);	84790.4	LYL1;	P12980;	p00709
LYL1_HUMAN	Protein lyl-1 OS=Homo sapiens GN=LYL1 PE=1 SV=3	AEMVCAPSPAPAPPPKPASPGPPQVEEVGHR	Phospho (ST)	810.136	43.3011	4	x'000000003000000000000000000000000	1.17101	-1.17719	-0.472731	43.2105	44.1739	94.91	5.68545e-06	0.00444644	68.21	52.24	72	18	48	34.14	LYL1(S25);	353821	LYL1;	P12980;	p00710
LYL1_HUMAN	Protein lyl-1 OS=Homo sapiens GN=LYL1 PE=1 SV=3	AEMVCAPSPAPAPPPKPASPGPPQVEEVGHR	Phospho (ST)	1079.84	43.3655	3	x'000000000000000000030000000000000	-0.498685	-1.61099	-1.24022	43.2364	43.4982	73.9	1.55212e-06	0.00770795	73.9	53.915	20	18	48	39.97	LYL1(S36);	75560.2	LYL1;	P12980;	p00711
SMCA4_HUMAN	Transcription activator BRG1 OS=Homo sapiens GN=SMARCA4 PE=1 SV=2	AENAEGQTPAIGPDGEPLDETSQMSDLPVK	2 Phospho (ST)	1086.13	63.3143	3	x'00000000300000000000030000000000	0.103522	-3.2141	-1.00235	63.1956	63.3426	183.11	0.000573201	0.0287573	47.87	36.3517	21	589	618	27.1	SMARCA4(T596);SMARCA4(T609);	127970	SMARCA4;	P51532;	p00712
SMCA4_HUMAN	Transcription activator BRG1 OS=Homo sapiens GN=SMARCA4 PE=1 SV=2	AENAEGQTPAIGPDGEPLDETSQMSDLPVK	Phospho (ST)	1059.47	58.2747	3	x'00000000000000000000030000000000	0.995467	-2.12226	-0.705111	58.2747	58.6422	188.35	5.0164e-06	1.5172e-05	68.94	64.9133	44	589	618	43.38	SMARCA4(T609);	133927	SMARCA4;	P51532;	p00713
ARPC4_HUMAN	Actin-related protein 2/3 complex subunit 4 OS=Homo sapiens GN=ARPC4 PE=1 SV=3	AENFFILR	NA	505.277	56.173	2	x'0000000000	1.62809	-1.406	-1.406	56.0039	56.173	162.58	0.000254811	0.000254811	46.43	46.43	5	98	105	42.05	ARPC4(97-105, no_mod);	2934.21	ARPC4;	P59998;	p00714
ZC3HF_HUMAN	Zinc finger CCCH domain-containing protein 15 OS=Homo sapiens GN=ZC3H15 PE=1 SV=1	AENGERSDLEEDNER	Phospho (ST)	614.91	26.779	3	x'00000003000000000	0.926314	-1.67997	-0.441982	25.9528	28.1313	52.54	7.41057e-05	7.41057e-05	52.54	52.54	67	375	389	52.54	ZC3H15(S381);	29009	ZC3H15;	Q8WU90;	p00715
ZC3HF_HUMAN	Zinc finger CCCH domain-containing protein 15 OS=Homo sapiens GN=ZC3H15 PE=1 SV=1	AENGERSDLEEDNER	Phospho (ST)	921.861	26.666	2	x'00000003000000000	1.23364	-3.06673	0.0716727	26.3585	27.1571	73.83	0.00342938	0.00342938	35.87	35.87	16	375	389	30.74	ZC3H15(S381);	47320.2	ZC3H15;	Q8WU90;	p00716
KS6A3_HUMAN	Ribosomal protein S6 kinase alpha-3 OS=Homo sapiens GN=RPS6KA3 PE=1 SV=1	AENGLLMTPCYTANFVAPEVLK	Phospho (ST)	840.064	71.4094	3	x'000000003000000000000000	-0.319804	-0.319804	-0.319804	71.4094	71.4094	266.561	0.00862503	0.00862503	35.57	35.57	4	570	591	35.57	RPS6KA1(T573);RPS6KA3(T577);	35518.5	RPS6KA1; RPS6KA3;	Q15418; P51812;	p00717
KS6A3_HUMAN	Ribosomal protein S6 kinase alpha-3 OS=Homo sapiens GN=RPS6KA3 PE=1 SV=1	AENGLLMTPCYTANFVAPEVLK	Phospho (Y)	840.064	71.4094	3	x	-0.319804	-0.319804	-0.319804	71.4094	71.4094	266.561	0.00862503	0.00862503	35.57	35.57	2	570	591	0	RPS6KA1(565-587, no_mod);RPS6KA3(569-591, no_mod);	17759.3	RPS6KA1; RPS6KA3;	Q15418; P51812;	p00718
DHX9_HUMAN	ATP-dependent RNA helicase A OS=Homo sapiens GN=DHX9 PE=1 SV=4	AENNSEVGASGYGVPGPTWDR	NA	1081.99	48.8735	2	x'00000000000000000000000	3.13232	-0.66051	-0.66051	48.8005	48.8735	248.484	1.71935e-06	1.71935e-06	71.96	71.96	2	121	141	68.36	DHX9(120-141, no_mod);	7662.47	DHX9;	Q08211;	p00719
DHX9_HUMAN	ATP-dependent RNA helicase A OS=Homo sapiens GN=DHX9 PE=1 SV=4	AENNSEVGASGYGVPGPTWDR	Phospho (ST)	748.319	53.8117	3	x'00000000003000000000000	-0.239972	-0.239972	-0.239972	53.8117	53.8117	373.171	0.0450003	0.0614213	27.16	25.97	2	121	141	23.53	DHX9(S130);	16142.6	DHX9;	Q08211;	p00720
DHX9_HUMAN	ATP-dependent RNA helicase A OS=Homo sapiens GN=DHX9 PE=1 SV=4	AENNSEVGASGYGVPGPTWDR	Phospho (Y)	748.319	53.8117	3	x	-0.239972	-0.239972	-0.239972	53.8117	53.8117	373.171	0.0778423	0.0778423	24.78	24.78	1	121	141	0	DHX9(120-141, no_mod);	8071.29	DHX9;	Q08211;	p00721
PGK1_HUMAN	Phosphoglycerate kinase 1 OS=Homo sapiens GN=PGK1 PE=1 SV=3	AEPAKIEAFR	NA	377.877	33.5245	3	x'000000000000	0.366174	-0.960546	-0.535995	33.1453	33.5245	168.27	0.0017397	0.0017397	39.65	39.65	3	142	151	39.65	PGK1(141-151, no_mod);	2662.97	PGK1;	P00558;	p00722
ERR1_HUMAN	Steroid hormone receptor ERR1 OS=Homo sapiens GN=ESRRA PE=1 SV=3	AEPASPDSPKGSSETETEPPVALAPGPAPTR	3 Phospho (ST)	1095.13	56.6961	3	x'000003003000300000000000000000000	1.56472	-1.63418	-0.72021	56.1473	56.8243	37.32	0.00648736	0.00648736	37.32	37.32	20	15	45	36.68	ESRRA(S19);ESRRA(S22);ESRRA(S26);	79157.6	ESRRA;	P11474;	p00723
HGS_HUMAN	Hepatocyte growth factor-regulated tyrosine kinase substrate OS=Homo sapiens GN=HGS PE=1 SV=1	AEPMPSASSAPPASSLYSSPVNSSAPLAEDIDPELAR	Phospho (ST)	1264.59	66.1173	3	x'000000000000000000000000300000000000000	0.939924	0.781643	0.939924	66.1147	66.1834	60.4737	3.28463e-05	9.04181e-05	61.23	58.2033	27	292	328	52.65	HGS(S315);	146489	HGS;	O14964;	p00724
HGS_HUMAN	Hepatocyte growth factor-regulated tyrosine kinase substrate OS=Homo sapiens GN=HGS PE=1 SV=1	AEPMPSASSAPPASSLYSSPVNSSAPLAEDIDPELAR	Phospho (Y)	1264.59	66.1173	3	x'000000000000000004000000000000000000000	0.939924	0.781643	0.939924	66.1147	66.1834	60.4737	6.76841e-05	6.76841e-05	58.09	58.09	3	292	328	3.08	HGS(Y308);	16276.6	HGS;	O14964;	p00725
ZMYM3_HUMAN	Zinc finger MYM-type protein 3 OS=Homo sapiens GN=ZMYM3 PE=1 SV=2	AEPPKPEVVDSTESIPVSDEDSDAMVDDPNDEDFVPFRPR	2 Phospho (ST)	1151.49	61.6155	4	x'000000000000000000300030000000000000000000	0.485448	-0.992192	-0.209912	61.4072	61.6155	102.191	0.000101547	0.00389555	55.46	42.665	34	246	285	17.06	ZMYM3(S263);ZMYM3(S267);	568465	ZMYM3;	Q14202;	p00726
ZMYM3_HUMAN	Zinc finger MYM-type protein 3 OS=Homo sapiens GN=ZMYM3 PE=1 SV=2	AEPPKPEVVDSTESIPVSDEDSDAMVDDPNDEDFVPFRPR	Phospho (ST)	1131.5	58.5549	4	x'000000000003000000000000000000000000000000	-0.672716	-1.7342	-0.849631	58.4932	58.5931	107.141	0.000864546	0.00502286	46.32	39.795	10	246	285	13.43	ZMYM3(S256);	93162.8	ZMYM3;	Q14202;	p00727
RACK1_HUMAN	Receptor of activated protein C kinase 1 OS=Homo sapiens GN=RACK1 PE=1 SV=3	AEPPQCTSLAWSADGQTLFAGYTDNLVR	NA	1023.48	67.4483	3	x'000000000000000000000000000000	-0.548667	-3.28712	-1.52669	67.3883	67.5965	287.15	1.3767e-06	1.3767e-06	74.12	74.12	17	281	308	74.12	RACK1(280-308, no_mod);	18894.5	RACK1;	P63244;	p00728
DDX21_HUMAN	Nucleolar RNA helicase 2 OS=Homo sapiens GN=DDX21 PE=1 SV=5	AEPSEVDMNSPK	Phospho (ST)	692.278	34.9843	2	x'00000000003000	-0.818782	-3.2057	-0.948977	34.9237	35.0807	325.73	0.000986967	0.000986967	41.44	41.44	3	62	73	36.54	DDX21(S71);	30717.8	DDX21;	Q9NR30;	p00729
PARP1_HUMAN	Poly [ADP-ribose] polymerase 1 OS=Homo sapiens GN=PARP1 PE=1 SV=4	AEPVEVVAPR	NA	533.799	37.7652	2	x'000000000000	0.882146	-1.06984	0.0563073	37.4411	38.6706	101.23	5.09668e-07	5.09668e-07	71.59	71.59	51	487	496	68.2	PARP1(486-496, no_mod);	48662.6	PARP1;	P09874;	p00730
DOCK9_HUMAN	Dedicator of cytokinesis protein 9 OS=Homo sapiens GN=DOCK9 PE=1 SV=2	AEPYVASEYK	Phospho (ST)	618.763	40.016	2	x'000000030000	0.319706	-0.845805	-0.198299	39.9431	40.2187	46.8937	0.000260263	0.000260263	47.65	47.65	7	921	930	47.65	DOCK9(S927);	3558.59	DOCK9;	Q9BZ29;	p00731
ABCF1_HUMAN	ATP-binding cassette sub-family F member 1 OS=Homo sapiens GN=ABCF1 PE=1 SV=2	AEQGSEEEGEGEEEEEEGGESK	Phospho (ST)	811.958	29.3152	3	x'000003000000000000000000	0.34774	-4.17783	-0.355139	28.9346	29.3904	512.67	3.01329e-06	3.01329e-06	64.8	64.8	8	224	245	59.01	ABCF1(S228);	44650.4	ABCF1;	Q8NE71;	p00732
ABCF1_HUMAN	ATP-binding cassette sub-family F member 1 OS=Homo sapiens GN=ABCF1 PE=1 SV=2	AEQGSEEEGEGEEEEEEGGESK	Phospho (ST)	1217.43	28.9419	2	x'000003000000000000000000	2.49583	-2.19003	-0.710279	28.7884	29.4049	359.89	5.0097e-13	0.0208825	132.71	78.105	44	224	245	109.21	ABCF1(S228);	39566.2	ABCF1;	Q8NE71;	p00733
NEXN_HUMAN	Nexilin OS=Homo sapiens GN=NEXN PE=1 SV=1	AEQIEDINNTGTESASEEGDDSLLITVVPVK	Phospho (ST)	1118.52	68.9253	3	x'000000000030000000000000000000000	0.838169	-1.48842	-0.0566734	68.7895	68.9318	296.65	3.1326e-06	0.000553232	70.61	64.722	83	147	177	29.44	NEXN(T156);	25832.6	NEXN;	Q0ZGT2;	p00734
CK084_HUMAN	Uncharacterized protein C11orf84 OS=Homo sapiens GN=C11orf84 PE=1 SV=3	AEQPSPPNSDSGQDAHPDPDANPDAAR	2 Phospho (ST)	972.708	34.8535	3	x'00000000030300000000000000000	1.12552	-1.04593	-0.768069	34.771	35.0589	202.43	5.30475e-06	0.00446916	65.72	51.24	21	144	170	31.71	C11orf84(S152);C11orf84(S154);	103066	C11orf84;	Q9BUA3;	p00735
STIM1_HUMAN	Stromal interaction molecule 1 OS=Homo sapiens GN=STIM1 PE=1 SV=3	AEQSLHDLQER	Phospho (ST)	469.209	32.4345	3	x'0000300000000	-0.0690586	-2.18354	-0.0690586	32.0818	32.443	284.04	0.000372118	0.000372118	47.16	47.16	6	254	264	45.87	STIM1(S257);	9325.31	STIM1;	Q13586;	p00736
ANLN_HUMAN	Anillin OS=Homo sapiens GN=ANLN PE=1 SV=2	AESGDSLGSEDRDLLYSIDAYR	Phospho (ST)	838.033	62.6024	3	x'000000000300000000000000	4.12849	-2.32291	-1.42688	62.235	63.1692	418.874	2.49239e-07	0.000151027	81.53	62.1267	54	656	677	29.35	ANLN(S664);	41553.1	ANLN;	Q9NQW6;	p00737
DESP_HUMAN	Desmoplakin OS=Homo sapiens GN=DSP PE=1 SV=3	AESGPDLR	Phospho (ST)	462.695	30.7777	2	x'0003000000	0.231758	-1.17612	-0.418032	30.5315	30.96	304.517	9.4203e-07	9.4203e-07	66.17	66.17	32	20	27	58.81	DSP(S22);	12007.9	DSP;	P15924;	p00738
NPL4_HUMAN	Nuclear protein localization protein 4 homolog OS=Homo sapiens GN=NPLOC4 PE=1 SV=3	AESIIIR	NA	401.245	37.883	2	x'000000000	0.221119	-0.678347	-0.678347	37.1564	37.883	46.64	0.000189674	0.000189674	46.64	46.64	6	2	8	19.61	NPLOC4(1-8, no_mod);	18585.3	NPLOC4;	Q8TAT6;	p00739
MAP1S_HUMAN	Microtubule-associated protein 1S OS=Homo sapiens GN=MAP1S PE=1 SV=2	AESKESVGSR	Phospho (ST)	565.248	18.6373	2	x'000300000000	-0.436871	-0.436871	-0.436871	18.6373	18.6373	283.62	0.00777051	0.00777051	32.51	32.51	1	470	479	23.05	MAP1S(S472);	3615.08	MAP1S;	Q66K74;	p00740
ARG28_HUMAN	Rho guanine nucleotide exchange factor 28 OS=Homo sapiens GN=ARHGEF28 PE=1 SV=3	AESLPLSSNLQSK	Phospho (ST)	727.351	48.5668	2	x'000300000000000	1.01329	-1.03808	-0.212021	48.3145	48.7303	177.32	7.64279e-05	7.64279e-05	54.4	54.4	18	533	545	40.01	ARHGEF28(S535);	21096	ARHGEF28;	Q8N1W1;	p00741
PLST_HUMAN	Plastin-3 OS=Homo sapiens GN=PLS3 PE=1 SV=4	AESMLQQADK	NA	560.768	31.996	2	x'000000000000	-1.47116	-1.47116	-1.47116	31.996	31.996	289.72	0.000958328	0.000958328	42.13	42.13	1	337	346	42.13	PLS3(336-346, no_mod);	9944.09	PLS3;	P13797;	p00742
ACINU_HUMAN	Apoptotic chromatin condensation inducer in the nucleus OS=Homo sapiens GN=ACIN1 PE=1 SV=2	AESPAEKVPEESVLPLVQK	Phospho (ST)	710.696	52.8173	3	x'000300000000000000000	1.64297	-2.71106	-0.541083	52.7519	53.5233	456.744	2.66224e-06	2.66224e-06	69.25	69.25	114	488	506	48.3	ACIN1(S490);	58873.7	ACIN1;	Q9UKV3;	p00743
ACINU_HUMAN	Apoptotic chromatin condensation inducer in the nucleus OS=Homo sapiens GN=ACIN1 PE=1 SV=2	AESPAEKVPEESVLPLVQK	Phospho (ST)	1065.54	53.0173	2	x'000300000000000000000	2.80592	-1.51522	-0.294026	52.9103	53.2078	1095.23	6.84555e-06	6.84555e-06	65.08	65.08	26	488	506	42.24	ACIN1(S490);	86424.7	ACIN1;	Q9UKV3;	p00744
FIP1_HUMAN	Pre-mRNA 3'-end-processing factor FIP1 OS=Homo sapiens GN=FIP1L1 PE=1 SV=1	AESPDLR	Phospho (ST)	434.185	29.5315	2	x'000300000	0.626765	0.626765	0.626765	29.5315	29.5315	252.95	4.03687e-06	4.03687e-06	59.19	59.19	1	302	308	50.09	FIP1L1(S304);	43120	FIP1L1;	Q6UN15;	p00745
HUWE1_HUMAN	E3 ubiquitin-protein ligase HUWE1 OS=Homo sapiens GN=HUWE1 PE=1 SV=3	AESPEEVACR	Phospho (ST)	614.239	31.9952	2	x'000300000000	0.693864	-0.790077	-0.790077	31.2045	31.9952	717.01	0.00040967	0.00040967	47.29	47.29	4	1393	1402	47.29	HUWE1(S1395);	64934.8	HUWE1;	Q7Z6Z7;	p00746
PDS5B_HUMAN	Sister chromatid cohesion protein PDS5 homolog B OS=Homo sapiens GN=PDS5B PE=1 SV=1	AESPESSAIESTQSTPQK	2 Phospho (ST)	1018.91	39.1065	2	x'00030000000000030000	-1.05659	-4.5933	-1.05659	38.7968	39.1065	482.921	0.000446723	0.000446723	45.93	45.93	2	1356	1373	31.62	PDS5B(S1358);PDS5B(T1370);	20013	PDS5B;	Q9NTI5;	p00747
PDS5B_HUMAN	Sister chromatid cohesion protein PDS5 homolog B OS=Homo sapiens GN=PDS5B PE=1 SV=1	AESPESSAIESTQSTPQK	Phospho (ST)	652.952	36.4418	3	x'00030000000000000000	7.98476	-4.79235	-1.55586	36.1335	36.6757	543.925	2.07881e-05	0.00614975	60.66	52.98	131	1356	1373	30.72	PDS5B(S1358);	124661	PDS5B;	Q9NTI5;	p00748
PDS5B_HUMAN	Sister chromatid cohesion protein PDS5 homolog B OS=Homo sapiens GN=PDS5B PE=1 SV=1	AESPESSAIESTQSTPQK	Phospho (ST)	978.925	36.3808	2	x'00030000000000000000	1.91887	-2.88726	-0.975032	36.2026	36.6933	543.925	1.36789e-11	0.00450891	122.54	76.45	206	1356	1373	39.44	PDS5B(S1358);	137873	PDS5B;	Q9NTI5;	p00749
MYCB2_HUMAN	E3 ubiquitin-protein ligase MYCBP2 OS=Homo sapiens GN=MYCBP2 PE=1 SV=3	AESPGPGSR	Phospho (ST)	469.193	22.1272	2	x'00030000000	-0.0651452	-0.129222	-0.588443	22.1272	22.2236	672.154	0.0483168	0.0627403	23.34	22.475	3	2772	2780	11.24	MYCBP2(S2774);	53269.1	MYCBP2;	O75592;	p00750
CK084_HUMAN	Uncharacterized protein C11orf84 OS=Homo sapiens GN=C11orf84 PE=1 SV=3	AESPSPAPPPGLR	Phospho (ST)	452.55	40.6292	3	x'000003000000000	1.39374	-2.23826	-0.178647	40.4916	40.6968	245.22	0.00507928	0.0102802	35.82	33.4	20	306	318	28.51	C11orf84(S310);	9863.84	C11orf84;	Q9BUA3;	p00751
CK084_HUMAN	Uncharacterized protein C11orf84 OS=Homo sapiens GN=C11orf84 PE=1 SV=3	AESPSPAPPPGLR	Phospho (ST)	678.321	40.3975	2	x'000003000000000	2.6605	-3.319	-0.868136	40.2852	40.8039	146.74	3.44986e-07	0.000443548	77.5	60.45	157	306	318	43.4	C11orf84(S310);	433341	C11orf84;	Q9BUA3;	p00752
MNX1_HUMAN	Motor neuron and pancreas homeobox protein 1 OS=Homo sapiens GN=MNX1 PE=1 SV=3	AESPSPPR	Phospho (ST)	460.698	24.7163	2	x'0000030000	1.99373	0.514477	0.514477	24.0393	24.7163	112.18	4.96798e-05	0.00162127	51.1	42.06	4	75	82	33.02	MNX1(S79);	25294.7	MNX1;	P50219;	p00753
MON1A_HUMAN	Vacuolar fusion protein MON1 homolog A OS=Homo sapiens GN=MON1A PE=1 SV=2	AESPTPGMAQGMEPGAGQEGAMFVHAR	Phospho (ST)	699.301	51.2381	4	x'00030000000000000000000000000	0.834535	0.834535	0.834535	51.2381	51.2381	41.7912	0.00165522	0.00165522	42.99	42.99	2	29	55	42.99	MON1A(S128);	22241.8	MON1A;	Q86VX9;	p00754
MON1A_HUMAN	Vacuolar fusion protein MON1 homolog A OS=Homo sapiens GN=MON1A PE=1 SV=2	AESPTPGMAQGMEPGAGQEGAMFVHAR	Phospho (ST)	932.063	51.7287	3	x'00030000000000000000000000000	0.904706	-2.29596	-1.57635	51.0614	51.7287	103.591	1.07036e-09	1.07036e-09	104.79	104.79	68	29	55	104.79	MON1A(S128);	377398	MON1A;	Q86VX9;	p00755
RHG17_HUMAN	Rho GTPase-activating protein 17 OS=Homo sapiens GN=ARHGAP17 PE=1 SV=1	AESSSGGGTVPSSAGILEQGPSPGDGSPPKPK	Phospho (ST)	754.604	44.7091	4	x'0000000000000000000000000003000000	-0.462117	-1.09906	-0.966367	44.6694	44.8399	136.25	0.0147264	0.0147264	33.55	33.55	3	549	580	19.63	ARHGAP17(S575);	13470.8	ARHGAP17;	Q68EM7;	p00756
RHG17_HUMAN	Rho GTPase-activating protein 17 OS=Homo sapiens GN=ARHGAP17 PE=1 SV=1	AESSSGGGTVPSSAGILEQGPSPGDGSPPKPK	Phospho (ST)	1005.8	44.6882	3	x'0000000000000000000000000003000000	0.850255	-1.63781	-0.841631	44.4359	44.8285	39.54	0.00376877	0.00376877	39.54	39.54	32	549	580	16.67	ARHGAP17(S575);	12199.6	ARHGAP17;	Q68EM7;	p00757
FCHO2_HUMAN	F-BAR domain only protein 2 OS=Homo sapiens GN=FCHO2 PE=1 SV=2	AESSSSISSSASLSAANTPTVGVSR	2 Phospho (ST)	838.365	52.7668	3	x'000330000000000000000000000	-0.331599	-0.331599	-0.331599	52.7668	52.7668	138.4	0.0158218	0.0158218	32.9	32.9	7	506	530	9.64	FCHO2(S508);FCHO2(S509);	26542.3	FCHO2;	Q0JRZ9;	p00758
FCHO2_HUMAN	F-BAR domain only protein 2 OS=Homo sapiens GN=FCHO2 PE=1 SV=2	AESSSSISSSASLSAANTPTVGVSR	Phospho (ST)	811.71	48.2585	3	x'000000000000000000300000000	0.485587	-1.04395	-0.402532	48.2499	48.504	137.42	3.57714e-07	0.000253977	79.63	73.494	267	506	530	41.13	FCHO2(T523);	114037	FCHO2;	Q0JRZ9;	p00759
SCAFB_HUMAN	Protein SCAF11 OS=Homo sapiens GN=SCAF11 PE=1 SV=2	AETASQSQRSPISDNSGCDAPGNSNPSLSVPSSAESEK	Phospho (ST)	982.924	40.9199	4	x'0000000000000000000000000003000000000000	0.872017	-2.17305	-1.0426	40.7479	41.197	427.12	0.00123803	0.00352951	45	42.4963	111	329	366	14.68	SCAF11(S355);	206227	SCAF11;	Q99590;	p00760
SCAFB_HUMAN	Protein SCAF11 OS=Homo sapiens GN=SCAF11 PE=1 SV=2	AETASQSQRSPISDNSGCDAPGNSNPSLSVPSSAESEK	Phospho (ST)	1310.23	40.8905	3	x'0000000000000000300000000000000000000000	0.336332	-1.03853	-0.885768	40.8319	40.9633	419.9	1.37593e-06	0.00120473	74.58	64.9525	59	329	366	17.59	SCAF11(S344);	250300	SCAF11;	Q99590;	p00761
ZBT40_HUMAN	Zinc finger and BTB domain-containing protein 40 OS=Homo sapiens GN=ZBTB40 PE=1 SV=4	AETEEAAHSVSQEMSVNSPTAQESQR	Phospho (ST)	961.74	38.481	3	x'0000000000000000000000003000	-0.231767	-2.2927	-1.57449	38.481	39.2374	148.41	5.82218e-08	0.000516532	87.04	60.9786	122	173	198	41.42	ZBTB40(S196);	453305	ZBTB40;	Q9NUA8;	p00762
BIG1_HUMAN	Brefeldin A-inhibited guanine nucleotide-exchange protein 1 OS=Homo sapiens GN=ARFGEF1 PE=1 SV=2	AETEKQSPPHGEAK	Phospho (ST)	530.238	18.8992	3	x'0003000000000000	1.89205	-0.658818	-0.658818	17.7571	18.8992	167.14	0.00318466	0.00827628	38.15	35.035	6	46	59	29.2	ARFGEF1(T48);	5774.7	ARFGEF1;	Q9Y6D6;	p00763
ARHGI_HUMAN	Rho guanine nucleotide exchange factor 18 OS=Homo sapiens GN=ARHGEF18 PE=1 SV=3	AETFAGYDCTNSPTK	Phospho (ST)	871.342	41.9245	2	x'00000000003000000	0.379739	-1.91823	-0.642856	41.8364	41.995	151.337	0.000191131	0.00442671	49.09	39.54	14	722	736	19.42	ARHGEF18(T731);	61649.1	ARHGEF18;	Q6ZSZ5;	p00764
AKP13_HUMAN	A-kinase anchor protein 13 OS=Homo sapiens GN=AKAP13 PE=1 SV=2	AETFGGFDSHQMNASK	Phospho (ST)	602.91	42.8143	3	x'000300000000000000	-0.307913	-0.490667	-0.490667	42.8107	42.9959	513.445	3.61843e-06	3.61843e-06	66.29	66.29	4	2465	2480	47.06	AKAP13(T2467);	6939.58	AKAP13;	Q12802;	p00765
EHBP1_HUMAN	EH domain-binding protein 1 OS=Homo sapiens GN=EHBP1 PE=1 SV=3	AETLELSDLYVSDK	Phospho (ST)	831.88	61.7575	2	x'0003000000000000	0.532573	-2.96978	0.532573	61.5494	61.7575	166.217	5.22764e-07	0.0399281	76.61	50.69	12	692	705	51.84	EHBP1(T694);	11834.6	EHBP1;	Q8NDI1;	p00766
HOMEZ_HUMAN	Homeobox and leucine zipper protein Homez OS=Homo sapiens GN=HOMEZ PE=1 SV=2	AETPPLPIPPPPPDIQPLER	Phospho (ST)	752.057	67.1983	3	x'0003000000000000000000	2.78454	-2.08864	0.16155	67.046	67.7385	64.95	0.000405196	0.0047751	46.89	40.245	76	449	468	46.89	HOMEZ(T451);	23515.4	HOMEZ;	Q8IX15;	p00767
IF2P_HUMAN	Eukaryotic translation initiation factor 5B OS=Homo sapiens GN=EIF5B PE=1 SV=4	AETPTAAEDDNEGDKK	NA	564.251	21.3149	3	x'000000000000000000	2.7087	-1.39253	-1.39253	21.3149	21.8992	493.407	6.89369e-05	6.89369e-05	55.01	55.01	5	299	314	55.01	EIF5B(298-314, no_mod);	5920.23	EIF5B;	O60841;	p00768
DNLI1_HUMAN	DNA ligase 1 OS=Homo sapiens GN=LIG1 PE=1 SV=1	AETPTESVSEPEVATK	Phospho (ST)	877.889	39.3545	2	x'000300000000000000	2.03219	-2.57504	-1.78816	39.0956	39.4345	385.6	1.50536e-09	0.000495799	102.39	71.57	80	193	208	32.52	LIG1(T195);	64309.4	LIG1;	P18858;	p00769
ZKSC1_HUMAN	Zinc finger protein with KRAB and SCAN domains 1 OS=Homo sapiens GN=ZKSCAN1 PE=1 SV=3	AETSEDSASRGETTGR	Phospho (ST)	578.571	22.6169	3	x'000000030000000000	-0.57252	-0.57252	-0.57252	22.6169	22.6169	125.501	0.00219793	0.00626273	38.82	36.435	4	281	296	18.77	ZKSCAN1(S287);	98079.4	ZKSCAN1;	P17029;	p00770
MECP2_HUMAN	Methyl-CpG-binding protein 2 OS=Homo sapiens GN=MECP2 PE=1 SV=1	AETSEGSGSAPAVPEASASPK	Phospho (ST)	1005.44	36.406	2	x'00000000000000000300000	0.409684	-1.88017	-1.0837	36.301	36.7961	68.49	3.7377e-06	0.000209157	68.49	58.265	31	62	82	30.89	MECP2(S78);	52926.6	MECP2;	P51608;	p00771
ACRBP_HUMAN	Acrosin-binding protein OS=Homo sapiens GN=ACRBP PE=2 SV=1	AETTCRLR	Phospho (ST)	543.743	28.7114	2	x'0003000000	1.13868	1.13868	1.13868	28.7114	28.7114	23.54	0.0520041	0.0520041	23.54	23.54	2	56	63	11.95	ACRBP(T58);	52074.6	ACRBP;	Q8NEB7;	p00772
UBA3_HUMAN	NEDD8-activating enzyme E1 catalytic subunit OS=Homo sapiens GN=UBA3 PE=1 SV=2	AEVAAEFLNDR	NA	617.807	47.606	2	x'0000000000000	-0.154021	-3.63977	-0.899807	47.3491	47.606	68.76	2.2019e-06	2.2019e-06	68.76	68.76	11	125	135	58.8	UBA3(124-135, no_mod);	14371.7	UBA3;	Q8TBC4;	p00773
MYH15_HUMAN	Myosin-15 OS=Homo sapiens GN=MYH15 PE=1 SV=5	AEVAESQVNK	NA	537.775	26.064	2	x'000000000000	-0.0279451	-0.0279451	-0.0279451	26.064	26.064	23.88	0.0689604	0.0689604	23.88	23.88	1	1922	1931	23.88	MYH15(1921-1931, no_mod);	8357.76	MYH15;	Q9Y2K3;	p00774
RN219_HUMAN	RING finger protein 219 OS=Homo sapiens GN=RNF219 PE=1 SV=1	AEVDNRSPQK	Phospho (ST)	612.275	19.9908	2	x'000000030000	0.135783	0.135783	0.135783	19.9908	19.9908	168.42	0.00913432	0.00913432	31.87	31.87	1	204	213	28.67	RNF219(S210);	7283.85	RNF219;	Q5W0B1;	p00775
FOPNL_HUMAN	LisH domain-containing protein FOPNL OS=Homo sapiens GN=FOPNL PE=1 SV=1	AEVFNALDDDR	NA	632.792	38.0073	2	x'0000000000000	-4.18418	-4.18418	-4.18418	38.0073	38.0073	27.29	0.0292088	0.0292088	27.29	27.29	1	30	40	19.62	FOPNL(29-40, no_mod);	9128.44	FOPNL;	Q96NB1;	p00776
DLDH_HUMAN	Dihydrolipoyl dehydrogenase, mitochondrial OS=Homo sapiens GN=DLD PE=1 SV=2	AEVITCDVLLVCIGR	NA	573.303	62.8758	3	x'00000000000000000	0.49974	-1.99897	-1.99897	62.7454	62.8938	57.29	0.023997	0.023997	28.94	28.94	4	301	315	16.44	DLD(300-315, no_mod);	699.73	DLD;	P09622;	p00777
DLDH_HUMAN	Dihydrolipoyl dehydrogenase, mitochondrial OS=Homo sapiens GN=DLD PE=1 SV=2	AEVITCDVLLVCIGR	NA	859.451	62.8895	2	x'00000000000000000	-1.49456	-3.92921	-2.50803	62.8177	62.9768	151.12	2.18579e-09	2.18579e-09	99.38	99.38	3	301	315	98.81	DLD(300-315, no_mod);	15532.3	DLD;	P09622;	p00778
SEPT9_HUMAN	Septin-9 OS=Homo sapiens GN=SEPT9 PE=1 SV=2	AEVLGHKTPEPAPR	Phospho (ST)	527.931	28.134	3	x'0000000030000000	-0.0613625	-1.0672	-0.365012	27.9307	28.134	308.904	0.00534109	0.00534109	35.82	35.82	4	135	148	35.82	09/09/18 00:00:00(T142);	24217.6	09/09/18 00:00:00;	Q9UHD8;	p00779
SYMC_HUMAN	Methionine--tRNA ligase, cytoplasmic OS=Homo sapiens GN=MARS PE=1 SV=2	AEVLISTVGPEDCVVPFLTRPK	NA	809.77	61.498	3	x'000000000000000000000000	-0.118288	-0.118288	-0.118288	61.498	61.498	137.17	0.00330324	0.00330324	34.96	34.96	1	26	47	34.96	MARS(25-47, no_mod);	7066.73	MARS;	P56192;	p00780
MYEF2_HUMAN	Myelin expression factor 2 OS=Homo sapiens GN=MYEF2 PE=1 SV=3	AEVPGATGGDSPHLQPAEPPGEPR	Phospho (ST)	816.039	42.3259	3	x'00000003000000000000000000	3.15978	-1.67437	-0.975014	42.1099	42.7456	69.97	3.23729e-06	3.59073e-05	69.97	63.34	101	7	30	56.71	MYEF2(T13);	558251	MYEF2;	Q9P2K5;	p00781
MYEF2_HUMAN	Myelin expression factor 2 OS=Homo sapiens GN=MYEF2 PE=1 SV=3	AEVPGATGGDSPHLQPAEPPGEPR	Phospho (ST)	1223.56	42.3203	2	x'00000003000000000000000000	-0.0523497	-0.624925	-0.0523497	42.3203	42.338	51.94	0.000205675	0.000205675	51.94	51.94	4	7	30	49.99	MYEF2(T13);	80199.8	MYEF2;	Q9P2K5;	p00782
TPM4_HUMAN	Tropomyosin alpha-4 chain OS=Homo sapiens GN=TPM4 PE=1 SV=3	AEVSELK	NA	388.214	28.0295	2	x'000000000	-0.516521	-0.516521	-0.516521	28.0295	28.0295	339.06	0.0798264	0.0798264	23.89	23.89	1	147	153	21.61	CCDC57(89-96, no_mod);TPM4(146-153, no_mod);	17200.8	CCDC57; TPM4;	Q2TAC2; P67936;	p00783
FLNB_HUMAN	Filamin-B OS=Homo sapiens GN=FLNB PE=1 SV=2	AEVSIQNNK	NA	501.765	24.6086	2	x'00000000000	0.542179	-1.71441	0.44233	24.3857	25.8489	697.07	9.08098e-05	9.08098e-05	51.77	51.77	23	1178	1186	35.12	FLNB(1177-1186, no_mod);	16157	FLNB;	O75369;	p00784
MLIP_HUMAN	Muscular LMNA-interacting protein OS=Homo sapiens GN=MLIP PE=1 SV=3	AEYVLIVDSEGEDEAASR	Phospho (ST)	1016.94	55.9118	2	x'00000000030000000000	0.431622	0.431622	0.431622	55.9118	55.9118	84.9137	6.85678e-08	0.0482049	85.67	54.93	2	127	144	51.08	MLIP(S135);	5872.56	MLIP;	Q5VWP3;	p00785
MLIP_HUMAN	Muscular LMNA-interacting protein OS=Homo sapiens GN=MLIP PE=1 SV=3	AEYVLIVDSEGEDEAASR	Phospho (Y)	1016.94	55.9118	2	x'00040000000000000000	0.431622	0.431622	0.431622	55.9118	55.9118	84.9137	0.00879266	0.00879266	34.59	34.59	1	127	144	10.4	MLIP(Y129);	2936.28	MLIP;	Q5VWP3;	p00786
ECHM_HUMAN	Enoyl-CoA hydratase, mitochondrial OS=Homo sapiens GN=ECHS1 PE=1 SV=4	AFAAGADIK	NA	432.235	34.4485	2	x'00000000000	2.01633	-0.743228	-0.395383	34.2229	35.0042	28.89	0.014268	0.014268	28.89	28.89	4	93	101	25.53	ECHS1(92-101, no_mod);	8796.92	ECHS1;	P30084;	p00787
SCRIB_HUMAN	Protein scribble homolog OS=Homo sapiens GN=SCRIB PE=1 SV=4	AFAAVPTSHPPEDAPAQPPTPGPAASPEQLSFR	2 Phospho (ST)	875.4	57.2694	4	x'00000000000000000000300000300000000	-0.532084	-0.532084	-0.532084	57.2694	57.2694	162.297	0.045258	0.0518278	29.66	29.1367	3	1323	1355	11.29	SCRIB(T1342);SCRIB(S1348);	28679.9	SCRIB;	Q14160;	p00788
SCRIB_HUMAN	Protein scribble homolog OS=Homo sapiens GN=SCRIB PE=1 SV=4	AFAAVPTSHPPEDAPAQPPTPGPAASPEQLSFR	2 Phospho (ST)	1166.86	57.2338	3	x'00000000000000000000300000000003000	-0.378835	-1.32235	-0.807704	56.7794	57.2338	491.89	0.00595341	0.0121333	38.49	36.05	7	1323	1355	10.69	SCRIB(T1342);SCRIB(S1353);	98637.6	SCRIB;	Q14160;	p00789
SCRIB_HUMAN	Protein scribble homolog OS=Homo sapiens GN=SCRIB PE=1 SV=4	AFAAVPTSHPPEDAPAQPPTPGPAASPEQLSFR	Phospho (ST)	855.409	53.6567	4	x'00000000000000000000300000000000000	1.15373	-1.30413	0.2057	53.6273	54.3612	595.251	0.000177691	0.0124604	53.15	43.3467	83	1323	1355	17.52	SCRIB(T1342);	330222	SCRIB;	Q14160;	p00790
SCRIB_HUMAN	Protein scribble homolog OS=Homo sapiens GN=SCRIB PE=1 SV=4	AFAAVPTSHPPEDAPAQPPTPGPAASPEQLSFR	Phospho (ST)	1140.21	53.851	3	x'00000000000000000000000000300000000	1.49198	-1.84369	0.350831	53.6339	54.4481	583.441	1.31813e-05	0.00378154	64.5	52.52	213	1323	1355	22.7	SCRIB(S1348);	154248	SCRIB;	Q14160;	p00791
TCPD_HUMAN	T-complex protein 1 subunit delta OS=Homo sapiens GN=CCT4 PE=1 SV=4	AFADAMEVIPSTLAENAGLNPISTVTELR	Oxidation (M)	1016.18	70.654	3	x'0000002000000000000000000000000	-1.17057	-2.35263	-1.17057	70.6206	70.654	390.144	3.84088e-06	3.84088e-06	67	67	2	453	481	66.39	CCT4(M458);	8427.67	CCT4;	P50991;	p00792
RICTR_HUMAN	Rapamycin-insensitive companion of mTOR OS=Homo sapiens GN=RICTOR PE=1 SV=1	AFAHDAGGLPSGTGGLVK	Phospho (ST)	578.946	45.9501	3	x'00000000000300000000	0.634439	0.634439	0.634439	45.9501	45.9501	189.687	0.036331	0.036331	27.89	27.89	2	1460	1477	27.89	RICTOR(S1470);	7881	RICTOR;	Q6R327;	p00793
PCBP2_HUMAN	Poly(rC)-binding protein 2 OS=Homo sapiens GN=PCBP2 PE=1 SV=1	AFAMIIDK	NA	454.749	48.6042	2	x'0000000000	-0.899191	-0.899191	-0.899191	48.6042	48.6042	225.904	0.0201544	0.0201544	27.96	27.96	2	71	78	27.96	PCBP1(70-78, no_mod);PCBP2(70-78, no_mod);	2905.68	PCBP1; PCBP2;	Q15365; Q15366;	p00794
PCBP1_HUMAN	Poly(rC)-binding protein 1 OS=Homo sapiens GN=PCBP1 PE=1 SV=2	AFAMIIDKLEEDINSSMTNSTAASRPPVTLR	NA	845.431	68.1088	4	x'000000000000000000000000000000000	2.13725	-0.704919	-0.704919	68.1088	71.5429	417.294	5.94437e-09	5.94437e-09	95.45	95.45	11	71	101	95.45	PCBP1(70-101, no_mod);	38772.6	PCBP1;	Q15365;	p00795
PCBP1_HUMAN	Poly(rC)-binding protein 1 OS=Homo sapiens GN=PCBP1 PE=1 SV=2	AFAMIIDKLEEDINSSMTNSTAASRPPVTLR	2 Oxidation (M)	853.429	62.4504	4	x'000020000000000002000000000000000	0.311172	-1.38987	-0.463093	62.1113	62.7018	363.124	3.32193e-06	3.32193e-06	68.86	68.86	10	71	101	68.86	PCBP1(M74);PCBP1(M87);	26114.3	PCBP1;	Q15365;	p00796
PCBP1_HUMAN	Poly(rC)-binding protein 1 OS=Homo sapiens GN=PCBP1 PE=1 SV=2	AFAMIIDKLEEDINSSMTNSTAASRPPVTLR	Oxidation (M)	849.43	62.9778	4	x'000000000000000002000000000000000	-0.571649	-1.46743	-0.571649	62.8279	63.4681	417.294	7.31644e-06	7.31644e-06	65.49	65.49	5	71	101	59.43	PCBP1(M87);	19922.7	PCBP1;	Q15365;	p00797
PCBP2_HUMAN	Poly(rC)-binding protein 2 OS=Homo sapiens GN=PCBP2 PE=1 SV=1	AFAMIIDKLEEDISSSMTNSTAASRPPVTLR	NA	838.679	71.9499	4	x'000000000000000000000000000000000	1.37106	-2.73557	-0.0376043	69.9772	72.1408	244.044	4.18486e-07	4.18486e-07	76.65	76.65	14	71	101	76.65	PCBP2(70-101, no_mod);	14115.1	PCBP2;	Q15366;	p00798
PCBP2_HUMAN	Poly(rC)-binding protein 2 OS=Homo sapiens GN=PCBP2 PE=1 SV=1	AFAMIIDKLEEDISSSMTNSTAASRPPVTLR	2 Oxidation (M)	846.676	63.1402	4	x'000020000000000002000000000000000	0.57824	-0.639731	-0.214032	63.1402	63.6771	225.904	3.20384e-05	3.20384e-05	58.57	58.57	4	71	101	58.57	PCBP2(M74);PCBP2(M87);	18018.9	PCBP2;	Q15366;	p00799
PCBP2_HUMAN	Poly(rC)-binding protein 2 OS=Homo sapiens GN=PCBP2 PE=1 SV=1	AFAMIIDKLEEDISSSMTNSTAASRPPVTLR	Oxidation (M)	842.678	70.0316	4	x'000020000000000000000000000000000	0.533166	-0.239108	-0.239108	63.902	70.0316	235.264	0.0145315	0.0145315	31.63	31.63	2	71	101	31.63	PCBP2(M74);	6001.63	PCBP2;	Q15366;	p00800
NXF1_HUMAN	Nuclear RNA export factor 1 OS=Homo sapiens GN=NXF1 PE=1 SV=1	AFAMPAPTPSSSPVPTLSPEQQEMLQAFSTQSGMNLEWSQK	Oxidation (M); Phospho (ST)	1133.77	72.0813	4	x'0000000000000000000000002000030000000000000	-0.74729	-0.74729	-0.74729	72.0813	72.0813	71.86	0.00201	0.00269249	42.14	41.278	10	547	587	37.83	NXF1(M570);NXF1(S575);	19151.2	NXF1;	Q9UBU9;	p00801
SYYC_HUMAN	Tyrosine--tRNA ligase, cytoplasmic OS=Homo sapiens GN=YARS PE=1 SV=4	AFCEPGNVENNGVLSFIK	NA	665.659	60.546	3	x'00000000000000000000	1.20614	-1.99854	-0.930312	60.4236	61.4972	280.76	3.19276e-06	3.19276e-06	68.85	68.85	56	248	265	68.85	YARS(247-265, no_mod);	27236.8	YARS;	P54577;	p00802
SYYC_HUMAN	Tyrosine--tRNA ligase, cytoplasmic OS=Homo sapiens GN=YARS PE=1 SV=4	AFCEPGNVENNGVLSFIK	NA	997.985	60.4531	2	x'00000000000000000000	2.61339	-5.51118	-0.716666	60.4161	61.495	107.48	4.43942e-10	4.43942e-10	107.48	107.48	76	248	265	107.48	YARS(247-265, no_mod);	98046.4	YARS;	P54577;	p00803
ACLY_HUMAN	ATP-citrate synthase OS=Homo sapiens GN=ACLY PE=1 SV=3	AFDSGIIPMEFVNK	Oxidation (M)	792.391	56.9809	2	x'0000000002000000	-1.76779	-1.76779	-1.76779	56.9809	56.9809	178.494	0.0172229	0.0172229	30.83	30.83	1	949	962	30.83	ACLY(M957);	8880.23	ACLY;	P53396;	p00804
DNJC8_HUMAN	DnaJ homolog subfamily C member 8 OS=Homo sapiens GN=DNAJC8 PE=1 SV=2	AFEAVDK	NA	390.2	29.7766	2	x'000000000	-0.128471	-1.28471	-1.28471	29.7237	29.9471	85.7	0.000743803	0.000743803	44.64	44.64	4	99	105	40.73	DNAJC8(98-105, no_mod);	5928.91	DNAJC8;	O75937;	p00805
ARFG1_HUMAN	ADP-ribosylation factor GTPase-activating protein 1 OS=Homo sapiens GN=ARFGAP1 PE=1 SV=2	AFEDWLNDDLGSYQGAQGNR	NA	752.671	61.6108	3	x'0000000000000000000000	1.99646	-1.40932	0.559648	61.3726	61.9585	337.19	5.47487e-05	5.47487e-05	57.62	57.62	41	163	182	56.35	ARFGAP1(162-182, no_mod);	9023.43	ARFGAP1;	Q8N6T3;	p00806
ARFG1_HUMAN	ADP-ribosylation factor GTPase-activating protein 1 OS=Homo sapiens GN=ARFGAP1 PE=1 SV=2	AFEDWLNDDLGSYQGAQGNR	NA	1128.5	61.5763	2	x'0000000000000000000000	3.86608	-1.27806	-0.213748	61.3879	61.7772	304.71	2.30801e-11	2.30801e-11	121.33	121.33	28	163	182	113.87	ARFGAP1(162-182, no_mod);	6665.17	ARFGAP1;	Q8N6T3;	p00807
AL9A1_HUMAN	4-trimethylaminobutyraldehyde dehydrogenase OS=Homo sapiens GN=ALDH9A1 PE=1 SV=3	AFEPATGR	NA	424.717	27.7712	2	x'0000000000	-0.0236011	-0.306814	-0.306814	27.7712	28.2937	37.72	0.00154675	0.00154675	37.72	37.72	3	31	38	28.18	ALDH9A1(30-38, no_mod);	29810.3	ALDH9A1;	P49189;	p00808
PA2G4_HUMAN	Proliferation-associated protein 2G4 OS=Homo sapiens GN=PA2G4 PE=1 SV=3	AFFSEVER	NA	492.744	44.7407	2	x'0000000000	3.59033	-8.91646	0.255218	44.3846	45.0017	207.58	0.000147	0.000147	50	50	43	264	271	50	PA2G4(263-271, no_mod);	26291.2	PA2G4;	Q9UQ80;	p00809
PP1RB_HUMAN	Protein phosphatase 1 regulatory subunit 11 OS=Homo sapiens GN=PPP1R11 PE=1 SV=1	AFGESSTESDEEEEEGCGHTHCVR	4 Phospho (ST)	1020.31	42.6825	3	x'00000333030000000000000000	-0.520944	-0.520944	-0.520944	42.6825	42.6825	86.12	4.88686e-09	0.00163581	86.12	42.456	5	69	92	49.24	PPP1R11(S73);PPP1R11(S74);PPP1R11(T75);PPP1R11(S77);	261570	PPP1R11;	O60927;	p00810
OTUB1_HUMAN	Ubiquitin thioesterase OTUB1 OS=Homo sapiens GN=OTUB1 PE=1 SV=2	AFGFSHLEALLDDSK	NA	550.61	61.4017	3	x'00000000000000000	0.67018	-1.89531	-1.13112	61.3354	61.9657	125.764	0.00022512	0.00022512	49.78	49.78	5	95	109	49.78	OTUB1(94-109, no_mod);	5462.87	OTUB1;	Q96FW1;	p00811
FGD3_HUMAN	FYVE, RhoGEF and PH domain-containing protein 3 OS=Homo sapiens GN=FGD3 PE=1 SV=1	AFGGAFSQDEDPSLSPDMPITSTSPVEPVVTTEGSSGAAGLEPR	Phospho (ST)	1118.51	69.9354	4	x'0000000000000003000000000000000000000000000000	1.04452	-4.05616	-0.0293064	68.3336	70.1317	168.83	1.77012e-07	0.000397802	83.01	71.3467	55	480	523	26.49	FGD3(S494);	87454.4	FGD3;	Q5JSP0;	p00812
ZN318_HUMAN	Zinc finger protein 318 OS=Homo sapiens GN=ZNF318 PE=1 SV=2	AFGGEEVILKGSPEEK	Phospho (ST)	590.617	45.238	3	x'000000000000300000	2.93809	-1.57336	0.343165	45.1478	45.2678	315.344	0.0311112	0.0311112	28.9	28.9	9	1409	1424	28.9	ZNF318(S1420);	26431.1	ZNF318;	Q5VUA4;	p00813
SDHA_HUMAN	Succinate dehydrogenase [ubiquinone] flavoprotein subunit, mitochondrial OS=Homo sapiens GN=SDHA PE=1 SV=2	AFGGQSLK	NA	404.222	30.4022	2	x'0000000000	0.567936	0.567936	0.567936	30.4022	30.4022	113.48	0.0197878	0.0197878	24.4	24.4	1	172	179	24.4	SDHA(171-179, no_mod);	5366.88	SDHA;	P31040;	p00814
FLNA_HUMAN	Filamin-A OS=Homo sapiens GN=FLNA PE=1 SV=4	AFGPGLQGGSAGSPAR	NA	715.362	37.7122	2	x'000000000000000000	1.06739	-1.48036	-1.48036	37.7122	37.9194	1321.94	4.40822e-07	4.40822e-07	76.17	76.17	4	1072	1087	76.17	FLNA(1071-1087, no_mod);	36704.8	FLNA;	P21333;	p00815
FLNA_HUMAN	Filamin-A OS=Homo sapiens GN=FLNA PE=1 SV=4	AFGPGLQGGSAGSPAR	Phospho (ST)	503.901	42.7097	3	x'000000000030000000	3.17827	-1.55434	0.49381	42.7097	43.0822	745.464	0.000138795	0.00783801	52.03	41.785	21	1072	1087	31.54	FLNA(S1081);	15810.8	FLNA;	P21333;	p00816
FLNA_HUMAN	Filamin-A OS=Homo sapiens GN=FLNA PE=1 SV=4	AFGPGLQGGSAGSPAR	Phospho (ST)	755.346	42.7931	2	x'000000000030000000	2.04218	-1.92155	-0.26447	42.5902	43.2334	229.63	2.45151e-06	1.97783e-05	69.52	63.62	213	1072	1087	57.72	FLNA(S1081);	59616.5	FLNA;	P21333;	p00817
PRC2C_HUMAN	Protein PRRC2C OS=Homo sapiens GN=PRRC2C PE=1 SV=4	AFGSGIDIKPGTPPIAGR	Phospho (ST)	611.981	50.4374	3	x'00003000000000000000	4.43444	-2.27616	0.162582	50.3752	50.9677	193.881	0.000432532	0.00814106	46.81	38.99	99	2662	2679	31.17	PRRC2C(S2665);	83793.2	PRRC2C;	Q9Y520;	p00818
PRC2C_HUMAN	Protein PRRC2C OS=Homo sapiens GN=PRRC2C PE=1 SV=4	AFGSGIDIKPGTPPIAGR	Phospho (ST)	917.469	50.4502	2	x'00000000000030000000	2.18995	-1.58545	2.18995	50.4502	50.663	375.271	6.35845e-05	0.0215755	55.02	40.865	17	2662	2679	28.31	PRRC2C(T2673);	70407	PRRC2C;	Q9Y520;	p00819
IF4B_HUMAN	Eukaryotic translation initiation factor 4B OS=Homo sapiens GN=EIF4B PE=1 SV=2	AFGSGYR	Phospho (ST)	419.169	36.4084	2	x'000030000	8.56122	-3.20452	-0.382628	36.2217	37.12	176.134	9.65379e-06	9.65379e-06	50.76	50.76	65	280	286	50.76	EIF4B(S283);	69660.9	EIF4B;	P23588;	p00820
IF4B_HUMAN	Eukaryotic translation initiation factor 4B OS=Homo sapiens GN=EIF4B PE=1 SV=2	AFGSGYRR	Phospho (ST)	497.219	29.7986	2	x	0.377863	-0.569314	0.377863	29.2929	30.5986	366.211	0.0090992	0.0090992	30.21	30.21	9	280	287	0	EIF4B(279-287, no_mod);	146973	EIF4B;	P23588;	p00821
HPLN4_HUMAN	Hyaluronan and proteoglycan link protein 4 OS=Homo sapiens GN=HAPLN4 PE=2 SV=1	AFGSYRGR	Phospho (ST)	497.219	29.7986	2	x'0000300000	0.377863	-0.569314	0.377863	29.2929	30.4287	29.4537	0.0090992	0.0090992	30.21	30.21	7	108	115	28.39	HAPLN4(S111);	146973	HAPLN4;	Q86UW8;	p00822
SRSF3_HUMAN	Serine/arginine-rich splicing factor 3 OS=Homo sapiens GN=SRSF3 PE=1 SV=1	AFGYYGPLR	NA	522.27	48.7481	2	x'00000000000	0.731877	-1.01389	0.731877	48.6726	49.1975	112.92	0.000127322	0.000127322	50.04	50.04	7	29	37	43.79	SRSF3(28-37, no_mod);	21317	SRSF3;	P84103;	p00823
TCPA_HUMAN	T-complex protein 1 subunit alpha OS=Homo sapiens GN=TCP1 PE=1 SV=1	AFHNEAQVNPER	NA	471.229	26.9974	3	x'00000000000000	0.893904	-0.424623	0.043242	26.3664	28.2056	401.91	0.00358043	0.00358043	38.04	38.04	7	469	480	37.7	TCP1(468-480, no_mod);	8988.13	TCP1;	P17987;	p00824
U5S1_HUMAN	116 kDa U5 small nuclear ribonucleoprotein component OS=Homo sapiens GN=EFTUD2 PE=1 SV=1	AFIPAIDSFGFETDLR	NA	899.957	69.9804	2	x'000000000000000000	2.37778	1.25424	2.37778	69.9804	69.9935	81.38	1.61567e-07	1.61567e-07	81.38	81.38	2	873	888	72.58	EFTUD2(872-888, no_mod);	8779.8	EFTUD2;	Q15029;	p00825
ZN564_HUMAN	Zinc finger protein 564 OS=Homo sapiens GN=ZNF564 PE=1 SV=1	AFISLPSVR	Phospho (ST)	535.276	57.8022	2	x'00000003000	0.868477	-0.647615	-0.647615	57.7787	57.8748	28.2837	0.0165902	0.0165902	29.04	29.04	7	177	185	17.12	ZNF564(S183);	16368.5	ZNF564;	Q8TBZ8;	p00826
HNRPM_HUMAN	Heterogeneous nuclear ribonucleoprotein M OS=Homo sapiens GN=HNRNPM PE=1 SV=3	AFITNIPFDVK	NA	632.85	59.78	2	x'0000000000000	1.77496	-1.27959	-0.915576	59.78	60.0783	1107.97	0.000238548	0.000238548	47.07	47.07	15	73	83	47.07	HNRNPM(72-83, no_mod);	11980.4	HNRNPM;	P52272;	p00827
KI67_HUMAN	Proliferation marker protein Ki-67 OS=Homo sapiens GN=MKI67 PE=1 SV=2	AFKESPK	Phospho (ST)	443.708	21.4211	2	x'000003000	0.252993	-1.03456	0.0496951	21.1635	24.1951	981.544	0.000406532	0.000406532	42.83	42.83	6	2524	2530	39.91	MKI67(S2528);	16806.4	MKI67;	P46013;	p00828
ZC3H1_HUMAN	Zinc finger C3H1 domain-containing protein OS=Homo sapiens GN=ZFC3H1 PE=1 SV=3	AFKPEETSSNSDPPSPPVLNNSHPVPR	Phospho (ST)	745.851	41.1458	4	x'00000003000000000000000000000	-0.316174	-2.8939	-0.866625	41.1397	41.5773	133.914	0.00136755	0.00457912	44.59	39.83	44	641	667	32.99	ZFC3H1(T647);	203543	ZFC3H1;	O60293;	p00829
ZC3H1_HUMAN	Zinc finger C3H1 domain-containing protein OS=Homo sapiens GN=ZFC3H1 PE=1 SV=3	AFKPEETSSNSDPPSPPVLNNSHPVPR	Phospho (ST)	994.132	41.3628	3	x'00000003000000000000000000000	0.404111	-2.80798	-1.71043	41.1496	42.5165	201.234	5.08331e-06	0.000727518	68.91	50.894	163	641	667	33.99	ZFC3H1(T647);	189025	ZFC3H1;	O60293;	p00830
P73_HUMAN	Tumor protein p73 OS=Homo sapiens GN=TP73 PE=1 SV=1	AFKQSPPAVPALGAGVK	Phospho (ST)	573.307	46.7868	3	x'0000030000000000000	0.710002	0.13338	0.23822	46.6406	46.9172	35.11	0.00558057	0.00558057	35.11	35.11	4	329	345	34.44	TP73(S333);	4438.22	TP73;	O15350;	p00831
RLA0_HUMAN	60S acidic ribosomal protein P0 OS=Homo sapiens GN=RPLP0 PE=1 SV=1	AFLADPSAFVAAAPVAAATTAAPAAAAAPAK	NA	918.162	65.8962	3	x'000000000000000000000000000000000	1.12449	0.230423	1.12449	65.3059	65.8962	259.09	6.07115e-05	6.07115e-05	51.99	51.99	3	267	297	51.99	RPLP0(266-297, no_mod);	28906	RPLP0;	P05388;	p00832
RLA0_HUMAN	60S acidic ribosomal protein P0 OS=Homo sapiens GN=RPLP0 PE=1 SV=1	AFLADPSAFVAAAPVAAATTAAPAAAAAPAKVEAK	NA	795.683	61.3145	4	x'0000000000000000000000000000000000000	-1.09951	-1.09951	-1.09951	61.3145	61.3145	142.67	0.0447678	0.0447678	22.81	22.81	1	267	301	22.81	RPLP0(266-301, no_mod);	6276.91	RPLP0;	P05388;	p00833
RLA0_HUMAN	60S acidic ribosomal protein P0 OS=Homo sapiens GN=RPLP0 PE=1 SV=1	AFLADPSAFVAAAPVAAATTAAPAAAAAPAKVEAK	NA	1060.57	61.2949	3	x'0000000000000000000000000000000000000	-0.855381	-0.855381	-0.855381	61.2949	61.2949	142.67	0.00189888	0.00189888	36.56	36.56	1	267	301	36.56	RPLP0(266-301, no_mod);	7794.24	RPLP0;	P05388;	p00834
RLA0_HUMAN	60S acidic ribosomal protein P0 OS=Homo sapiens GN=RPLP0 PE=1 SV=1	AFLADPSAFVAAAPVAAATTAAPAAAAAPAKVEAKEESEESDEDMGFGLFD	2 Phospho (ST)	1289.83	72.2044	4	x'00000000000000000003300000000000000000000000000000000	3.86048	-1.18286	-0.25178	72.171	72.3334	49.5	0.000397756	0.000611607	49.5	48.2033	102	267	317	44.03	RPLP0(T285);RPLP0(T286);	237125	RPLP0;	P05388;	p00835
MACF1_HUMAN	Microtubule-actin cross-linking factor 1, isoforms 1/2/3/5 OS=Homo sapiens GN=MACF1 PE=1 SV=4	AFLAELEQNSPK	Phospho (ST)	476.226	54.8022	3	x'00000000003000	0.67618	0.549923	0.549923	54.8022	54.9735	243.147	0.00840652	0.00840652	36.25	36.25	2	4512	4523	36.25	MACF1(S4521);	2993.24	MACF1;	Q9UPN3;	p00836
MACF1_HUMAN	Microtubule-actin cross-linking factor 1, isoforms 1/2/3/5 OS=Homo sapiens GN=MACF1 PE=1 SV=4	AFLAELEQNSPK	Phospho (ST)	713.835	54.9238	2	x'00000000003000	9.73579	-2.51113	0.0420859	54.7616	55.2294	350.744	3.11406e-06	3.11406e-06	69.02	69.02	96	4512	4523	69.02	MACF1(S4521);	72208.4	MACF1;	Q9UPN3;	p00837
CDT1_HUMAN	DNA replication factor Cdt1 OS=Homo sapiens GN=CDT1 PE=1 SV=3	AFLASLSPAMVVPEDQLTR	Phospho (ST)	709.019	70.7577	3	x'000003000000000000000	1.77916	-1.29989	0.493872	70.6139	71.1413	67.56	0.000225109	0.000225109	51.07	51.07	44	312	330	44.45	CDT1(S316);	12678.7	CDT1;	Q9H211;	p00838
CDT1_HUMAN	DNA replication factor Cdt1 OS=Homo sapiens GN=CDT1 PE=1 SV=3	AFLASLSPAMVVPEDQLTR	Phospho (ST)	1063.03	70.9101	2	x'000003000000000000000	7.07376	-0.270712	1.42418	70.6334	70.9101	166.53	1.36963e-10	1.56129e-08	113.09	101.31	48	312	330	81.76	CDT1(S316);	39203.3	CDT1;	Q9H211;	p00839
GSTP1_HUMAN	Glutathione S-transferase P OS=Homo sapiens GN=GSTP1 PE=1 SV=2	AFLASPEYVNLPINGNGK	NA	952.499	58.4443	2	x'00000000000000000000	-0.926966	-1.2843	-1.2843	58.4443	58.4593	348.13	3.752e-05	3.752e-05	56.87	56.87	2	192	209	53.65	GSTP1(191-209, no_mod);	23268.1	GSTP1;	P09211;	p00840
PPP5_HUMAN	Serine/threonine-protein phosphatase 5 OS=Homo sapiens GN=PPP5C PE=1 SV=1	AFLEENNLDYIIR	NA	805.416	60.7006	2	x'000000000000000	1.39233	-0.609144	1.21829	60.6956	60.7006	60.38	1.85077e-05	1.85077e-05	60.38	60.38	3	413	425	60.38	PPP5C(412-425, no_mod);	8696.46	PPP5C;	P53041;	p00841
RL34_HUMAN	60S ribosomal protein L34 OS=Homo sapiens GN=RPL34 PE=1 SV=3	AFLIEEQK	NA	489.269	42.4911	2	x'0000000000	0.787487	-1.64973	-0.461843	42.4224	43.8	39.01	0.00123091	0.00123091	39.01	39.01	20	94	101	39.01	RPL34(93-101, no_mod);	8487.17	RPL34;	P49207;	p00842
SGK3_HUMAN	Serine/threonine-protein kinase Sgk3 OS=Homo sapiens GN=SGK3 PE=1 SV=1	AFLQMDSPK	Phospho (ST)	558.744	50.6972	2	x'00000003000	-0.32363	-0.969097	-0.32363	50.6972	50.8437	22.68	0.0647413	0.0647413	22.68	22.68	2	115	123	22.68	SGK3(S121);	7734.71	SGK3;	Q96BR1;	p00843
RGAP1_HUMAN	Rac GTPase-activating protein 1 OS=Homo sapiens GN=RACGAP1 PE=1 SV=1	AFMEAAEITDEDNSIAAMYQAVGELPQANR	NA	1085.84	71.4263	3	x'00000000000000000000000000000000	-0.386851	-0.386851	-0.386851	71.4263	71.4263	168.9	0.000685527	0.000685527	47.5	47.5	1	441	470	45.09	RACGAP1(440-470, no_mod);	5933.7	RACGAP1;	Q9H0H5;	p00844
KI67_HUMAN	Proliferation marker protein Ki-67 OS=Homo sapiens GN=MKI67 PE=1 SV=2	AFMESPK	Oxidation (M); Phospho (ST)	453.178	37.7259	2	x'000203000	-0.288608	-0.288608	-0.288608	37.7259	37.7259	1029.77	0.0195006	0.0195006	23.28	23.28	1	1675	1681	23.28	MKI67(M1677);MKI67(S1679);	5723.62	MKI67;	P46013;	p00845
KI67_HUMAN	Proliferation marker protein Ki-67 OS=Homo sapiens GN=MKI67 PE=1 SV=2	AFMESPK	Phospho (ST)	445.182	37.5017	2	x'000003000	2.56431	-2.86151	2.56431	37.3502	38.118	363.09	0.00320467	0.00320467	30.74	30.74	47	1675	1681	20.78	MKI67(S1679);	34190.3	MKI67;	P46013;	p00846
RL3_HUMAN	60S ribosomal protein L3 OS=Homo sapiens GN=RPL3 PE=1 SV=2	AFMGPLK	NA	382.213	41.8214	2	x'000000000	0.166577	0.166577	0.166577	41.8214	41.8214	118.62	0.0909519	0.0909519	23.54	23.54	1	387	393	23.54	RPL3(386-393, no_mod);	8321.48	RPL3;	P39023;	p00847
KI67_HUMAN	Proliferation marker protein Ki-67 OS=Homo sapiens GN=MKI67 PE=1 SV=2	AFMGTPVQK	Oxidation (M); Phospho (ST)	537.739	40.0797	2	x'00020300000	2.01497	0.0586886	0.0586886	39.7842	40.0797	981.544	0.0414942	0.0414942	24.63	24.63	2	1189	1197	24.63	MKI67(M1191);MKI67(T1193);	11051.8	MKI67;	P46013;	p00848
KI67_HUMAN	Proliferation marker protein Ki-67 OS=Homo sapiens GN=MKI67 PE=1 SV=2	AFMGTPVQK	Phospho (ST)	529.741	39.9565	2	x'00000300000	2.12016	-2.5703	0.0208044	39.6759	40.2857	591.461	0.00370287	0.00370287	35.65	35.65	88	1189	1197	35.65	MKI67(T1193);	27345.6	MKI67;	P46013;	p00849
KCC1B_HUMAN	Calcium/calmodulin-dependent protein kinase type 1B OS=Homo sapiens GN=PNCK PE=2 SV=2	AFNATSFLR	Phospho (ST)	553.756	59.5253	2	x'00000300000	0.330169	0.00452286	0.00452286	59.4085	59.5253	50.39	0.000159513	0.00112873	50.39	44.795	6	300	308	39.2	PNCK(T304);	20438.6	PNCK;	Q6P2M8;	p00850
ZN320_HUMAN	Zinc finger protein 320 OS=Homo sapiens GN=ZNF320 PE=1 SV=1	AFNSPSHLIR	Phospho (ST)	407.865	40.7867	3	x'000030000000	0.315426	0.315426	0.315426	40.7867	40.7867	35.67	0.00470218	0.00470218	35.67	35.67	1	449	458	19.6	ZNF320(S452);	1076.88	ZNF320;	A2RRD8;	p00851
ZN320_HUMAN	Zinc finger protein 320 OS=Homo sapiens GN=ZNF320 PE=1 SV=1	AFNSPSHLIR	Phospho (ST)	611.292	40.9637	2	x'000030000000	-1.10522	-1.10522	-1.10522	40.9637	40.9637	40.4	0.0014729	0.0014729	40.4	40.4	1	449	458	19.95	ZNF320(S452);	18769.1	ZNF320;	A2RRD8;	p00852
ZN761_HUMAN	Zinc finger protein 761 OS=Homo sapiens GN=ZNF761 PE=2 SV=2	AFNYSSLLR	Phospho (ST)	575.771	59.9622	2	x'00000030000	4.04166	4.04166	4.04166	59.9622	59.9622	27.6537	0.0224249	0.0224249	28.41	28.41	1	223	231	8.28	ZNF761(S228);ZNF813(S228);ZNF816(S242);	3333.13	ZNF761; ZNF813; ZNF816;	Q86XN6; Q6ZN06; Q0VGE8;	p00853
GLYM_HUMAN	Serine hydroxymethyltransferase, mitochondrial OS=Homo sapiens GN=SHMT2 PE=1 SV=3	AFPMPGFDEH	NA	574.248	54.9495	2	x'000000000000	-0.846068	-0.846068	-0.846068	54.9495	54.9495	176.19	0.0726726	0.0726726	22.39	22.39	1	495	504	22.39	SHMT2(494-504, no_mod);	7508.85	SHMT2;	P34897;	p00854
HEXI1_HUMAN	Protein HEXIM1 OS=Homo sapiens GN=HEXIM1 PE=1 SV=1	AFPQLGGRPGPEGEGSLESQPPPLQTQACPESSCLR	Phospho (ST)	979.451	54.0698	4	x'00000000000000000003000000000000000000	-1.03915	-1.03915	-1.03915	54.0698	54.0698	37.0912	0.00555203	0.0100274	38.29	36.205	2	51	86	12.83	HEXIM1(S69);	28217.1	HEXIM1;	O94992;	p00855
NEUT_HUMAN	Neurotensin/neuromedin N OS=Homo sapiens GN=NTS PE=1 SV=2	AFQHWELIQEDILDTGNDK	NA	758.033	59.9711	3	x'000000000000000000000	-2.28218	-2.28218	-2.28218	59.9711	59.9711	71.38	2.42351e-06	2.42351e-06	71.38	71.38	1	115	133	71.38	NTS(114-133, no_mod);	4959.06	NTS;	P30990;	p00856
COIL_HUMAN	Coilin OS=Homo sapiens GN=COIL PE=1 SV=1	AFQLEEGEETEPDCK	Phospho (ST)	621.245	45.9043	3	x'00000000003000000	0.268177	-0.812055	-0.812055	45.9043	45.9323	306.484	0.0931507	0.0931507	22.04	22.04	2	113	127	22.04	COIL(T122);	16228.7	COIL;	P38432;	p00857
COIL_HUMAN	Coilin OS=Homo sapiens GN=COIL PE=1 SV=1	AFQLEEGEETEPDCK	Phospho (ST)	931.364	45.9416	2	x'00000000003000000	8.08555	-2.8027	-0.523993	45.8309	46.2293	130.9	3.6491e-08	3.6491e-08	86.11	86.11	60	113	127	86.11	COIL(T122);	17501.4	COIL;	P38432;	p00858
ZSC30_HUMAN	Zinc finger and SCAN domain-containing protein 30 OS=Homo sapiens GN=ZSCAN30 PE=1 SV=1	AFRGSSELIR	NA	568.32	53.4042	2	x'000000000000	8.68658	8.68658	8.68658	53.4042	53.4042	20.64	0.098811	0.098811	20.64	20.64	1	365	374	12.85	ZSCAN30(364-374, no_mod);	9856.11	ZSCAN30;	Q86W11;	p00859
HSP74_HUMAN	Heat shock 70 kDa protein 4 OS=Homo sapiens GN=HSPA4 PE=1 SV=4	AFSDPFVEAEK	Phospho (ST)	660.282	58.0089	2	x'0003000000000	1.45235	-1.41444	0.117554	57.8209	58.312	202.23	3.34995e-06	3.34995e-06	67.18	67.18	56	74	84	67.18	HSPA4(S76);	47764	HSPA4;	P34932;	p00860
CDA7L_HUMAN	Cell division cycle-associated 7-like protein OS=Homo sapiens GN=CDCA7L PE=1 SV=2	AFSEGQITR	Phospho (ST)	544.742	41.4116	2	x'00030000000	1.36371	-2.0019	-0.67772	41.4116	41.6906	103.27	3.28117e-05	3.28117e-05	56.84	56.84	40	259	267	55.09	CDCA7L(S261);	27181.5	CDCA7L;	Q96GN5;	p00861
FNIP1_HUMAN	Folliculin-interacting protein 1 OS=Homo sapiens GN=FNIP1 PE=1 SV=3	AFSEQGPLR	Phospho (ST)	542.745	44.2637	2	x'00030000000	1.75546	-1.16108	0.204896	44.2637	44.7062	42.1	0.000958805	0.000958805	42.1	42.1	12	218	226	40.42	FNIP1(S220);	1924.76	FNIP1;	Q8TF40;	p00862
SHRM4_HUMAN	Protein Shroom4 OS=Homo sapiens GN=SHROOM4 PE=1 SV=3	AFSESHISLAPQSTR	Phospho (ST)	855.897	45.143	2	x'00000300000000000	0.0690148	0.0690148	0.0690148	45.143	45.143	46.75	0.000532599	0.00422334	46.75	40.89	2	1057	1071	21.75	SHROOM4(S1061);	25952.4	SHROOM4;	Q9ULL8;	p00863
DACT3_HUMAN	Dapper homolog 3 OS=Homo sapiens GN=DACT3 PE=1 SV=2	AFSFPVSPER	Phospho (ST)	608.774	57.8916	2	x'000300000000	1.42818	-1.66512	-0.00329074	57.8916	58.1296	60.67	1.24699e-05	1.24699e-05	60.67	60.67	12	4	13	53	DACT3(S6);	9763.3	DACT3;	Q96B18;	p00864
GRP2_HUMAN	RAS guanyl-releasing protein 2 OS=Homo sapiens GN=RASGRP2 PE=1 SV=1	AFSFSLPRPGR	2 Phospho (ST)	465.539	62.6928	3	x'0003030000000	0.172216	0.172216	0.172216	62.6928	62.6928	70.5	0.0149801	0.0149801	30.34	30.34	1	574	584	29.42	RASGRP2(S576);RASGRP2(S578);	2486.44	RASGRP2;	Q7LDG7;	p00865
GRP2_HUMAN	RAS guanyl-releasing protein 2 OS=Homo sapiens GN=RASGRP2 PE=1 SV=1	AFSFSLPRPGR	2 Phospho (ST)	697.804	62.6187	2	x'0003030000000	0.851036	-2.16276	-0.842427	62.4961	63.1012	70.38	0.000784028	0.000784028	42.96	42.96	12	574	584	37.58	RASGRP2(S576);RASGRP2(S578);	11015.6	RASGRP2;	Q7LDG7;	p00866
GRP2_HUMAN	RAS guanyl-releasing protein 2 OS=Homo sapiens GN=RASGRP2 PE=1 SV=1	AFSFSLPRPGR	Phospho (ST)	438.884	55.6189	3	x'0000030000000	2.26319	-1.39081	-0.477304	55.0222	56.1441	115.394	0.000205334	0.0016073	49.64	43.81	165	574	584	35.16	RASGRP2(S578);	50496.1	RASGRP2;	Q7LDG7;	p00867
GRP2_HUMAN	RAS guanyl-releasing protein 2 OS=Homo sapiens GN=RASGRP2 PE=1 SV=1	AFSFSLPRPGR	Phospho (ST)	657.822	55.1943	2	x'0003000000000	3.08229	-1.33295	-0.556474	55.0191	56.3767	77.56	0.000156842	0.00428987	50.81	42.16	61	574	584	23.81	RASGRP2(S576);	52625.8	RASGRP2;	Q7LDG7;	p00868
ESTD_HUMAN	S-formylglutathione hydrolase OS=Homo sapiens GN=ESD PE=1 SV=2	AFSGYLGTDQSK	NA	637.307	40.4736	2	x'00000000000000	-0.695428	-0.695428	-0.695428	40.4736	40.4736	68.69	0.0397794	0.0397794	30.55	30.55	1	187	198	30.55	ESD(186-198, no_mod);	10962.7	ESD;	P10768;	p00869
ZN607_HUMAN	NA	AFSHLTDLRK	NA	396.553	42.112	3	x'000000000000	-9.53284	-9.53284	-9.53284	42.112	42.112	25.9137	0.0321841	0.0321841	26.67	26.67	1	150	159	13.17	ZNF607(149-159, no_mod);	969.54	ZNF607;	Q96SK3;	p00870
MACF1_HUMAN	Microtubule-actin cross-linking factor 1, isoforms 1/2/3/5 OS=Homo sapiens GN=MACF1 PE=1 SV=4	AFSIDIIR	Phospho (ST)	507.755	63.7435	2	x'0003000000	-0.677853	-0.677853	-0.677853	63.7435	63.7435	440.577	0.051831	0.051831	23.96	23.96	1	5716	5723	23.96	MACF1(S5718);	2006.13	MACF1;	Q9UPN3;	p00871
DAPLE_HUMAN	Protein Daple OS=Homo sapiens GN=CCDC88C PE=1 SV=3	AFSLASADLLR	Phospho (ST)	622.31	66.1193	2	x'0003000000000	8.50306	-1.87832	2.24207	65.6614	66.1521	155.244	2.04013e-06	2.04013e-06	68.89	68.89	40	1804	1814	49.2	CCDC88C(S1806);	14298.1	CCDC88C;	Q9P219;	p00872
KI13A_HUMAN	Kinesin-like protein KIF13A OS=Homo sapiens GN=KIF13A PE=1 SV=2	AFSPQPPK	Phospho (ST)	476.221	36.6945	2	x'0003000000	-0.465055	-0.465055	-0.465055	36.6945	36.6945	189.37	0.040688	0.040688	23.97	23.97	1	1458	1465	23.97	KIF13A(S1460);	5454.91	KIF13A;	Q9H1H9;	p00873
HNRPQ_HUMAN	Heterogeneous nuclear ribonucleoprotein Q OS=Homo sapiens GN=SYNCRIP PE=1 SV=2	AFSQFGK	NA	392.703	34.138	2	x'000000000	-1.75264	-1.75264	-1.75264	34.138	34.138	256.06	0.0397233	0.0397233	19.26	19.26	1	357	363	19.26	SYNCRIP(356-363, no_mod);	7725.91	SYNCRIP;	O60506;	p00874
K2C8_HUMAN	Keratin, type II cytoskeletal 8 OS=Homo sapiens GN=KRT8 PE=1 SV=7	AFSSRSYTSGPGSR	2 Phospho (ST)	540.547	36.9959	3	x'0000300030000000	0.682063	0.682063	0.682063	36.9959	36.9959	1367.68	0.016277	0.0406934	29.33	26.3217	6	19	32	23.18	KRT8(S22);KRT8(T26);	20096.5	KRT8;	P05787;	p00875
K2C8_HUMAN	Keratin, type II cytoskeletal 8 OS=Homo sapiens GN=KRT8 PE=1 SV=7	AFSSRSYTSGPGSR	Phospho (ST)	513.892	30.9531	3	x'0003000000000000	-0.157281	-0.157281	-0.157281	30.9531	30.9531	1367.68	0.0116922	0.0266917	32.12	29.745	4	19	32	5.77	KRT8(S21);	35799.9	KRT8;	P05787;	p00876
K2C8_HUMAN	Keratin, type II cytoskeletal 8 OS=Homo sapiens GN=KRT8 PE=1 SV=7	AFSSRSYTSGPGSR	Phospho (ST); Phospho (Y)	540.547	36.9959	3	x'0003000400000000	0.682063	0.682063	0.682063	36.9959	36.9959	1367.68	0.0215563	0.0215563	28.11	28.11	4	19	32	4.53	KRT8(S21);KRT8(Y25);	13397.7	KRT8;	P05787;	p00877
SRSF7_HUMAN	Serine/arginine-rich splicing factor 7 OS=Homo sapiens GN=SRSF7 PE=1 SV=1	AFSYYGPLR	NA	537.275	48.2987	2	x'00000000000	0.0969666	0.0969666	0.0969666	48.2987	48.2987	281.567	0.0116624	0.0116624	35.02	35.02	1	30	38	35.02	SRSF7(29-38, no_mod);	16994.9	SRSF7;	Q16629;	p00878
ACADM_HUMAN	Medium-chain specific acyl-CoA dehydrogenase, mitochondrial OS=Homo sapiens GN=ACADM PE=1 SV=1	AFTGFIVEADTPGIQIGR	NA	631.336	62.9579	3	x'00000000000000000000	-0.489692	-0.489692	-0.489692	62.9579	62.9579	104.12	0.00479299	0.00479299	37.75	37.75	1	218	235	37.75	ACADM(217-235, no_mod);	4354.37	ACADM;	P11310;	p00879
PUR2_HUMAN	Trifunctional purine biosynthetic protein adenosine-3 OS=Homo sapiens GN=GART PE=1 SV=1	AFTKPEEACSFILSADFPALVVK	NA	847.442	66.5906	3	x'0000000000000000000000000	0.0960893	-1.23892	-0.589138	66.321	66.5906	387.51	0.000417123	0.000417123	46.14	46.14	5	126	148	46.14	GART(125-148, no_mod);	16613.2	GART;	P22102;	p00880
PUR2_HUMAN	Trifunctional purine biosynthetic protein adenosine-3 OS=Homo sapiens GN=GART PE=1 SV=1	AFTKPEEACSFILSADFPALVVK	Phospho (ST)	874.098	70.8905	3	x'0003000000000000000000000	0.870471	0.652853	0.652853	70.8905	70.8995	387.51	0.00130735	0.00130735	43.43	43.43	4	126	148	26.28	GART(T128);	14321.9	GART;	P22102;	p00881
C1QBP_HUMAN	Complement component 1 Q subcomponent-binding protein, mitochondrial OS=Homo sapiens GN=C1QBP PE=1 SV=1	AFVDFLSDEIK	NA	642.331	63.5828	2	x'0000000000000	0.82018	0.53951	0.82018	63.3899	63.5828	85.78	0.00365033	0.00365033	36.28	36.28	2	81	91	36.28	C1QBP(80-91, no_mod);	6560.45	C1QBP;	Q07021;	p00882
C1QBP_HUMAN	Complement component 1 Q subcomponent-binding protein, mitochondrial OS=Homo sapiens GN=C1QBP PE=1 SV=1	AFVDFLSDEIKEER	NA	566.618	58.7613	3	x'0000000000000000	1.74855	-2.14105	-0.320008	58.6444	59.1766	174.004	2.53e-06	2.53e-06	70	70	44	81	94	68.5	C1QBP(80-94, no_mod);	30382.9	C1QBP;	Q07021;	p00883
KRI1_HUMAN	Protein KRI1 homolog OS=Homo sapiens GN=KRI1 PE=1 SV=3	AFVEDSEDEDGAGEGGSSLLQK	Phospho (ST)	773.988	51.5461	3	x'000000300000000000000000	6.89232	-1.7107	-0.895668	51.4599	51.8059	376.794	4.52828e-08	0.0361577	87.54	47.9067	150	166	187	55.87	KRI1(S171);	188475	KRI1;	Q8N9T8;	p00884
KRI1_HUMAN	Protein KRI1 homolog OS=Homo sapiens GN=KRI1 PE=1 SV=3	AFVEDSEDEDGAGEGGSSLLQK	Phospho (ST)	1160.48	51.5103	2	x'000000300000000000000000	4.01	-2.19971	-0.216047	51.368	51.7355	293.844	9.21085e-15	0.000937406	154.49	81.6167	222	166	187	104.16	KRI1(S171);	172585	KRI1;	Q8N9T8;	p00885
KRI1_HUMAN	Protein KRI1 homolog OS=Homo sapiens GN=KRI1 PE=1 SV=3	AFVEDSEDEDGAGEGGSSLLQKR	Phospho (ST)	826.022	45.8676	3	x'0000003000000000000000000	-0.101816	-0.101816	-0.101816	45.8676	45.8676	95.28	0.0296259	0.0296259	30.04	30.04	1	166	188	28.99	KRI1(S171);	5708.87	KRI1;	Q8N9T8;	p00886
TBA1B_HUMAN	Tubulin alpha-1B chain OS=Homo sapiens GN=TUBA1B PE=1 SV=1	AFVHWYVGEGMEEGEFSEAR	NA	777.345	57.0396	3	x'0000000000000000000000	1.65349	-7.69818	-1.54873	55.6544	70.8168	1124.43	5.31124e-08	0.00107313	87.92	63.188	49	403	422	85.29	TUBA1A(402-422, no_mod);TUBA1B(402-422, no_mod);TUBA1C(402-422, no_mod);TUBA3C(402-422, no_mod);TUBA3E(402-422, no_mod);TUBA4A(402-422, no_mod);TUBA8(402-422, no_mod);	172770	TUBA1A; TUBA1B; TUBA1C; TUBA3C; TUBA3E; TUBA4A; TUBA8;	Q71U36; P68363; Q9BQE3; Q13748; Q6PEY2; P68366; Q9NY65;	p00887
TBA1B_HUMAN	Tubulin alpha-1B chain OS=Homo sapiens GN=TUBA1B PE=1 SV=1	AFVHWYVGEGMEEGEFSEAR	Oxidation (M)	782.675	51.8151	3	x'0000000000020000000000	0.721533	-1.32537	-1.32537	51.8151	52.034	636.8	4.83221e-06	4.83221e-06	67.76	67.76	3	403	422	67.76	TUBA1A(M413);TUBA1B(M413);TUBA1C(M413);TUBA3C(M413);TUBA3E(M413);TUBA4A(M413);TUBA8(M413);	6613.66	TUBA1A; TUBA1B; TUBA1C; TUBA3C; TUBA3E; TUBA4A; TUBA8;	Q71U36; P68363; Q9BQE3; Q13748; Q6PEY2; P68366; Q9NY65;	p00888
TBA4A_HUMAN	Tubulin alpha-4A chain OS=Homo sapiens GN=TUBA4A PE=1 SV=1	AFVHWYVGEGMEEGEFSEAREDMAALEK	Phospho (ST)	825.104	64.4682	4	x'000000000000000003000000000000	0.474156	-0.108301	0.474156	64.4682	64.5922	879.967	0.000466114	0.000466114	49.09	49.09	5	403	430	33.86	TUBA1A(S419);TUBA1B(S419);TUBA1C(S419);TUBA4A(S419);	32010.7	TUBA1A; TUBA1B; TUBA1C; TUBA4A;	Q71U36; P68363; Q9BQE3; P68366;	p00889
AAGAB_HUMAN	Alpha- and gamma-adaptin-binding protein p34 OS=Homo sapiens GN=AAGAB PE=1 SV=1	AFWMAIGGDRDEIEGLSSDEEH	2 Phospho (ST)	875.34	69.8984	3	x'000000000000000003300000	0.805948	-1.93901	-0.852461	69.2026	70.4295	120.05	0.000102813	0.000102813	52.26	52.26	60	294	315	52.26	AAGAB(S310);AAGAB(S311);	33232.6	AAGAB;	Q6PD74;	p00890
AAGAB_HUMAN	Alpha- and gamma-adaptin-binding protein p34 OS=Homo sapiens GN=AAGAB PE=1 SV=1	AFWMAIGGDRDEIEGLSSDEEH	2 Phospho (ST)	1312.5	70.005	2	x'000000000000000003300000	1.73465	-3.29776	-1.31529	70.005	70.4027	120.05	1.70525e-11	1.70525e-11	120.05	120.05	34	294	315	120.05	AAGAB(S310);AAGAB(S311);	62557.5	AAGAB;	Q6PD74;	p00891
AAGAB_HUMAN	Alpha- and gamma-adaptin-binding protein p34 OS=Homo sapiens GN=AAGAB PE=1 SV=1	AFWMAIGGDRDEIEGLSSDEEH	Oxidation (M); 2 Phospho (ST)	880.678	65.2409	3	x'000020000000000003300000	7.4634	-1.25578	3.4278	64.7989	70.2631	97.99	5.94508e-06	0.00252647	65	50.39	45	294	315	65	AAGAB(M297);AAGAB(S310);AAGAB(S311);	45353.1	AAGAB;	Q6PD74;	p00892
AAGAB_HUMAN	Alpha- and gamma-adaptin-binding protein p34 OS=Homo sapiens GN=AAGAB PE=1 SV=1	AFWMAIGGDRDEIEGLSSDEEH	Phospho (ST)	848.685	64.3768	3	x'000000000000000003000000	0.38458	-0.842303	0.23122	64.3632	64.3902	101.42	0.00658577	0.0149228	35.67	32.93	5	294	315	30.19	AAGAB(S310);	89580.8	AAGAB;	Q6PD74;	p00893
PSME2_HUMAN	Proteasome activator complex subunit 2 OS=Homo sapiens GN=PSME2 PE=1 SV=4	AFYAELYHIISSNLEK	NA	633.328	67.7025	3	x'000000000000000000	-0.205592	-0.205592	-0.205592	67.7025	67.7025	37.75	0.00325688	0.00325688	37.75	37.75	1	211	226	37.75	PSME2(210-226, no_mod);	7958.6	PSME2;	Q9UL46;	p00894
CRTAP_HUMAN	Cartilage-associated protein OS=Homo sapiens GN=CRTAP PE=1 SV=1	AFYECLAACEGSR	Phospho (ST)	807.31	50.9338	2	x'000000000000300	-0.852658	-0.852658	-0.852658	50.9338	50.9338	34.3737	0.00340661	0.00340661	35.13	35.13	1	239	251	35.13	CRTAP(S250);	4874.01	CRTAP;	O75718;	p00895
AP3B2_HUMAN	AP-3 complex subunit beta-2 OS=Homo sapiens GN=AP3B2 PE=1 SV=2	AFYGSEEDEAK	Phospho (ST)	663.251	38.3362	2	x'0000030000000	0.135902	0.135902	0.135902	38.3362	38.3362	139.547	5.37038e-05	5.37038e-05	52.59	52.59	1	268	278	33.93	AP3B2(S272);	15469.2	AP3B2;	Q13367;	p00896
AP3B2_HUMAN	AP-3 complex subunit beta-2 OS=Homo sapiens GN=AP3B2 PE=1 SV=2	AFYGSEEDEAKGAGSEETAAAAAPSR	Phospho (ST)	884.709	40.6359	3	x'0000000000000003000000000000	0.0324393	-1.56313	-0.125985	40.5248	40.7456	139.547	3.93274e-08	0.00154408	88.47	63.995	12	268	293	19.5	AP3B2(S282);	48548.1	AP3B2;	Q13367;	p00897
AP3B2_HUMAN	AP-3 complex subunit beta-2 OS=Homo sapiens GN=AP3B2 PE=1 SV=2	AFYGSEEDEAKGAGSEETAAAAAPSR	Phospho (Y)	884.709	40.6359	3	x'0004000000000000000000000000	0.0324393	-1.56313	-0.125985	40.5248	40.7456	139.547	4.03362e-07	4.03362e-07	78.36	78.36	6	268	293	38.84	AP3B2(Y270);	24274	AP3B2;	Q13367;	p00898
HS71L_HUMAN	Heat shock 70 kDa protein 1-like OS=Homo sapiens GN=HSPA1L PE=1 SV=2	AFYPEEISSMVLTK	NA	807.908	62.5077	2	x'0000000000000000	-0.2869	-1.16681	-0.2869	62.0346	62.5077	411.54	1.96092e-07	1.96092e-07	80.45	80.45	4	115	128	79.44	HSPA1A(112-126, no_mod);HSPA1B(112-126, no_mod);HSPA1L(114-128, no_mod);	12929.3	HSPA1A; HSPA1B; HSPA1L;	P0DMV8; P0DMV9; P34931;	p00899
ZBT7A_HUMAN	Zinc finger and BTB domain-containing protein 7A OS=Homo sapiens GN=ZBTB7A PE=1 SV=1	AGAAAGDSDEESR	Phospho (ST)	658.243	20.7687	2	x'000000003000000	0.228228	-1.47588	-1.47588	20.1773	20.8499	240.66	7.67005e-08	0.00409046	83.34	58.2	9	330	342	50.28	ZBTB7A(S337);	20874.9	ZBTB7A;	O95365;	p00900
ZBT7A_HUMAN	Zinc finger and BTB domain-containing protein 7A OS=Homo sapiens GN=ZBTB7A PE=1 SV=1	AGAAAGDSDEESRADDK	Phospho (ST)	582.227	20.8925	3	x'0000000000003000000	2.91054	-2.74997	0.0372779	20.4301	23.1686	130.64	2.75163e-06	0.0016631	66.71	51.3	26	330	346	35.89	ZBTB7A(S341);	48889	ZBTB7A;	O95365;	p00901
ZBT7A_HUMAN	Zinc finger and BTB domain-containing protein 7A OS=Homo sapiens GN=ZBTB7A PE=1 SV=1	AGAAAGDSDEESRADDK	Phospho (ST)	872.837	22.4911	2	x'0000000000003000000	3.48748	-2.95873	-0.29765	20.4532	23.1185	240.66	1.53848e-09	1.64847e-05	99.89	78.235	27	330	346	56.16	ZBTB7A(S341);	39359.6	ZBTB7A;	O95365;	p00902
ZBT7A_HUMAN	Zinc finger and BTB domain-containing protein 7A OS=Homo sapiens GN=ZBTB7A PE=1 SV=1	AGAAAGDSDEESRADDKGVMDYYLK	Phospho (ST)	679.288	46.6407	4	x'000000003000000000000000000	0.0984106	0.0984106	0.0984106	46.6407	46.6407	57.8137	0.051649	0.051649	27.79	27.79	1	330	354	5.49	ZBTB7A(S337);	25699.7	ZBTB7A;	O95365;	p00903
CL043_HUMAN	Uncharacterized protein C12orf43 OS=Homo sapiens GN=C12orf43 PE=1 SV=2	AGAANSQLSTSQPSLR	Phospho (ST)	556.597	37.9463	3	x'000000000000003000	-0.0875947	-0.0875947	-0.0875947	37.9463	37.9463	27.5	0.0445459	0.0445459	27.5	27.5	1	48	63	11.17	C12orf43(S61);	9412.13	C12orf43;	Q96C57;	p00904
CL043_HUMAN	Uncharacterized protein C12orf43 OS=Homo sapiens GN=C12orf43 PE=1 SV=2	AGAANSQLSTSQPSLR	Phospho (ST)	834.391	38.0758	2	x'000000000300000000	1.15193	-1.06794	-1.06794	38.0758	38.3444	123.08	3.23837e-07	0.000161066	78.85	62.255	12	48	63	29.76	C12orf43(S56);	139449	C12orf43;	Q96C57;	p00905
TRIO_HUMAN	Triple functional domain protein OS=Homo sapiens GN=TRIO PE=1 SV=2	AGAASPLNSPLSSAVPSLGK	2 Phospho (ST)	661.978	64.2182	3	x'0000030003000000000000	0.899182	-1.21892	-0.0539611	63.9869	64.501	165.94	0.000584958	0.0156996	46.9	36.425	8	2451	2470	10.02	TRIO(S2455);TRIO(S2459);	8508.36	TRIO;	O75962;	p00906
TRIO_HUMAN	Triple functional domain protein OS=Homo sapiens GN=TRIO PE=1 SV=2	AGAASPLNSPLSSAVPSLGK	2 Phospho (ST)	992.463	64.0186	2	x'0000030003000000000000	0.66014	-1.55882	-0.277874	63.8921	64.5097	91.33	1.04642e-05	0.0217684	64.29	39.97	103	2451	2470	26.89	TRIO(S2455);TRIO(S2459);	24949.3	TRIO;	O75962;	p00907
TRIO_HUMAN	Triple functional domain protein OS=Homo sapiens GN=TRIO PE=1 SV=2	AGAASPLNSPLSSAVPSLGK	Phospho (ST)	635.323	59.9972	3	x'0000030000000000000000	0.371529	-2.56077	-0.259072	59.9151	60.1729	91.33	8.98373e-05	0.00464485	53.85	46.5667	23	2451	2470	21.85	TRIO(S2455);	7126.77	TRIO;	O75962;	p00908
TRIO_HUMAN	Triple functional domain protein OS=Homo sapiens GN=TRIO PE=1 SV=2	AGAASPLNSPLSSAVPSLGK	Phospho (ST)	952.481	60.0107	2	x'0000030000000000000000	1.53078	-1.48559	1.08936	59.8478	60.1926	80.35	2.0435e-07	0.0323562	80.35	45.4725	77	2451	2470	29.51	TRIO(S2455);	43734.7	TRIO;	O75962;	p00909
CRML_HUMAN	Protein cramped-like OS=Homo sapiens GN=CRAMP1 PE=1 SV=3	AGADGPPAPPGAPQAPSPPQGSPQDQHHFLR	Phospho (ST)	791.377	43.3913	4	x'000000000000000003000000000000000	9.15617	9.15617	9.15617	43.3913	43.3913	28.85	0.0483475	0.0483475	28.85	28.85	1	54	84	18.72	CRAMP1(S70);	45741.6	CRAMP1;	Q96RY5;	p00910
ZCH18_HUMAN	Zinc finger CCCH domain-containing protein 18 OS=Homo sapiens GN=ZC3H18 PE=1 SV=2	AGAEDDEEKGEGTPR	Phospho (ST)	547.554	21.1417	3	x'00000000000003000	1.52534	-1.38385	0.628798	20.8474	23.3891	434.37	0.00106236	0.00106236	40.91	40.91	23	150	164	40.63	ZC3H18(T162);	23696.6	ZC3H18;	Q86VM9;	p00911
ZCH18_HUMAN	Zinc finger CCCH domain-containing protein 18 OS=Homo sapiens GN=ZC3H18 PE=1 SV=2	AGAEDDEEKGEGTPR	Phospho (ST)	820.827	23.3958	2	x'00000000000003000	1.98031	-1.75222	0.78493	20.675	23.3958	488.024	0.000123293	0.000123293	50.41	50.41	17	150	164	35.78	ZC3H18(T162);	11475.5	ZC3H18;	Q86VM9;	p00912
ZN217_HUMAN	Zinc finger protein 217 OS=Homo sapiens GN=ZNF217 PE=1 SV=1	AGAESPTMSVDGR	Phospho (ST)	679.276	36.4994	2	x'000003000000000	-1.178	-1.29595	-1.29595	36.474	36.4994	143.68	1.146e-07	0.00585856	80.09	52.4267	4	403	415	31.17	ZNF217(S407);	103585	ZNF217;	O75362;	p00913
SLTM_HUMAN	SAFB-like transcription modulator OS=Homo sapiens GN=SLTM PE=1 SV=2	AGAGMITQHSSNASPINR	Oxidation (M); Phospho (ST)	636.619	33.6428	3	x'00000203000000000000	1.89004	-1.66559	-0.696442	28.8932	33.7607	336.79	3.53675e-08	0.0151884	88.97	53.254	164	989	1006	29.65	SLTM(M993);SLTM(T995);	102412	SLTM;	Q9NWH9;	p00914
SLTM_HUMAN	SAFB-like transcription modulator OS=Homo sapiens GN=SLTM PE=1 SV=2	AGAGMITQHSSNASPINR	Phospho (ST)	631.288	33.6672	3	x'00000003000000000000	0.0174526	-5.48807	-0.347465	33.2056	34.5378	280.42	1.29102e-08	0.00292566	93.37	63.4975	119	989	1006	33.81	SLTM(T995);	2.03217e+06	SLTM;	Q9NWH9;	p00915
SLTM_HUMAN	SAFB-like transcription modulator OS=Homo sapiens GN=SLTM PE=1 SV=2	AGAGMITQHSSNASPINR	Phospho (ST)	946.427	33.6938	2	x'00000000000000300000	2.61206	-5.19401	-0.963065	33.3822	34.576	339.11	1.07872e-09	0.00337801	104.08	66.465	152	989	1006	36.79	SLTM(S1002);	219854	SLTM;	Q9NWH9;	p00916
UTP18_HUMAN	U3 small nucleolar RNA-associated protein 18 homolog OS=Homo sapiens GN=UTP18 PE=1 SV=3	AGAGPGGPPQKPAPSSQR	NA	553.958	21.8379	3	x'00000000000000000000	0.241131	-1.63969	0.241131	21.8379	22.0189	44.25	0.000622011	0.000622011	44.25	44.25	2	31	48	44.25	UTP18(30-48, no_mod);	9126.96	UTP18;	Q9Y5J1;	p00917
UTP18_HUMAN	U3 small nucleolar RNA-associated protein 18 homolog OS=Homo sapiens GN=UTP18 PE=1 SV=3	AGAGPGGPPQKPAPSSQR	Phospho (ST)	580.612	25.0375	3	x'00000000000000030000	0.969625	-1.32504	-1.32504	24.2736	26.2842	228.78	0.000620075	0.00078364	45.48	44.56	95	31	48	43.64	UTP18(S45);	119802	UTP18;	Q9Y5J1;	p00918
UTP18_HUMAN	U3 small nucleolar RNA-associated protein 18 homolog OS=Homo sapiens GN=UTP18 PE=1 SV=3	AGAGPGGPPQKPAPSSQR	Phospho (ST)	870.414	26.3541	2	x'00000000000000030000	0.691275	-1.3791	-1.3791	24.303	26.3541	260.67	0.00771705	0.0193617	34.52	31.5	8	31	48	28.09	UTP18(S45);	63009.6	UTP18;	Q9Y5J1;	p00919
MDHM_HUMAN	Malate dehydrogenase, mitochondrial OS=Homo sapiens GN=MDH2 PE=1 SV=3	AGAGSATLSMAYAGAR	Oxidation (M)	735.853	36.5208	2	x'000000000020000000	-1.37784	-1.37784	-1.37784	36.5208	36.5208	479.24	3.26187e-08	3.26187e-08	87.81	87.81	1	242	257	87.81	MDH2(M251);	28508.8	MDH2;	P40926;	p00920
G3P_HUMAN	Glyceraldehyde-3-phosphate dehydrogenase OS=Homo sapiens GN=GAPDH PE=1 SV=3	AGAHLQGGAK	NA	455.249	18.2325	2	x'000000000000	0.555872	-1.11725	-0.52285	17.6187	19.535	356.65	2.82113e-05	2.82113e-05	55.83	55.83	22	108	117	51.59	GAPDH(107-117, no_mod);	2904.15	GAPDH;	P04406;	p00921
RLA0_HUMAN	60S acidic ribosomal protein P0 OS=Homo sapiens GN=RPLP0 PE=1 SV=1	AGAIAPCEVTVPAQNTGLGPEK	NA	727.371	47.5819	3	x'000000000000000000000000	1.20096	-2.22708	-1.9242	47.3831	47.6529	450.05	0.000117328	0.000117328	53.32	53.32	18	113	134	53.32	RPLP0(112-134, no_mod);RPLP0P6(112-134, no_mod);	19390.4	RPLP0; RPLP0P6;	P05388; Q8NHW5;	p00922
GELS_HUMAN	Gelsolin OS=Homo sapiens GN=GSN PE=1 SV=1	AGALNSNDAFVLK	NA	660.351	47.7292	2	x'000000000000000	-0.657472	-1.30964	-1.30964	47.7292	48.86	162.71	0.00229536	0.00229536	41.34	41.34	2	585	597	41.34	GSN(584-597, no_mod);	12701.3	GSN;	P06396;	p00923
ZN609_HUMAN	Zinc finger protein 609 OS=Homo sapiens GN=ZNF609 PE=1 SV=2	AGANSKGR	Phospho (ST)	420.69	26.8321	2	x'0000030000	-1.33792	-1.33792	-1.33792	26.8321	26.8321	41.04	0.0960459	0.0960459	15.49	15.49	1	403	410	3.37	ZNF609(S407);	11455.3	ZNF609;	O15014;	p00924
TFE2_HUMAN	Transcription factor E2-alpha OS=Homo sapiens GN=TCF3 PE=1 SV=1	AGAPGALSPSYDGGLHGLQSK	Phospho (ST)	688.325	46.6227	3	x'00000000003000000000000	1.0427	-2.52189	0.41708	46.4078	47.1197	96.9137	5.35235e-09	1.76262e-07	97.67	88.61	168	372	392	43.86	TCF3(S381);	173088	TCF3;	P15923;	p00925
TFE2_HUMAN	Transcription factor E2-alpha OS=Homo sapiens GN=TCF3 PE=1 SV=1	AGAPGALSPSYDGGLHGLQSK	Phospho (ST)	1031.98	46.6539	2	x'00000000003000000000000	3.1892	-1.07859	-0.108635	46.5081	47.1832	176.167	1.12104e-08	3.20808e-07	94.48	85.73	46	372	392	54.57	TCF3(S381);	204112	TCF3;	P15923;	p00926
TFE2_HUMAN	Transcription factor E2-alpha OS=Homo sapiens GN=TCF3 PE=1 SV=1	AGAPGALSPSYDGGLHGLQSK	Phospho (Y)	688.325	46.6227	3	x'00000000000400000000000	0.41708	-1.06695	0.41708	46.5349	47.1197	96.9137	0.00844392	0.00844392	35.69	35.69	14	372	392	19.19	TCF3(Y382);	86543.8	TCF3;	P15923;	p00927
E400N_HUMAN	EP400 N-terminal-like protein OS=Homo sapiens GN=EP400NL PE=2 SV=2	AGAPGPGLGLCSSSPTGDFVDASVLVR	Phospho (ST)	889.755	69.1714	3	x'00000000000000003000000000000	1.10155	-2.56654	-0.271168	69.0034	69.34	158.62	1.13005e-06	5.48239e-06	74.7	71.6625	68	141	167	54.07	EP400P1(T156);	64504.6	EP400P1;	Q6ZTU2;	p00928
EP400_HUMAN	E1A-binding protein p400 OS=Homo sapiens GN=EP400 PE=1 SV=4	AGAPGPGLGLCSSSPTGGFVDASVLVR	Phospho (ST)	870.42	68.4426	3	x'00000000000000003000000000000	3.32216	-3.03846	-0.185949	68.2821	68.8303	169.531	3.64628e-09	5.38276e-07	99.33	91.48	196	152	178	61.14	EP400(T167);	101111	EP400;	Q96L91;	p00929
SRCAP_HUMAN	Helicase SRCAP OS=Homo sapiens GN=SRCAP PE=1 SV=3	AGAPVGGSPGLAK	Phospho (ST)	581.287	36.1012	2	x'000000003000000	1.60784	-1.01158	-0.425657	35.3716	36.1012	49.6812	0.000138411	0.000138411	50.88	50.88	24	3141	3153	50.88	SRCAP(S3148);	84866.5	SRCAP;	Q6ZRS2;	p00930
NFYC_HUMAN	Nuclear transcription factor Y subunit gamma OS=Homo sapiens GN=NFYC PE=1 SV=3	AGASCVCCSQPQQSSTSPPPSDALQWVVVEVSGTPNQLETHR	Phospho (ST)	1158.77	70.6456	4	x'00000000000000000000030000000000000000000000	0.866757	-1.37895	-1.37895	70.4647	70.737	72.7	2.33609e-06	5.02045e-06	72.7	70.5229	56	359	400	43.12	NFYC(S379);	130013	NFYC;	Q13952;	p00931
SLAI2_HUMAN	SLAIN motif-containing protein 2 OS=Homo sapiens GN=SLAIN2 PE=1 SV=2	AGASIPSSGAASPR	Phospho (ST)	654.801	32.6795	2	x'0000000030000000	0.689055	-0.534573	0.0313555	32.6795	33.0331	180.884	0.0365592	0.0440408	27.03	26.285	4	52	65	5.51	SLAIN2(S59);	50993.9	SLAIN2;	Q9P270;	p00932
DCTN4_HUMAN	Dynactin subunit 4 OS=Homo sapiens GN=DCTN4 PE=1 SV=1	AGASISTLAGLSLK	Phospho (ST)	684.863	62.5794	2	x'0000000300000000	3.67914	-2.91584	3.67914	61.9522	62.5794	60.81	1.21988e-05	0.0019693	60.81	47.11	15	193	206	27.58	DCTN4(T199);	13152.4	DCTN4;	Q9UJW0;	p00933
PPM1H_HUMAN	Protein phosphatase 1H OS=Homo sapiens GN=PPM1H PE=1 SV=2	AGAVTSTPNR	Phospho (ST)	527.24	22.4097	2	x'000003000000	5.69042	-1.37867	-1.37867	22.4097	22.7103	88.22	0.00129021	0.0227453	43.8	35.7433	8	107	116	16.2	PPM1H(T111);	8218.38	PPM1H;	Q9ULR3;	p00934
PPM1H_HUMAN	Protein phosphatase 1H OS=Homo sapiens GN=PPM1H PE=1 SV=2	AGAVTSTPNRNSSK	Phospho (ST)	490.563	21.8155	3	x'0000000300000000	0.958691	-2.10531	-0.675443	19.0232	21.8155	105.16	0.000316108	0.00797328	48.6	40.6025	29	107	120	9.34	PPM1H(T113);	79433.2	PPM1H;	Q9ULR3;	p00935
PPM1H_HUMAN	Protein phosphatase 1H OS=Homo sapiens GN=PPM1H PE=1 SV=2	AGAVTSTPNRNSSK	Phospho (ST)	735.341	20.3671	2	x'0000000000000300	1.13981	-3.25875	-0.684975	20.0553	21.796	37.03	0.0108984	0.0326109	37.03	33.5533	14	107	120	5.41	PPM1H(S119);	10448.1	PPM1H;	Q9ULR3;	p00936
PPM1H_HUMAN	Protein phosphatase 1H OS=Homo sapiens GN=PPM1H PE=1 SV=2	AGAVTSTPNRNSSKR	Phospho (ST)	542.597	18.5622	3	x'00000300000000000	1.01122	-0.650555	-0.115093	17.4489	18.9084	88.98	8.26883e-05	0.00976927	54.23	41.878	36	107	121	24.62	PPM1H(T111);	22035	PPM1H;	Q9ULR3;	p00937
SYYC_HUMAN	Tyrosine--tRNA ligase, cytoplasmic OS=Homo sapiens GN=YARS PE=1 SV=4	AGCEVTILFADLHAYLDNMK	Oxidation (M)	766.368	71.1305	3	x'0000000000000000000200	-0.50303	-2.47596	-2.47596	71.0956	71.1305	107.98	0.000854587	0.000854587	45.41	45.41	2	65	84	45.41	YARS(M83);	5405.4	YARS;	P54577;	p00938
RHGBA_HUMAN	Rho GTPase-activating protein 11A OS=Homo sapiens GN=ARHGAP11A PE=1 SV=2	AGCFSPK	Phospho (ST)	423.665	31.3704	2	x'000003000	0.405766	-1.69996	0.311127	30.5584	31.3704	131.7	0.000666807	0.000666807	31.76	31.76	16	418	424	31.76	ARHGAP11A(S422);	9896.64	ARHGAP11A;	Q6P4F7;	p00939
OAS3_HUMAN	2'-5'-oligoadenylate synthase 3 OS=Homo sapiens GN=OAS3 PE=1 SV=3	AGCSGLGHPIQLDPNQKTPENSK	Phospho (ST)	843.392	38.226	3	x'0000000000000000003000000	-0.566646	-1.37388	-0.566646	38.226	38.3579	32.16	0.0204941	0.0204941	32.16	32.16	2	348	370	13.41	OAS3(T365);	30080.8	OAS3;	Q9Y6K5;	p00940
HDGF_HUMAN	Hepatoma-derived growth factor OS=Homo sapiens GN=HDGF PE=1 SV=1	AGDLLEDSPK	Phospho (ST)	562.748	41.1887	2	x'000000003000	0.850037	-1.78464	-0.0934596	41.0611	41.924	346.12	5.28838e-06	5.28838e-06	63.22	63.22	41	158	167	63.22	HDGF(S165);	41389.5	HDGF;	P51858;	p00941
HDGF_HUMAN	Hepatoma-derived growth factor OS=Homo sapiens GN=HDGF PE=1 SV=1	AGDLLEDSPKRPK	Phospho (ST)	377.19	31.0041	4	x'000000003000000	0.0119623	-2.08809	-1.07794	30.0029	32.7655	403.3	0.000379663	0.000379663	47.5	47.5	84	158	170	44.2	HDGF(S165);	10214	HDGF;	P51858;	p00942
HDGF_HUMAN	Hepatoma-derived growth factor OS=Homo sapiens GN=HDGF PE=1 SV=1	AGDLLEDSPKRPK	Phospho (ST)	502.584	30.8293	3	x'000000003000000	1.03939	-1.5325	-0.116965	29.7604	33.7152	388.12	8.6547e-07	8.6547e-07	73.86	73.86	152	158	170	62.43	HDGF(S165);	348974	HDGF;	P51858;	p00943
HDGF_HUMAN	Hepatoma-derived growth factor OS=Homo sapiens GN=HDGF PE=1 SV=1	AGDLLEDSPKRPK	Phospho (ST)	753.372	31.2607	2	x'000000003000000	2.58518	-7.99486	-0.2326	29.8231	33.2695	443.42	4.13389e-06	4.13389e-06	67.11	67.11	124	158	170	54.26	HDGF(S165);	40783.1	HDGF;	P51858;	p00944
UBP24_HUMAN	Ubiquitin carboxyl-terminal hydrolase 24 OS=Homo sapiens GN=USP24 PE=1 SV=3	AGDLLLR	NA	379.232	37.9871	2	x'000000000	0.762774	-1.48457	-0.664949	37.6415	39.7268	61.81	0.0415941	0.0415941	19.55	19.55	27	2299	2305	0.35	USP24(2298-2305, no_mod);	9922.91	USP24;	Q9UPU5;	p00945
LPPRC_HUMAN	Leucine-rich PPR motif-containing protein, mitochondrial OS=Homo sapiens GN=LRPPRC PE=1 SV=3	AGDMENAENILTVMR	NA	832.395	58.2628	2	x'00000000000000000	2.80254	2.80254	2.80254	58.2628	58.2628	298.5	5.50045e-08	5.50045e-08	86.38	86.38	1	245	259	86.38	LRPPRC(244-259, no_mod);	6416.29	LRPPRC;	P42704;	p00946
TMX2_HUMAN	Thioredoxin-related transmembrane protein 2 OS=Homo sapiens GN=TMX2 PE=1 SV=1	AGDNIPEEQPVASTPTTVSDGENKK	Phospho (ST)	888.74	39.2098	3	x'000000000000000000030000000	1.94015	-1.04499	-0.425429	38.9559	39.575	51.09	0.000269201	0.0168106	51.09	38.52	24	270	294	16.07	TMX2(S288);	120836	TMX2;	Q9Y320;	p00947
TMX2_HUMAN	Thioredoxin-related transmembrane protein 2 OS=Homo sapiens GN=TMX2 PE=1 SV=1	AGDNIPEEQPVASTPTTVSDGENKKDK	Phospho (ST)	727.588	36.1122	4	x'00000000000000000300000000000	1.10759	-0.0209888	1.10759	36.0445	36.162	81.42	0.0229199	0.034431	32.19	30.68	5	270	296	4.18	TMX2(T286);	35225.7	TMX2;	Q9Y320;	p00948
GAB2_HUMAN	GRB2-associated-binding protein 2 OS=Homo sapiens GN=GAB2 PE=1 SV=1	AGDNSQSVYIPMSPGAHHFDSLGYPSTTLPVHR	Phospho (ST)	905.418	53.5444	4	x'00000300000000000000000000000000000	0.221968	-1.75723	-0.0876262	53.518	53.7993	171.297	0.0121054	0.0182412	35.52	34	13	468	500	8.75	GAB2(S472);	109944	GAB2;	Q9UQC2;	p00949
GAB2_HUMAN	GRB2-associated-binding protein 2 OS=Homo sapiens GN=GAB2 PE=1 SV=1	AGDNSQSVYIPMSPGAHHFDSLGYPSTTLPVHR	Phospho (Y)	905.418	53.5444	4	x	0.221968	-1.75723	-0.0876262	53.518	53.7993	171.297	0.0121054	0.0121054	35.52	35.52	5	468	500	0	GAB2(467-500, no_mod);	54972.1	GAB2;	Q9UQC2;	p00950
BAZ2A_HUMAN	Bromodomain adjacent to zinc finger domain protein 2A OS=Homo sapiens GN=BAZ2A PE=1 SV=4	AGDPGEMPQSPTGLGQPK	Oxidation (M); Phospho (ST)	931.902	36.9507	2	x'00000002000030000000	-1.46096	-1.65432	-1.65432	36.9507	43.4153	62.92	0.00416935	0.0248901	37.35	32.155	3	1388	1405	26.96	BAZ2A(M1394);BAZ2A(T1399);	7836.36	BAZ2A;	Q9UIF9;	p00951
BAZ2A_HUMAN	Bromodomain adjacent to zinc finger domain protein 2A OS=Homo sapiens GN=BAZ2A PE=1 SV=4	AGDPGEMPQSPTGLGQPK	Phospho (ST)	616.273	43.4387	3	x'00000000000030000000	-0.854374	-0.854374	-0.854374	43.4387	43.4387	161.854	0.000400556	0.0113852	47.73	38.995	2	1388	1405	29.09	BAZ2A(T1399);	144453	BAZ2A;	Q9UIF9;	p00952
BAZ2A_HUMAN	Bromodomain adjacent to zinc finger domain protein 2A OS=Homo sapiens GN=BAZ2A PE=1 SV=4	AGDPGEMPQSPTGLGQPK	Phospho (ST)	923.906	43.2247	2	x'00000000000030000000	1.47307	-1.64753	-0.368946	43.0305	43.4633	193.98	0.000115669	0.000144968	53.06	52.17	84	1388	1405	51.28	BAZ2A(T1399);	199647	BAZ2A;	Q9UIF9;	p00953
AATF_HUMAN	Protein AATF OS=Homo sapiens GN=AATF PE=1 SV=1	AGDRNSEDDGVVMTFSSVK	Oxidation (M); Phospho (ST)	703.964	50.1298	3	x'000000300000020000000	1.60275	-1.46998	-1.15702	45.1805	50.5787	63.83	9.02519e-06	9.02519e-06	63.83	63.83	25	198	216	47.03	AATF(M210);AATF(S203);	10116.8	AATF;	Q9NY61;	p00954
AATF_HUMAN	Protein AATF OS=Homo sapiens GN=AATF PE=1 SV=1	AGDRNSEDDGVVMTFSSVK	Phospho (ST)	698.633	50.2033	3	x'000000300000000000000	1.16968	-2.68626	-0.650779	50.011	51.0242	162.724	3.44997e-06	0.000330336	68.46	57.065	105	198	216	44.71	AATF(S203);	182959	AATF;	Q9NY61;	p00955
AATF_HUMAN	Protein AATF OS=Homo sapiens GN=AATF PE=1 SV=1	AGDRNSEDDGVVMTFSSVK	Phospho (ST)	1047.44	50.3591	2	x'000000300000000000000	0.369826	-6.03288	-2.59261	50.0821	50.5743	197.417	6.96356e-11	0.0134524	115.31	72.375	64	198	216	85.87	AATF(S203);	158833	AATF;	Q9NY61;	p00956
PDLI2_HUMAN	PDZ and LIM domain protein 2 OS=Homo sapiens GN=PDLIM2 PE=1 SV=1	AGDSAVLVLPPSPGPR	Phospho (ST)	538.275	54.6358	3	x'000030000000000000	0.789178	-1.94689	-0.84874	54.2737	55.0631	335.634	0.00172735	0.0378763	40.91	32.75	11	186	201	24.59	PDLIM2(S189);	15849.5	PDLIM2;	Q96JY6;	p00957
PDLI2_HUMAN	PDZ and LIM domain protein 2 OS=Homo sapiens GN=PDLIM2 PE=1 SV=1	AGDSAVLVLPPSPGPR	Phospho (ST)	806.909	54.7355	2	x'000000000000300000	5.11102	-1.34136	-0.207222	54.1045	55.5726	207.99	8.87604e-07	0.0211666	73.74	45.68	260	186	201	50.39	PDLIM2(S197);	53852.7	PDLIM2;	Q96JY6;	p00958
ELF4_HUMAN	ETS-related transcription factor Elf-4 OS=Homo sapiens GN=ELF4 PE=1 SV=1	AGDTSDQEGHSLEEK	Phospho (ST)	561.557	26.2854	3	x'00003000000000000	1.8357	-1.75007	0.462047	25.5496	27.5464	122.54	0.000102659	0.000102659	51.9	51.9	59	147	161	38.31	ELF4(T150);	33383.9	ELF4;	Q99607;	p00959
ELF4_HUMAN	ETS-related transcription factor Elf-4 OS=Homo sapiens GN=ELF4 PE=1 SV=1	AGDTSDQEGHSLEEK	Phospho (ST)	841.83	26.1117	2	x'00003000000000000	0.864033	-4.35706	-1.75245	25.6666	27.56	105.31	0.000167536	0.000167536	49.96	49.96	14	147	161	37.25	ELF4(T150);	7918.34	ELF4;	Q99607;	p00960
NBAS_HUMAN	Neuroblastoma-amplified sequence OS=Homo sapiens GN=NBAS PE=1 SV=2	AGEEDEGEEDSDSDYEISAK	Phospho (ST)	1127.91	40.5236	2	x'0000000000000300000000	-0.500489	-0.500489	-0.500489	40.5236	40.5236	112.124	5.43566e-11	0.00149326	112.88	76.9667	3	463	482	50.58	NBAS(S475);	113363	NBAS;	A2RRP1;	p00961
NBAS_HUMAN	Neuroblastoma-amplified sequence OS=Homo sapiens GN=NBAS PE=1 SV=2	AGEEDEGEEDSDSDYEISAK	Phospho (Y)	1127.91	40.5236	2	x'0000000000000004000000	-0.500489	-0.500489	-0.500489	40.5236	40.5236	112.124	0.00482228	0.00482228	33.4	33.4	1	463	482	33.4	NBAS(Y477);	37787.8	NBAS;	A2RRP1;	p00962
LZTS3_HUMAN	Leucine zipper putative tumor suppressor 3 OS=Homo sapiens GN=LZTS3 PE=2 SV=1	AGEISLLK	NA	415.753	43.7058	2	x'0000000000	-0.461729	-0.461729	-0.461729	43.7058	43.7058	22.65	0.0402005	0.0402005	22.65	22.65	1	446	453	0.36	LZTS3(445-453, no_mod);	7221.15	LZTS3;	O60299;	p00963
RS18_HUMAN	40S ribosomal protein S18 OS=Homo sapiens GN=RPS18 PE=1 SV=3	AGELTEDEVER	NA	624.292	33.0143	2	x'0000000000000	-0.0441212	-2.1459	-0.0441212	33.0143	33.6756	94.03	2.83474e-05	2.83474e-05	57.93	57.93	2	56	66	53.7	RPS18(55-66, no_mod);	10447.7	RPS18;	P62269;	p00964
NSUN2_HUMAN	tRNA (cytosine(34)-C(5))-methyltransferase OS=Homo sapiens GN=NSUN2 PE=1 SV=2	AGEPNSPDAEEANSPDVTAGCDPAGVHPPR	2 Phospho (ST)	794.318	44.2699	4	x'00000000000000300030000000000000	0.492241	-3.21376	-0.402743	43.9321	44.6459	152.42	3.64316e-06	0.0040992	68.88	47.56	89	738	767	35.29	NSUN2(S751);NSUN2(T755);	130735	NSUN2;	Q08J23;	p00965
NSUN2_HUMAN	tRNA (cytosine(34)-C(5))-methyltransferase OS=Homo sapiens GN=NSUN2 PE=1 SV=2	AGEPNSPDAEEANSPDVTAGCDPAGVHPPR	2 Phospho (ST)	1058.75	44.2358	3	x'00000000000000300030000000000000	3.22004	-2.64147	-1.3179	43.9204	44.6894	218.08	2.27237e-14	0.0184877	150.93	65.3633	555	738	767	52.55	NSUN2(S751);NSUN2(T755);	239029	NSUN2;	Q08J23;	p00966
NSUN2_HUMAN	tRNA (cytosine(34)-C(5))-methyltransferase OS=Homo sapiens GN=NSUN2 PE=1 SV=2	AGEPNSPDAEEANSPDVTAGCDPAGVHPPR	Phospho (ST)	774.326	42.0088	4	x'00000000000000000030000000000000	4.55373	-1.93775	-1.2524	41.1488	42.3554	176.76	1.62146e-05	0.00614222	63.5	48.26	190	738	767	33.08	NSUN2(T755);	130757	NSUN2;	Q08J23;	p00967
NSUN2_HUMAN	tRNA (cytosine(34)-C(5))-methyltransferase OS=Homo sapiens GN=NSUN2 PE=1 SV=2	AGEPNSPDAEEANSPDVTAGCDPAGVHPPR	Phospho (ST)	1032.1	42.1405	3	x'00000030000000000000000000000000	1.01575	-2.57268	-1.24722	41.5781	42.5349	174.33	2.04882e-12	0.00679995	132.49	57.8822	783	738	767	61.95	NSUN2(S743);	241954	NSUN2;	Q08J23;	p00968
UBP7_HUMAN	Ubiquitin carboxyl-terminal hydrolase 7 OS=Homo sapiens GN=USP7 PE=1 SV=2	AGEQQLSEPEDMEMEAGDTDDPPR	Phospho (ST)	909.685	50.4528	3	x'00000003000000000000000000	6.43604	-5.65843	-1.61957	50.3621	50.6791	99.63	2.15064e-09	2.15064e-09	99.63	99.63	63	12	35	76.94	USP7(S18);	49327.1	USP7;	Q93009;	p00969
EF2_HUMAN	Elongation factor 2 OS=Homo sapiens GN=EEF2 PE=1 SV=4	AGETRFTDTR	Phospho (ST)	411.847	26.6575	3	x'000030000000	1.86204	-1.86204	-0.0365106	26.1178	29.0936	613.797	0.0011458	0.00776869	41.27	35.775	82	51	60	12.71	EEF2(T54);	47932.2	EEF2;	P13639;	p00970
EF2_HUMAN	Elongation factor 2 OS=Homo sapiens GN=EEF2 PE=1 SV=4	AGETRFTDTR	Phospho (ST)	617.266	26.7073	2	x'000030000000	-0.250706	-2.70098	-2.10058	26.2628	27.7105	222.2	0.0628788	0.0628788	27.62	27.62	25	51	60	18.55	EEF2(T54);	40517	EEF2;	P13639;	p00971
NONO_HUMAN	Non-POU domain-containing octamer-binding protein OS=Homo sapiens GN=NONO PE=1 SV=4	AGEVFIHK	NA	450.75	29.2517	2	x'0000000000	-1.56534	-1.56534	-1.56534	29.2517	29.2517	202.98	0.000312944	0.000312944	45.11	45.11	1	100	107	37.96	NONO(99-107, no_mod);	3304.24	NONO;	Q15233;	p00972
ACTB_HUMAN	Actin, cytoplasmic 1 OS=Homo sapiens GN=ACTB PE=1 SV=1	AGFAGDDAPR	NA	488.728	30.0143	2	x'000000000000	1.26917	-1.94989	-0.0225539	29.7272	31.1518	428.08	4.48826e-09	4.48826e-09	94.01	94.01	254	19	28	93.63	ACTA1(20-30, no_mod);ACTA2(20-30, no_mod);ACTB(18-28, no_mod);ACTC1(20-30, no_mod);ACTG1(18-28, no_mod);ACTG2(19-29, no_mod);POTEE(718-728, no_mod);POTEF(718-728, no_mod);POTEI(718-728, no_mod);POTEJ(681-691, no_mod);	11111.9	ACTA1; ACTA2; ACTB; ACTC1; ACTG1; ACTG2; POTEE; POTEF; POTEI; POTEJ;	P68133; P62736; P60709; P68032; P63261; P63267; Q6S8J3; A5A3E0; P0CG38; P0CG39;	p00973
MSH6_HUMAN	DNA mismatch repair protein Msh6 OS=Homo sapiens GN=MSH6 PE=1 SV=2	AGFDSDYDQALADIR	Phospho (ST)	868.862	63.8686	2	x'00000300000000000	1.63794	-2.89047	-0.424611	63.5688	63.979	352.787	4.2011e-11	4.2011e-11	116.7	116.7	30	931	945	66.54	MSH6(S935);	9230.32	MSH6;	P52701;	p00974
MSH6_HUMAN	DNA mismatch repair protein Msh6 OS=Homo sapiens GN=MSH6 PE=1 SV=2	AGFDSDYDQALADIR	Phospho (Y)	868.861	63.6255	2	x	1.63794	-2.89047	-2.02627	63.5688	63.979	139.354	8.7276e-06	8.7276e-06	63.39	63.39	30	931	945	0	MSH6(930-945, no_mod);	2021.94	MSH6;	P52701;	p00975
TLN1_HUMAN	Talin-1 OS=Homo sapiens GN=TLN1 PE=1 SV=3	AGFLDLK	NA	382.222	49.3954	2	x'000000000	0.480045	-1.51359	0.480045	49.3658	49.3954	466.27	9.13546e-05	9.13546e-05	52.31	52.31	2	257	263	30.87	TLN1(256-263, no_mod);	1969.65	TLN1;	Q9Y490;	p00976
XIAP_HUMAN	E3 ubiquitin-protein ligase XIAP OS=Homo sapiens GN=XIAP PE=1 SV=2	AGFLYTGEGDTVR	Phospho (ST); Phospho (Y)	773.298	24.2751	2	x'000004000003000	-9.58642	-9.58642	-9.58642	24.2751	24.2751	25.5337	0.0219691	0.0219691	26.29	26.29	1	50	62	13.39	XIAP(T60);XIAP(Y54);	3499.6	XIAP;	P98170;	p00977
TRPS1_HUMAN	Zinc finger transcription factor Trps1 OS=Homo sapiens GN=TRPS1 PE=1 SV=2	AGFNYESPSK	Phospho (ST)	590.24	38.8808	2	x'000000000300	0.487923	-1.03949	-0.547323	38.4728	38.8808	50.0937	9.12689e-05	0.0022198	50.85	42.46	14	84	93	25.74	TRPS1(S92);	22627.5	TRPS1;	Q9UHF7;	p00978
TRPS1_HUMAN	Zinc finger transcription factor Trps1 OS=Homo sapiens GN=TRPS1 PE=1 SV=2	AGFNYESPSKGGNFPSFPHDEVTDR	Phospho (ST)	945.738	50.3794	3	x'000000000000000030000000000	-0.654507	-2.30577	-2.30577	50.171	50.3794	258.565	0.000187437	0.0224258	52.45	41.97	10	84	108	26.96	TRPS1(S99);	57406.1	TRPS1;	Q9UHF7;	p00979
TRPS1_HUMAN	Zinc finger transcription factor Trps1 OS=Homo sapiens GN=TRPS1 PE=1 SV=2	AGFNYESPSKGGNFPSFPHDEVTDR	Phospho (Y)	945.739	50.171	3	x'000004000000000000000000000	-0.654507	-2.30577	-1.42721	50.171	50.3794	337.832	0.00237482	0.00237482	41.52	41.52	4	84	108	3.35	TRPS1(Y88);	4431.18	TRPS1;	Q9UHF7;	p00980
BRAF_HUMAN	Serine/threonine-protein kinase B-raf OS=Homo sapiens GN=BRAF PE=1 SV=4	AGFQTEDFSLYACASPK	Phospho (ST)	657.945	60.1202	3	x'0000000000000003000	0.191799	0.191799	0.191799	60.1202	60.1202	157.534	0.0924348	0.0924348	23.94	23.94	1	736	752	19.09	BRAF(S750);	3616.36	BRAF;	P15056;	p00981
BRAF_HUMAN	Serine/threonine-protein kinase B-raf OS=Homo sapiens GN=BRAF PE=1 SV=4	AGFQTEDFSLYACASPK	Phospho (ST)	986.412	60.0381	2	x'0000000000000003000	-0.307488	-1.74852	-1.74852	60.0381	60.2155	242.984	2.65121e-05	2.65121e-05	59.17	59.17	3	736	752	38.17	BRAF(S750);	2579.92	BRAF;	P15056;	p00982
PTN6_HUMAN	Tyrosine-protein phosphatase non-receptor type 6 OS=Homo sapiens GN=PTPN6 PE=1 SV=1	AGFWEEFESLQK	Phospho (ST)	775.833	69.5032	2	x'00000000030000	0.61046	-0.525281	0.61046	69.4565	69.5739	401.697	2.94069e-05	2.94069e-05	57.62	57.62	3	242	253	57.62	PTPN6(S250);	7485.26	PTPN6;	P29350;	p00983
RCC2_HUMAN	Protein RCC2 OS=Homo sapiens GN=RCC2 PE=1 SV=2	AGGAAVVITEPEHTK	NA	493.932	33.3562	3	x'00000000000000000	1.30446	-0.805398	0.330679	32.8932	35.2267	54.99	5.26148e-05	5.26148e-05	54.99	54.99	9	78	92	54.99	RCC2(77-92, no_mod);	22442.5	RCC2;	Q9P258;	p00984
SIR1_HUMAN	NAD-dependent protein deacetylase sirtuin-1 OS=Homo sapiens GN=SIRT1 PE=1 SV=2	AGGAGFGTDGDDQEAINEAISVK	Phospho (ST)	768.001	56.8528	3	x'0000000030000000000000000	2.31162	-1.05216	-0.608871	56.7037	56.9514	47.14	0.0006134	0.0006134	47.14	47.14	21	712	734	42.58	SIRT1(T719);	2097.51	SIRT1;	Q96EB6;	p00985
SCOT1_HUMAN	Succinyl-CoA:3-ketoacid coenzyme A transferase 1, mitochondrial OS=Homo sapiens GN=OXCT1 PE=1 SV=1	AGGAGVPAFYTPTGYGTLVQEGGSPIK	Phospho (ST)	892.43	64.0521	3	x'00000000000000000000000030000	-0.190332	-0.190332	-0.190332	64.0521	64.0521	31.8137	0.0185372	0.0185372	32.57	32.57	1	147	173	26.08	OXCT1(S170);	23278.6	OXCT1;	P55809;	p00986
I2BP1_HUMAN	Interferon regulatory factor 2-binding protein 1 OS=Homo sapiens GN=IRF2BP1 PE=1 SV=1	AGGASPAASSTAQPPTQHR	Phospho (ST)	624.618	25.5567	3	x'000000000300000000000	0.497639	-2.24446	-0.432428	25.0123	26.9535	168.054	9.12527e-06	0.000525047	64.63	50.5075	125	449	467	41.85	IRF2BP1(S457);	378115	IRF2BP1;	Q8IU81;	p00987
I2BP1_HUMAN	Interferon regulatory factor 2-binding protein 1 OS=Homo sapiens GN=IRF2BP1 PE=1 SV=1	AGGASPAASSTAQPPTQHR	Phospho (ST)	936.423	25.2932	2	x'000003000000000000000	1.47367	-2.13969	-1.0172	25.1964	27.1487	187.64	1.60894e-07	0.0115285	82	50.045	71	449	467	30.44	IRF2BP1(S453);	43423.8	IRF2BP1;	Q8IU81;	p00988
BEGIN_HUMAN	Brain-enriched guanylate kinase-associated protein OS=Homo sapiens GN=BEGAIN PE=1 SV=1	AGGDLSLSPGR	Phospho (ST)	555.254	41.2827	2	x'0000003000000	1.0591	-0.366264	0.283268	41.1818	41.4179	196.564	6.83095e-06	0.000610783	62.91	51.66	19	495	505	40.41	BEGAIN(S500);	29466.7	BEGAIN;	Q9BUH8;	p00989
4EBP1_HUMAN	Eukaryotic translation initiation factor 4E-binding protein 1 OS=Homo sapiens GN=EIF4EBP1 PE=1 SV=3	AGGEESQFEMDI	Phospho (ST)	696.755	67.8028	2	x'00000030000000	-0.590013	-0.590013	-0.590013	67.8028	67.8028	334.877	0.060532	0.060532	20.6	20.6	1	107	118	20.6	EIF4EBP1(S112);	2406.04	EIF4EBP1;	Q13541;	p00990
BIG3_HUMAN	Brefeldin A-inhibited guanine nucleotide-exchange protein 3 OS=Homo sapiens GN=ARFGEF3 PE=1 SV=3	AGGGDLLLPPSPK	Phospho (ST)	651.329	52.5914	2	x'000000000003000	0.323686	-1.22939	0.323686	52.3963	52.8751	88.11	0.000240874	0.000240874	48.55	48.55	8	1981	1993	48.55	ARFGEF3(S1991);	5382.75	ARFGEF3;	Q5TH69;	p00991
RAB12_HUMAN	Ras-related protein Rab-12 OS=Homo sapiens GN=RAB12 PE=1 SV=3	AGGGGGLGAGSPALSGGQGR	Phospho (ST)	555.255	37.9547	3	x'0000000000030000000000	0.465494	-2.94453	-2.94453	37.8825	38.1459	75.78	0.0129581	0.0129581	34.34	34.34	4	11	30	31.66	RAB12(S21);	8200.11	RAB12;	Q6IQ22;	p00992
RAB12_HUMAN	Ras-related protein Rab-12 OS=Homo sapiens GN=RAB12 PE=1 SV=3	AGGGGGLGAGSPALSGGQGR	Phospho (ST)	832.381	38.0413	2	x'0000000000030000000000	1.76815	-1.61179	-0.854009	37.6858	38.3498	83.95	9.14168e-08	0.00245473	83.95	60.3	82	11	30	47.3	RAB12(S21);	82915.4	RAB12;	Q6IQ22;	p00993
HS105_HUMAN	Heat shock protein 105 kDa OS=Homo sapiens GN=HSPH1 PE=1 SV=1	AGGIETIANEFSDR	NA	740.357	53.9716	2	x'0000000000000000	1.53445	-1.86042	-1.86042	53.7384	53.9948	258.96	3.8124e-07	3.8124e-07	76.68	76.68	6	20	33	73.88	HSPH1(19-33, no_mod);	23472.9	HSPH1;	Q92598;	p00994
HSP74_HUMAN	Heat shock 70 kDa protein 4 OS=Homo sapiens GN=HSPA4 PE=1 SV=4	AGGIETIANEYSDR	NA	748.355	46.2033	2	x'0000000000000000	0.832945	-2.68617	-0.398075	46.0364	46.2344	302.414	7.62658e-07	7.62658e-07	74.65	74.65	17	20	33	67.43	HSPA4(19-33, no_mod);	15975.1	HSPA4;	P34932;	p00995
ABL1_HUMAN	Tyrosine-protein kinase ABL1 OS=Homo sapiens GN=ABL1 PE=1 SV=4	AGGKPSQSPSQEAAGEAVLGAK	Phospho (ST)	707.34	38.1185	3	x'000000000030000000000000	1.52336	-2.11516	0.574801	37.9532	38.1185	149.614	0.000186913	0.000194354	51.93	51.7667	25	910	931	51.44	ABL1(S919);	113689	ABL1;	P00519;	p00996
PKP3_HUMAN	Plakophilin-3 OS=Homo sapiens GN=PKP3 PE=1 SV=1	AGGLDWPEATEVSPSR	Phospho (ST)	584.593	55.7147	3	x'000000000000030000	-0.325574	-1.13094	-0.702554	55.6844	55.7395	326.245	0.00069021	0.0114356	45.18	37.645	6	226	241	15.07	PKP3(S238);	2302.7	PKP3;	Q9Y446;	p00997
PKP3_HUMAN	Plakophilin-3 OS=Homo sapiens GN=PKP3 PE=1 SV=1	AGGLDWPEATEVSPSR	Phospho (ST)	876.386	55.6274	2	x'000000000030000000	1.3457	-1.77295	-0.504925	55.5115	55.8962	327.054	7.8503e-07	0.00010313	74.64	61.74	90	226	241	48.12	PKP3(T235);	136926	PKP3;	Q9Y446;	p00998
MAP1S_HUMAN	Microtubule-associated protein 1S OS=Homo sapiens GN=MAP1S PE=1 SV=2	AGGLGAEETPPTSVSESLPTLSDSDPVPLAPGAADSDEDTEGFGVPR	Phospho (ST)	1169.53	70.8044	4	x'0000000003000000000000000000000000000000000000000	0.918464	-2.50466	-0.194048	70.717	71.031	346.4	2.55663e-07	0.000759192	81.45	53.157	409	774	820	38.94	MAP1S(T782);	3353174	MAP1S;	Q66K74;	p00999
REEP4_HUMAN	Receptor expression-enhancing protein 4 OS=Homo sapiens GN=REEP4 PE=1 SV=1	AGGLQDSDTEDECWSDTEAVPR	3 Phospho (ST)	893.305	64.1339	3	x'000000030300000300000000	-0.571184	-2.09534	-2.09534	64.1339	64.7553	89.38	0.000292426	0.0117871	44.71	35.205	5	188	209	19.01	REEP4(S194);REEP4(T196);REEP4(S202);	54442.8	REEP4;	Q9H6H4;	p01000
GBF1_HUMAN	Golgi-specific brefeldin A-resistance guanine nucleotide exchange factor 1 OS=Homo sapiens GN=GBF1 PE=1 SV=2	AGGMSDSSKWK	Phospho (ST)	411.838	29.3625	3	x'0000000300000	0.228805	-0.0876275	0.228805	29.3625	29.5399	396.801	0.0531418	0.0531418	22.68	22.68	2	218	228	5.45	GBF1(S224);	9671.72	GBF1;	Q92538;	p01001
GBF1_HUMAN	Golgi-specific brefeldin A-resistance guanine nucleotide exchange factor 1 OS=Homo sapiens GN=GBF1 PE=1 SV=2	AGGMSDSSKWK	Phospho (ST)	617.253	29.567	2	x'0000000300000	0.533878	-0.131441	0.533878	29.3533	29.567	358.015	0.00312839	0.0242048	35.09	28.5	6	218	228	7.61	GBF1(S224);	64881.1	GBF1;	Q92538;	p01002
ZSWM8_HUMAN	Zinc finger SWIM domain-containing protein 8 OS=Homo sapiens GN=ZSWIM8 PE=1 SV=1	AGGNSSTSIFTHPSSSGGHQGPHR	Phospho (ST)	611.519	30.1174	4	x'00000000000000300000000000	1.33576	-1.20309	-1.20309	30.1174	30.803	38.73	0.00442093	0.00775504	38.73	36.8667	9	1252	1275	8.8	ZSWIM8(S1265);	42016.9	ZSWIM8;	A7E2V4;	p01003
GSE1_HUMAN	Genetic suppressor element 1 OS=Homo sapiens GN=GSE1 PE=1 SV=3	AGGPAIPSHLLSTPYPFGLSPSSVVQDSR	Phospho (ST)	1006.5	67.2417	3	x'0000000000000000000030000000000	1.36351	-1.02338	1.36351	67.2417	67.248	410.525	1.93257e-06	0.00201874	71.42	50.0633	13	167	195	17.64	GSE1(S186);	83471.5	GSE1;	Q14687;	p01004
GSE1_HUMAN	Genetic suppressor element 1 OS=Homo sapiens GN=GSE1 PE=1 SV=3	AGGPAIPSHLLSTPYPFGLSPSSVVQDSR	Phospho (Y)	1006.5	67.2417	3	x'0000000000000004000000000000000	1.36351	-1.02338	1.36351	67.2417	67.248	410.525	0.000465731	0.000465731	47.6	47.6	2	167	195	0.07	GSE1(Y181);	13911.9	GSE1;	Q14687;	p01005
LMNB2_HUMAN	Lamin-B2 OS=Homo sapiens GN=LMNB2 PE=1 SV=4	AGGPATPLSPTR	Phospho (ST)	602.79	37.4235	2	x'00000030000000	3.56606	-4.77584	0.079763	35.0601	37.8615	181.13	4.66136e-05	0.0337659	55.77	33.598	193	29	40	22.19	LMNB2(T34);	140378	LMNB2;	Q03252;	p01006
F198B_HUMAN	Protein FAM198B OS=Homo sapiens GN=FAM198B PE=2 SV=1	AGGPDFLQPSSR	Phospho (ST)	656.29	48.9046	2	x'00000000000300	-0.732509	-0.732509	-0.732509	48.9046	48.9046	24.31	0.0622744	0.0622744	24.31	24.31	1	190	201	7.05	FAM198B(S200);	4094.06	FAM198B;	Q6UWH4;	p01007
FLNB_HUMAN	Filamin-B OS=Homo sapiens GN=FLNB PE=1 SV=2	AGGPGLER	NA	378.704	24.0881	2	x'0000000000	1.31719	-1.51577	-0.43024	23.5695	25.9184	231.46	1.90188e-07	1.90188e-07	70.73	70.73	21	2198	2205	48.45	FLNA(2242-2250, no_mod);FLNB(2197-2205, no_mod);	5670.14	FLNA; FLNB;	P21333; O75369;	p01008
LMNB1_HUMAN	Lamin-B1 OS=Homo sapiens GN=LMNB1 PE=1 SV=2	AGGPTTPLSPTR	NA	577.812	33.4108	2	x'00000000000000	1.12863	-1.24652	-1.24652	33.4108	34.3759	427.444	0.00034055	0.00034055	45.47	45.47	6	15	26	45.47	LMNB1(14-26, no_mod);	27469.9	LMNB1;	P20700;	p01009
LMNB1_HUMAN	Lamin-B1 OS=Homo sapiens GN=LMNB1 PE=1 SV=2	AGGPTTPLSPTR	2 Phospho (ST)	657.778	39.0749	2	x'00000030030000	1.33532	-4.08516	-0.33954	38.7643	39.1816	156.95	0.00142647	0.012192	40.16	33.3567	121	15	26	7.67	LMNB1(T20);LMNB1(S23);	57161.8	LMNB1;	P20700;	p01010
LMNB1_HUMAN	Lamin-B1 OS=Homo sapiens GN=LMNB1 PE=1 SV=2	AGGPTTPLSPTR	Phospho (ST)	617.795	37.3881	2	x'00000300000000	4.19754	-2.12553	-0.623121	35.0499	37.5499	353.147	0.000889037	0.0261557	43.4	33.72	204	15	26	20.72	LMNB1(T19);	64748.7	LMNB1;	P20700;	p01011
LMNB1_HUMAN	Lamin-B1 OS=Homo sapiens GN=LMNB1 PE=1 SV=2	AGGPTTPLSPTRLSR	Phospho (ST)	530.939	39.5676	3	x'00000000030000000	0.0113222	0.0113222	0.0113222	39.5676	39.5676	354.25	0.0299488	0.0299488	28.52	28.52	3	15	29	10.31	LMNB1(S23);	57817.6	LMNB1;	P20700;	p01012
H1X_HUMAN	Histone H1x OS=Homo sapiens GN=H1FX PE=1 SV=1	AGGSAALSPSK	NA	473.254	23.9208	2	x'0000000000000	-0.553737	-0.553737	-0.553737	23.9208	23.9208	136.36	0.000169971	0.000169971	52.7	52.7	1	24	34	44.97	H1FX(23-34, no_mod);	9832.77	H1FX;	Q92522;	p01013
H1X_HUMAN	Histone H1x OS=Homo sapiens GN=H1FX PE=1 SV=1	AGGSAALSPSK	Phospho (ST)	513.237	26.3537	2	x'0000000030000	5.67418	-2.44715	0.188392	25.8543	27.2773	181.85	4.86905e-09	0.000894889	98.35	68.34	373	24	34	32.63	H1FX(S31);	130147	H1FX;	Q92522;	p01014
H1X_HUMAN	Histone H1x OS=Homo sapiens GN=H1FX PE=1 SV=1	AGGSAALSPSKK	Phospho (ST)	385.192	22.524	3	x'00000000003000	1.24246	-1.54266	-0.0850286	20.4647	25.0383	61.13	1.69984e-05	0.0101634	61.13	46.4333	83	24	35	20.91	H1FX(S33);	175704	H1FX;	Q92522;	p01015
H1X_HUMAN	Histone H1x OS=Homo sapiens GN=H1FX PE=1 SV=1	AGGSAALSPSKK	Phospho (ST)	577.285	21.4386	2	x'00000000300000	3.88527	-8.76496	-0.0537936	20.3822	24.9953	165.01	2.48547e-08	2.82337e-05	89.48	70.2233	359	24	35	22.69	H1FX(S31);	71964.4	H1FX;	Q92522;	p01016
DUT_HUMAN	Deoxyuridine 5'-triphosphate nucleotidohydrolase, mitochondrial OS=Homo sapiens GN=DUT PE=1 SV=4	AGGSPAPGPETPAISPSK	Phospho (ST)	850.896	39.8882	2	x'00003000000000000000	0.619491	-8.2523	-3.40457	39.7415	39.8958	85.15	0.000870625	0.000870625	44.34	44.34	6	85	102	38.09	DUT(S88);	48619.9	DUT;	P33316;	p01017
DUT_HUMAN	Deoxyuridine 5'-triphosphate nucleotidohydrolase, mitochondrial OS=Homo sapiens GN=DUT PE=1 SV=4	AGGSPAPGPETPAISPSKR	Phospho (ST)	619.636	34.8383	3	x'000000000003000000000	4.98574	-1.12453	0.200982	34.6141	35.7303	123.554	9.74616e-05	0.00190998	54.16	46.25	53	85	103	20.89	DUT(T95);	77381.9	DUT;	P33316;	p01018
EPN2_HUMAN	Epsin-2 OS=Homo sapiens GN=EPN2 PE=1 SV=3	AGGSPASYHGSPEASLCPQHR	2 Phospho (ST)	775.975	36.9747	3	x'00003003000000000000000	-0.174631	-1.31016	-1.31016	36.8331	36.9747	215.241	1.05439e-05	0.00518471	62.5	46.95	10	189	209	15.06	EPN2(S192);EPN2(S195);	31445.5	EPN2;	O95208;	p01019
EPN2_HUMAN	Epsin-2 OS=Homo sapiens GN=EPN2 PE=1 SV=3	AGGSPASYHGSPEASLCPQHR	Phospho (ST)	749.32	33.5099	3	x'00003000000000000000000	-0.432974	-0.432974	-0.432974	33.5099	33.5099	215.241	0.00276351	0.00403553	39.71	38.19	3	189	209	2.28	EPN2(S192);	15419.4	EPN2;	O95208;	p01020
EPN2_HUMAN	Epsin-2 OS=Homo sapiens GN=EPN2 PE=1 SV=3	AGGSPASYHGSPEASLCPQHR	Phospho (ST); Phospho (Y)	775.975	36.9267	3	x'00000003400000000000000	-0.174631	-1.31016	-0.781108	36.8331	36.9747	178.591	0.00029095	0.00071319	48.01	44.6633	9	189	209	17.75	EPN2(S195);EPN2(Y196);	20738.3	EPN2;	O95208;	p01021
EPN2_HUMAN	Epsin-2 OS=Homo sapiens GN=EPN2 PE=1 SV=3	AGGSPASYHGSPEASLCPQHR	Phospho (Y)	749.32	33.5099	3	x'00000000400000000000000	-0.432974	-0.432974	-0.432974	33.5099	33.5099	215.241	0.00771721	0.00771721	35.25	35.25	1	189	209	18.61	EPN2(Y196);	5139.8	EPN2;	O95208;	p01022
SASH1_HUMAN	SAM and SH3 domain-containing protein 1 OS=Homo sapiens GN=SASH1 PE=1 SV=3	AGGSVESLR	Phospho (ST)	478.216	33.0337	2	x'00003000000	2.73255	-4.16172	-0.264036	32.7324	33.2595	341.82	9.2394e-08	0.000223205	81.33	62.91	35	504	512	36.84	SASH1(S507);	30235.2	SASH1;	O94885;	p01023
ARHGI_HUMAN	Rho guanine nucleotide exchange factor 18 OS=Homo sapiens GN=ARHGEF18 PE=1 SV=3	AGGTALLPGPPAPSPLPATPLSAK	Phospho (ST)	754.404	63.2655	3	x'00000000000000000003000000	0.17211	-0.982663	0.17211	63.1109	63.279	184.497	0.00512479	0.0422492	34.38	28.43	11	1139	1162	13.21	ARHGEF18(T1157);	21548	ARHGEF18;	Q6ZSZ5;	p01024
ARHGI_HUMAN	Rho guanine nucleotide exchange factor 18 OS=Homo sapiens GN=ARHGEF18 PE=1 SV=3	AGGTALLPGPPAPSPLPATPLSAK	Phospho (ST)	1131.1	63.1588	2	x'00000000000000000003000000	-1.40033	-1.40033	-1.40033	63.1588	63.1588	79.22	0.0138	0.0498387	30	26.03	2	1139	1162	10.69	ARHGEF18(T1157);	6097.98	ARHGEF18;	Q6ZSZ5;	p01025
ULK1_HUMAN	Serine/threonine-protein kinase ULK1 OS=Homo sapiens GN=ULK1 PE=1 SV=2	AGGTSSPSPVVFTVGSPPSGSTPPQGPR	Phospho (ST)	896.761	55.0133	3	x'000000000000000030000000000000	-0.210251	-0.210251	-0.210251	55.0133	55.0133	319.38	0.0484795	0.0484795	28.51	28.51	1	743	770	3.24	ULK1(S758);	4361.1	ULK1;	O75385;	p01026
RHG30_HUMAN	Rho GTPase-activating protein 30 OS=Homo sapiens GN=ARHGAP30 PE=1 SV=3	AGGYYLEEDTLSEGSGVASLEVDCAK	2 Phospho (ST)	960.724	67.81	3	x'0000000000303000000000000000	-0.410538	-0.410538	-0.410538	67.81	67.81	256.054	0.00337875	0.00659396	39.44	37.4867	3	851	876	3.02	ARHGAP30(T860);ARHGAP30(S862);	82497.3	ARHGAP30;	Q7Z6I6;	p01027
RHG30_HUMAN	Rho GTPase-activating protein 30 OS=Homo sapiens GN=ARHGAP30 PE=1 SV=3	AGGYYLEEDTLSEGSGVASLEVDCAK	2 Phospho (Y)	960.724	67.81	3	x'0000440000000000000000000000	-0.410538	-0.410538	-0.410538	67.81	67.81	256.054	0.026107	0.026107	30.56	30.56	1	851	876	30.56	ARHGAP30(Y854);ARHGAP30(Y855);	27499.1	ARHGAP30;	Q7Z6I6;	p01028
RHG30_HUMAN	Rho GTPase-activating protein 30 OS=Homo sapiens GN=ARHGAP30 PE=1 SV=3	AGGYYLEEDTLSEGSGVASLEVDCAK	Phospho (ST)	934.069	62.0766	3	x'0000000000000000000300000000	2.10847	-1.40684	0.307947	62.0766	62.4962	311.594	2.59835e-06	0.00885988	71.47	57.74	48	851	876	27.82	ARHGAP30(S869);	174943	ARHGAP30;	Q7Z6I6;	p01029
RHG30_HUMAN	Rho GTPase-activating protein 30 OS=Homo sapiens GN=ARHGAP30 PE=1 SV=3	AGGYYLEEDTLSEGSGVASLEVDCAK	Phospho (ST); Phospho (Y)	960.724	67.81	3	x'0000400000000003000000000000	-0.410538	-0.410538	-0.410538	67.81	67.81	256.054	0.00609195	0.0194353	36.88	32.6667	6	851	876	3.3	ARHGAP30(S865);ARHGAP30(Y854);	164995	ARHGAP30;	Q7Z6I6;	p01030
RHG30_HUMAN	Rho GTPase-activating protein 30 OS=Homo sapiens GN=ARHGAP30 PE=1 SV=3	AGGYYLEEDTLSEGSGVASLEVDCAK	Phospho (Y)	934.069	62.0766	3	x'0000400000000000000000000000	0.586599	-1.40684	0.307947	62.0766	62.4962	311.594	7.82884e-06	7.82884e-06	66.68	66.68	28	851	876	8.79	ARHGAP30(Y854);	87471.4	ARHGAP30;	Q7Z6I6;	p01031
EF2K_HUMAN	Eukaryotic elongation factor 2 kinase OS=Homo sapiens GN=EEF2K PE=1 SV=2	AGHDGDSDGDSDDEEGYFICPITDDPSSNQNVNSK	2 Phospho (ST)	1306.48	59.4672	3	x'0000000300000000000000030000000000000	0.565822	-1.04279	0.565822	59.4461	59.4672	81.4873	0.000111441	0.0130375	51.91	36.9567	4	21	55	3.33	EEF2K(S27);EEF2K(T43);	29860.2	EEF2K;	O00418;	p01032
EF2K_HUMAN	Eukaryotic elongation factor 2 kinase OS=Homo sapiens GN=EEF2K PE=1 SV=2	AGHDGDSDGDSDDEEGYFICPITDDPSSNQNVNSK	Phospho (ST); Phospho (Y)	1306.48	59.4672	3	x'0000000000000000040000030000000000000	0.565822	-1.04279	0.565822	59.4461	59.4672	81.4873	0.000183251	0.0141156	49.75	41.8833	5	21	55	21.47	EEF2K(T43);EEF2K(Y37);	29860.2	EEF2K;	O00418;	p01033
TFEB_HUMAN	Transcription factor EB OS=Homo sapiens GN=TFEB PE=1 SV=3	AGHVLSSSAGNSAPNSPMAMLHIGSNPER	2 Phospho (ST)	1017.11	54.9958	3	x'0000003300000000000000000000000	0.263098	-1.11472	-1.11472	54.8321	55.1765	235.95	3.37638e-09	9.70924e-06	100.45	75.179	50	127	155	61.02	TFEB(S132);TFEB(S133);	265213	TFEB;	P19484;	p01034
TFEB_HUMAN	Transcription factor EB OS=Homo sapiens GN=TFEB PE=1 SV=3	AGHVLSSSAGNSAPNSPMAMLHIGSNPER	3 Phospho (ST)	1043.76	61.0534	3	x'0000003330000000000000000000000	0.312633	-2.37257	-3.71517	61.0253	61.1712	233.24	8.77121e-08	0.000538038	85.58	56.4583	15	127	155	46.95	TFEB(S132);TFEB(S133);TFEB(S134);	74192.1	TFEB;	P19484;	p01035
TFEB_HUMAN	Transcription factor EB OS=Homo sapiens GN=TFEB PE=1 SV=3	AGHVLSSSAGNSAPNSPMAMLHIGSNPER	4 Phospho (ST)	803.065	67.158	4	x'0000000330003000000000000300000	-0.212578	-0.387129	-0.212578	67.0883	67.158	215.32	0.0153268	0.0567113	32.09	26.9033	10	127	155	4.96	TFEB(S133);TFEB(S134);TFEB(S138);TFEB(S151);	123391	TFEB;	P19484;	p01036
TFEB_HUMAN	Transcription factor EB OS=Homo sapiens GN=TFEB PE=1 SV=3	AGHVLSSSAGNSAPNSPMAMLHIGSNPER	4 Phospho (ST)	1070.42	66.8196	3	x'0000003330000000000000000300000	-0.201357	-4.97037	-0.668905	66.8196	67.0939	194.3	1.7113e-06	1.4407e-05	71.62	64.546	50	127	155	58.79	TFEB(S132);TFEB(S133);TFEB(S134);TFEB(S151);	237090	TFEB;	P19484;	p01037
EF2_HUMAN	Elongation factor 2 OS=Homo sapiens GN=EEF2 PE=1 SV=4	AGIIASAR	NA	379.73	30.8501	2	x'0000000000	1.44829	-9.69453	-0.584862	29.2419	31.1622	753.214	1.56437e-07	1.56437e-07	76.05	76.05	30	43	50	46.54	EEF2(42-50, no_mod);	14984.3	EEF2;	P13639;	p01038
EF2_HUMAN	Elongation factor 2 OS=Homo sapiens GN=EEF2 PE=1 SV=4	AGIIASAR	Phospho (ST)	419.713	36.0667	2	x'0000003000	-0.819192	-0.819192	-0.819192	36.0667	36.0667	572.374	0.0774923	0.0774923	19.62	19.62	1	43	50	11.74	EEF2(S48);	5333.11	EEF2;	P13639;	p01039
PSA_HUMAN	Puromycin-sensitive aminopeptidase OS=Homo sapiens GN=NPEPPS PE=1 SV=2	AGIISTVEVLK	NA	565.344	52.6729	2	x'0000000000000	-0.41376	-2.15031	-2.15031	52.6729	52.7235	33.26	0.0022187	0.0022187	33.26	33.26	2	628	638	33.26	NPEPPS(627-638, no_mod);	8588.26	NPEPPS;	P55786;	p01040
NECT1_HUMAN	Nectin-1 OS=Homo sapiens GN=NECTIN1 PE=1 SV=3	AGIPQHHPPMAQNLQYPDDSDDEK	Phospho (ST)	696.55	40.4873	4	x'00000000000000000000300000	-0.254118	-1.27491	-0.541664	40.3207	40.8551	68.7173	0.00888265	0.00888265	35.98	35.98	6	403	426	11.89	NECTIN1(S422);	24617.1	NECTIN1;	Q15223;	p01041
NECT1_HUMAN	Nectin-1 OS=Homo sapiens GN=NECTIN1 PE=1 SV=3	AGIPQHHPPMAQNLQYPDDSDDEK	Phospho (ST)	928.397	40.7525	3	x'00000000000000000000300000	-0.449649	-1.44168	-0.956449	40.3315	40.7525	71.7673	0.00595755	0.00595755	37.69	37.69	9	403	426	20.6	NECTIN1(S422);	46945.6	NECTIN1;	Q15223;	p01042
NECT1_HUMAN	Nectin-1 OS=Homo sapiens GN=NECTIN1 PE=1 SV=3	AGIPQHHPPMAQNLQYPDDSDDEKK	Oxidation (M); Phospho (ST)	732.572	36.0574	4	x'000000000020000000003000000	-0.799998	-1.34677	-0.936692	34.2556	37.532	253.198	0.0113333	0.0370021	35.26	31.535	5	403	427	16.07	NECTIN1(M412);NECTIN1(S422);	50081.8	NECTIN1;	Q15223;	p01043
NECT1_HUMAN	Nectin-1 OS=Homo sapiens GN=NECTIN1 PE=1 SV=3	AGIPQHHPPMAQNLQYPDDSDDEKK	Phospho (ST)	728.573	39.7423	4	x'000000000000000000003000000	-0.145348	-1.54728	-2.04667	36.8038	39.7423	253.198	0.00227833	0.0115637	41.92	36.4533	37	403	427	20.41	NECTIN1(S422);	289149	NECTIN1;	Q15223;	p01044
NECT1_HUMAN	Nectin-1 OS=Homo sapiens GN=NECTIN1 PE=1 SV=3	AGIPQHHPPMAQNLQYPDDSDDEKK	Phospho (ST)	971.095	37.8412	3	x'000000000000000000003000000	-0.882051	-1.53148	-0.882051	37.4023	37.8412	32.0237	0.0188485	0.0188485	32.78	32.78	3	403	427	22.7	NECTIN1(S422);	11393	NECTIN1;	Q15223;	p01045
F222B_HUMAN	Protein FAM222B OS=Homo sapiens GN=FAM222B PE=2 SV=1	AGISTTSVCEGQIANPSPISR	Phospho (ST)	742.347	48.315	3	x'00000000000000000300000	-1.25404	-1.25404	-1.25404	48.315	48.315	25.13	0.0886947	0.0886947	25.13	25.13	1	280	300	10.35	FAM222B(S296);	10557.4	FAM222B;	Q8WU58;	p01046
IL17_HUMAN	Interleukin-17A OS=Homo sapiens GN=IL17A PE=1 SV=1	AGITIPR	Phospho (ST)	404.21	42.1479	2	x'000030000	0.287696	-1.67162	-0.753964	42.1354	42.1991	35.97	0.000784082	0.000784082	35.97	35.97	5	23	29	17.75	IL17A(T26);	12008.4	IL17A;	Q16552;	p01047
RBP1_HUMAN	RalA-binding protein 1 OS=Homo sapiens GN=RALBP1 PE=1 SV=3	AGKEPAKPSPSR	Phospho (ST)	435.551	22.2267	3	x'00000000000300	1.82337	-0.638986	0.764788	18.946	22.2267	225.637	0.0226026	0.0522394	29.2	26.405	5	637	648	21.02	RALBP1(S647);	51115.3	RALBP1;	Q15311;	p01048
KMT2A_HUMAN	Histone-lysine N-methyltransferase 2A OS=Homo sapiens GN=KMT2A PE=1 SV=5	AGKLSPLK	Phospho (ST)	447.247	29.1284	2	x'0000030000	0.740634	-1.34345	0.02353	29.1284	29.9501	176.34	1.61176e-05	1.61176e-05	56.82	56.82	16	275	282	45.3	KMT2A(S279);	57687.4	KMT2A;	Q03164;	p01049
IREB2_HUMAN	Iron-responsive element-binding protein 2 OS=Homo sapiens GN=IREB2 PE=1 SV=3	AGKLSPVK	Phospho (ST)	440.239	24.0968	2	x'0000030000	0.730822	0.730822	0.730822	24.0968	24.0968	35.76	0.00698161	0.00698161	35.76	35.76	1	153	160	27.97	IREB2(S157);	6495.52	IREB2;	P48200;	p01050
ZFN2B_HUMAN	AN1-type zinc finger protein 2B OS=Homo sapiens GN=ZFAND2B PE=1 SV=1	AGLAAISR	NA	379.73	30.8501	2	x'0000000000	1.44829	-1.13936	-0.584862	29.4003	31.1622	121.2	0.0136565	0.0136565	26.64	26.64	12	144	151	2.42	ZFAND2B(143-151, no_mod);	14984.3	ZFAND2B;	Q8WV99;	p01051
FR1OP_HUMAN	FGFR1 oncogene partner OS=Homo sapiens GN=FGFR1OP PE=1 SV=1	AGLCPDEDDMEGDSFFDDPIPKPEK	Phospho (ST)	968.727	60.9352	3	x'000000000000003000000000000	0.385787	0.385787	0.385787	60.9352	60.9352	26.57	0.055734	0.055734	26.57	26.57	1	241	265	26.57	FGFR1OP(S254);	10004.5	FGFR1OP;	O95684;	p01052
PDS5B_HUMAN	Sister chromatid cohesion protein PDS5 homolog B OS=Homo sapiens GN=PDS5B PE=1 SV=1	AGLELLK	NA	743.467	41.1805	1	x'000000000	0.433694	-0.0646501	-0.0646501	41.1586	41.1805	121.7	0.0589867	0.0589867	15.41	15.41	2	648	654	11.29	PDS5B(647-654, no_mod);	9667.76	PDS5B;	Q9NTI5;	p01053
K1C15_HUMAN	Keratin, type I cytoskeletal 15 OS=Homo sapiens GN=KRT15 PE=1 SV=3	AGLENSLAETECR	NA	725.334	36.8634	2	x'000000000000000	0.968483	-2.99382	-2.99382	36.8329	36.9268	905.814	4.17975e-05	4.17975e-05	60.83	60.83	4	344	356	59.99	KRT15(343-356, no_mod);	9758.95	KRT15;	P19012;	p01054
K1C13_HUMAN	Keratin, type I cytoskeletal 13 OS=Homo sapiens GN=KRT13 PE=1 SV=4	AGLENTVAETECR	NA	725.334	36.8634	2	x'000000000000000	0.958128	-3.00417	-3.00417	36.8329	37.0128	1464.62	6.02768e-07	6.02768e-07	79.24	79.24	6	343	355	18.41	KRT13(342-355, no_mod);	9758.95	KRT13;	P13646;	p01055
DKC1_HUMAN	H/ACA ribonucleoprotein complex subunit 4 OS=Homo sapiens GN=DKC1 PE=1 SV=3	AGLESGAEPGDGDSDTTK	2 Phospho (ST)	933.836	39.5247	2	x'00000300000000000300	-0.811509	-4.18835	-2.67681	39.2982	39.5733	121.5	1.47866e-05	0.00088686	57.25	44.2967	12	481	498	33.33	DKC1(S485);DKC1(T497);	65028.6	DKC1;	O60832;	p01056
DKC1_HUMAN	H/ACA ribonucleoprotein complex subunit 4 OS=Homo sapiens GN=DKC1 PE=1 SV=3	AGLESGAEPGDGDSDTTK	Phospho (ST)	893.854	33.9936	2	x'00000000000000003000	0.542646	-2.27979	-1.17097	33.8886	34.3804	235.614	5.29483e-08	8.25448e-06	84	68.2133	236	481	498	41.76	DKC1(T496);	201055	DKC1;	O60832;	p01057
DKC1_HUMAN	H/ACA ribonucleoprotein complex subunit 4 OS=Homo sapiens GN=DKC1 PE=1 SV=3	AGLESGAEPGDGDSDTTKK	Phospho (ST)	638.937	29.241	3	x'000000000000003000000	0.887244	-1.71493	-0.507893	28.7306	30.1211	187.484	0.00527788	0.00527788	36.14	36.14	22	481	499	16.49	DKC1(S494);	24430.2	DKC1;	O60832;	p01058
DKC1_HUMAN	H/ACA ribonucleoprotein complex subunit 4 OS=Homo sapiens GN=DKC1 PE=1 SV=3	AGLESGAEPGDGDSDTTKK	Phospho (ST)	957.902	30.0428	2	x'000000000000000030000	0.320829	-2.07233	-0.619713	28.9247	30.1432	142.95	1.36902e-06	1.45271e-05	72.07	64.15	39	481	499	40.92	DKC1(T496);	137327	DKC1;	O60832;	p01059
NOMO1_HUMAN	Nodal modulator 1 OS=Homo sapiens GN=NOMO1 PE=1 SV=5	AGLFLEGQIHPELEGVEIVISEK	NA	836.453	65.9112	3	x'0000000000000000000000000	1.54927	1.54927	1.54927	65.9112	65.9112	145.82	0.0422676	0.0422676	23.16	23.16	1	799	821	23.16	NOMO1(798-821, no_mod);NOMO2(798-821, no_mod);NOMO3(798-821, no_mod);	10518	NOMO1; NOMO2; NOMO3;	Q15155; Q5JPE7; P69849;	p01060
CCD86_HUMAN	Coiled-coil domain-containing protein 86 OS=Homo sapiens GN=CCDC86 PE=1 SV=1	AGLGSPERPPK	Phospho (ST)	396.864	29.3141	3	x'0000030000000	5.15335	-2.87984	-0.328402	28.0275	30.8685	336.271	1.92071e-06	1.92071e-06	69.93	69.93	149	54	64	63.24	CCDC86(S58);	8806.87	CCDC86;	Q9H6F5;	p01061
CCD86_HUMAN	Coiled-coil domain-containing protein 86 OS=Homo sapiens GN=CCDC86 PE=1 SV=1	AGLGSPERPPK	Phospho (ST)	594.792	30.5388	2	x'0000030000000	0.779743	-1.78011	-1.30856	28.0742	30.619	394.281	2.26498e-07	0.000399549	78.99	61.265	197	54	64	71.54	CCDC86(S58);	347771	CCDC86;	Q9H6F5;	p01062
CCD86_HUMAN	Coiled-coil domain-containing protein 86 OS=Homo sapiens GN=CCDC86 PE=1 SV=1	AGLGSPERPPKTSPGSPR	2 Phospho (ST)	650.966	31.8165	3	x'00000300000000003000	-0.331816	-0.331816	-0.331816	31.8165	31.8165	299.457	0.0907859	0.0907859	24.93	24.93	1	54	71	4.61	CCDC86(S58);CCDC86(S69);	66347.9	CCDC86;	Q9H6F5;	p01063
CCD86_HUMAN	Coiled-coil domain-containing protein 86 OS=Homo sapiens GN=CCDC86 PE=1 SV=1	AGLGSPERPPKTSPGSPR	3 Phospho (ST)	677.622	35.4406	3	x'00000300000030003000	-0.586745	-0.586745	-0.586745	35.4406	35.4406	363.371	0.0856422	0.0856422	24.73	24.73	2	54	71	9.88	CCDC86(S58);CCDC86(T65);CCDC86(S69);	18862.4	CCDC86;	Q9H6F5;	p01064
CCD86_HUMAN	Coiled-coil domain-containing protein 86 OS=Homo sapiens GN=CCDC86 PE=1 SV=1	AGLGSPERPPKTSPGSPR	Phospho (ST)	624.311	29.8124	3	x'00000000000000003000	-0.279693	-0.520346	-0.279693	29.676	29.8653	421.531	0.0296439	0.0381268	29.19	28.1767	5	54	71	10.5	CCDC86(S69);	201397	CCDC86;	Q9H6F5;	p01065
MPP3_HUMAN	MAGUK p55 subfamily member 3 OS=Homo sapiens GN=MPP3 PE=1 SV=2	AGLIPSK	Phospho (ST)	383.199	38.2142	2	x'000000300	-0.291739	-0.658047	-0.291739	38.2142	38.3497	21.93	0.0240454	0.0240454	21.93	21.93	3	283	289	12.94	MPP3(S288);MPP7(S290);	2839.42	MPP3; MPP7;	Q13368; Q5T2T1;	p01066
MYH7_HUMAN	Myosin-7 OS=Homo sapiens GN=MYH7 PE=1 SV=5	AGLLGLLEEMR	Oxidation (M)	609.33	60.9758	2	x'0000000000200	-0.822753	-3.81459	-3.81459	60.9333	60.9758	360.314	0.000866828	0.000866828	45.1	45.1	3	767	777	45.1	MYH1(M780);MYH13(M780);MYH2(M782);MYH6(M778);MYH7(M776);MYH8(M779);	16172.4	MYH1; MYH13; MYH2; MYH6; MYH7; MYH8;	P12882; Q9UKX3; Q9UKX2; P13533; P12883; P13535;	p01067
IPO4_HUMAN	Importin-4 OS=Homo sapiens GN=IPO4 PE=1 SV=2	AGLLVLAVLSDGAGDHIR	NA	593.004	64.2549	3	x'00000000000000000000	0.175677	-0.516895	-0.516895	64.2549	64.2887	69.86	6.09329e-07	6.09329e-07	69.86	69.86	3	371	388	69.86	IPO4(370-388, no_mod);	12483.5	IPO4;	Q8TEX9;	p01068
IF2A_HUMAN	Eukaryotic translation initiation factor 2 subunit 1 OS=Homo sapiens GN=EIF2S1 PE=1 SV=3	AGLNCSTENMPIK	Oxidation (M)	725.837	31.1576	2	x'000000000020000	-0.104852	-0.104852	-0.104852	31.1576	31.1576	264.75	0.000740069	0.000740069	43.86	43.86	1	214	226	43.86	EIF2S1(M223);	5077.63	EIF2S1;	P05198;	p01069
H2AV_HUMAN	Histone H2A.V OS=Homo sapiens GN=H2AFV PE=1 SV=3	AGLQFPVGR	NA	472.77	46.7884	2	x'00000000000	2.70475	-1.53467	0.203492	46.4781	47.656	174.52	1.22446e-07	1.22446e-07	80.26	80.26	158	24	32	63.26	H2AFJ(21-30, no_mod);H2AFV(23-32, no_mod);H2AFX(21-30, no_mod);H2AFZ(23-32, no_mod);HIST1H2AA(21-30, no_mod);HIST1H2AB(21-30, no_mod);HIST1H2AC(21-30, no_mod);HIST1H2AD(21-30, no_mod);HIST1H2AG(21-30, no_mod);HIST1H2AH(21-30, no_mod);HIST1H2AJ(21-30, no_mod);HIST2H2AA3(21-30, no_mod);HIST2H2AB(21-30, no_mod);HIST2H2AC(21-30, no_mod);HIST3H2A(21-30, no_mod);	264649	H2AFJ; H2AFV; H2AFX; H2AFZ; HIST1H2AA; HIST1H2AB; HIST1H2AC; HIST1H2AD; HIST1H2AG; HIST1H2AH; HIST1H2AJ; HIST2H2AA3; HIST2H2AB; HIST2H2AC; HIST3H2A;	Q9BTM1; Q71UI9; P16104; P0C0S5; Q96QV6; P04908; Q93077; P20671; P0C0S8; Q96KK5; Q99878; Q6FI13; Q8IUE6; Q16777; Q7L7L0;	p01070
TOM1_HUMAN	Target of Myb protein 1 OS=Homo sapiens GN=TOM1 PE=1 SV=2	AGLQSLEASGR	Phospho (ST)	584.772	44.3556	2	x'0000030000000	2.53526	-1.52459	0.376864	44.3469	44.7821	140.18	2.06782e-05	2.06782e-05	59.54	59.54	23	351	361	39.34	TOM1(S355);	12991.7	TOM1;	O60784;	p01071
AGFG1_HUMAN	Arf-GAP domain and FG repeat-containing protein 1 OS=Homo sapiens GN=AGFG1 PE=1 SV=2	AGLQTADKYAALANLDNIFSAGQGGDQGSGFGTTGK	Phospho (ST)	1194.56	66.0426	3	x'00000300000000000000000000000000000000	-0.103054	-0.940892	-0.103054	65.9114	66.0426	205.524	0.000122097	0.000122097	54.53	54.53	3	319	354	29.28	AGFG1(T323);	4491.83	AGFG1;	P52594;	p01072
AGFG1_HUMAN	Arf-GAP domain and FG repeat-containing protein 1 OS=Homo sapiens GN=AGFG1 PE=1 SV=2	AGLQTADKYAALANLDNIFSAGQGGDQGSGFGTTGK	Phospho (Y)	1194.56	66.0426	3	x	-0.103054	-0.940892	-0.103054	65.9114	66.0426	205.524	0.000122097	0.000122097	54.53	54.53	2	319	354	0	AGFG1(318-354, no_mod);	4491.83	AGFG1;	P52594;	p01073
AHNK_HUMAN	Neuroblast differentiation-associated protein AHNAK OS=Homo sapiens GN=AHNAK PE=1 SV=2	AGLRVSAPEVSVGHK	Phospho (ST)	529.606	39.2868	3	x'00000030000000000	0.256653	-1.33245	-1.33245	39.2289	39.2868	2126.91	0.0342967	0.0342967	27.88	27.88	2	327	341	27.88	AHNAK(S332);	8110.52	AHNAK;	Q09666;	p01074
MED26_HUMAN	Mediator of RNA polymerase II transcription subunit 26 OS=Homo sapiens GN=MED26 PE=1 SV=2	AGLSPAEPLLSR	Phospho (ST)	645.827	54.1447	2	x'00003000000000	2.74262	-1.30502	-0.1419	54.1241	54.3626	86.13	2.26825e-05	2.26825e-05	58.29	58.29	55	358	369	49.36	MED26(S361);	13756.4	MED26;	O95402;	p01075
BMS1_HUMAN	Ribosome biogenesis protein BMS1 homolog OS=Homo sapiens GN=BMS1 PE=1 SV=1	AGLSPANCQSDR	Phospho (ST)	678.274	30.6688	2	x'00003000000000	1.62934	-2.31298	-0.408259	30.4578	31.0884	73.01	6.35044e-07	6.35044e-07	73.01	73.01	59	549	560	68.94	BMS1(S552);	11970.5	BMS1;	Q14692;	p01076
BMS1_HUMAN	Ribosome biogenesis protein BMS1 homolog OS=Homo sapiens GN=BMS1 PE=1 SV=1	AGLSPANCQSDRVNLEK	Phospho (ST)	646.962	37.9998	3	x'0000300000000000000	0.383927	-1.50475	-1.50475	37.7088	37.9998	58.1737	0.0141191	0.0141191	32.49	32.49	4	549	565	32.49	BMS1(S552);	9860.22	BMS1;	Q14692;	p01077
ECHB_HUMAN	Trifunctional enzyme subunit beta, mitochondrial OS=Homo sapiens GN=HADHB PE=1 SV=3	AGLTMNDIDAFEFHEAFSGQILANFK	NA	962.794	70.9276	3	x'0000000000000000000000000000	-4.20156	-4.20156	-4.20156	70.9276	70.9276	95.41	0.00739928	0.00739928	36.68	36.68	1	366	391	36.68	HADHB(365-391, no_mod);	2747.3	HADHB;	P55084;	p01078
ATP5H_HUMAN	ATP synthase subunit d, mitochondrial OS=Homo sapiens GN=ATP5H PE=1 SV=3	AGLVDDFEK	NA	497.248	45.0391	2	x'00000000000	1.60406	-0.79397	-0.169273	45.0391	45.1234	44.82	0.000428493	0.000428493	44.82	44.82	3	64	72	44.41	ATP5H(63-72, no_mod);	8233.98	ATP5H;	O75947;	p01079
PLEC_HUMAN	Plectin OS=Homo sapiens GN=PLEC PE=1 SV=3	AGLVGPEFHEK	NA	395.209	36.208	3	x'0000000000000	-0.105699	-0.613055	-0.105699	36.1044	36.208	942.356	0.0100076	0.0100076	33.47	33.47	3	3221	3231	33.47	PLEC(3220-3231, no_mod);	1338.15	PLEC;	Q15149;	p01080
FAS_HUMAN	Fatty acid synthase OS=Homo sapiens GN=FASN PE=1 SV=3	AGLYGLPR	NA	423.746	43.4597	2	x'0000000000	-0.276767	-0.442355	-0.442355	43.4597	43.5885	253.19	0.0916064	0.0916064	21.57	21.57	2	42	49	21.57	FASN(41-49, no_mod);	6113.4	FASN;	P49327;	p01081
SRRM2_HUMAN	Serine/arginine repetitive matrix protein 2 OS=Homo sapiens GN=SRRM2 PE=1 SV=2	AGMSSNQSISSPVLDAVPR	2 Phospho (ST)	692.634	62.1332	3	x'000033000000000000000	1.92782	-1.70131	-0.515693	61.4976	63.0549	3249.94	6.35713e-07	2.98071e-05	75.99	64.101	815	1394	1412	54.98	SRRM2(S1397);SRRM2(S1398);	783009	SRRM2;	Q9UQ35;	p01082
SRRM2_HUMAN	Serine/arginine repetitive matrix protein 2 OS=Homo sapiens GN=SRRM2 PE=1 SV=2	AGMSSNQSISSPVLDAVPR	2 Phospho (ST)	1038.45	61.9101	2	x'000033000000000000000	3.12595	-5.93484	-0.729681	61.5719	63.016	2619.89	1.46665e-09	0.00022006	102.29	71.461	1244	1394	1412	43.68	SRRM2(S1397);SRRM2(S1398);	210470	SRRM2;	Q9UQ35;	p01083
SRRM2_HUMAN	Serine/arginine repetitive matrix protein 2 OS=Homo sapiens GN=SRRM2 PE=1 SV=2	AGMSSNQSISSPVLDAVPR	3 Phospho (ST)	719.289	72.2431	3	x'000033003000000000000	0.322993	-1.64003	-0.581945	71.671	72.3089	2801.53	1.18308e-06	1.57029e-05	71.51	63.033	181	1394	1412	54.66	SRRM2(S1397);SRRM2(S1398);SRRM2(S1401);	82054.4	SRRM2;	Q9UQ35;	p01084
SRRM2_HUMAN	Serine/arginine repetitive matrix protein 2 OS=Homo sapiens GN=SRRM2 PE=1 SV=2	AGMSSNQSISSPVLDAVPR	3 Phospho (ST)	1078.43	72.2936	2	x'000033003000000000000	0.446435	-1.96673	-0.760148	72.2496	72.3156	2391.8	5.23618e-08	3.94727e-06	85.05	76.887	180	1394	1412	56.64	SRRM2(S1397);SRRM2(S1398);SRRM2(S1401);	44957.5	SRRM2;	Q9UQ35;	p01085
SRRM2_HUMAN	Serine/arginine repetitive matrix protein 2 OS=Homo sapiens GN=SRRM2 PE=1 SV=2	AGMSSNQSISSPVLDAVPR	4 Phospho (ST)	745.947	79.7014	3	x'000033000033000000000	2.02791	2.02791	2.02791	79.7014	79.7014	2755	0.0933845	0.0933845	20.77	20.77	3	1394	1412	6.75	SRRM2(S1397);SRRM2(S1398);SRRM2(S1403);SRRM2(S1404);	2685.45	SRRM2;	Q9UQ35;	p01086
SRRM2_HUMAN	Serine/arginine repetitive matrix protein 2 OS=Homo sapiens GN=SRRM2 PE=1 SV=2	AGMSSNQSISSPVLDAVPR	Oxidation (M); 2 Phospho (ST)	697.966	59.101	3	x'000233000000000000000	4.55358	-1.64477	0.679619	59.028	61.8876	2835.14	1.49537e-06	3.60144e-05	72	59.964	80	1394	1412	54.86	SRRM2(M1396);SRRM2(S1397);SRRM2(S1398);	94610.8	SRRM2;	Q9UQ35;	p01087
SRRM2_HUMAN	Serine/arginine repetitive matrix protein 2 OS=Homo sapiens GN=SRRM2 PE=1 SV=2	AGMSSNQSISSPVLDAVPR	Oxidation (M); Phospho (ST)	671.31	52.9586	3	x'000230000000000000000	8.39166	-2.5138	-0.305832	52.8978	55.7662	2519.46	1.62885e-06	5.19416e-05	72.46	62.14	875	1394	1412	50.86	SRRM2(M1396);SRRM2(S1397);	68752.4	SRRM2;	Q9UQ35;	p01088
SRRM2_HUMAN	Serine/arginine repetitive matrix protein 2 OS=Homo sapiens GN=SRRM2 PE=1 SV=2	AGMSSNQSISSPVLDAVPR	Oxidation (M); Phospho (ST)	1006.46	53.0186	2	x'000203000000000000000	4.81919	-8.90601	-0.153662	52.9022	55.8072	2615.12	1.03829e-09	4.0324e-05	104.37	76.598	849	1394	1412	52.73	SRRM2(M1396);SRRM2(S1398);	228588	SRRM2;	Q9UQ35;	p01089
SRRM2_HUMAN	Serine/arginine repetitive matrix protein 2 OS=Homo sapiens GN=SRRM2 PE=1 SV=2	AGMSSNQSISSPVLDAVPR	Phospho (ST)	665.978	55.6041	3	x'000030000000000000000	0.938887	-2.85076	-0.640128	55.3236	55.9156	2069.85	3.4743e-07	3.83741e-06	79.26	71.766	636	1394	1412	61.04	SRRM2(S1397);	192192	SRRM2;	Q9UQ35;	p01090
SRRM2_HUMAN	Serine/arginine repetitive matrix protein 2 OS=Homo sapiens GN=SRRM2 PE=1 SV=2	AGMSSNQSISSPVLDAVPR	Phospho (ST)	998.465	55.4425	2	x'000030000000000000000	1.49831	-5.61982	0.535863	55.3448	55.9585	1486.95	1.6998e-10	2.14749e-06	112.32	86.312	657	1394	1412	61.98	SRRM2(S1397);	34232	SRRM2;	Q9UQ35;	p01091
SRRM2_HUMAN	Serine/arginine repetitive matrix protein 2 OS=Homo sapiens GN=SRRM2 PE=1 SV=2	AGMSSNQSISSPVLDAVPRTPSR	2 Phospho (ST)	839.712	52.404	3	x'0000000000030000000030000	1.60088	-2.89415	-0.48567	52.0343	52.4069	2759.84	1.10062e-05	0.0164344	65.37	47.995	63	1394	1416	34.75	SRRM2(S1404);SRRM2(T1413);	122543	SRRM2;	Q9UQ35;	p01092
SRRM2_HUMAN	Serine/arginine repetitive matrix protein 2 OS=Homo sapiens GN=SRRM2 PE=1 SV=2	AGMSSNQSISSPVLDAVPRTPSRER	2 Phospho (ST)	701.322	47.7563	4	x'000000000000000000003030000	0.264167	-1.63498	-0.62115	47.5918	48.1417	2947.54	0.000673759	0.000673759	47.32	47.32	13	1394	1418	34.03	SRRM2(T1413);SRRM2(S1415);	45947.5	SRRM2;	Q9UQ35;	p01093
SRRM2_HUMAN	Serine/arginine repetitive matrix protein 2 OS=Homo sapiens GN=SRRM2 PE=1 SV=2	AGMSSNQSISSPVLDAVPRTPSRER	2 Phospho (ST)	934.758	47.6906	3	x'000000000000000000003030000	-0.0585452	-3.95681	-2.06122	47.5102	48.2546	2580.32	8.25407e-05	0.000133027	56.36	54.625	87	1394	1418	30.75	SRRM2(T1413);SRRM2(S1415);	86217.4	SRRM2;	Q9UQ35;	p01094
SRRM2_HUMAN	Serine/arginine repetitive matrix protein 2 OS=Homo sapiens GN=SRRM2 PE=1 SV=2	AGMSSNQSISSPVLDAVPRTPSRER	3 Phospho (ST)	961.416	50.7224	3	x'000000000003000000003030000	0.254059	-1.29737	0.254059	50.6875	50.8161	2365.97	0.000886986	0.0446908	45.81	35.815	8	1394	1418	19.99	SRRM2(S1404);SRRM2(T1413);SRRM2(S1415);	100404	SRRM2;	Q9UQ35;	p01095
RL3_HUMAN	60S ribosomal protein L3 OS=Homo sapiens GN=RPL3 PE=1 SV=2	AGMTHIVR	Oxidation (M)	450.741	21.8241	2	x'0002000000	1.11844	1.11844	1.11844	21.8241	21.8241	308.73	1.89423e-05	1.89423e-05	56.98	56.98	1	51	58	47.04	RPL3(M53);	3550.86	RPL3;	P39023;	p01096
TFPT_HUMAN	TCF3 fusion partner OS=Homo sapiens GN=TFPT PE=1 SV=1	AGNALTPELAPVQIK	Phospho (ST)	801.42	56.161	2	x'00000030000000000	1.02947	1.02947	1.02947	56.161	56.161	25.72	0.0531815	0.0531815	25.72	25.72	1	202	216	25.72	TFPT(T207);	2403.87	TFPT;	P0C1Z6;	p01097
RL7_HUMAN	60S ribosomal protein L7 OS=Homo sapiens GN=RPL7 PE=1 SV=1	AGNFYVPAEPK	NA	596.805	42.5911	2	x'0000000000000	2.28349	-0.788022	2.28349	42.5911	43.3473	38.64	0.00204475	0.00204475	38.64	38.64	4	78	88	38.64	RPL7(77-88, no_mod);	14294.7	RPL7;	P18124;	p01098
RL22_HUMAN	60S ribosomal protein L22 OS=Homo sapiens GN=RPL22 PE=1 SV=2	AGNLGGGVVTIER	NA	621.844	41.8957	2	x'000000000000000	1.69287	-2.54335	0.275435	41.6647	42.8462	183.24	3.66705e-07	3.66705e-07	76.03	76.03	21	53	65	62.64	RPL22(52-65, no_mod);	9307.76	RPL22;	P35268;	p01099
FA21C_HUMAN	WASH complex subunit FAM21C OS=Homo sapiens GN=FAM21C PE=1 SV=3	AGNSDSEEDDANGR	2 Phospho (ST)	798.745	22.9655	2	x'0000303000000000	-0.688196	-1.99188	-1.85399	22.9655	23.0981	513.91	1.25998e-06	1.25998e-06	63.31	63.31	6	155	168	63.31	WASHC2A(S158);WASHC2A(S160);WASHC2C(S158);WASHC2C(S160);	3064.84	WASHC2A; WASHC2C;	Q641Q2; Q9Y4E1;	p01100
FA21C_HUMAN	WASH complex subunit FAM21C OS=Homo sapiens GN=FAM21C PE=1 SV=3	AGNSDSEEDDANGRVELILEPK	2 Phospho (ST)	840.017	58.3481	3	x'000030300000000000000000	-0.560979	-1.37146	-0.823193	58.1626	58.3859	551.74	1.72872e-05	1.72872e-05	62.43	62.43	5	155	176	62.43	WASHC2A(S158);WASHC2A(S160);WASHC2C(S158);WASHC2C(S160);	36172.6	WASHC2A; WASHC2C;	Q641Q2; Q9Y4E1;	p01101
TENS1_HUMAN	Tensin-1 OS=Homo sapiens GN=TNS1 PE=1 SV=2	AGPAHAGHTAPMRPSYSAQEGLAGYQR	Phospho (ST)	716.079	36.1627	4	x'00000000030000000000000000000	-0.785586	-2.81336	-0.785586	36.1518	36.1627	1024.3	7.86121e-05	0.000274658	56.59	53.4833	6	567	593	16.08	TNS1(T575);	76360.8	TNS1;	Q9HBL0;	p01102
TENS1_HUMAN	Tensin-1 OS=Homo sapiens GN=TNS1 PE=1 SV=2	AGPAHAGHTAPMRPSYSAQEGLAGYQR	Phospho (Y)	716.079	36.1627	4	x'00000000000000004000000000000	-0.785586	-0.785586	-0.785586	36.1627	36.1627	1024.3	0.0270078	0.0270078	31.23	31.23	1	567	593	21.18	TNS1(Y582);	25453.6	TNS1;	Q9HBL0;	p01103
RHG06_HUMAN	Rho GTPase-activating protein 6 OS=Homo sapiens GN=ARHGAP6 PE=1 SV=3	AGPCSLSQGNLSPNWPR	Phospho (ST)	640.952	54.1749	3	x'0000030000000000000	-0.410452	-1.28553	-0.910496	54.0525	54.245	131.2	0.000310994	0.000310994	49.37	49.37	14	766	782	28.16	ARHGAP6(S770);	16064.9	ARHGAP6;	O43182;	p01104
RHG06_HUMAN	Rho GTPase-activating protein 6 OS=Homo sapiens GN=ARHGAP6 PE=1 SV=3	AGPCSLSQGNLSPNWPR	Phospho (ST)	960.924	54.1554	2	x'0000000000003000000	-0.553173	-3.48052	-1.32407	54.0652	54.3231	141.04	2.13289e-13	1.32088e-06	141.04	107.477	36	766	782	63.58	ARHGAP6(S777);	74826.5	ARHGAP6;	O43182;	p01105
BORG4_HUMAN	Cdc42 effector protein 4 OS=Homo sapiens GN=CDC42EP4 PE=1 SV=1	AGPDLPSLPSHALEDEGWAAAAPSPGSAR	2 Phospho (ST)	996.437	64.5975	3	x'0000000000000000000000003003000	-0.334864	-0.646287	-0.545828	64.3925	64.848	31.39	0.0281366	0.0281366	31.39	31.39	5	269	297	26.95	CDC42EP4(S292);CDC42EP4(S295);	33306.1	CDC42EP4;	Q9H3Q1;	p01106
BORG4_HUMAN	Cdc42 effector protein 4 OS=Homo sapiens GN=CDC42EP4 PE=1 SV=1	AGPDLPSLPSHALEDEGWAAAAPSPGSAR	Phospho (ST)	969.781	59.5952	3	x'0000000000000000000000000003000	1.49467	-1.97363	-1.39558	59.593	60.4826	70.51	0.00142156	0.0178794	44.31	37.395	85	269	297	26.74	CDC42EP4(S295);	8967.48	CDC42EP4;	Q9H3Q1;	p01107
KMT2B_HUMAN	Histone-lysine N-methyltransferase 2B OS=Homo sapiens GN=KMT2B PE=1 SV=1	AGPEGTSPPTPTPSTATGGPPEDSPTVAPK	Phospho (ST)	961.11	44.9006	3	x'00000000000000000300000000000000	0.797137	-1.31722	-0.254834	44.7942	45.1709	307.09	3.88e-07	8.2471e-06	80	73.21	126	487	516	53.82	KMT2B(T503);	105749	KMT2B;	Q9UMN6;	p01108
PTN6_HUMAN	Tyrosine-protein phosphatase non-receptor type 6 OS=Homo sapiens GN=PTPN6 PE=1 SV=1	AGPGSPLR	Phospho (ST)	417.698	30.7203	2	x'0000030000	1.04874	-1.8791	0.0887951	30.6405	31.7226	401.697	2.12755e-05	2.12755e-05	54.68	54.68	9	156	163	49.77	PTPN6(S160);	30951	PTPN6;	P29350;	p01109
SMG9_HUMAN	Protein SMG9 OS=Homo sapiens GN=SMG9 PE=1 SV=1	AGPGSSPLFSLLPGYR	Phospho (ST)	849.917	72.0726	2	x'000003000000000000	1.69511	-2.34537	0.340437	71.9784	72.1424	96.7637	1.11301e-05	0.0191151	63.4	47.58	39	446	461	26.76	SMG9(S450);	33763.6	SMG9;	Q9H0W8;	p01110
HNRPR_HUMAN	Heterogeneous nuclear ribonucleoprotein R OS=Homo sapiens GN=HNRNPR PE=1 SV=1	AGPIWDLR	NA	464.256	51.9076	2	x'0000000000	2.00432	-0.974639	-0.154345	51.6094	52.8514	100.73	4.04802e-05	4.04802e-05	53.47	53.47	19	188	195	43.7	HNRNPR(187-195, no_mod);SYNCRIP(184-192, no_mod);	18546.1	HNRNPR; SYNCRIP;	O43390; O60506;	p01111
NECT1_HUMAN	Nectin-1 OS=Homo sapiens GN=NECTIN1 PE=1 SV=3	AGPLGGSSYEEEEEEEEGGGGGER	2 Phospho (ST)	1285.96	50.8695	2	x'00000003300000000000000000	1.39422	1.39422	1.39422	50.8695	50.8695	253.198	9.5972e-11	9.5972e-11	116.21	116.21	1	428	451	11.52	NECTIN1(S434);NECTIN1(S435);	18463	NECTIN1;	Q15223;	p01112
NECT1_HUMAN	Nectin-1 OS=Homo sapiens GN=NECTIN1 PE=1 SV=3	AGPLGGSSYEEEEEEEEGGGGGER	Phospho (ST); Phospho (Y)	1285.96	50.8695	2	x'00000003040000000000000000	1.39422	1.39422	1.39422	50.8695	50.8695	253.198	1.3619e-09	1.3619e-09	104.69	104.69	2	428	451	104.69	NECTIN1(S434);NECTIN1(Y436);	36926	NECTIN1;	Q15223;	p01113
DDX5_HUMAN	Probable ATP-dependent RNA helicase DDX5 OS=Homo sapiens GN=DDX5 PE=1 SV=1	AGPLSGKK	Phospho (ST)	419.215	22.8559	2	x'0000030000	-0.223573	-2.27997	-2.27997	22.2788	23.8317	94.22	0.00261104	0.00261104	34.64	34.64	6	26	33	19.86	DDX5(S30);	26098.5	DDX5;	P17844;	p01114
DLG5_HUMAN	Disks large homolog 5 OS=Homo sapiens GN=DLG5 PE=1 SV=4	AGPLTPPKPPR	Phospho (ST)	404.215	37.4332	3	x'0000030000000	-3.38783	-3.38783	-3.38783	37.4332	37.4332	100.72	0.0887227	0.0887227	23.42	23.42	1	1007	1017	23.42	DLG5(T1011);	833.7	DLG5;	Q8TDM6;	p01115
IASPP_HUMAN	RelA-associated inhibitor OS=Homo sapiens GN=PPP1R13L PE=1 SV=4	AGPPAPAPPAPIPPPAPSQSSPPEQPQSMEMR	Phospho (ST)	824.389	54.4397	4	x'0000000000000000003000000000000000	-0.0783355	-1.04994	-0.0783355	54.3001	54.4769	407.884	0.0146388	0.0172303	33.95	33.3333	9	577	608	26.6	PPP1R13L(S594);	27481.5	PPP1R13L;	Q8WUF5;	p01116
IASPP_HUMAN	RelA-associated inhibitor OS=Homo sapiens GN=PPP1R13L PE=1 SV=4	AGPPAPAPPAPIPPPAPSQSSPPEQPQSMEMR	Phospho (ST)	1098.85	53.9749	3	x'0000000000000000003000000000000000	0.69166	-1.22119	-0.947921	53.9121	54.6164	395.261	0.000298187	0.000298187	50.8	50.8	82	577	608	34.95	PPP1R13L(S594);	16717	PPP1R13L;	Q8WUF5;	p01117
PLPR3_HUMAN	Phospholipid phosphatase-related protein type 3 OS=Homo sapiens GN=PLPPR3 PE=2 SV=1	AGPPPLVHIPEEGAQTGAGLSPK	Phospho (ST)	768.386	51.1085	3	x'0000000000000000000003000	0.948249	-2.83086	-0.941301	51.0619	51.8565	52.22	0.000158345	0.000158345	52.22	52.22	19	488	510	31.34	PLPPR3(S508);	32147.6	PLPPR3;	Q6T4P5;	p01118
SAS10_HUMAN	Something about silencing protein 10 OS=Homo sapiens GN=UTP3 PE=1 SV=1	AGPTLTDENGDDLGLPPSPGDTSYYQDQVDDFHEAR	Phospho (ST)	993.921	60.4934	4	x'00003000000000000000000000000000000000	0.115065	-5.10192	-3.21856	58.9061	60.4934	101.844	2.34629e-06	1.87908e-05	72.36	65.444	341	20	55	9.95	UTP3(T23);	358771	UTP3;	Q9NQZ2;	p01119
SAS10_HUMAN	Something about silencing protein 10 OS=Homo sapiens GN=UTP3 PE=1 SV=1	AGPTLTDENGDDLGLPPSPGDTSYYQDQVDDFHEAR	Phospho (ST)	1324.9	59.6998	3	x'00000000000000000030000000000000000000	2.02761	-3.86414	1.04566	59.0867	60.2668	109.984	3.40707e-10	6.9607e-07	110.74	97.002	173	20	55	26.64	UTP3(S37);	223318	UTP3;	Q9NQZ2;	p01120
SAS10_HUMAN	Something about silencing protein 10 OS=Homo sapiens GN=UTP3 PE=1 SV=1	AGPTLTDENGDDLGLPPSPGDTSYYQDQVDDFHEAR	Phospho (Y)	993.921	60.4934	4	x'00000000000000000000000004000000000000	0.115065	-5.01127	-3.21856	58.9061	60.4934	101.844	2.99489e-05	0.000203058	61.3	55.805	130	20	55	50.31	UTP3(Y44);	143508	UTP3;	Q9NQZ2;	p01121
SAS10_HUMAN	Something about silencing protein 10 OS=Homo sapiens GN=UTP3 PE=1 SV=1	AGPTLTDENGDDLGLPPSPGDTSYYQDQVDDFHEAR	Phospho (Y)	1324.89	59.3049	3	x'00000000000000000000000004000000000000	1.3478	-3.86414	-0.84272	59.0867	60.2668	79.0837	4.80829e-06	3.59749e-05	69.26	63.535	62	20	55	57.81	UTP3(Y44);	29272.8	UTP3;	Q9NQZ2;	p01122
LPPRC_HUMAN	Leucine-rich PPR motif-containing protein, mitochondrial OS=Homo sapiens GN=LRPPRC PE=1 SV=3	AGPVAGGLLSPAR	Phospho (ST)	623.321	49.9778	2	x'000000000030000	0.952091	-1.21723	-1.07261	49.9403	50.1351	146.11	0.000264641	0.000264641	47.76	47.76	7	45	57	47.76	LRPPRC(S54);	8414.4	LRPPRC;	P42704;	p01123
PAR10_HUMAN	Poly [ADP-ribose] polymerase 10 OS=Homo sapiens GN=PARP10 PE=1 SV=2	AGPVSPGCVK	Phospho (ST)	526.236	34.1758	2	x'000003000000	1.14997	-2.84829	-0.12566	33.9039	34.2611	49.98	0.000116535	0.000116535	49.98	49.98	29	427	436	49.98	PARP10(S431);	51920.1	PARP10;	Q53GL7;	p01124
6PGD_HUMAN	6-phosphogluconate dehydrogenase, decarboxylating OS=Homo sapiens GN=PGD PE=1 SV=3	AGQAVDDFIEK	NA	596.796	42.6477	2	x'0000000000000	0.204771	-4.94809	0.154417	42.5237	42.9455	283.56	8.67336e-06	8.67336e-06	62.74	62.74	10	77	87	60.96	PGD(76-87, no_mod);	5536.78	PGD;	P52209;	p01125
MPP8_HUMAN	M-phase phosphoprotein 8 OS=Homo sapiens GN=MPHOSPH8 PE=1 SV=2	AGQDMGLEHGFEKPLDSAMSAEEDTDVR	Phospho (ST)	779.581	53.3199	4	x'000000000000000000000000030000	-0.707384	-2.44133	-0.707384	53.0714	53.5004	483.347	7.17017e-08	0.00452573	86.53	61.9967	19	300	327	33.76	MPHOSPH8(T324);	305399	MPHOSPH8;	Q99549;	p01126
MPP8_HUMAN	M-phase phosphoprotein 8 OS=Homo sapiens GN=MPHOSPH8 PE=1 SV=2	AGQDMGLEHGFEKPLDSAMSAEEDTDVR	Phospho (ST)	1039.1	53.3271	3	x'000000000000000000000000030000	0.171146	-4.06739	-1.27381	52.9565	53.6407	393.654	1.62635e-10	0.000175144	113	80.13	52	300	327	45.56	MPHOSPH8(T324);	42945	MPHOSPH8;	Q99549;	p01127
FWCH1_HUMAN	FLYWCH-type zinc finger-containing protein 1 OS=Homo sapiens GN=FLYWCH1 PE=1 SV=2	AGQEPSPKPGTDVIPAAPR	Phospho (ST)	656.659	41.1016	3	x'000000000003000000000	1.06357	-2.49015	0.773786	41.0939	41.379	78.63	0.00372336	0.0152555	38.2	33.915	10	16	34	25.62	FLYWCH1(T26);	11543.9	FLYWCH1;	Q4VC44;	p01128
RD23A_HUMAN	UV excision repair protein RAD23 homolog A OS=Homo sapiens GN=RAD23A PE=1 SV=1	AGQGTSAPPEASPTAAPESSTSFPPAPTSGMSHPPPAAR	Phospho (ST)	945.68	46.1796	4	x'00000000000030000000000000000000000000000	-0.0116442	-3.09208	-1.29251	45.8635	47.2859	173.064	0.00590404	0.00642152	38.16	37.8	69	81	119	27.27	RAD23A(S92);	134424	RAD23A;	P54725;	p01129
SENP3_HUMAN	Sentrin-specific protease 3 OS=Homo sapiens GN=SENP3 PE=1 SV=2	AGQHSPLR	Phospho (ST)	473.219	20.5618	2	x'0000030000	-0.0688251	-0.132356	-0.132356	20.5618	21.0492	168.42	0.0116205	0.0116205	29.26	29.26	2	303	310	23.8	SENP3(S307);	14943.5	SENP3;	Q9H4L4;	p01130
CES1P_HUMAN	Putative inactive carboxylesterase 4 OS=Homo sapiens GN=CES1P1 PE=5 SV=2	AGQLISELFTNR	NA	674.865	60.3346	2	x	0.877781	-1.74889	-0.665572	60.3091	60.7232	72.34	8.83919e-07	8.83919e-07	72.34	72.34	12	94	105	0	CES1P1(93-105, no_mod);	13022	CES1P1;	Q9UKY3;	p01131
EST1_HUMAN	Liver carboxylesterase 1 OS=Homo sapiens GN=CES1 PE=1 SV=2	AGQLLSELFTNR	NA	674.865	60.3346	2	x'00000000000000	0.877781	-1.74889	-0.665572	60.3091	60.7232	72.34	8.83919e-07	8.83919e-07	72.34	72.34	12	93	104	71.71	CES1(92-104, no_mod);	13022	CES1;	P23141;	p01132
JCAD_HUMAN	Junctional protein associated with coronary artery disease OS=Homo sapiens GN=KIAA1462 PE=1 SV=3	AGQNQPAEPDASACTPESPQEELLSRPAPADVPR	Phospho (ST)	917.169	48.9999	4	x'000000000000000000300000000000000000	-0.148173	-0.148173	-0.148173	48.9999	48.9999	576.367	0.0485264	0.0485264	29.55	29.55	1	1106	1139	11.14	JCAD(S1123);	25166.6	JCAD;	Q9P266;	p01133
JCAD_HUMAN	Junctional protein associated with coronary artery disease OS=Homo sapiens GN=KIAA1462 PE=1 SV=3	AGQNQPAEPDASACTPESPQEELLSRPAPADVPR	Phospho (ST)	1222.56	49.0282	3	x'000000000000000300000000000000000000	-0.236585	-0.727765	-0.236585	49.0282	49.2359	576.367	0.00754141	0.0136887	37.66	35.56	6	1106	1139	7.08	JCAD(T1120);	34308.7	JCAD;	Q9P266;	p01134
3MG_HUMAN	DNA-3-methyladenine glycosylase OS=Homo sapiens GN=MPG PE=1 SV=3	AGQPHSSSDAAQAPAEQPHSSSDAAQAPCPR	Phospho (ST)	799.09	28.5209	4	x'000000300000000000000000000000000	-0.735513	-0.735513	-0.735513	28.5209	28.5209	90.2037	0.00929588	0.00929588	36.04	36.04	3	28	58	21.98	MPG(S33);	26154.9	MPG;	P29372;	p01135
FLNA_HUMAN	Filamin-A OS=Homo sapiens GN=FLNA PE=1 SV=4	AGQSAAGAAPGGGVDTR	NA	721.853	25.9168	2	x'0000000000000000000	-0.229592	-0.659642	-0.229592	25.9168	26.3993	1321.94	6.07374e-07	6.07374e-07	75.55	75.55	3	8	24	71.47	FLNA(7-24, no_mod);	16043.9	FLNA;	P21333;	p01136
AAK1_HUMAN	AP2-associated protein kinase 1 OS=Homo sapiens GN=AAK1 PE=1 SV=3	AGQTQPNPGILPIQPALTPR	Phospho (ST)	717.045	60.2181	3	x'0000000000000000003000	1.53809	-1.24109	0.630321	60.138	60.6461	328.5	0.00332657	0.00332657	37.11	37.11	10	372	391	37.11	AAK1(T389);	17475.4	AAK1;	Q2M2I8;	p01137
TBC14_HUMAN	TBC1 domain family member 14 OS=Homo sapiens GN=TBC1D14 PE=1 SV=3	AGRPSKPPSPK	Phospho (ST)	401.208	18.0405	3	x'0000000003000	-0.367316	-3.016	-1.46677	17.992	19.8	33.33	0.00889547	0.00889547	33.33	33.33	15	287	297	23.08	TBC1D14(S295);	6261.74	TBC1D14;	Q9P2M4;	p01138
SZT2_HUMAN	NA	AGRRSFWDMLSK	Oxidation (M)	735.374	62.3075	2	x'00000000020000	5.42304	4.9873	5.42304	62.2462	62.3075	27.25	0.0360719	0.0360719	27.25	27.25	3	2439	2450	13.54	SZT2(M2447);	1323.32	SZT2;	Q5T011;	p01139
SPIR2_HUMAN	Protein spire homolog 2 OS=Homo sapiens GN=SPIRE2 PE=1 SV=3	AGSAHVWRPGSR	Phospho (ST)	454.214	28.8131	3	x'00030000000000	-0.395699	-1.49895	-0.395699	28.8131	28.9265	61.74	0.0169356	0.0169356	30.59	30.59	2	474	485	30.59	SPIRE2(S476);	5804.92	SPIRE2;	Q8WWL2;	p01140
SC16A_HUMAN	Protein transport protein Sec16A OS=Homo sapiens GN=SEC16A PE=1 SV=3	AGSALPGFANSPAGSTSVVLVPPAHGTLVPDGNK	Phospho (ST)	1089.21	61.1402	3	x'000300000000000000000000000000000000	-0.0781102	-0.537582	-0.537582	61.1402	61.3305	179.97	0.0248621	0.0394587	30.05	28.86	9	769	802	13.5	SEC16A(S771);	51272.7	SEC16A;	O15027;	p01141
FOXO3_HUMAN	Forkhead box protein O3 OS=Homo sapiens GN=FOXO3 PE=1 SV=1	AGSAMAIGGGGGSGTLGSGLLLEDSAR	Phospho (ST)	814.716	64.1927	3	x'00000000000000000030000000000	-1.07369	-1.07369	-1.07369	64.1927	64.1927	150.12	2.62587e-05	0.00082523	61.09	52.0275	4	73	99	27	FOXO3(S90);	11150.2	FOXO3;	O43524;	p01142
MY18A_HUMAN	Unconventional myosin-XVIIIa OS=Homo sapiens GN=MYO18A PE=1 SV=3	AGSATVLSGSIAGLEGGSQLALR	Phospho (ST)	732.374	62.7958	3	x'0000000030000000000000000	1.8299	-1.83447	0.0250672	62.7429	66.8099	598.381	1.98279e-13	2.76246e-10	140.52	118.46	91	978	1000	83.54	MYO18A(S985);	244484	MYO18A;	Q92614;	p01143
MY18A_HUMAN	Unconventional myosin-XVIIIa OS=Homo sapiens GN=MYO18A PE=1 SV=3	AGSATVLSGSIAGLEGGSQLALR	Phospho (ST)	1098.06	62.7999	2	x'0000030000000000000000000	2.36589	-3.10333	-0.0952555	62.7473	63.1285	598.381	8.37881e-11	0.00705039	114.29	88.016	87	978	1000	60.48	MYO18A(T982);	178389	MYO18A;	Q92614;	p01144
MKL1_HUMAN	MKL/myocardin-like protein 1 OS=Homo sapiens GN=MKL1 PE=1 SV=1	AGSCCLSPGGR	Phospho (ST)	601.227	29.8734	2	x'0000000300000	3.19215	-3.52205	-2.08924	29.2263	30.184	231.41	2.58562e-06	2.58562e-06	68.96	68.96	98	505	515	47.35	MKL1(S511);	11322.6	MKL1;	Q969V6;	p01145
CARL2_HUMAN	Capping protein, Arp2/3 and myosin-I linker protein 2 OS=Homo sapiens GN=CARMIL2 PE=1 SV=2	AGSDGDIMDSSTEAPPISIK	Phospho (ST)	1035.95	56.7166	2	x'0003000000000000000000	1.36916	-0.466692	-0.466692	56.6963	56.8056	359.78	1.38484e-06	1.38484e-06	72.6	72.6	4	1244	1263	49.57	CARMIL2(S1246);	25824.5	CARMIL2;	Q6F5E8;	p01146
CLIC4_HUMAN	Chloride intracellular channel protein 4 OS=Homo sapiens GN=CLIC4 PE=1 SV=4	AGSDGESIGNCPFSQR	NA	841.367	39.4529	2	x'000000000000000000	1.55053	1.55053	1.55053	39.4529	39.4529	26.95	0.0437986	0.0437986	26.95	26.95	1	25	40	26.95	CLIC4(24-40, no_mod);	6070.51	CLIC4;	Q9Y696;	p01147
MTSSL_HUMAN	MTSS1-like protein OS=Homo sapiens GN=MTSS1L PE=1 SV=1	AGSEECVFYTDETASPLAPDLAK	Phospho (ST)	851.037	63.8395	3	x'0003000000000000000000000	4.87667	-1.64073	-0.25254	63.6526	64.1303	167.807	2.97961e-05	0.000833605	60.08	51.38	129	610	632	17.4	MTSS1L(S612);	92336.8	MTSS1L;	Q765P7;	p01148
MTSSL_HUMAN	MTSS1-like protein OS=Homo sapiens GN=MTSS1L PE=1 SV=1	AGSEECVFYTDETASPLAPDLAK	Phospho (ST)	1276.05	63.9028	2	x'0003000000000000000000000	3.82417	-1.82269	-0.567824	63.657	63.9028	137.554	5.45239e-11	0.0213658	117.47	67.7867	74	610	632	43.93	MTSS1L(S612);	64324.8	MTSS1L;	Q765P7;	p01149
MTSSL_HUMAN	MTSS1-like protein OS=Homo sapiens GN=MTSS1L PE=1 SV=1	AGSEECVFYTDETASPLAPDLAK	Phospho (Y)	851.036	63.7208	3	x'0000000004000000000000000	1.40622	-1.64073	-1.04075	63.6526	64.1303	42.6437	0.0035085	0.0035085	39.32	39.32	46	610	632	22.59	MTSS1L(Y618);	1253.24	MTSS1L;	Q765P7;	p01150
MTSSL_HUMAN	MTSS1-like protein OS=Homo sapiens GN=MTSS1L PE=1 SV=1	AGSEECVFYTDETASPLAPDLAK	Phospho (Y)	1276.05	63.9028	2	x'0000000004000000000000000	3.82417	-1.82269	-0.567824	63.657	63.9028	137.554	1.34768e-06	1.34768e-06	73.54	73.54	29	610	632	14.42	MTSS1L(Y618);	21441.6	MTSS1L;	Q765P7;	p01151
NCK5L_HUMAN	Nck-associated protein 5-like OS=Homo sapiens GN=NCKAP5L PE=1 SV=2	AGSESPHPGR	Phospho (ST)	537.723	20.7605	2	x'000003000000	0.507718	0.507718	0.507718	20.7605	20.7605	39.92	0.00107461	0.00107461	39.92	39.92	1	622	631	21.77	NCKAP5L(S626);	11769.9	NCKAP5L;	Q9HCH0;	p01152
NCBP3_HUMAN	Nuclear cap-binding protein subunit 3 OS=Homo sapiens GN=NCBP3 PE=1 SV=2	AGSFITGIDVTSK	Phospho (ST)	688.33	56.8449	2	x'000300000000000	0.166589	0.166589	0.166589	56.8449	56.8449	81.64	0.0861863	0.0861863	23.97	23.97	1	71	83	14.45	NCBP3(S73);	4486.4	NCBP3;	Q53F19;	p01153
C170B_HUMAN	Centrosomal protein of 170 kDa protein B OS=Homo sapiens GN=CEP170B PE=1 SV=4	AGSFTGTSDPEAAPAR	Phospho (ST)	807.842	37.9499	2	x'000003000000000000	0.803136	-2.60524	-2.4813	37.7572	37.9806	218.54	9.37594e-08	0.0167305	82.52	52.2525	41	1177	1192	33.69	CEP170B(T1181);	85731.5	CEP170B;	Q9Y4F5;	p01154
TNS2_HUMAN	Tensin-2 OS=Homo sapiens GN=TNS2 PE=1 SV=2	AGSISPGSPPYPQSR	Phospho (ST)	790.86	41.0871	2	x'00030000000000000	1.11223	0.669113	0.669113	40.887	41.0871	42.1137	0.00109222	0.0360103	42.87	33.03	7	828	842	23.44	TNS2(S830);	25005	TNS2;	Q63HR2;	p01155
K1468_HUMAN	LisH domain and HEAT repeat-containing protein KIAA1468 OS=Homo sapiens GN=KIAA1468 PE=1 SV=2	AGSISTLDSLDFAR	Phospho (ST)	766.852	62.4541	2	x'0000003000000000	8.98867	-7.4637	-2.74991	62.2939	62.7665	105.18	6.49253e-10	5.38628e-05	105.18	77.01	325	178	191	35.26	KIAA1468(T183);	43150.2	KIAA1468;	Q9P260;	p01156
ARPC5_HUMAN	Actin-related protein 2/3 complex subunit 5 OS=Homo sapiens GN=ARPC5 PE=1 SV=3	AGSIVLK	Phospho (ST)	384.207	38.8666	2	x'000300000	3.65474	-9.62824	0.157881	38.8666	39.405	62.42	1.63247e-06	1.63247e-06	62.42	62.42	22	75	81	44.81	ARPC5(S77);	1143.14	ARPC5;	O15511;	p01157
PI3R5_HUMAN	Phosphoinositide 3-kinase regulatory subunit 5 OS=Homo sapiens GN=PIK3R5 PE=1 SV=1	AGSLCSPLDEPVSPPSR	Phospho (ST)	924.911	52.0876	2	x'0003000000000000000	-3.62646	-3.62646	-3.62646	52.0876	52.0876	83.06	0.0172612	0.0172612	31.6	31.6	1	456	472	10.36	PIK3R5(S458);	7679.74	PIK3R5;	Q8WYR1;	p01158
TAOK2_HUMAN	Serine/threonine-protein kinase TAO2 OS=Homo sapiens GN=TAOK2 PE=1 SV=2	AGSLKDPDVAELFFK	Phospho (ST)	572.947	63.9687	3	x'00030000000000000	-0.0215641	-0.0215641	-0.0215641	63.9687	63.9687	30.16	0.0226018	0.0226018	30.16	30.16	1	7	21	30.16	TAOK2(S9);	3175.31	TAOK2;	Q9UL54;	p01159
TAOK2_HUMAN	Serine/threonine-protein kinase TAO2 OS=Homo sapiens GN=TAOK2 PE=1 SV=2	AGSLKDPDVAELFFKDDPEK	Phospho (ST)	767.695	59.6549	3	x'0003000000000000000000	0.639983	-2.17734	0.639983	58.4984	59.6549	76.77	6.78469e-07	6.78469e-07	76.77	76.77	3	7	26	72.41	TAOK2(S9);	17624	TAOK2;	Q9UL54;	p01160
TAOK1_HUMAN	Serine/threonine-protein kinase TAO1 OS=Homo sapiens GN=TAOK1 PE=1 SV=1	AGSLKDPEIAELFFK	Phospho (ST)	582.291	66.9043	3	x'00030000000000000	0.0647992	-0.485708	0.0647992	65.9471	66.9043	136.33	0.00297311	0.00297311	39.07	39.07	4	7	21	35.63	TAOK1(S9);	4957.25	TAOK1;	Q7L7X3;	p01161
TAOK1_HUMAN	Serine/threonine-protein kinase TAO1 OS=Homo sapiens GN=TAOK1 PE=1 SV=1	AGSLKDPEIAELFFKEDPEK	Phospho (ST)	781.71	61.7129	3	x'0003000000000000000000	-0.691258	-1.04991	-0.691258	60.5083	61.7129	136.33	0.000574276	0.000574276	46.44	46.44	2	7	26	46.44	TAOK1(S9);	27605.1	TAOK1;	Q7L7X3;	p01162
TENS1_HUMAN	Tensin-1 OS=Homo sapiens GN=TNS1 PE=1 SV=2	AGSLPNYATINGK	Phospho (ST)	693.331	46.8769	2	x'000300000000000	5.65126	5.65126	5.65126	46.8769	46.8769	260.094	0.00445473	0.00445473	40.01	40.01	1	1398	1410	33.4	TNS1(S1400);	18771.5	TNS1;	Q9HBL0;	p01163
COBL1_HUMAN	Cordon-bleu protein-like 1 OS=Homo sapiens GN=COBLL1 PE=1 SV=2	AGSLQLSSMSAGNSSLR	Oxidation (M); Phospho (ST)	881.395	50.8294	2	x'0003000002000000000	0.0170379	-0.903012	-0.903012	43.1513	50.8294	256.834	6.43075e-06	0.0262461	65.94	42.1967	5	380	396	30.8	COBLL1(M388);COBLL1(S382);	13050	COBLL1;	Q53SF7;	p01164
COBL1_HUMAN	Cordon-bleu protein-like 1 OS=Homo sapiens GN=COBLL1 PE=1 SV=2	AGSLQLSSMSAGNSSLR	Phospho (ST)	582.602	49.294	3	x'0000000000000030000	0.305482	0.305482	0.305482	49.294	49.294	187.47	0.0579801	0.0579801	26.25	26.25	2	380	396	16.99	COBLL1(S393);	2856.54	COBLL1;	Q53SF7;	p01165
COBL1_HUMAN	Cordon-bleu protein-like 1 OS=Homo sapiens GN=COBLL1 PE=1 SV=2	AGSLQLSSMSAGNSSLR	Phospho (ST)	873.398	49.3771	2	x'0003000000000000000	4.61316	-1.90913	-0.784135	49.1233	50.9486	211.83	9.02608e-09	0.0136076	94.31	55.5443	100	380	396	43.99	COBLL1(S382);	168799	COBLL1;	Q53SF7;	p01166
COBL1_HUMAN	Cordon-bleu protein-like 1 OS=Homo sapiens GN=COBLL1 PE=1 SV=2	AGSLQLSSMSAGNSSLRR	2 Phospho (ST)	661.291	47.5982	3	x'00030000000000030000	-0.0227175	-1.11316	-0.295328	47.3749	47.6821	207.87	0.000302964	0.034729	49.26	35.828	34	380	397	14.73	COBLL1(S382);COBLL1(S394);	119129	COBLL1;	Q53SF7;	p01167
COBL1_HUMAN	Cordon-bleu protein-like 1 OS=Homo sapiens GN=COBLL1 PE=1 SV=2	AGSLQLSSMSAGNSSLRR	Oxidation (M); Phospho (ST)	639.967	42.2454	3	x'00000000023000000000	-0.615585	-0.615585	-0.615585	42.2454	42.2454	214.044	0.0421859	0.0572454	28.07	26.9	2	380	397	3.86	COBLL1(M388);COBLL1(S389);	10523.6	COBLL1;	Q53SF7;	p01168
COBL1_HUMAN	Cordon-bleu protein-like 1 OS=Homo sapiens GN=COBLL1 PE=1 SV=2	AGSLQLSSMSAGNSSLRR	Phospho (ST)	634.635	42.3052	3	x'00000003000000000000	0.325112	-8.43405	-0.748074	42.1346	42.4737	134.97	5.22558e-07	0.00869917	77.1	53.664	40	380	397	21.2	COBLL1(S386);	321443	COBLL1;	Q53SF7;	p01169
PROSC_HUMAN	Proline synthase co-transcribed bacterial homolog protein OS=Homo sapiens GN=PROSC PE=1 SV=1	AGSMSAELGVGCALR	Phospho (ST)	779.841	54.3742	2	x'00000300000000000	-0.948213	-0.948213	-0.948213	54.3742	54.3742	84.02	7.03394e-08	9.90533e-07	84.02	76.85	2	4	18	68.86	PLPBP(S8);	63688.6	PLPBP;	O94903;	p01170
PELP1_HUMAN	Proline-, glutamic acid- and leucine-rich protein 1 OS=Homo sapiens GN=PELP1 PE=1 SV=2	AGSNEDPILAPSGTPPPTIPPDETFGGR	Phospho (ST)	957.447	60.1495	3	x'000300000000000000000000000000	5.78985	-1.47666	-0.859787	59.758	61.0359	164.2	2.74742e-06	0.0135367	71.07	47.999	921	732	759	38.29	PELP1(S734);	162030	PELP1;	Q8IZL8;	p01171
ZN740_HUMAN	Zinc finger protein 740 OS=Homo sapiens GN=ZNF740 PE=1 SV=1	AGSPDVLR	Phospho (ST)	447.708	36.1972	2	x'0003000000	1.41146	-1.27491	0.157824	35.8786	36.7619	65.79	1.95089e-06	1.95089e-06	65.79	65.79	46	42	49	58.11	ZNF740(S44);	160804	ZNF740;	Q8NDX6;	p01172
PDLI2_HUMAN	PDZ and LIM domain protein 2 OS=Homo sapiens GN=PDLIM2 PE=1 SV=1	AGSPFSPPPSSSSLTGEAAISR	2 Phospho (ST)	754.994	59.7987	3	x'000000000000030300000000	2.29623	-1.64283	-0.422642	59.3761	60.2979	286.984	3.55008e-05	0.00862483	59.46	46.38	83	132	153	24.76	PDLIM2(S144);PDLIM2(T146);	64919	PDLIM2;	Q96JY6;	p01173
PDLI2_HUMAN	PDZ and LIM domain protein 2 OS=Homo sapiens GN=PDLIM2 PE=1 SV=1	AGSPFSPPPSSSSLTGEAAISR	2 Phospho (ST)	1131.99	60.2897	2	x'000300300000000000000000	1.32628	-2.2989	-2.2989	59.4834	60.2897	441.084	1.05962e-09	0.000202358	104.8	76.89	17	132	153	55.82	PDLIM2(S134);PDLIM2(S137);	45420.3	PDLIM2;	Q96JY6;	p01174
PDLI2_HUMAN	PDZ and LIM domain protein 2 OS=Homo sapiens GN=PDLIM2 PE=1 SV=1	AGSPFSPPPSSSSLTGEAAISR	Phospho (ST)	728.34	53.1197	3	x'000300000000000000000000	5.15947	-1.46747	0.45738	53.0539	53.4127	319.77	1.19634e-09	0.000548024	104.4	73.1733	422	132	153	28.68	PDLIM2(S134);	476737	PDLIM2;	Q96JY6;	p01175
PDLI2_HUMAN	PDZ and LIM domain protein 2 OS=Homo sapiens GN=PDLIM2 PE=1 SV=1	AGSPFSPPPSSSSLTGEAAISR	Phospho (ST)	1092	53.1563	2	x'000000300000000000000000	1.06508	-2.143	-2.143	53.0284	53.3972	334.98	9.39931e-09	0.0128226	95.5	69.8	79	132	153	55.14	PDLIM2(S137);	241604	PDLIM2;	Q96JY6;	p01176
NRIP1_HUMAN	Nuclear receptor-interacting protein 1 OS=Homo sapiens GN=NRIP1 PE=1 SV=2	AGSPINLSQHSLVIK	Phospho (ST)	548.623	48.6772	3	x'00030000000000000	1.04514	-1.03662	0.771223	48.5835	48.9466	47.59	0.000286527	0.000286527	47.59	47.59	9	562	576	36.87	NRIP1(S564);	25154	NRIP1;	P48552;	p01177
NRIP1_HUMAN	Nuclear receptor-interacting protein 1 OS=Homo sapiens GN=NRIP1 PE=1 SV=2	AGSPINLSQHSLVIK	Phospho (ST)	822.433	48.5965	2	x'00030000000000000	4.0801	4.0801	4.0801	48.5965	48.5965	39.34	0.0667677	0.0667677	26.54	26.54	1	562	576	26.19	NRIP1(S564);	4942.67	NRIP1;	P48552;	p01178
RHG35_HUMAN	Rho GTPase-activating protein 35 OS=Homo sapiens GN=ARHGAP35 PE=1 SV=3	AGSPLCNSNLQDSEEDIEPSYSLFR	2 Phospho (ST)	996.738	72.107	3	x'000000003000030000000000000	-0.442221	-1.41638	-1.41638	72.0631	72.107	323.591	0.000846365	0.00162212	45.43	43.5167	5	973	997	32.14	ARHGAP35(S980);ARHGAP35(S985);	12240.7	ARHGAP35;	Q9NRY4;	p01179
RHG35_HUMAN	Rho GTPase-activating protein 35 OS=Homo sapiens GN=ARHGAP35 PE=1 SV=3	AGSPLCNSNLQDSEEDIEPSYSLFR	Phospho (ST)	970.083	65.4869	3	x'000000003000000000000000000	6.68777	-4.2195	-0.277584	65.3138	65.7521	253.087	8.48287e-09	3.10408e-08	96.42	91.7667	223	973	997	82.56	ARHGAP35(S980);	40897.7	ARHGAP35;	Q9NRY4;	p01180
RHG35_HUMAN	Rho GTPase-activating protein 35 OS=Homo sapiens GN=ARHGAP35 PE=1 SV=3	AGSPLCNSNLQDSEEDIEPSYSLFR	Phospho (ST)	1454.62	65.608	2	x'000000000000030000000000000	0.787348	-0.588534	0.374584	65.4449	65.608	161.241	1.57807e-06	4.52488e-05	73.73	65.7667	18	973	997	45.88	ARHGAP35(S985);	12069.2	ARHGAP35;	Q9NRY4;	p01181
BMT2_HUMAN	Probable methyltransferase BMT2 homolog OS=Homo sapiens GN=BMT2 PE=2 SV=1	AGSPNTPPPR	Phospho (ST)	537.243	23.2233	2	x'000000300000	2.09516	-3.20103	-0.385092	22.8489	23.8842	57.62	2.54283e-05	0.00463958	57.62	44.815	19	16	25	32.01	BMT2(T21);	23915.8	BMT2;	Q1RMZ1;	p01182
SOBP_HUMAN	Sine oculis-binding protein homolog OS=Homo sapiens GN=SOBP PE=1 SV=2	AGSPPGPPGAGGQLGFPGVLQGPQDGVIDLTVGHR	Phospho (ST)	847.173	68.9914	4	x'0003000000000000000000000000000000000	1.81672	-0.90142	-0.0977941	68.824	69.0739	83.12	1.36752e-07	1.36752e-07	83.12	83.12	12	627	661	83.12	SOBP(S629);	19323.4	SOBP;	A7XYQ1;	p01183
SOBP_HUMAN	Sine oculis-binding protein homolog OS=Homo sapiens GN=SOBP PE=1 SV=2	AGSPPGPPGAGGQLGFPGVLQGPQDGVIDLTVGHR	Phospho (ST)	1129.23	68.8979	3	x'0003000000000000000000000000000000000	1.12419	-1.53487	-0.73715	68.8067	69.0696	144.56	2.08969e-08	2.08969e-08	91.34	91.34	12	627	661	91.34	SOBP(S629);	29441.5	SOBP;	A7XYQ1;	p01184
HMHA1_HUMAN	Minor histocompatibility protein HA-1 OS=Homo sapiens GN=HMHA1 PE=1 SV=2	AGSPSPQPSGELPR	2 Phospho (ST)	770.315	42.9084	2	x'0003030000000000	1.05159	-1.32717	-0.963204	42.6918	42.9084	361.937	0.00148427	0.00148427	40.23	40.23	6	21	34	24.44	ARHGAP45(S23);ARHGAP45(S25);	11884.6	ARHGAP45;	Q92619;	p01185
HMHA1_HUMAN	Minor histocompatibility protein HA-1 OS=Homo sapiens GN=HMHA1 PE=1 SV=2	AGSPSPQPSGELPR	Phospho (ST)	487.224	38.0823	3	x'0003000000000000	0.950193	-0.797999	-0.797999	37.9908	38.1	302.277	0.000428418	0.000428418	46.82	46.82	8	21	34	29.05	ARHGAP45(S23);	23591.6	ARHGAP45;	Q92619;	p01186
HMHA1_HUMAN	Minor histocompatibility protein HA-1 OS=Homo sapiens GN=HMHA1 PE=1 SV=2	AGSPSPQPSGELPR	Phospho (ST)	730.333	37.8591	2	x'0000030000000000	1.50961	-5.71628	-1.0544	36.9883	38.4234	233.207	9.71295e-07	0.00497301	73.18	49.28	129	21	34	41.31	ARHGAP45(S25);	168330	ARHGAP45;	Q92619;	p01187
STX12_HUMAN	Syntaxin-12 OS=Homo sapiens GN=STX12 PE=1 SV=1	AGSRLSAEER	Phospho (ST)	385.844	23.467	3	x'000000300000	0.363791	0.363791	0.363791	23.467	23.467	24.61	0.0447991	0.0447991	24.61	24.61	1	137	146	12.23	STX12(S142);	7446.32	STX12;	Q86Y82;	p01188
KBTBB_HUMAN	Kelch repeat and BTB domain-containing protein 11 OS=Homo sapiens GN=KBTBD11 PE=1 SV=1	AGSRPQSPSGDADAR	2 Phospho (ST)	544.545	23.8466	3	x'00000003030000000	1.50986	-1.17625	-0.642703	23.5518	25.0819	65.53	3.26081e-06	0.00141558	65.53	47.0667	36	308	322	35.85	KBTBD11(S314);KBTBD11(S316);	34583.6	KBTBD11;	O94819;	p01189
KBTBB_HUMAN	Kelch repeat and BTB domain-containing protein 11 OS=Homo sapiens GN=KBTBD11 PE=1 SV=1	AGSRPQSPSGDADAR	2 Phospho (ST)	816.314	23.8618	2	x'00030000030000000	1.10265	-2.49109	-1.21549	23.454	25.0145	65.53	0.00131925	0.00511922	39.46	35.31	34	308	322	12.53	KBTBD11(S310);KBTBD11(S316);	30543.8	KBTBD11;	O94819;	p01190
KBTBB_HUMAN	Kelch repeat and BTB domain-containing protein 11 OS=Homo sapiens GN=KBTBD11 PE=1 SV=1	AGSRPQSPSGDADAR	Phospho (ST)	517.891	20.404	3	x'00030000000000000	0.661659	-0.208945	0.410151	20.404	20.956	93.98	0.00160871	0.0144243	40.5	33.2867	9	308	322	28.04	KBTBD11(S310);	44155.2	KBTBD11;	O94819;	p01191
KBTBB_HUMAN	Kelch repeat and BTB domain-containing protein 11 OS=Homo sapiens GN=KBTBD11 PE=1 SV=1	AGSRPQSPSGDADAR	Phospho (ST)	776.331	21.0741	2	x'00000003000000000	0.775159	-0.953151	-0.553318	20.3808	21.0741	47.47	0.011185	0.0570513	36.23	30.54	11	308	322	8.26	KBTBD11(S314);	25025.3	KBTBD11;	O94819;	p01192
DYST_HUMAN	Dystonin OS=Homo sapiens GN=DST PE=1 SV=4	AGSRPSTAKPSK	Phospho (ST)	422.878	16.5054	3	x'00000003000000	-0.776699	-0.776699	-0.776699	16.5054	16.5054	47.9637	0.0208775	0.0244565	29.38	28.73	3	7540	7551	17.31	DST(T7546);	14518.4	DST;	Q03001;	p01193
DDX42_HUMAN	ATP-dependent RNA helicase DDX42 OS=Homo sapiens GN=DDX42 PE=1 SV=1	AGSSAAGASGWTSAGSLNSVPTNSAQQGHNSPDSPVTSAAK	2 Phospho (ST)	993.931	49.2327	4	x'0000000000000000000000000000000300300000000	-0.362062	-1.50012	-0.362062	49.2327	49.38	473.972	0.0011027	0.0317576	45.9	34.356	12	721	761	11.77	DDX42(S751);DDX42(S754);	214825	DDX42;	Q86XP3;	p01194
DDX42_HUMAN	ATP-dependent RNA helicase DDX42 OS=Homo sapiens GN=DDX42 PE=1 SV=1	AGSSAAGASGWTSAGSLNSVPTNSAQQGHNSPDSPVTSAAK	2 Phospho (ST)	1324.91	49.2953	3	x'0000000000000000000000000000000300300000000	0.0397815	0.0397815	0.0397815	49.2953	49.2953	473.972	0.00973665	0.0253036	36.41	33.295	2	721	761	6.23	DDX42(S751);DDX42(S754);	39417.1	DDX42;	Q86XP3;	p01195
DDX42_HUMAN	ATP-dependent RNA helicase DDX42 OS=Homo sapiens GN=DDX42 PE=1 SV=1	AGSSAAGASGWTSAGSLNSVPTNSAQQGHNSPDSPVTSAAK	Phospho (ST)	973.939	45.6929	4	x'0000000000000000000300000000000000000000000	0.895488	-2.23937	-1.18585	45.4664	46.7069	319.009	6.6592e-06	0.00467737	68.22	43.1875	725	721	761	35.94	DDX42(S739);	343564	DDX42;	Q86XP3;	p01196
DDX42_HUMAN	ATP-dependent RNA helicase DDX42 OS=Homo sapiens GN=DDX42 PE=1 SV=1	AGSSAAGASGWTSAGSLNSVPTNSAQQGHNSPDSPVTSAAK	Phospho (ST)	1298.25	46.2012	3	x'0000000003000000000000000000000000000000000	1.92228	-1.93205	-0.544488	45.479	46.7264	174.795	9.83986e-06	0.000304438	66.44	55.123	472	721	761	49.29	DDX42(S729);	85431.6	DDX42;	Q86XP3;	p01197
RASL3_HUMAN	RAS protein activator like-3 OS=Homo sapiens GN=RASAL3 PE=1 SV=2	AGSSEFDSEHNLTSNEGHSLK	Phospho (ST)	775.992	36.4213	3	x'00000000300000000000000	1.01335	-1.98026	-0.767327	35.0353	37.5992	827.79	6.54887e-10	0.0049722	105.73	57.16	79	942	962	35.98	RASAL3(S949);	615504	RASAL3;	Q86YV0;	p01198
PI51A_HUMAN	Phosphatidylinositol 4-phosphate 5-kinase type-1 alpha OS=Homo sapiens GN=PIP5K1A PE=1 SV=1	AGSSGNSCITYQPSVSGEHK	Phospho (ST)	715.968	35.8955	3	x'0000300000000000000000	0.13707	-2.36657	-1.03782	35.6154	36.1021	77.7137	5.54053e-05	0.00218232	56.21	48.6975	49	473	492	16.03	PIP5K1A(S476);	62324.2	PIP5K1A;	Q99755;	p01199
PI51A_HUMAN	Phosphatidylinositol 4-phosphate 5-kinase type-1 alpha OS=Homo sapiens GN=PIP5K1A PE=1 SV=1	AGSSGNSCITYQPSVSGEHK	Phospho (Y)	715.968	35.8955	3	x'0000000000040000000000	-0.632203	-2.07284	-1.03782	35.6154	35.9468	77.7137	0.0100589	0.0100589	33.62	33.62	3	473	492	16.29	PIP5K1A(Y483);	15581	PIP5K1A;	Q99755;	p01200
DUS9_HUMAN	Dual specificity protein phosphatase 9 OS=Homo sapiens GN=DUSP9 PE=1 SV=1	AGSSMAPVPGPVPVVGLGSLCLGSDCSDAESEADRDSMSCGLDSEGATPPPVGLR	Phospho (ST)	1388.62	69.9031	4	x'000000000000000000030000000000000000000000000000000000000	0.104857	0.104857	0.104857	69.9031	69.9031	138.61	0.0926742	0.0926742	26.03	26.03	7	146	200	5.75	DUSP9(S164);	56649.3	DUSP9;	Q99956;	p01201
SRCAP_HUMAN	Helicase SRCAP OS=Homo sapiens GN=SRCAP PE=1 SV=3	AGSSPCLGSSSAASSPPPPASR	Phospho (ST)	703.309	35.8413	3	x'000000000000003000000000	-0.316578	-2.32427	-0.316578	35.8097	35.983	37.13	0.00544135	0.0154756	37.13	33.775	11	260	281	11.17	SRCAP(S273);	50475.1	SRCAP;	Q6ZRS2;	p01202
MYPOP_HUMAN	Myb-related transcription factor, partner of profilin OS=Homo sapiens GN=MYPOP PE=1 SV=2	AGSSSPEPWARPSCTPQEGGCPRPK	Phospho (ST)	926.069	36.1823	3	x'000300000000000000000000000	-1.8615	-1.8615	-1.8615	36.1823	36.1823	64.6	0.035074	0.053657	29.82	28.1267	3	174	198	25.23	MYPOP(S176);	40588.9	MYPOP;	Q86VE0;	p01203
HUWE1_HUMAN	E3 ubiquitin-protein ligase HUWE1 OS=Homo sapiens GN=HUWE1 PE=1 SV=3	AGSSTPGDAPPAVAEVQGR	Phospho (ST)	616.283	42.6815	3	x'000300000000000000000	2.43847	-3.99768	0.163071	42.4728	43.9473	544.841	2.06595e-07	2.06595e-07	80.88	80.88	145	2885	2903	80.88	HUWE1(S2887);	58428.8	HUWE1;	Q7Z6Z7;	p01204
HUWE1_HUMAN	E3 ubiquitin-protein ligase HUWE1 OS=Homo sapiens GN=HUWE1 PE=1 SV=3	AGSSTPGDAPPAVAEVQGR	Phospho (ST)	923.922	42.4706	2	x'000300000000000000000	2.22502	-3.08427	0.708082	42.4706	43.9154	621.781	7.26298e-11	2.28007e-06	115.2	89.5817	394	2885	2903	106.26	HUWE1(S2887);	323077	HUWE1;	Q7Z6Z7;	p01205
CDCA2_HUMAN	Cell division cycle-associated protein 2 OS=Homo sapiens GN=CDCA2 PE=1 SV=2	AGTDSPVSCASVTEER	Phospho (ST)	873.355	37.668	2	x'000300000000000000	0.824211	-4.83868	-1.78943	37.6624	37.8812	612.014	6.23381e-09	8.7832e-05	94.84	79.42	31	706	721	46.26	CDCA2(T708);	55744.9	CDCA2;	Q69YH5;	p01206
PSMG1_HUMAN	Proteasome assembly chaperone 1 OS=Homo sapiens GN=PSMG1 PE=1 SV=1	AGTEDEEEEEEGRR	Phospho (ST)	572.552	24.0076	3	x'0003000000000000	1.98293	-3.14354	0.70569	23.6104	25.5847	67.92	1.84844e-06	1.84844e-06	67.92	67.92	41	16	29	67.92	PSMG1(T18);	9835.19	PSMG1;	O95456;	p01207
PSMG1_HUMAN	Proteasome assembly chaperone 1 OS=Homo sapiens GN=PSMG1 PE=1 SV=1	AGTEDEEEEEEGRR	Phospho (ST)	858.324	23.8242	2	x'0003000000000000	0.528393	0.528393	0.528393	23.8242	23.8242	49.77	0.0614925	0.0614925	26.81	26.81	1	16	29	22.25	PSMG1(T18);	3919.51	PSMG1;	O95456;	p01208
ALKB7_HUMAN	NA	AGTGLLALR	Phospho (ST)	476.255	53.9332	2	x'00030000000	-0.149396	-0.759605	-0.759605	53.9332	54.0523	30.34	0.0107265	0.0107265	30.34	30.34	4	2	10	21.83	ALKBH7(T4);	18708.2	ALKBH7;	Q9BT30;	p01209
SERA_HUMAN	D-3-phosphoglycerate dehydrogenase OS=Homo sapiens GN=PHGDH PE=1 SV=4	AGTGVDNVDLEAATR	NA	744.869	41.7984	2	x'00000000000000000	0.930953	-0.628478	0.930953	41.7984	42.0681	254.03	1.87147e-07	1.87147e-07	80.49	80.49	7	76	90	80.49	PHGDH(75-90, no_mod);	22343.8	PHGDH;	O43175;	p01210
WDR62_HUMAN	WD repeat-containing protein 62 OS=Homo sapiens GN=WDR62 PE=1 SV=4	AGTGYASPDR	Phospho (ST)	537.716	26.1338	2	x'000000030000	-0.413632	-1.66198	-1.66198	26.0597	26.1338	137.127	0.0429597	0.0429597	22.42	22.42	2	1138	1147	22.42	WDR62(S1144);	3606.65	WDR62;	O43379;	p01211
WDR62_HUMAN	WD repeat-containing protein 62 OS=Homo sapiens GN=WDR62 PE=1 SV=4	AGTGYASPDRTHVLAAGK	Phospho (ST)	617.963	32.8948	3	x'00000003000000000000	1.43014	-2.37889	-1.66571	32.3117	34.4127	238.457	1.54311e-05	0.00426325	62.88	47.05	165	1138	1155	18.72	WDR62(S1144);	54179.1	WDR62;	O43379;	p01212
CF132_HUMAN	Uncharacterized protein C6orf132 OS=Homo sapiens GN=C6orf132 PE=1 SV=4	AGTPPPAPPLPPPAPPLPPPAPPLPPAAPPLPCAQK	Phospho (ST)	891.727	70.5488	4	x'00030000000000000000000000000000000000	-1.7949	-1.7949	-1.92962	70.5488	70.5488	342.08	0.0198847	0.0481685	26.41	23.535	2	387	422	26.41	C6orf132(T389);	29903.1	C6orf132;	Q5T0Z8;	p01213
N4BP1_HUMAN	NEDD4-binding protein 1 OS=Homo sapiens GN=N4BP1 PE=1 SV=4	AGTPVSELTK	Phospho (ST)	541.76	40.182	2	x'000300000000	0.593617	-1.44059	-0.589919	39.9943	40.2922	165.57	2.82718e-05	2.82718e-05	57.13	57.13	17	240	249	35.75	N4BP1(T242);	23098.1	N4BP1;	O75113;	p01214
ACTN4_HUMAN	Alpha-actinin-4 OS=Homo sapiens GN=ACTN4 PE=1 SV=2	AGTQIENIDEDFR	NA	754.356	47.6567	2	x'000000000000000	0.603971	0.603971	0.603971	47.6567	47.6567	724.29	4.56229e-05	4.56229e-05	56.93	56.93	1	67	79	55.27	ACTN4(66-79, no_mod);	8550.09	ACTN4;	O43707;	p01215
ACTN4_HUMAN	Alpha-actinin-4 OS=Homo sapiens GN=ACTN4 PE=1 SV=2	AGTQIENIDEDFRDGLK	NA	640.982	49.9231	3	x'0000000000000000000	-0.582316	-0.582316	-0.582316	49.9231	49.9231	724.29	0.0812094	0.0812094	24.76	24.76	1	67	83	24.4	ACTN4(66-83, no_mod);	14268.9	ACTN4;	O43707;	p01216
SH3R3_HUMAN	SH3 domain-containing RING finger protein 3 OS=Homo sapiens GN=SH3RF3 PE=1 SV=2	AGTSPGGSPPARPIPGQSAAPTLAGGGGGAAGSTPGSPVFLSAAAGSTAGSLR	2 Phospho (ST)	1180.06	62.7618	4	x'0000000000000000000000000000000000000300003000000000000	-0.0345615	-1.56121	-1.05232	62.7193	62.7618	115.31	2.14979e-05	0.000312783	61.92	59.3713	23	127	179	38.75	SH3RF3(S163);SH3RF3(S168);	42054.3	SH3RF3;	Q8TEJ3;	p01217
FLNA_HUMAN	Filamin-A OS=Homo sapiens GN=FLNA PE=1 SV=4	AGVAPLQVK	NA	441.774	36.9322	2	x'00000000000	0.228012	-1.45088	-1.45088	36.0806	36.9322	411.21	0.00131146	0.00131146	31.94	31.94	3	1478	1486	31.94	FLNA(1477-1486, no_mod);	5288.75	FLNA;	P21333;	p01218
RGRF2_HUMAN	Ras-specific guanine nucleotide-releasing factor 2 OS=Homo sapiens GN=RASGRF2 PE=1 SV=2	AGVESSPAADTTELSPCRSPSTPR	Phospho (ST)	851.717	40.3434	3	x'00000000000000000000030000	2.44619	2.03477	2.03477	40.3434	40.4017	142.62	0.0135979	0.0176623	33.71	32.7833	12	834	857	21.11	RASGRF2(S854);	185464	RASGRF2;	O14827;	p01219
LAC2_HUMAN	Ig lambda-2 chain C regions OS=Homo sapiens GN=IGLC2 PE=1 SV=1	AGVETTTPSK	NA	495.759	21.6302	2	x'000000000000	-0.320363	-0.320363	-0.320363	21.6302	21.6302	47.52	0.000297378	0.000297378	47.52	47.52	1	51	60	44.77	IGLC2(50-60, no_mod);IGLC3(50-60, no_mod);	24447.7	IGLC2; IGLC3;	P0DOY2; P0DOY3;	p01220
GBB1_HUMAN	Guanine nucleotide-binding protein G(I)/G(S)/G(T) subunit beta-1 OS=Homo sapiens GN=GNB1 PE=1 SV=3	AGVLAGHDNR	NA	505.263	23.4064	2	x'000000000000	3.23446	-2.15963	1.15219	22.4982	23.6718	64	4.87681e-06	4.87681e-06	64	64	12	305	314	64	GNB1(304-314, no_mod);GNB2(304-314, no_mod);GNB4(304-314, no_mod);	11094	GNB1; GNB2; GNB4;	P62873; P62879; Q9HAV0;	p01221
MYH9_HUMAN	Myosin-9 OS=Homo sapiens GN=MYH9 PE=1 SV=4	AGVLAHLEEER	NA	408.551	39.2204	3	x'0000000000000	0.468661	-3.33462	-0.488292	38.752	40.6029	1059.83	2.59048e-06	2.59048e-06	69.15	69.15	53	765	775	60.8	MYH10(771-782, no_mod);MYH9(764-775, no_mod);	12684.8	MYH10; MYH9;	P35580; P35579;	p01222
KDM3A_HUMAN	Lysine-specific demethylase 3A OS=Homo sapiens GN=KDM3A PE=1 SV=4	AGVNSDSPNNCSGK	NA	703.801	21.8552	2	x'0000000000000000	0.174304	-1.647	-1.647	19.2037	22.771	134.09	5.96706e-08	5.96706e-08	84.27	84.27	3	457	470	84.27	KDM3A(456-470, no_mod);	2114.92	KDM3A;	Q9Y4C1;	p01223
KDM3A_HUMAN	Lysine-specific demethylase 3A OS=Homo sapiens GN=KDM3A PE=1 SV=4	AGVNSDSPNNCSGK	Phospho (ST)	743.786	22.0267	2	x'0000000300000000	-0.0127898	-1.97839	-0.0127898	22.0267	22.1214	65.09	3.17485e-06	0.00047115	65.09	52.735	3	457	470	24.71	KDM3A(S463);	7040.88	KDM3A;	Q9Y4C1;	p01224
RL7A_HUMAN	60S ribosomal protein L7a OS=Homo sapiens GN=RPL7A PE=1 SV=2	AGVNTVTTLVENK	NA	673.369	44.2891	2	x'000000000000000	0.125676	-1.74832	-1.74832	44.0864	44.3952	88.76	3.90184e-05	3.90184e-05	55.21	55.21	4	138	150	55.02	RPL7A(137-150, no_mod);	1931.48	RPL7A;	P62424;	p01225
TF3C1_HUMAN	General transcription factor 3C polypeptide 1 OS=Homo sapiens GN=GTF3C1 PE=1 SV=4	AGVRPSSSGSAWEACSEAPSK	Phospho (ST)	734.316	37.1176	3	x'00000003000000000000000	0.322284	-0.986853	-0.768663	37.0548	37.9334	184.93	2.62916e-06	4.15576e-06	69.72	67.8525	40	839	859	52.85	GTF3C1(S845);	201056	GTF3C1;	Q12789;	p01226
MS18A_HUMAN	Protein Mis18-alpha OS=Homo sapiens GN=MIS18A PE=1 SV=1	AGVRSLR	Phospho (ST)	419.719	25.2421	2	x	0.988748	0.964865	0.964865	25.0158	25.2421	20.05	0.0617846	0.0617846	20.05	20.05	2	2	8	0	MIS18A(1-8, no_mod);	34748.8	MIS18A;	Q9NYP9;	p01227
HSP7E_HUMAN	Heat shock 70 kDa protein 14 OS=Homo sapiens GN=HSPA14 PE=1 SV=1	AGVVANDAGDR	NA	522.758	25.2305	2	x'0000000000000	1.07331	1.07331	1.07331	25.2305	25.2305	119.87	0.0121281	0.0121281	30.85	30.85	1	23	33	30.06	HSPA14(22-33, no_mod);	5446.17	HSPA14;	Q0VDF9;	p01228
MTA1_HUMAN	Metastasis-associated protein MTA1 OS=Homo sapiens GN=MTA1 PE=1 SV=2	AGVVNGTGAPGQSPGAGR	Phospho (ST)	816.878	32.9623	2	x'00000003000000000000	-0.212043	-1.41322	-0.702318	32.9316	32.977	233.51	0.000401037	0.00511134	47.18	40.235	5	374	391	33.29	MTA1(T380);	21239.7	MTA1;	Q13330;	p01229
RAI1_HUMAN	Retinoic acid-induced protein 1 OS=Homo sapiens GN=RAI1 PE=1 SV=2	AGWGSPCHLSGESVILLGPTVGTESK	Phospho (ST)	907.099	61.9306	3	x'0000030000000000000000000000	1.57673	-1.48035	-0.144945	61.7796	62.156	60.95	2.88466e-05	2.88466e-05	60.95	60.95	91	912	937	58.55	RAI1(S916);	67305.3	RAI1;	Q7Z5J4;	p01230
FXR2_HUMAN	Fragile X mental retardation syndrome-related protein 2 OS=Homo sapiens GN=FXR2 PE=1 SV=2	AGYSTDESSSSSLHATR	Phospho (ST)	612.587	29.8895	3	x'0000000030000000000	5.75392	-2.87944	0.914027	29.4817	31.0258	329.747	6.58078e-09	0.00407108	94.26	62.845	307	407	423	16.06	FXR2(S414);	93523.4	FXR2;	P51116;	p01231
FXR2_HUMAN	Fragile X mental retardation syndrome-related protein 2 OS=Homo sapiens GN=FXR2 PE=1 SV=2	AGYSTDESSSSSLHATR	Phospho (ST)	918.374	29.8713	2	x'0000000000003000000	0.197848	-2.27663	-2.27663	29.8713	29.9359	365.341	1.44933e-12	0.000351835	130.55	81.0843	9	407	423	36.86	FXR2(S418);	89310.2	FXR2;	P51116;	p01232
FXR2_HUMAN	Fragile X mental retardation syndrome-related protein 2 OS=Homo sapiens GN=FXR2 PE=1 SV=2	AGYSTDESSSSSLHATR	Phospho (Y)	612.587	29.8537	3	x'0004000000000000000	5.75392	-2.87944	-0.443115	29.4817	31.0258	250.497	3.98263e-08	3.98263e-08	86.29	86.29	58	407	423	29.93	FXR2(Y409);	17995.4	FXR2;	P51116;	p01233
FXR2_HUMAN	Fragile X mental retardation syndrome-related protein 2 OS=Homo sapiens GN=FXR2 PE=1 SV=2	AGYSTDESSSSSLHATR	Phospho (Y)	918.374	29.8713	2	x'0004000000000000000	-2.27663	-2.27663	-2.27663	29.8713	29.8713	365.341	1.10196e-08	1.10196e-08	91.74	91.74	1	407	423	14.86	FXR2(Y409);	12758.6	FXR2;	P51116;	p01234
NPAT_HUMAN	Protein NPAT OS=Homo sapiens GN=NPAT PE=1 SV=3	AHASLMSPGR	Phospho (ST)	553.745	31.5262	2	x'000030000000	-0.330175	-0.330175	-0.330175	31.5262	31.5262	41.59	0.000943059	0.0459189	41.59	31.67	2	201	210	21.45	NPAT(S204);	76892.8	NPAT;	Q14207;	p01235
NPAT_HUMAN	Protein NPAT OS=Homo sapiens GN=NPAT PE=1 SV=3	AHASLMSPGRR	Phospho (ST)	421.532	28.1484	3	x'0000000300000	-3.08029	-3.08029	-3.08029	28.1484	28.1484	24.91	0.052463	0.052463	24.91	24.91	1	201	211	9.2	NPAT(S207);	30303.1	NPAT;	Q14207;	p01236
RAI3_HUMAN	Retinoic acid-induced protein 3 OS=Homo sapiens GN=GPRC5A PE=1 SV=2	AHAWPSPYKDYEVK	Phospho (ST)	590.935	42.6901	3	x'0000003000000000	0.101142	0.101142	0.101142	42.6901	42.6901	31.0937	0.0152179	0.0152179	31.85	31.85	1	340	353	18.37	GPRC5A(S345);	10723.5	GPRC5A;	Q8NFJ5;	p01237
FGD3_HUMAN	FYVE, RhoGEF and PH domain-containing protein 3 OS=Homo sapiens GN=FGD3 PE=1 SV=1	AHCGDPVSLAAAGDGSPDIGPTGELSGSLK	Phospho (ST)	972.774	54.8653	3	x'00000000000000000000000000003000	1.51957	-1.50585	-0.322437	54.67	55.7177	169.7	3.27918e-12	0.000159313	130.6	78.064	166	41	70	47.4	FGD3(S68);	229636	FGD3;	Q5JSP0;	p01238
FGD3_HUMAN	FYVE, RhoGEF and PH domain-containing protein 3 OS=Homo sapiens GN=FGD3 PE=1 SV=1	AHCGDPVSLAAAGDGSPDIGPTGELSGSLKIPNR	Phospho (ST)	849.903	55.057	4	x'000000000000000000000030000000000000	-0.400521	-0.400521	-0.400521	55.057	55.057	150.94	0.000155069	0.0242397	54.18	43.94	4	41	74	14.64	FGD3(T62);	159126	FGD3;	Q5JSP0;	p01239
WDR1_HUMAN	WD repeat-containing protein 1 OS=Homo sapiens GN=WDR1 PE=1 SV=4	AHDGGIYAISWSPDSTHLLSASGDK	NA	647.062	53.8924	4	x'000000000000000000000000000	-0.888083	-0.888083	-0.888083	53.8924	53.8924	134.68	0.000126149	0.000126149	54.11	54.11	1	232	256	54.11	WDR1(231-256, no_mod);	8236.26	WDR1;	O75083;	p01240
COX41_HUMAN	Cytochrome c oxidase subunit 4 isoform 1, mitochondrial OS=Homo sapiens GN=COX4I1 PE=1 SV=1	AHESVVK	NA	385.213	19.4246	2	x'000000000	-2.92292	-2.92292	-2.92292	19.4246	19.4246	58.19	0.0906963	0.0906963	21.53	21.53	1	23	29	21.53	COX4I1(22-29, no_mod);	5889.64	COX4I1;	P13073;	p01241
TF3C2_HUMAN	General transcription factor 3C polypeptide 2 OS=Homo sapiens GN=GTF3C2 PE=1 SV=2	AHFNAMFQPSSPTR	Oxidation (M); Phospho (ST)	562.908	44.9692	3	x'0000002000000300	0.823988	-1.75654	-0.154832	38.2781	45.6843	47.01	0.000338414	0.00151738	47.01	41.79	225	883	896	38.19	GTF3C2(M888);GTF3C2(T895);	27523.3	GTF3C2;	Q8WUA4;	p01242
TF3C2_HUMAN	General transcription factor 3C polypeptide 2 OS=Homo sapiens GN=GTF3C2 PE=1 SV=2	AHFNAMFQPSSPTR	Oxidation (M); Phospho (ST)	843.859	38.6532	2	x'0000002000000300	0.352969	-1.4623	0.246188	38.5297	38.6532	116.954	0.0152464	0.0186374	30.33	29.59	11	883	896	28.11	GTF3C2(M888);GTF3C2(T895);	53473.7	GTF3C2;	Q8WUA4;	p01243
TF3C2_HUMAN	General transcription factor 3C polypeptide 2 OS=Homo sapiens GN=GTF3C2 PE=1 SV=2	AHFNAMFQPSSPTR	Phospho (ST)	557.577	45.5817	3	x'0000000000000300	8.07201	-2.72623	0.0766601	44.6068	46.5022	89.12	0.000151965	0.000885162	50.65	44.5467	263	883	896	41.34	GTF3C2(T895);	244486	GTF3C2;	Q8WUA4;	p01244
TF3C2_HUMAN	General transcription factor 3C polypeptide 2 OS=Homo sapiens GN=GTF3C2 PE=1 SV=2	AHFNAMFQPSSPTR	Phospho (ST)	835.861	45.0837	2	x'0000000000300000	0.954657	-2.69868	-0.207222	44.6563	46.5034	154.654	3.74473e-06	3.15087e-05	66.77	59.5667	255	883	896	55.45	GTF3C2(S892);	226691	GTF3C2;	Q8WUA4;	p01245
CAN7_HUMAN	Calpain-7 OS=Homo sapiens GN=CAPN7 PE=1 SV=1	AHFPLGANPFLERPQSFISPQSCDAQGQR	Phospho (ST)	834.64	59.4786	4	x'0000000000000000000300000000000	-1.1006	-1.61642	-1.61642	59.4786	59.5406	43.03	0.00198099	0.00260803	43.03	41.965	4	175	203	21.07	CAPN7(S193);	9004.46	CAPN7;	Q9Y6W3;	p01246
MITF_HUMAN	Microphthalmia-associated transcription factor OS=Homo sapiens GN=MITF PE=1 SV=2	AHGLSLIPSTGLCSPDLVNR	Phospho (ST)	729.693	58.6369	3	x'0000030000000000000000	1.46657	-4.64034	0.423594	58.2559	58.7934	74.22	1.12776e-06	7.25244e-05	74.22	62.3	43	401	420	50.72	MITF(S405);	51350	MITF;	O75030;	p01247
EH1L1_HUMAN	EH domain-binding protein 1-like protein 1 OS=Homo sapiens GN=EHBP1L1 PE=1 SV=2	AHGSFSHVR	Phospho (ST)	539.235	23.5704	2	x'00000030000	0.888099	-1.69445	-0.170931	22.6657	24.2625	251.434	0.00201639	0.0140562	38.16	32.6	8	1270	1278	22.58	EHBP1L1(S1275);	47975.6	EHBP1L1;	Q8N3D4;	p01248
PCY2_HUMAN	Ethanolamine-phosphate cytidylyltransferase OS=Homo sapiens GN=PCYT2 PE=1 SV=1	AHHSSQEMSSEYR	Phospho (ST)	543.543	25.0811	3	x'000030000000000	-1.26259	-1.26259	-1.26259	25.0811	25.0811	26.6837	0.0200135	0.0200135	27.44	27.44	2	159	171	21.19	PCYT2(S162);	19452.2	PCYT2;	Q99447;	p01249
CLASR_HUMAN	CLK4-associating serine/arginine rich protein OS=Homo sapiens GN=CLASRP PE=1 SV=4	AHLDHIPDYTPPLLTTISPEQESDER	Phospho (ST)	764.358	58.5431	4	x'0000000000000003000000000000	2.15988	-2.56927	-0.578044	57.2925	60.2443	295.477	2.74148e-07	0.00117617	80.89	58.226	137	84	109	15.47	CLASRP(T98);	110084	CLASRP;	Q8N2M8;	p01250
CLASR_HUMAN	CLK4-associating serine/arginine rich protein OS=Homo sapiens GN=CLASRP PE=1 SV=4	AHLDHIPDYTPPLLTTISPEQESDER	Phospho (ST)	1018.81	57.7643	3	x'0000000000000000003000000000	2.25027	-0.992009	0.874761	57.5978	58.4721	274.201	8.32971e-07	0.00384685	76.07	53.81	36	84	109	14.82	CLASRP(S101);	144970	CLASRP;	Q8N2M8;	p01251
CLASR_HUMAN	CLK4-associating serine/arginine rich protein OS=Homo sapiens GN=CLASRP PE=1 SV=4	AHLDHIPDYTPPLLTTISPEQESDER	Phospho (Y)	764.358	57.533	4	x'0000000004000000000000000000	0.614069	-0.840047	-0.486343	57.4601	58.5431	213.557	0.0202625	0.0202625	32.19	32.19	9	84	109	32.19	CLASRP(Y92);	18706.4	CLASRP;	Q8N2M8;	p01252
CLASR_HUMAN	CLK4-associating serine/arginine rich protein OS=Homo sapiens GN=CLASRP PE=1 SV=4	AHLDHIPDYTPPLLTTISPEQESDER	Phospho (Y)	1018.81	57.7229	3	x'0000000004000000000000000000	0.187004	0.187004	0.187004	57.7229	57.7229	298.267	0.0988519	0.0988519	25.32	25.32	1	84	109	25.32	CLASRP(Y92);	16518.4	CLASRP;	Q8N2M8;	p01253
TENS1_HUMAN	Tensin-1 OS=Homo sapiens GN=TNS1 PE=1 SV=2	AHLESLVASRPSPQPLAETPIPSLPEFPR	2 Phospho (ST)	824.908	63.1719	4	x'0000000000003000000300000000000	-0.497026	-0.497026	-0.497026	63.1719	63.1719	1024.3	0.00415272	0.0474572	38.21	30.1733	3	670	698	10.88	TNS1(S681);TNS1(T688);	21374.8	TNS1;	Q9HBL0;	p01254
TENS1_HUMAN	Tensin-1 OS=Homo sapiens GN=TNS1 PE=1 SV=2	AHLESLVASRPSPQPLAETPIPSLPEFPR	Phospho (ST)	804.917	61.8154	4	x'0000000000003000000000000000000	-0.54546	-0.620095	-0.570338	61.6337	61.8331	1121.75	0.000501183	0.0190114	45.33	33.6175	12	670	698	10.52	TNS1(S681);	40644.9	TNS1;	Q9HBL0;	p01255
TENS1_HUMAN	Tensin-1 OS=Homo sapiens GN=TNS1 PE=1 SV=2	AHLESLVASRPSPQPLAETPIPSLPEFPR	Phospho (ST)	1072.89	62.0068	3	x'0000000003000000000000000000000	-0.372555	-0.372555	-0.372555	62.0068	62.0068	1024.3	0.000443393	0.00157188	45.9	42.2225	4	670	698	16.75	TNS1(S678);	6879.24	TNS1;	Q9HBL0;	p01256
F169A_HUMAN	Soluble lamin-associated protein of 75 kDa OS=Homo sapiens GN=FAM169A PE=1 SV=2	AHLGSSDNVATMSNEER	Phospho (ST)	633.263	35.8493	3	x'0000030000000000000	-0.915242	-1.3581	-0.915242	35.8201	35.8493	278.92	0.00117425	0.00117425	42.28	42.28	4	522	538	25.82	FAM169A(S526);	26376.6	FAM169A;	Q9Y6X4;	p01257
RS23_HUMAN	40S ribosomal protein S23 OS=Homo sapiens GN=RPS23 PE=1 SV=3	AHLGTALK	NA	405.746	27.6154	2	x'0000000000	-0.0667098	-0.289076	-0.0667098	27.6154	27.6975	33.42	0.00111472	0.00111472	33.42	33.42	2	30	37	16.53	RPS23(29-37, no_mod);	20520.5	RPS23;	P62266;	p01258
DCPS_HUMAN	m7GpppX diphosphatase OS=Homo sapiens GN=DCPS PE=1 SV=2	AHLLAEVIENLECDPR	NA	626.984	63.9978	3	x'000000000000000000	0.410558	-1.5384	-0.627819	62.6302	63.9978	65.81	5.45837e-06	5.45837e-06	65.81	65.81	6	295	310	58.99	DCPS(294-310, no_mod);	5196.47	DCPS;	Q96C86;	p01259
PHLB2_HUMAN	Pleckstrin homology-like domain family B member 2 OS=Homo sapiens GN=PHLDB2 PE=1 SV=2	AHLPLGQSNSCGSVLPPSLAAMAK	Oxidation (M); Phospho (ST)	834.734	53.6095	3	x'00000000000003000000002000	-0.149529	-0.86919	-0.86919	53.4708	59.8136	757.965	0.029368	0.0345886	30.42	29.7933	8	925	948	7.85	PHLDB2(M946);PHLDB2(S937);	15075.2	PHLDB2;	Q86SQ0;	p01260
PHLB2_HUMAN	Pleckstrin homology-like domain family B member 2 OS=Homo sapiens GN=PHLDB2 PE=1 SV=2	AHLPLGQSNSCGSVLPPSLAAMAK	Phospho (ST)	829.403	59.737	3	x'00000000300000000000000000	0.488897	-1.14076	-0.102608	59.3617	60.3389	654.261	9.91329e-07	0.0116212	75.17	61.2	45	925	948	37.54	PHLDB2(S932);	159729	PHLDB2;	Q86SQ0;	p01261
RBM10_HUMAN	RNA-binding protein 10 OS=Homo sapiens GN=RBM10 PE=1 SV=3	AHLSENELEALEK	Phospho (ST)	521.575	47.2975	3	x'000030000000000	0.709482	-1.76859	-0.808093	47.0761	47.2975	189.464	0.000498087	0.000498087	46.51	46.51	5	794	806	46.51	RBM10(S797);	10269.7	RBM10;	P98175;	p01262
PKP2_HUMAN	Plakophilin-2 OS=Homo sapiens GN=PKP2 PE=1 SV=2	AHLTVGQAAAGGSGNLLTER	Phospho (ST)	668.329	45.1531	3	x'0000000000000300000000	1.7278	-2.10843	-0.534975	44.9001	45.4471	174.27	3.26137e-11	0.000478766	118.88	75.8367	93	317	336	52.71	PKP2(S329);	44771.3	PKP2;	Q99959;	p01263
PKP2_HUMAN	Plakophilin-2 OS=Homo sapiens GN=PKP2 PE=1 SV=2	AHLTVGQAAAGGSGNLLTER	Phospho (ST)	1001.99	45.2215	2	x'0000000000000000003000	2.07046	-1.82571	-0.027473	45.0996	45.4221	317.044	1.65504e-11	0.00368723	121.8	77.97	20	317	336	45.01	PKP2(T334);	61879.6	PKP2;	Q99959;	p01264
TPPC8_HUMAN	Trafficking protein particle complex subunit 8 OS=Homo sapiens GN=TRAPPC8 PE=1 SV=2	AHPLQLEQSSDPSNSIDGPDHLR	Phospho (ST)	865.061	42.2458	3	x'0000000000000300000000000	-0.131551	-0.131551	-0.131551	42.2458	42.2458	26.62	0.0810108	0.0810108	26.62	26.62	2	297	319	7.93	TRAPPC8(S309);	18095.4	TRAPPC8;	Q9Y2L5;	p01265
TET1_HUMAN	Methylcytosine dioxygenase TET1 OS=Homo sapiens GN=TET1 PE=1 SV=2	AHPLTQPSSPPNQCANVMAGDDQIR	Phospho (ST)	928.745	43.7169	3	x'000003000000000000000000000	0.111382	-8.05909	-0.977288	43.7169	44.4383	82.74	1.96614e-07	1.96614e-07	82.74	82.74	9	1296	1320	82.74	TET1(T1300);	227264	TET1;	Q8NFU7;	p01266
DCP1B_HUMAN	mRNA-decapping enzyme 1B OS=Homo sapiens GN=DCP1B PE=1 SV=2	AHQGTGAGISPVILNSGEGK	Phospho (ST)	658.321	43.7262	3	x'0000000000300000000000	0.724666	-2.40931	-0.355487	43.5873	44.0437	162.444	6.5426e-08	0.0133154	86.22	56.91	65	138	157	30.08	DCP1B(S147);	105585	DCP1B;	Q8IZD4;	p01267
BCAR3_HUMAN	Breast cancer anti-estrogen resistance protein 3 OS=Homo sapiens GN=BCAR3 PE=1 SV=1	AHQSESYLPIGCK	Phospho (ST)	523.898	42.2287	3	x'000030000000000	0.206544	-0.807054	0.0917975	41.837	42.2287	275.837	0.00693695	0.0141378	34.41	31.97	9	335	347	4.88	BCAR3(S338);	14356.8	BCAR3;	O75815;	p01268
BCAR3_HUMAN	Breast cancer anti-estrogen resistance protein 3 OS=Homo sapiens GN=BCAR3 PE=1 SV=1	AHQSESYLPIGCK	Phospho (ST)	785.343	42.2545	2	x'000000300000000	-0.0191245	-0.0191245	-0.0191245	42.2545	42.2545	275.837	0.00569464	0.0106355	35.39	33.205	2	335	347	12.67	BCAR3(S340);	12008.2	BCAR3;	O75815;	p01269
BCAR3_HUMAN	Breast cancer anti-estrogen resistance protein 3 OS=Homo sapiens GN=BCAR3 PE=1 SV=1	AHQSESYLPIGCK	Phospho (Y)	523.898	42.2287	3	x'000000040000000	0.0917975	-0.807054	0.0917975	41.8485	42.2287	275.837	0.0650382	0.0650382	24.69	24.69	2	335	347	23.47	BCAR3(Y341);	7178.4	BCAR3;	O75815;	p01270
PP1A_HUMAN	Serine/threonine-protein phosphatase PP1-alpha catalytic subunit OS=Homo sapiens GN=PPP1CA PE=1 SV=1	AHQVVEDGYEFFAK	NA	547.263	48.1898	3	x'0000000000000000	-0.34172	-0.909221	-0.543091	47.9745	48.1925	36.64	0.0048665	0.0048665	36.64	36.64	5	247	260	36.64	PPP1CA(246-260, no_mod);PPP1CB(245-259, no_mod);PPP1CC(246-260, no_mod);	7321.16	PPP1CA; PPP1CB; PPP1CC;	P62136; P62140; P36873;	p01271
KIFC3_HUMAN	Kinesin-like protein KIFC3 OS=Homo sapiens GN=KIFC3 PE=1 SV=4	AHSAPSSGTSSRPGSIR	Phospho (ST)	578.936	21.5384	3	x'0000003000000000000	-0.256664	-0.256664	-0.256664	21.5384	21.5384	26.82	0.054904	0.054904	26.82	26.82	6	803	819	11.09	KIFC3(S808);	9368.82	KIFC3;	Q9BVG8;	p01272
MDC1_HUMAN	Mediator of DNA damage checkpoint protein 1 OS=Homo sapiens GN=MDC1 PE=1 SV=3	AHSEKDQPPFGDSDDSVEADKSSPGIHLER	2 Phospho (ST)	853.361	41.9895	4	x'00000000000003003000000000000000	0.602743	-1.56772	0.00439958	41.5252	42.633	912.054	5.65089e-08	0.0289806	87.8	41.5763	47	483	512	40.26	MDC1(S495);MDC1(S498);	239654	MDC1;	Q14676;	p01273
MDC1_HUMAN	Mediator of DNA damage checkpoint protein 1 OS=Homo sapiens GN=MDC1 PE=1 SV=3	AHSEKDQPPFGDSDDSVEADKSSPGIHLER	3 Phospho (ST)	873.352	44.7629	4	x'00030000000003003000000000000000	-0.0885544	-2.42708	-1.48709	44.1271	45.0844	923.194	2.69859e-07	0.0101652	79.83	41.4567	18	483	512	43.11	MDC1(S485);MDC1(S495);MDC1(S498);	243137	MDC1;	Q14676;	p01274
MDC1_HUMAN	Mediator of DNA damage checkpoint protein 1 OS=Homo sapiens GN=MDC1 PE=1 SV=3	AHSEKDQPPFGDSDDSVEADKSSPGIHLER	4 Phospho (ST)	893.344	47.2448	4	x'00000000000003003000003300000000	-0.580779	-2.07125	-1.00663	47.0319	47.5589	1071.39	0.00404815	0.0135858	36.85	34.212	36	483	512	26	MDC1(S495);MDC1(S498);MDC1(S504);MDC1(S505);	137444	MDC1;	Q14676;	p01275
ZEP1_HUMAN	Zinc finger protein 40 OS=Homo sapiens GN=HIVEP1 PE=1 SV=3	AHSEVFTKPSGQQTLSPDR	Phospho (ST)	722.34	34.6966	3	x'000000000030000000000	1.15619	-2.18485	1.15619	34.119	34.9324	76.1212	0.000155147	0.00536394	53.11	42.27	42	2667	2685	15.79	HIVEP1(S2676);	64646.2	HIVEP1;	P15822;	p01276
3BP2_HUMAN	SH3 domain-binding protein 2 OS=Homo sapiens GN=SH3BP2 PE=1 SV=2	AHSFTSK	Phospho (ST)	429.182	20.3675	2	x'000300000	0.520816	-0.343318	0.520816	20.3675	20.797	124.44	0.00136676	0.0191193	35.41	28.255	10	223	229	14.31	SH3BP2(S225);	92060.2	SH3BP2;	P78314;	p01277
SIPA1_HUMAN	Signal-induced proliferation-associated protein 1 OS=Homo sapiens GN=SIPA1 PE=1 SV=1	AHSHEEASRPAATSTR	Phospho (ST)	447.701	19.4419	4	x'000300000000000000	-0.00783535	-0.858531	-0.52273	17.8482	23.2435	157.78	0.0102209	0.0102209	33.56	33.56	10	72	87	17.54	SIPA1(S74);	10835	SIPA1;	Q96FS4;	p01278
RL18A_HUMAN	60S ribosomal protein L18a OS=Homo sapiens GN=RPL18A PE=1 SV=2	AHSIQIMK	Oxidation (M); Phospho (ST)	512.239	34.5305	2	x'0003000200	0.213211	0.0176046	0.0176046	27.7894	34.5305	26.65	0.0685582	0.0685582	26.65	26.65	2	121	128	26.65	RPL18A(M127);RPL18A(S123);	4976.01	RPL18A;	Q02543;	p01279
RL18A_HUMAN	60S ribosomal protein L18a OS=Homo sapiens GN=RPL18A PE=1 SV=2	AHSIQIMK	Phospho (ST)	504.241	34.9007	2	x'0003000000	0.532556	-5.46866	-0.0635888	33.898	36.3869	43.45	0.00065745	0.00065745	43.45	43.45	20	121	128	41.43	RPL18A(S123);	90978.7	RPL18A;	Q02543;	p01280
KCNKA_HUMAN	Potassium channel subfamily K member 10 OS=Homo sapiens GN=KCNK10 PE=1 SV=1	AHSLDMLSPEKR	Phospho (ST)	488.562	38.1368	3	x'00030000000000	-1.06176	-1.06176	-1.06176	38.1368	38.1368	75.5	0.00208554	0.00208554	40.03	40.03	1	386	397	23.82	KCNK10(S388);	18674.4	KCNK10;	P57789;	p01281
SI1L3_HUMAN	Signal-induced proliferation-associated 1-like protein 3 OS=Homo sapiens GN=SIPA1L3 PE=1 SV=3	AHSLGGLDPAFTSTEDLNCK	Phospho (ST)	738.324	50.8762	3	x'0000000000003000000000	0.751372	-2.0968	-0.387893	50.7685	51.199	250.154	1.49243e-07	4.72549e-07	82.9	79.9833	50	389	408	52.39	SIPA1L3(T400);	27438.6	SIPA1L3;	O60292;	p01282
PHAR4_HUMAN	Phosphatase and actin regulator 4 OS=Homo sapiens GN=PHACTR4 PE=1 SV=1	AHSLLFENSDSFSEDSSTLGR	Phospho (ST)	793.676	55.2643	3	x'00030000000000000000000	2.04541	-1.49958	-0.692177	55.0979	55.4096	170.15	2.49113e-07	0.0016537	80.8	58.1225	39	441	461	17.01	PHACTR4(S443);	62430.4	PHACTR4;	Q8IZ21;	p01283
STIM1_HUMAN	Stromal interaction molecule 1 OS=Homo sapiens GN=STIM1 PE=1 SV=3	AHSLMELSPSAPPGGSPHLDSSR	Phospho (ST)	603.277	46.0124	4	x'0000000000000000300000000	-0.591098	-0.591098	-0.591098	46.0124	46.0124	277.13	0.0582792	0.0582792	27.53	27.53	1	593	615	7.4	STIM1(S608);	15914.3	STIM1;	Q13586;	p01284
STIM1_HUMAN	Stromal interaction molecule 1 OS=Homo sapiens GN=STIM1 PE=1 SV=3	AHSLMELSPSAPPGGSPHLDSSR	Phospho (ST)	804.033	45.7146	3	x'0003000000000000000000000	0.860079	-1.94183	-0.721438	45.3207	47.3342	285.07	8.73944e-07	0.00145331	75.79	55.2533	131	593	615	34.18	STIM1(S595);	258248	STIM1;	Q13586;	p01285
ATG2B_HUMAN	Autophagy-related protein 2 homolog B OS=Homo sapiens GN=ATG2B PE=1 SV=5	AHSNMLTVK	Oxidation (M); Phospho (ST)	548.75	41.3466	2	x'00030200000	4.62809	4.08039	4.62809	41.3057	41.3814	21.67	0.0806712	0.0806712	21.67	21.67	3	1675	1683	12.23	ATG2B(M1679);ATG2B(S1677);	10843.2	ATG2B;	Q96BY7;	p01286
STRP1_HUMAN	Striatin-interacting protein 1 OS=Homo sapiens GN=STRIP1 PE=1 SV=1	AHSNPDFLPVDNCLQSVLGQR	Phospho (ST)	816.376	63.7797	3	x'00030000000000000000000	-2.22803	-2.22803	-2.22803	63.7797	63.7797	146.36	2.26042e-05	2.26042e-05	61.83	61.83	1	786	806	61.15	STRIP1(S788);	32986.7	STRIP1;	Q5VSL9;	p01287
TRMB_HUMAN	tRNA (guanine-N(7)-)-methyltransferase OS=Homo sapiens GN=METTL1 PE=1 SV=1	AHSNPMADHTLR	Phospho (ST)	477.206	29.8121	3	x'00030000000000	2.79154	-2.26936	-1.57637	28.6912	32.1293	54.77	4.86803e-05	4.86803e-05	54.77	54.77	23	25	36	45.54	METTL1(S27);	18698.9	METTL1;	Q9UBP6;	p01288
FLCN_HUMAN	Folliculin OS=Homo sapiens GN=FLCN PE=1 SV=1	AHSPAEGASVESSSPGPK	Phospho (ST)	592.26	27.385	3	x'00000000030000000000	1.37674	-5.13489	-0.872725	27.0596	28.1904	69.94	2.1647e-06	0.000356196	69.94	57.36	55	60	77	28.06	FLCN(S68);	18875.3	FLCN;	Q8NFG4;	p01289
FLCN_HUMAN	Folliculin OS=Homo sapiens GN=FLCN PE=1 SV=1	AHSPAEGASVESSSPGPK	Phospho (ST)	887.883	27.7627	2	x'00030000000000000000	-3.64313	-3.64313	-3.64313	27.7627	27.7627	74.68	7.5911e-07	0.0426853	74.68	49.425	2	60	77	50.51	FLCN(S62);	47459.7	FLCN;	Q8NFG4;	p01290
APC1_HUMAN	Anaphase-promoting complex subunit 1 OS=Homo sapiens GN=ANAPC1 PE=1 SV=1	AHSPALGVHSFSGVQR	2 Phospho (ST)	603.933	41.4722	3	x'000300000000300000	0.0248787	-4.32062	-0.389766	41.2461	41.4789	133.32	0.00309975	0.0231918	39.04	33.315	9	353	368	27.59	ANAPC1(S355);ANAPC1(S364);	24937.1	ANAPC1;	Q9H1A4;	p01291
APC1_HUMAN	Anaphase-promoting complex subunit 1 OS=Homo sapiens GN=ANAPC1 PE=1 SV=1	AHSPALGVHSFSGVQR	Phospho (ST)	577.277	38.1313	3	x'000300000000000000	3.77657	-1.41196	-1.41196	38.0145	38.7007	40.02	0.00441462	0.00441462	40.02	40.02	7	353	368	36.37	ANAPC1(S355);	7975.7	ANAPC1;	Q9H1A4;	p01292
PARP4_HUMAN	Poly [ADP-ribose] polymerase 4 OS=Homo sapiens GN=PARP4 PE=1 SV=3	AHSPASLSFASYR	Phospho (ST)	491.889	44.6413	3	x'000300000000000	1.50002	-0.863074	-0.0889556	44.5855	45.2028	50.9337	0.00014366	0.00279645	51.69	43.795	58	1333	1345	15.79	PARP4(S1335);	9822	PARP4;	Q9UKK3;	p01293
COHA1_HUMAN	Collagen alpha-1(XVII) chain OS=Homo sapiens GN=COL17A1 PE=1 SV=3	AHSPASTLPNSPGSTFER	2 Phospho (ST)	672.614	44.9084	3	x'00000033000000000000	4.85004	0.115147	0.353382	44.8899	45.0226	210.444	3.22727e-05	0.0186798	58.51	38.868	64	83	100	26.05	COL17A1(S88);COL17A1(T89);	388538	COL17A1;	Q9UMD9;	p01294
COHA1_HUMAN	Collagen alpha-1(XVII) chain OS=Homo sapiens GN=COL17A1 PE=1 SV=3	AHSPASTLPNSPGSTFER	2 Phospho (ST)	1008.42	44.9889	2	x'00030000000300000000	-0.214411	-2.4975	-1.30632	44.9309	45.0604	194.897	0.00117286	0.0214695	42.81	32.51	20	83	100	9.41	COL17A1(S85);COL17A1(S93);	101069	COL17A1;	Q9UMD9;	p01295
COHA1_HUMAN	Collagen alpha-1(XVII) chain OS=Homo sapiens GN=COL17A1 PE=1 SV=3	AHSPASTLPNSPGSTFER	Phospho (ST)	645.959	40.8075	3	x'00000000000000030000	1.45541	-1.21146	0.292529	40.6135	40.8075	180.687	1.16686e-06	0.00317178	73.84	48.8367	72	83	100	23.9	COL17A1(T97);	60691.4	COL17A1;	Q9UMD9;	p01296
COHA1_HUMAN	Collagen alpha-1(XVII) chain OS=Homo sapiens GN=COL17A1 PE=1 SV=3	AHSPASTLPNSPGSTFER	Phospho (ST)	968.432	40.9272	2	x'00030000000000000000	-1.13084	-2.25754	-2.1335	40.648	40.9272	135.937	0.00630703	0.00630703	36.45	36.45	4	83	100	19.28	COL17A1(S85);	37222.7	COL17A1;	Q9UMD9;	p01297
[truncated: 39,745 more rows]

## Sheet: ppIndex
col.name	AML.193	AML.193.1	AML.193.2	CMK	CMK.1	CMK.2	COLO.680N	COLO.680N.1	COLO.680N.2	GDM.1	GDM.1.1	GDM.1.2	HEL	HEL.1	HEL.2	HEP.3B	HEP.3B.1	HEP.3B.2	HEP.G2	HEP.G2.1	HEP.G2.2	HL.60	HL.60.1	HL.60.2	JHH.2	JHH.2.1	JHH.2.2	JHH.4	JHH.4.1	JHH.4.2	K052	K052.1	K052.2	KASUMI.1	KASUMI.1.1	KASUMI.1.2	KG.1	KG.1.1	KG.1.2	KMOE.2	KMOE.2.1	KMOE.2.2	KYSE.140	KYSE.140.1	KYSE.140.2	KYSE.150	KYSE.150.1	KYSE.150.2	KYSE.410
[truncated: 22,804 more rows]
[truncated: 95 more columns]
