# Supplementary material for: Drug ranking using machine learning systematically predicts the efficacy of anti-cancer drugs
Source: Nat Commun. 2021 Mar 25;12:1850. doi: 10.1038/s41467-021-22170-8 (PMC7994645; doi:10.1038/s41467-021-22170-8)
Supplement: Supplementary file 5 — Supplementary Data 3 [file 41467_2021_22170_MOESM5_ESM.xlsx]

## Sheet: ProtQuant
Acc	AML.193	AML.193.1	AML.193.2	CMK	CMK.1	CMK.2	COLO.680N	COLO.680N.1	COLO.680N.2	GDM.1	GDM.1.1	GDM.1.2	HEL	HEL.1	HEL.2	HEP.3B	HEP.3B.1	HEP.3B.2	HEP.G2	HEP.G2.1	HEP.G2.2	HL.60	HL.60.1	HL.60.2	JHH.2	JHH.2.1	JHH.2.2	JHH.4	JHH.4.1	JHH.4.2	K052	K052.1	K052.2	KASUMI.1	KASUMI.1.1	KASUMI.1.2	KG.1	KG.1.1	KG.1.2	KMOE.2	KMOE.2.1	KMOE.2.2	KYSE.140	KYSE.140.1	KYSE.140.2	KYSE.150	KYSE.150.1	KYSE.150.2	KYSE.410
SP9_HUMAN	0.467319	0.000466	0.934171	0.00027	0.106212	0.1414	3.0075	3.82031	4.35026	0.0001672	0.0001208	0.016467	0.739	0.1766	0.541	0.000274	0.00025	0.042829	0.021395	0.00027	0.0001112	0.034336	0.000216	0.000264	0.000346	0.000424	0.000326	0.000752	0.000448	0.000416	0.026453	0.111097	0.103111	2.33009	2.514	0.0426811	0.074636	0.0001524	0.158946	0.089348	0.285	0.905	0.000386	0.000292	0.106186	0.000442	0.0004	0.000358	0.000664
S12A2_HUMAN	0.000606	0.000699	0.000513	0.000405	0.000636	0.000336	1.28051	1.51771	0.634516	0.549167	0.465121	0.695567	0.000789	0.0001587	0.000762	0.029174	0.000375	0.000687	0.000585	0.65527	0.0001668	0.000408	0.000324	0.000396	0.819473	0.207912	0.000489	0.001128	0.000672	0.614416	0.9561	0.7817	0.824111	0.484182	0.0667562	0.386081	0.337236	0.0002286	0.303892	0.000444	0.000492	0.093332	2.95819	3.1893	2.88119	1.09044	0.8494	0.608358	1.16066
PHX2B_HUMAN	0.171117	0.000233	0.342	0.751	1.5	2.08	0.969	1.13	2.22	0.825	0.95	0.78	0.137	0.648	0.791	0.532	0.486	0.625	0.425	0.926	0.404	0.783	1.21	0.000132	0.257	0.343	0.391	1.06	1.02	1.69	0.713	0.818	0.877	2.6	4.02	1.07	1.11	3.36	2.7	1.06	1.15	3.42	0.917	0.129	0.000186	1.32	0.957	0.594	1.61
SRP14_HUMAN	170.441	170.041	170.841	299.67	444.761	357.23	117.431	116.361	118.441	249.94	115.6	93.0703	279.401	315.87	317.451	357.68	340.65	312.73	245.8	237.69	257.94	146.129	159.53	363.515	89.9865	81.3908	104.75	133.28	127.83	128.982	312.27	313.07	367.24	304.229	255.793	163.28	473.79	388.889	588.224	271.21	246.38	470.941	220.49	220	228.68	102.175	73.8023	45.4292	120.521
ZFP91_HUMAN	12.5398	12.4302	12.6493	12.1533	23.3906	22.8071	13.5763	16.0403	15.8693	26.6092	20.5151	24.349	21.6508	18.3701	13.9315	26.626	26.342	31.6302	13.7262	14.4851	14.9841	16.6105	15.9273	47.8005	16.4023	15.1746	11.4175	19.3704	18.3202	17.3262	11.7121	12.0502	14.3061	32.8312	23.2852	12.6773	26.54	40.0352	53.4128	16.7331	11.0082	22.2086	18.8502	20.446	20.035	15.7712	15.3807	14.9902	22.6243
IRS2_HUMAN	24.5024	28.0032	21.0017	18.6992	38.1729	19.2711	32.0696	19.6374	21.7863	18.1318	22.5205	24.9157	38.7626	47.0055	26.812	32.7947	27.1054	29.0309	7.75776	7.74622	4.10367	31.1382	50.18	55.5482	5.81573	13.3821	5.18863	10.6814	8.13529	21.6829	18.8435	16.9299	44.3238	85.001	63.9928	22.6968	34.9555	29.2709	0.013244	21.9236	18.4853	52.8232	22.3259	22.7596	9.17105	12.9154	13.5576	14.1998	16.037
RL4_HUMAN	709.311	660.636	757.986	1494.97	1996.11	2031.75	1160.61	990.63	1010.16	1746.44	1867.39	1886.47	1748.94	1672.42	1369.06	1216.11	1094.61	810.518	1235.26	1133.46	1252.74	744.389	817.036	1370.64	460.398	393.14	479.921	1295.91	1261.83	1342.57	1219.06	1148.26	919.568	1586.76	1868.01	838.196	1426.92	2658.93	3060.2	1844.66	1647.25	1465.45	1645.68	1266.46	1346.5	904.477	868.389	832.301	1231.9
MTMRE_HUMAN	5.38594	5.3517	5.42017	8.18514	4.40421	7.16711	1.06011	1.816	1.20726	1.40717	3.55606	5.26	7.24053	8.38105	9.38051	3.59514	13.859	14.087	5.404	5.066	4.763	11.4751	3.30011	1.23726	3.70625	2.88464	3.29863	0.886128	0.997848	0.796416	8.885	11.4291	3.75872	2.86118	2.28023	2.54616	5.48414	2.47415	3.36284	4.11515	6.69016	8.84032	1.13539	3.028	1.40019	1.38044	1.34731	1.31418	1.05966
SAMD1_HUMAN	27.8188	30.7972	24.8403	22.647	25.6614	14.6051	20.9688	19.7369	17.7318	9.71808	8.57012	10.1062	15.8908	13.7961	12.3013	0.000959	0.199625	0.001603	0.001365	3.71968	0.0003892	11.5305	15.6524	30.4307	6.77669	5.94185	4.16535	18.4619	10.025	18.981	11.102	7.50919	7.85922	20.1082	22.5702	12.6882	9.26527	5.4603	4.06473	3.93659	10.5603	7.67126	29.8144	23.7323	27.5622	16.0611	13.7584	11.4557	12.902
CLPX_HUMAN	47.6108	48.1327	47.0889	54.7895	82.8488	84.8944	63.0731	64.0986	71.3148	60.4483	64.7261	69.6307	93.7883	51.0241	83.6293	88.0821	82.1631	81.6267	80.796	79.924	84.507	92.1308	136.936	149.693	44.7739	51.5378	46.0538	52.6813	56.7129	61.2608	75.089	86.0373	71.8907	129.126	131.172	79.4353	88.9148	132.284	42.5674	92.8064	95.424	121.507	73.7662	77.5083	70.5802	49.7621	46.4878	43.2134	60.748
CATIN_HUMAN	26.2415	22.6815	29.8015	11.9084	20.3512	15.1004	23.0753	22.1283	20.2473	16.3361	18.1501	20.784	72.6195	20.9341	13.7525	38.2203	25.1502	13.4305	14.5504	20.2583	17.8691	6.38414	7.60511	11.8703	6.34335	7.49821	5.12149	10.6178	11.4134	12.6082	18.1491	14.1931	13.2682	78.0001	75.2502	42.0351	17.674	24.7501	24.9028	54.4931	32.2732	58.4606	22.5004	54.3163	69.3564	18.1942	21.1327	24.0712	12.911
U119B_HUMAN	3.44912	0.998233	5.9	2.99013	4.37042	3.93022	2.53726	1.28231	97.8863	3.647	3.825	5.21	1.51053	1.54011	90.1503	8.53	7.91	8.38	4.329	5.31	4.503	0.874272	0.683108	90.2041	0.862173	1.31621	0.659163	2.27075	2.08045	0.970416	2.088	1.9111	2.88311	22.7701	29.8321	3.2047	3.63314	2.73015	0.002838	6.03015	11.03	9.93032	11.009	6.34015	16.05	4.04422	3.09561	2.147	7.32
TRI32_HUMAN	2.7504	3.05947	2.44134	1.0474	1.18264	2.09722	5.573	2.70731	3.28	2.77928	1.18718	2.51353	2.13253	3.33505	1.91425	1.62041	3.02712	4.08269	3.5982	2.74323	2.98511	0.885408	1.01943	4.6754	6.76817	6.90721	7.6643	0.778128	0.737896	3.04242	2.81311	2.5181	2.64822	1.88227	2.04223	1.39796	0.613408	1.0913	2.05378	2.93615	1.64333	3.84932	3.56039	2.99529	3.65519	14.0846	9.45848	4.83236	2.79933
RBM42_HUMAN	24.3656	24.631	24.1002	29.363	57.53	64.63	29.215	25.887	30.382	32.413	37.13	25.524	52.86	35.117	29.9663	38.5	36.547	33.971	23.37	26.025	27.038	55.5501	48.8701	90.7601	16.251	16.325	14.064	13.337	11.8352	19.233	26.3201	26.443	28.253	81.3001	121.702	50.981	45.396	78.6	91.2829	80.339	40.83	82.336	33.7202	29.146	26.478	21.8002	19.5852	17.3702	17.398
RCC2_HUMAN	449.562	443.373	455.75	475.334	619.164	625.162	230.959	224.436	221.776	533.293	529.675	586.896	488.433	628.208	721.256	365.439	331.805	315.421	257.763	236.022	241.494	538.127	519.835	422.227	123.4	133.594	118.983	279.674	244.318	260.357	845.873	734.134	663.333	371.169	511.519	498.102	486.288	451.979	241.332	677.059	697.139	438.876	436.133	449.509	459.594	115.218	120.278	125.339	346.679
RNBP6_HUMAN	11.5251	11.4059	11.6444	23.3219	36.5503	59.8667	15.6984	26.1935	25.0731	24.071	17.9415	20.4431	35.3191	22.2723	20.5498	23.2162	21.4125	24.1569	11.5602	16.2789	11.4624	5.01822	6.34397	41.0452	5.65608	7.03376	4.10428	12.4291	13.047	13.8447	12.38	11.8353	12.0885	26.7647	17.5889	8.33065	10.4091	15.0177	19.0694	18.368	13.9582	14.9054	21.3081	28.7696	33.7581	35.8013	33.573	31.3448	7.24432
ARI3A_HUMAN	27.1984	30.575	23.8219	35.6221	170.66	92.8059	2.56211	13.8821	6.28401	19.1943	23.8915	62.0493	135.83	88.9938	23.3802	117.153	118.576	80.5432	81.2224	86.2206	66.382	31.2987	29.6796	25.7835	5.7771	34.482	30.8174	25.2093	27.2636	25.1071	78.6111	73.7199	9.73141	20.2566	47.7762	27.8869	92.2782	11.8757	1.82919	128.191	96.687	174.763	36.7914	13.8923	32.0296	34.9483	29.3665	23.7847	22.4689
BCAT2_HUMAN	28.5297	29.0882	27.9712	20.6161	20.6486	33.857	21.9935	25.5656	21.6318	15.805	14.9261	18.9842	27.6758	30.4204	20.5348	5.70685	12.9755	14.8691	8.83617	5.40095	9.94139	29.0773	31.7464	49.7384	8.06704	11.4768	10.5058	2.32768	2.45612	6.27352	20.9271	18.0972	23.7131	48.9804	65.7371	62.925	30.787	36.5692	55.7238	48.9681	44.828	42.9809	1.04154	8.86602	5.9643	3.80288	3.74689	3.69089	7.56493
PDLI3_HUMAN	0.000404	0.000466	0.000342	0.00027	0.000424	0.000224	0.000514	0.000626	0.000516	0.0001672	0.0001208	0.000334	0.000526	0.0001058	0.096854	0.000274	0.00025	0.000458	0.868	0.603135	1.116	0.000272	0.000216	0.000264	0.691	0.000424	0.566163	0.000752	0.000448	0.000416	0.000106	0.0001934	0.000222	0.0001824	0.0001562	0.0001622	0.000272	0.0001524	0.001892	0.225148	0.044964	0.000632	0.000386	0.000292	0.000372	0.000442	0.0351105	0.069779	0.000664
EP400_HUMAN	3.89299	0.816466	6.96951	4.49641	0.947348	7.67645	0.110728	64.314	45.022	1.28778	0.689721	0.956668	1.68805	10.0442	7.85102	10.4055	20.0305	28.0319	0.266975	0.00081	0.406367	1.19441	1.69743	2.56653	0.001038	0.26606	0.329815	2.9112	2.9346	177.001	1.41316	2.60019	3.32922	5.56036	4.60531	2.37916	2.62354	4.04038	6.61078	0.849944	7.79059	0.912264	0.608972	1.25758	1.16174	3.22848	4.7035	6.17852	3.86203
MSH6_HUMAN	91.1506	91.0147	91.2865	147.883	222.94	245.966	118.704	106.847	122.893	77.7864	102.288	100.779	319.28	205.892	168.18	134.526	124.164	113.957	164.846	156.462	151.472	255.625	306.909	417.008	136.585	110.989	105.357	146.435	142.17	132.567	85.7236	84.4036	146.359	309.299	371.697	210.477	109.37	208.064	161.203	263.352	190.988	340.853	251.625	248.667	257.483	92.6516	87.6383	82.625	129.618
PSMD4_HUMAN	113.085	136.52	89.6499	123.882	216.831	178.756	142.116	140.175	147.001	185.959	197.773	194.335	151.995	146.694	140.594	224.045	218.03	199.902	254.629	201.367	204.523	188.956	72.6349	94.4612	143.14	145.047	134.289	120.245	128.658	117.157	204.631	166.035	138.275	62.7768	68.8869	131.412	237.373	112.349	80.5832	173.654	145.248	146.909	178.77	170.015	162.553	133.052	135.427	137.801	86.9577
SPD2B_HUMAN	50.1196	49.0009	51.2383	58.5803	6.53342	10.3352	41.6885	36.0316	5.42852	85.4501	73.7321	67.8003	0.001315	36.9802	79.7908	47.5893	60.2642	12.0265	15.4502	12.6193	12.9951	134.7	166.2	93.6004	5.79017	5.60621	4.10749	206.811	131.171	231.05	68.4211	58.7222	42.4702	8.09227	19.7802	21.6201	6.40041	0.000381	0.00473	39.34	36.056	35.2003	13.7752	22.372	16.893	3.50066	12.4656	21.4305	30.191
STRN4_HUMAN	13.9073	13.6469	14.1677	18.5063	26.0076	24.0166	18.2638	19.1079	20.4075	22.0902	19.6982	22.4122	19.2598	29.3282	30.4802	20.5953	23.7164	24.0817	23.0148	22.1706	14.7922	8.75468	7.32934	7.78292	29.1257	32.4708	25.3267	10.9266	10.8766	8.70604	30.2471	24.6143	26.8434	20.5204	15.7203	16.5781	28.1935	6.73561	15.2469	33.5923	30.1634	30.5629	12.5388	12.0183	12.4176	9.24775	9.12167	8.99559	14.1417
PHLP1_HUMAN	0.536202	0.512233	0.560171	0.00027	0.098512	0.879112	0.000514	0.000626	0.120258	0.177084	0.17606	0.255167	2.01026	0.320053	0.248254	0.000274	0.00025	0.592	0.976195	0.696135	0.0001112	0.146136	0.000216	0.000264	0.161173	0.000424	0.123163	0.000752	0.000448	0.031108	0.297053	0.358097	0.629111	0.688091	0.415078	0.484081	0.476136	2.05008	2.05095	1.73015	0.541164	1.28032	0.000386	0.000292	0.000372	0.000442	0.0004	0.000358	0.000664
TRUB1_HUMAN	9.16011	9.21193	9.10828	11.4103	10.7908	13.9702	23.92	26.47	25.31	12.6821	9.09018	9.6705	22.1118	17.8201	20.2433	7.21427	6.57925	5.04146	10.5742	10.1043	8.61711	20.6905	31.3702	52.5104	6.05952	5.92242	1.77981	5.95275	8.17622	7.60421	7.97716	9.68829	13.2703	15.1005	38.4202	26.8802	16.5403	15.1023	4.04568	17.1604	18.8703	21.1809	21.45	26.422	29.82	4.44866	5.00092	5.55318	6.78266
GBG2_HUMAN	7.1465	6.55	7.743	6.92014	11.1502	11.3401	6.217	5.615	11.8403	7.011	10.504	11.023	16.6803	8.67005	7.639	7.375	9.81012	10.4602	11.5502	10.33	9.54306	1.41014	3.89011	4.54	3.58717	2.89221	3.56716	2.85138	1.24122	2.43021	6.714	2.046	2.328	19.51	15.9501	10.47	48.56	64.9001	100.901	6.197	3.48	5.67032	2.29019	2.25415	2.53219	1.42682	1.22359	1.02036	4.42033
EDC4_HUMAN	137.546	136.919	138.173	149.043	209.356	217.729	101.818	110.944	112.436	104.957	104.177	127.74	228.524	203.514	123.096	142.413	130.113	130.862	177.175	193.796	185.89	214.533	218.552	278.875	114.549	116.236	112.377	111.291	105.288	112.091	153.521	163.374	153.132	266.447	283.497	187.164	146.393	180.859	191.34	300.3	218.398	270.103	187.06	212.667	209.872	97.2036	96.9746	96.7456	99.055
PFD4_HUMAN	55.1387	54.8702	55.4072	59.038	42.5942	56.8731	62	108.637	116.213	65.764	68.301	58.0102	31.4683	65.333	65.772	53.835	68.639	86.381	62.72	69.578	64.94	100.85	71.5501	86.4703	96.09	88.82	85.352	62.083	68.175	64.816	71.639	62.939	74.71	33.9404	66.6002	77.84	40.9411	11.8604	0.006622	86.1701	87.02	81.5943	93.13	91.624	123.584	111.364	108.665	105.965	101.575
RNF5_HUMAN	0.408702	0.585233	0.232171	0.00027	0.000424	0.000224	0.000514	0.000626	0.000516	0.0001672	0.0001208	0.000334	0.000526	0.0001058	0.000508	0.000274	0.00025	1.09023	0.00039	0.00027	0.0001112	0.459136	0.699108	0.301132	1.73017	1.49021	0.714163	0.000752	0.000448	0.000416	0.089753	0.0001934	0.000222	0.0001824	0.0001562	0.0001622	0.000272	0.0001524	0.001892	0.000296	0.000328	0.000632	0.000386	0.000292	0.000372	0.000442	0.0004	0.000358	0.000664
TYDP2_HUMAN	15.6516	15.0952	16.208	10.4803	20.3556	19.1533	5.61451	3.67973	4.48777	12.6572	9.91006	11.0425	18.2611	16.8881	12.4765	12.9861	11.0401	8.73643	15.6846	16.0848	16.5001	28.4603	31.7981	61.4003	3.02704	2.18327	1.89515	8.80038	7.64467	8.11642	10.4521	9.80719	10.9042	32.9713	34.0702	19.5182	11.2398	12.8395	15.5688	25.0103	18.3182	35.6486	9.88739	9.58144	9.51519	4.83288	4.85271	4.87254	7.657
SHIP2_HUMAN	74.7099	73.6809	75.7388	59.1807	73.2203	72.4297	85.5875	97.1259	99.2093	81.8262	80.5176	83.3365	145.912	92.7531	65.9333	54.6225	46.0282	61.1265	58.8476	101.9	97.4772	102.199	74.6929	89.0445	32.4786	39.3983	41.697	72.2607	77.8357	67.1998	22.2072	17.8537	31.6546	52.3399	153.287	74.9233	51.8137	23.0821	32.2642	104.296	60.5651	75.8192	74.2666	74.7974	75.8564	81.061	72.9818	64.9027	63.5147
CDC27_HUMAN	7.46514	7.68093	7.24934	5.43414	50.03	53.268	11.2513	10.0313	9.87426	13.3952	3.16512	15.8852	15.799	12.6831	11.3563	25.6533	9.80738	10.3237	28.168	11.019	13.194	11.8251	43.8702	46.6403	13.2775	12.1556	25.5315	6.84875	6.79522	7.68321	20.8051	10.922	15.45	13.6762	18.5761	9.456	23.0013	70.4171	43.9269	10.7923	8.14533	64.928	9.34519	8.36215	3.66737	9.24614	8.18334	7.12054	6.77666
SR140_HUMAN	112.997	114.848	111.145	125.93	191.156	228.573	92.1726	145.139	150.45	127.91	138.758	150.414	260.593	218.847	163.929	155.254	165.172	135.637	169.756	178.086	169.448	111.876	106.989	138.474	250.185	246.795	179.542	128.951	125.314	127.323	165.763	160.909	131.643	305.08	280.98	234.417	277.828	364.826	94.7432	217.167	170.955	283.284	186.994	216.568	211.966	139.223	149.214	159.204	126.087
K1683_HUMAN	469.5	452	487	470	882	699	560	497	522	347	339	419	1030	689	544	323	315	319	151	465	431	38.7	47.1	106	1190	1130	1140	328	347	316	806	776	1110	50.5	138	89.2	440	1150	204	492	305	569	216	194	198	538	623	708	815
EXOSX_HUMAN	102.097	95.6078	108.587	112.959	183.423	153.186	45.1428	50.8143	48.2848	99.1113	97.3273	88.7348	76.7201	103.37	91.3503	37.3468	33.6839	34.1198	80.8186	88.3595	46.0822	100.072	106.514	185.011	22.614	49.7241	31.2116	83.7601	80.8423	83.2878	118.059	139.967	135.701	172.28	131.831	111.98	116.842	68.5165	63.8515	99.7621	76.5803	106.47	87.3907	92.1738	95.9766	61.4435	57.1376	52.8316	60.8193
TOX3_HUMAN	1.3152	1.11023	1.52017	6.78	2.269	1.912	1.24026	1.86031	1.571	4.902	4.605	4.637	22.8003	5.27	9.77	2.888	2.567	2.661	4.54019	3.666	2.88006	4.06	4.827	7.3	10.541	8.005	8.006	0.976376	1.12022	1.661	5.53005	7.99	9.65	2.39009	13.8001	7.97	18.9	4.22008	2.66095	6.39	4.51	4.03032	2.26019	3.70015	3.22019	0.359221	0.5362	0.713179	1.91033
TFR1_HUMAN	64.5306	65.5124	63.5488	77.2929	96.9789	102.346	40.4021	43.2145	50.4288	139.343	131.955	143.098	242.4	191.361	179.276	111.576	96.5504	98.8181	78.997	82.9065	79.3582	169.06	121.648	149.759	36.1003	88.5844	31.301	41.6569	41.4483	34.4985	97.9179	92.2094	68.0338	166.297	168.588	207.885	102.893	129.814	131.561	133.321	85.6293	142.866	39.5904	40.9584	50.9293	57.4101	57.6679	57.9256	60.02
FUMH_HUMAN	410.749	401.807	419.692	484.367	560.686	564.633	143.596	169.347	156.618	260.896	221.419	262.357	391.241	319.533	293.957	296.13	312.165	308.479	315.002	345.143	318.061	432.665	409.928	543.67	146.597	166.746	147.885	288.993	284.094	270.716	280.354	279.525	260.051	344.53	344.455	249.143	264.007	483.618	459.764	447.121	441.584	644.402	192.044	204.449	203.897	202.338	189.383	176.428	161.138
TLN1_HUMAN	1573.06	1580.75	1565.37	1793.47	2950.81	2862.3	1534.92	1569.73	1609.15	2507.85	2383.34	2639.14	3831.91	3186.06	2930.78	2072.04	1952.37	1924.69	1364.06	1361.4	1274.79	1121.6	1218.49	1658.47	1238.72	1223.86	1227.48	708.47	687.228	713.022	2770.11	2492.53	3465.01	1688.37	1434.3	965.74	2020.01	2837.18	3403.84	2994.63	2343.7	2817.26	1224.91	1223.26	1209.09	1906.38	1930.95	1955.52	470.422
TOM70_HUMAN	272.471	250.615	294.328	93.2039	95.4521	121.661	57.4941	67.6174	73.5346	97.0397	85.3505	98.9613	140.385	138.021	129.445	92.8579	78.6133	75.2174	82.8726	92.7318	96.0252	181.018	202.535	208.594	149.497	134.106	146.143	55.7276	52.1206	51.3757	165.7	88.5474	218.957	391.845	307.856	297.184	166.903	69.7038	42.9019	217.477	144.299	304.948	46.1387	48.667	42.9225	58.2552	50.3531	42.4511	47.134
DPYL2_HUMAN	458.125	444.024	472.226	414.834	425.378	481.797	527.045	708.205	675.515	908.502	886.024	918.513	577.186	558.233	478.933	299.076	310.002	359.003	699.399	812.428	815.96	42.6899	56.3798	95.036	624.893	617.117	631.029	203.837	220.14	234.802	460.532	547.692	560.341	101.174	147.699	140.684	411.405	83.6481	65.8959	275.569	351.289	148.264	468.208	490.77	472.205	363.657	371.944	380.23	250.818
DPYL3_HUMAN	60.493	68.264	52.7221	39.9564	100.534	100.674	52.2307	62.8511	61.7874	62.9736	58.8722	64.7798	98.592	47.3621	25.8511	51.9331	74.8081	78.8078	117.952	127.166	110.078	92.0661	87.5827	94.1504	624.761	626.608	623.836	99.8615	106.341	91.4971	67.3836	61.2439	76.2166	113.554	72.3627	54.2456	86.0099	94.4058	294.944	96.903	58.5567	121.574	171.834	163.809	150.365	279.583	290.759	301.936	159.571
PIGS_HUMAN	23.1915	21.467	24.916	76.3714	139.171	217.289	26.5033	19.4071	21.7783	27.0242	68.2061	18.2102	12.1723	114.048	127.794	71.8031	67.1822	61.2715	262.499	118.545	180.943	21.9891	27.6493	18.2905	463.384	451.749	384.748	18.1384	16.0322	110.181	287.631	305.884	214.973	7.38718	14.8471	23.8161	85.9321	10.9402	18.1188	109.072	72.7492	18.3803	49.9832	28.9833	23.4034	467.839	257.424	47.008	32.1193
SPDEF_HUMAN	0.424	0.387	0.461	0.398	0.442	0.000112	0.297	0.449	0.168	0.292	0.469	0.454	0.553	0.298	0.206	1.63	0.739	0.000229	8.73	4.34	5.54	0.000136	0.000108	0.000132	14.1	15.4	13	0.000376	0.109	0.249	0.15	0.0628	0.168	9.12e-05	7.81e-05	8.11e-05	38.5	83.5	101	0.000148	0.384	0.000316	0.709	0.751	0.568	0.415	0.313	0.211	0.596
CBR4_HUMAN	79.388	80.959	77.817	47.475	75.36	39.07	242.546	39.28	27.832	18.23	18.23	17.52	56.618	25.972	20.6003	77.64	49.98	56.43	27.7	35.45	37.31	46.927	8.805	26.49	63.762	62.5002	75.613	125.55	151.706	125.964	17.9	28.95	27.07	26.26	52.45	40.08	30.6001	17.335	19.6009	31.82	54.744	37.72	111	95.8001	105	99.61	104.305	109	47.858
CTNA1_HUMAN	248.588	243.084	254.092	228.558	75.0042	432.133	177.936	192.899	184.625	341.072	350.335	421.01	385.376	118.72	321.864	468.289	322.628	212.433	197.055	217.207	326.863	304.525	87.7964	293.637	474.953	452.823	454.742	287.919	294.516	302.308	333.215	94.9546	87.1014	495.785	413.95	52.1923	462.804	395.226	37.4387	179.491	87.2039	200.281	130.204	138.881	151.499	203.358	201.082	198.807	301.72
EFHD2_HUMAN	322.413	307.71	337.117	59.7139	53.1265	50.1764	83.4938	84.1762	88.5803	303.903	332.065	327.641	68.5476	55.7914	47.5763	57.751	57.8559	80.6124	120.275	110.19	121.843	244.59	212.028	247.078	142.776	139.733	141.373	95.74	87.0098	88.4717	395.225	342.642	347.142	42.8984	57.72	49.8525	290.816	275.335	263.904	122.848	122.057	122.886	110.538	99.8802	111.323	130.742	131.512	132.281	128.248
EGLN1_HUMAN	29.4041	29.068	29.7402	10.1901	5.96742	5.82751	4.68051	5.67531	6.11026	1.72033	1.84024	1.33067	7.38353	8.60905	8.48051	32.4625	30.2001	28.6364	12.7632	8.46613	8.5466	17.0401	20.8563	16.0904	13.1702	13.9202	12.1872	4.00575	2.78545	4.62342	8.84011	8.47019	12.7902	12.8039	19.0802	19.0054	13.5624	12.9082	14.6178	12.1401	14.3456	21.651	9.89019	9.88015	7.93037	14.5802	13.4753	12.3704	2.11966
RUFY1_HUMAN	299.956	290.992	308.92	313.89	175.47	305.874	210.978	224.136	240.163	296.13	297.86	297.622	166.051	250.714	286.169	194.045	226.744	206.772	180.395	142.15	197.916	269.73	316.769	173.179	425.964	413.008	410.748	164.652	150.139	153.187	176.18	168.922	206.6	168.037	410.492	277.259	260.22	106.541	109.998	184.025	294.31	444.297	364.552	349.87	358.176	392.682	382.597	372.512	167.19
ARI1A_HUMAN	59.0519	60.0999	58.0039	44.9237	61.7327	59.0383	26.139	23.9604	28.0886	54.5033	41.3173	56.1013	67.1494	78.7432	66.481	30.969	31.4511	30.7418	34.2222	25.7559	27.6268	75.8027	75.1594	98.9457	14.8276	32.0028	27.4333	17.9853	14.7207	12.4144	96.6212	80.5774	85.1787	58.1938	49.084	47.2829	67.7747	53.0761	68.366	88.317	64.5337	91.0246	34.9009	44.8739	40.8403	12.9185	16.0009	19.0833	28.5366
ARI1B_HUMAN	112.258	98.5382	125.978	87.2721	6.96064	25.5801	73.001	83.8496	81.6308	87.1202	72.4381	78.7589	5.48579	42.7871	74.364	122.041	127.321	136.412	55.6692	55.663	64.7558	105.8	119.26	65.9904	118.7	120.655	93.3173	66.8958	39.3914	48.7706	244.016	182.412	209.725	6.63227	10.8872	110.237	69.3232	0.185305	132.159	20.5961	95.9732	12.5086	96.3506	93.1543	94.6304	80.6927	87.674	94.6554	75.201
BL1S4_HUMAN	9.1404	8.41047	9.87034	6.85427	23.8302	20.4001	3.76777	5.90713	4.25492	8.17508	7.82306	9.31217	30.5343	18.9284	9.31425	16.364	11.7281	9.62046	11.3322	8.16397	8.35606	8.75241	8.93122	15.0524	2.33035	1.51442	0.818326	2.46575	1.76425	2.01932	13.615	12.294	14.736	17.5441	21.8662	7.90616	17.1084	42.4902	59.1969	24.5775	16.3803	8.12932	7.56139	10.8503	12.0782	4.93966	4.6021	4.26454	3.9758
ACBD6_HUMAN	1.24719	1.9997	0.494684	2.7026	5.413	5.244	9.73326	8.29931	6.10926	10.748	11.2696	10.287	6.63626	6.14205	5.3847	4.03327	3.60125	2.00669	1.90739	1.66727	1.45517	1.48227	1.71232	0.824528	0.145692	1.90964	1.87949	8.78268	8.88222	8.27121	3.903	2.79329	2.51022	5.12718	2.34323	2.92516	7.395	15.7621	2.30284	14.5011	10.1103	21.8393	5.20239	3.26044	4.04237	3.20844	3.4629	3.71736	1.80866
HS71A_HUMAN	311.476	301.308	321.644	248.765	181.636	242.08	593.18	600.934	578.923	435.584	477.454	467.316	157.994	189.634	120.984	330.238	329.966	309.569	983.398	975.276	867.175	48.3451	63.3956	20.2278	1718.14	1689.36	1612.89	2026.79	1992.09	2081.99	408.914	296.551	286.272	478.881	464.982	446.758	89.2686	70.039	67.4784	1806.94	1636.64	1509.78	509.986	510.571	524.988	497.88	527.394	556.907	2649.95
RGS1_HUMAN	5.045	4.99	5.1	1.05	10.1	0.672	1.77	16.4	1.25	0.618	0.84	5.01	7.83	4.6	0.51	13.6	14.9	0.746	2.15	1.29	1.54	6.51	1.46	0.53	5.23	6.51	6.09	7.78	7.46	9.06	0.798	0.715	0.835	13.7	16.5	2.76	4.2	24	6.82	1.74	12.6	1.58	22.3	17.3	0.652	6.63	5.94	5.25	7.31
G45IP_HUMAN	5.7884	5.66447	5.91234	10.8133	26.7994	30.2071	8.85351	6.72163	7.22352	10.2921	6.36512	6.1475	17.9668	12.8411	13.9583	14.1321	14.9761	16.813	18.8804	23.6081	25.0561	10.3034	231.228	365.351	96.6832	90.9094	8.11796	11.2144	11.0812	8.28621	15.3421	26.0471	14.7942	11.0253	21.6551	4.38032	13.4733	42.4531	24.5589	50.561	25.8102	67.04	13.6502	16.505	15.6782	2.05666	3.69651	5.33636	7.09933
P20D2_HUMAN	54.6617	52.0592	57.2642	49.1251	52.2564	58.2672	19.8003	43.4626	43.4488	127.604	112.818	129.162	22.5745	36.681	45.1013	28.1191	27.6333	35.7732	92.9352	91.3551	100.755	93.971	94.3111	108.462	8.67256	13.2375	15.0913	36.8567	36.7054	38.7336	66.548	70.9622	91.3101	120.062	192.073	89.2411	134.82	84.7804	57.5166	75.8713	49.1983	35.5379	57.1732	61.6781	61.0874	43.8244	45.5754	47.3264	36.994
CKAP5_HUMAN	110.287	110.4	110.173	154.236	146.364	191.153	121.548	115.42	117.75	109.445	100.438	102.047	347.015	221.156	151.274	160.844	145.085	149.915	135.212	130.225	132.674	226.712	269.999	461.086	145.432	134.819	124.21	121.969	104.129	114.444	111.6	125.345	168.679	427.296	372.761	199.835	140.914	185.299	260.686	104.295	90.8606	151.552	140.057	156.088	148.614	135.404	138.696	141.987	83.245
TPC11_HUMAN	10.056	9.68	10.432	3.66913	4.76721	3.14511	6.712	5.897	4.921	3.92708	4.07	3.89	6.50926	7.384	4.39051	4.537	4.1172	3.4576	5.362	7.8281	4.478	10.3531	11.8501	13.6303	1.22435	1.45842	1.62233	2.793	1.92645	2.72221	4.83005	3.42	2.38911	11.2102	3.56023	4.74908	1.59174	1.63823	1.03084	6.059	3.195	9.17	2.54319	3.76615	2.993	2.23122	2.1607	2.09018	4.385
NSRP1_HUMAN	9.88032	9.35047	10.4102	8.48014	12.1104	11.4601	7.141	9.25	11.53	7.20108	4.50806	4.074	17.5503	7.74011	10.3803	18.627	15.2001	19.69	9.68319	11.112	9.89606	40.086	58.236	102.202	13.9612	14.4052	15.9602	13.62	12.19	11.65	6.966	7.6941	7.29011	70.2403	65.6721	8.76798	7.55414	8.80023	10.8628	19.2301	11.71	15.3793	21.21	5.80529	5.77819	4.88422	9.3322	13.7802	9.67733
STIP1_HUMAN	920.566	897.801	943.331	1206.6	1621.82	1569.63	923.585	916.502	923.893	1434.14	1518.33	1477.01	1548.37	1664.04	1689.9	1910.7	2106.03	1781.86	1056	1127.9	964.591	703.774	693.304	807.306	484.453	506.209	496.202	1136.05	1210.49	1138.54	1063.42	911.564	944.424	1559.11	1383.41	1076.83	2215.89	2411.15	2569.72	1572.98	1630.37	1785.23	1371.06	1434.03	1488.47	870.392	881.058	891.724	868.61
NNTM_HUMAN	232.399	239.797	225.002	72.856	72.378	106.593	59.8006	103.752	125.239	94.2476	83.7995	134.675	62.9097	85.1905	95.9356	106.595	104.663	142.533	102.004	106.081	135.115	275.171	291.301	264.262	107.616	84.033	83.9793	89.3838	72.7171	88.2533	97.4406	157.791	241.135	329.594	357.633	342.625	166.154	74.7544	57.9718	121.229	172.65	153.793	55.9449	79.926	86.3077	126.673	113.534	100.395	145.568
FA89A_HUMAN	0.000202	0.000233	0.000171	1.49	1.78	2.32	1.48	1.22	1.24	8.36e-05	6.04e-05	0.000167	3.66	1.4	0.92	0.463	0.288	0.34	0.000195	0.000135	5.56e-05	0.000136	0.000108	0.000132	0.000173	0.000212	0.000163	0.382	0.276	0.332	5.3e-05	9.67e-05	0.000111	9.12e-05	7.81e-05	8.11e-05	0.000136	7.62e-05	0.000946	0.000148	0.000164	0.000316	0.592	0.719	0.821	0.000221	0.12411	0.248	0.28
BCAR1_HUMAN	15.4215	16.1603	14.6827	27.2635	112.843	112.547	21.2665	12.6006	14.8465	12.7968	14.3097	3.80717	52.6802	59.2226	52.0435	18.6907	33.1074	37.4141	47.8563	49.942	12.8737	27.1515	35.8959	64.5316	40.2979	48.7596	36.3352	21.8169	20.3269	15.8935	53.1538	53.7801	2.90123	26.5169	2.02734	2.63997	48.0724	113.621	24.0823	51.0178	29.5848	137.864	11.0869	12.051	10.2259	25.5627	30.6604	35.7582	16.639
CTND1_HUMAN	42.2592	45.8804	38.6381	56.1598	97.2676	90.6106	99.4443	112.207	112.156	75.4451	63.5052	71.8703	97.8292	97.2584	70.1535	368.093	337.942	305.981	232.991	233.211	246.296	127.635	162.177	268.749	283.112	280.576	282.639	192.406	212.314	213.588	86.6324	78.3951	80.4074	123.453	92.6405	67.857	62.4939	87.5507	75.4145	120.356	66.5765	115.112	113.639	137.047	120.538	141.528	138.323	135.119	145.847
RBM39_HUMAN	137.373	129.801	144.945	181.26	287.46	273.027	120.56	134.24	135.455	176.718	161.924	176.522	385.422	260.033	285.04	185.841	181.763	184.119	208.869	179.392	187.509	148.594	123.799	147.345	129.886	130.431	123.886	145.288	142.788	144.376	198.444	183.547	175.918	232.276	216.742	152.401	210.13	362.361	515.81	283.324	194.648	377.206	209.322	208.763	215.994	129.196	131.702	134.209	205.468
EF1G_HUMAN	1092.72	1063.72	1121.72	913.807	1015.6	956.603	682.728	804.006	776.109	1278.17	1119.14	1367.78	848.927	1315.74	894.073	1778.12	1883.64	1730.48	1213.07	1144.59	1123.27	1260.46	1326.63	1188.65	876.169	915.273	973.069	1459.26	1405.09	1419.59	679.189	845.035	737.939	1157	1446.32	1396.95	2020.96	1152.86	889.491	1262.6	1805.17	1005.85	1701.09	1767.01	1754.21	1194.6	1180.88	1167.16	1014.31
ICAL_HUMAN	177.703	176.338	179.068	172.551	264.051	232.181	373.257	416.551	404.95	139.504	117.492	108.767	281.657	234.065	226.343	397.608	374.947	393.552	287.972	240.446	238.875	127.547	208.939	222.648	178.197	183.231	190.893	229.931	251.214	254.075	146.757	150.66	217.22	189.364	215.224	148.16	97.1019	125.315	165.123	139.577	143.494	141.183	136.678	145.47	162.791	441.646	450.712	459.777	316.421
HVCN1_HUMAN	2.5317	3.09023	1.97317	0.36427	0.000636	0.000336	0.000771	0.000939	0.280516	0.807084	0.665121	2.09917	0.000789	0.0001587	0.000762	0.000411	0.11125	0.876229	0.98939	0.000405	0.521056	0.792136	6.74011	1.66026	0.000519	0.277424	3.22033	0.001128	0.191448	0.000624	0.000159	0.0002901	0.000333	0.0002736	0.0002343	0.456162	1.76514	0.0002286	0.002838	0.000444	0.000492	0.000948	0.000579	0.000438	0.000558	0.174442	0.1929	0.211358	0.542664
ETFA_HUMAN	375.787	367.858	383.715	446.508	635.881	669.519	194.265	177.749	166.896	459.707	419.24	448.511	413.612	311.107	307.318	641.796	581.532	548.849	649.43	624.782	644.181	293.72	337.667	369.525	173.728	213.309	186.116	256.458	244.468	231.569	304.539	317.399	386.713	637.076	513.532	323.645	331.243	444.808	798.433	602.19	479.327	920.737	244.827	224.481	245.343	178.549	164.397	150.245	335.081
F101B_HUMAN	2.47029	2.33023	2.61034	2.82527	8.86021	7.87522	0.001028	0.149939	0.001032	6.451	5.93906	5.71017	4.65726	4.96005	0.907762	0.000548	0.0005	0.000916	0.00078	0.00054	0.0002224	2.35041	3.60622	5.1804	0.000692	0.000848	0.000652	0.001504	0.697672	0.663624	1.58016	0.920793	1.42022	0.0003648	0.0003124	1.51024	2.67927	7.33015	10.1919	3.38044	1.50049	1.53095	2.26739	1.87829	0.946558	1.49066	1.57501	1.65936	0.001328
RIR2_HUMAN	34.3444	34.5555	34.1333	56.9793	80.1612	74.303	60.5825	56.1576	55.9385	37.5153	47.7381	46.8773	105.997	108.561	58.0173	21.2513	17.6145	17.9159	17.6934	18.3255	17.3173	47.0404	63.2383	107.385	19.8617	20.8804	21.3305	46.9181	49.0054	46.6836	125.997	56.4741	22.7253	59.8791	67.9782	60.6881	61.0474	58.7185	46.5545	67.6363	24.9455	32.3539	67.8736	74.9291	65.1606	30.2599	31.6936	33.1274	132.6
CITE4_HUMAN	0.000202	0.000233	0.000171	0.000135	0.000212	0.000112	0.000257	0.000313	0.000258	8.36e-05	6.04e-05	0.000167	0.000263	5.29e-05	0.000254	0.000137	0.000125	0.000229	0.000195	0.000135	5.56e-05	0.000136	0.000108	0.000132	0.000173	0.000212	0.000163	0.000376	0.000224	0.000208	5.3e-05	9.67e-05	0.000111	9.12e-05	7.81e-05	8.11e-05	0.000136	7.62e-05	0.000946	0.000148	0.000164	0.000316	0.000193	0.000146	0.000186	0.000221	0.0002	0.000179	0.000332
DREB_HUMAN	79.1019	77.0637	81.1402	298.191	308.551	310.87	314.005	343.31	326.39	247.527	271.763	262.419	259.28	333.291	238.562	496.857	450.656	484.703	170.158	143.455	150.941	99.3908	105.555	108.156	377.786	348.377	324.101	54.4209	54.641	47.1559	95.7491	76.1535	57.9049	85.3197	76.2462	114.277	52.067	13.9209	23.3847	176.909	198.906	193.914	326.67	385.008	429.723	167.232	172.415	177.598	132.532
COPB_HUMAN	268.687	267.064	270.31	320.898	585.9	510.173	236.888	255.453	241.816	316.497	320.704	340.459	559.314	420.48	309.456	498.573	462.615	427.423	506.312	481.496	497.093	378.537	433.766	597.573	257.771	248.831	241.415	229.624	205.942	216.978	255.632	269.128	291.794	448.05	415.988	246.352	449.177	616.396	675.37	608.915	404.403	644.439	263.985	261.455	237.904	283.386	263.024	242.663	182.194
SEP11_HUMAN	115.252	114.228	116.277	242.491	155.56	147.435	217.064	219.559	230.434	136.787	113.18	122.631	174.362	186.3	199.787	183.1	157.43	154.906	130.24	122.218	133.597	83.723	77.3566	122.673	183.517	187.023	176.124	73.0426	72.8903	93.3518	181.06	230.507	158.587	207.211	162.744	93.9445	142.947	175.08	324.798	153.804	105.39	122.872	73.634	69.9029	73.3847	71.9712	69.5751	67.1789	90.909
BTAF1_HUMAN	24.4751	23.7387	25.2115	19.3387	32.1818	29.1954	15.1178	17.961	21.091	16.9291	18.3616	18.1967	34.2633	24.4131	15.5963	19.2634	16.5755	15.7409	24.3138	26.8967	28.6109	31.8314	47.6606	76.1409	11.8279	6.3701	10.0688	16.0104	15.6445	15.1742	22.9067	14.9444	25.974	41.7005	54.4962	25.1532	7.86709	22.1146	35.8065	23.6964	23.8597	43.5083	44.492	48.87	48.479	12.5303	13.0466	13.5629	8.83032
FBXL8_HUMAN	0.208	0.182	0.234	0.108	0.265	0.212	0.0376	0.0385	0.0407	0.147	0.141	0.188	0.279	0.136	0.000254	0.000137	0.000125	0.000229	0.359	0.318	0.26	0.000136	0.0822	0.000132	0.000173	0.000212	0.000163	0.0198	0.000224	0.0207	0.191	0.161	0.247	0.306	0.354	0.243	0.29	0.653	1.34	0.208	0.235	0.264	0.192	0.27	0.237	0.000221	0.0561105	0.112	0.000332
OTUL_HUMAN	16.3397	16.4312	16.2482	16.0434	17.6564	16.0132	9.86477	8.66594	8.49477	36.783	26.801	24.1252	13.0411	14.2222	23.4213	19.312	24.359	21.1882	14.9942	14.602	17.8601	68.1731	109.243	234.006	16.5713	19.0152	7.25649	24.825	22.1792	23.598	8.00421	19.2603	25.1106	32.9302	31.5752	29.8602	24.3411	14.8572	12.3447	29.8211	25.7903	19.6589	4.31777	6.68029	6.79099	14.9887	15.3273	15.666	13.0313
XPC_HUMAN	67.8296	67.8349	67.8243	28.7243	8.37206	9.51195	26.1515	24.5816	21.728	57.5143	63.0371	58.8797	18.0568	42.3295	58.3173	75.3607	92.9606	104.241	26.1616	19.3835	18.6173	81.5942	63.9324	57.5947	15.8297	16.6161	15.161	26.7623	29.1613	27.6953	26.1282	13.0562	28.3162	15.6513	41.7182	82.8041	39.4685	10.6363	11.1357	36.7854	47.6272	18.8856	59.2928	46.3779	45.1619	45.4921	45.8666	46.2411	30.4633
I2BP2_HUMAN	299.029	308.395	289.662	96.6839	97.1296	135.127	79.0526	108.315	104.017	230.952	196.972	217.478	170.782	166.051	132.379	205.46	181.821	193.476	218.635	201.319	193.087	326.117	310.771	409.591	121.777	143.999	106.559	93.7445	99.9985	86.5833	216.826	236.567	222.85	130.56	231.659	192.018	142.766	178.803	119.471	185.199	147.672	191.435	68.8967	98.7289	92.8378	93.5283	100.629	107.73	77.3852
TIM_HUMAN	31.9042	59.3284	4.47993	38.5658	10.7482	8.74886	6.46929	8.93847	9.18365	31.1899	25.8214	29.5898	3.82558	9.46226	34.0163	15.1733	18.3354	15.9727	3.13347	7.66884	10.3293	73.1357	81.8166	21.2708	7.23238	7.60448	8.58914	17.2964	16.6184	17.6116	15.8492	20.9219	11.7857	15.7272	13.1333	20.8892	13.2424	3.72846	5.64157	20.6633	46.1173	23.6559	11.1622	14.3984	12.1116	24.2568	15.1591	6.06143	14.8471
ARAP1_HUMAN	114.568	113.799	115.337	72.2013	82.2866	136.911	60.5018	44.7094	65.312	84.8062	96.1501	91.9603	163.1	99.4112	43.8773	64.1343	62.5886	61.9861	76.0064	82.8113	79.2091	115.617	91.0292	292.271	35.3194	62.9321	44.7181	38.7501	55.1001	29.6906	71.1371	61.7085	75.4232	190.678	148.35	92.4083	62.7023	135.687	154.01	107.029	100.57	127.497	46.9443	43.5846	50.6039	52.1629	52.2846	52.4064	27.561
TEX30_HUMAN	2.197	1.809	2.585	1.01614	0.607424	1.52022	0.000771	0.606626	0.951516	4.50008	4.58406	3.89317	0.545526	0.747053	0.042208	2.49714	2.64513	2.99023	0.000585	0.000405	0.0001668	1.39027	0.501216	0.367264	0.000519	0.000636	0.000489	0.001128	0.000672	0.266416	13.71	14.49	13.6301	10.2002	3.98016	3.59608	1.96414	1.12015	2.36189	1.3203	1.82416	0.729632	1.23419	0.468292	0.590486	0.558221	0.34529	0.132358	0.000996
NP1L4_HUMAN	192.897	194.141	191.653	251.438	152.579	156.027	476.17	433.498	449.938	460.663	431.086	395.943	198.3	450.352	283.376	329.773	370.852	345.909	152.169	129.315	150.936	308.433	289.812	256.829	271.74	256.878	250.065	251.678	265.351	262.871	355.372	324.985	281.196	401.766	460.812	416.146	436.916	359.306	234.921	340.678	303.688	486.303	362.245	348.046	361.869	340.91	333.529	326.148	273.453
LMNB2_HUMAN	742.454	751.087	733.82	652.634	600.199	508.649	656.79	626.681	618.531	659.36	609.467	616.495	439.114	512.804	542.485	675.564	687.992	582.007	669.806	653.625	659.841	972.451	1196.38	550.588	1054.72	1147.06	1034.13	544.992	550.56	631.048	557.694	551.729	562.585	581.129	461.862	720.662	600.252	576.742	477.333	677.387	609.541	839.599	443.627	452.491	430.234	725.852	706.465	687.078	639.321
MRP_HUMAN	277.1	268.744	285.456	121.992	211.519	193.732	325.143	360.773	340.929	153.951	173.007	159.546	107.053	64.2484	66.6479	368.68	379.082	362.317	293.281	273.085	303.165	114.538	167.78	99.4891	306.78	306.261	293.341	2204.76	2159	3320.36	130.488	113.055	116.402	254.495	368.664	275.931	75.2275	68.2094	32.2678	253.839	184.427	210.867	268.666	313.05	311.322	347.698	327.349	307.001	701.816
VILI_HUMAN	92.6382	89.0311	96.2452	161.938	116.719	130.918	149.252	154.661	117.602	121.549	138.131	96.9537	144.987	116.183	324.863	1177.95	1150.71	1155.67	1002.74	960.762	991.09	137.808	125.775	172.995	94.7738	94.3583	80.2704	71.4853	78.3375	76.6714	187.094	161.363	130.668	165.421	214.872	118.964	95.3482	58.3123	64.4042	117.602	151.269	125.872	215.012	159.99	161.89	97.4124	139.315	181.219	44.62
NDUV2_HUMAN	40.6544	39.0595	42.2493	49.4883	107.231	119.675	36.7333	28.3146	29.0315	39.2542	40.5241	50.1402	161.1	93.4181	60.2413	45.452	48.7301	47.7915	98.2272	108.17	98.724	47.8664	126.92	187.441	33.545	38.0976	34.0417	57.3204	68.1872	58.2902	53.141	44.2941	65.7771	135.611	95.8207	55.0692	85.274	178.47	226.675	96.5101	71.85	145.582	34.8002	28.0961	27.8242	22.4831	20.6021	18.7212	43.81
IDH3B_HUMAN	456.201	420.449	491.953	313.832	78.0777	109.622	208.817	265.498	234.886	94.5491	93.1411	126.061	164.058	107.861	404.5	173.174	179.291	172.499	186.167	184.586	200.819	79.0827	126.385	38.8556	55.168	54.6548	51.9175	262.704	255.193	232.335	163.286	231.624	290.103	59.5496	71.4126	169.547	127.868	70.0627	97.1703	132.985	649.344	80.4615	167.607	205.912	194.126	173.426	178.328	183.23	237.388
COPG2_HUMAN	138.366	132.633	144.099	95.6007	325.524	227.495	265.883	307.047	306.911	362.554	366.609	322.765	183.976	162.372	216.111	89.9681	188.345	103.914	341.225	376.158	321.449	205.935	167.711	151.21	52.731	52.2478	50.188	259.836	274.466	75.285	338.893	287.324	421.497	125.384	186.362	187.159	292.285	349.638	389.727	158.055	272.941	201.424	292.271	278.034	306.323	442.93	347.377	251.824	97.8943
MTDC_HUMAN	124.027	124.13	123.924	144.316	177.209	200.05	49.3143	45.6026	51.5018	140.832	152.878	155.464	137.443	155.85	142.541	111.502	116.477	116.018	184.1	190.54	182.684	193.513	218.529	175.39	77.5031	80.8575	73.1139	118.521	108.306	106.331	188.917	175.629	174.204	77.4302	79.4002	134.114	174.61	102.04	78.4776	204.571	216.696	231.531	122.39	107.958	116.405	107.385	114.681	121.977	116.233
NRBF2_HUMAN	3.2995	2.221	4.378	4.12613	6.681	8.85822	1.216	0.700626	0.917516	2.88108	3.57906	5.46017	5.16453	3.18405	7.0177	2.75514	2.6159	1.8438	2.47919	3.597	0.0002224	4.97214	6.98422	5.96013	5.42227	2.03064	4.95616	1.09438	1.78122	1.9214	4.88305	6.8711	8.79111	15.35	14.506	5.12908	10.4001	8.29015	14.7209	4.75415	7.30616	7.27032	2.12619	2.806	3.5706	3.50122	2.1312	0.761179	0.152996
PFKAL_HUMAN	271.996	262.986	281.005	196.273	212.498	226.062	80.8031	83.2516	79.3108	115.971	118.025	137.735	372.481	348.403	288.347	114.353	106.98	135.812	211.382	158.347	169.106	366.265	461.809	370.59	144.461	135.289	137.682	137.092	122.527	124.737	139.228	161.155	154.7	297.065	315.509	210.085	147.678	129.108	113.581	145.794	139.066	217.955	84.4595	83.6256	95.7197	196.148	204.865	213.582	125.136
CH033_HUMAN	4.71092	3.95117	5.47068	4.88727	10.8011	0.80256	2.13103	4.40025	4.84677	7.99717	6.62312	9.1615	0.001578	3.28516	12.1393	7.05841	4.23038	5.65169	8.64058	0.00081	7.40017	19.7007	8.80043	0.000792	5.01952	6.87764	6.46749	5.17775	4.56167	3.93083	7.94511	24.035	15.4452	2.88046	3.59039	1.40041	8.163	10.4103	0.005676	12.4904	11.2838	15.9513	8.23769	11.0203	10.8914	5.32088	6.0158	6.71072	29.469
XPO2_HUMAN	8273.08	9289.88	7256.29	6737.2	2357.17	2021.7	5012.31	4206.56	4412.9	5172.64	8964.73	5646.76	3075.14	2663.64	4906.29	2660.77	3068.6	4215.16	1394.34	1876.1	1283.43	10861.9	4342.23	2617.64	1004.18	954.78	1052.89	6395.92	5502.26	5070.05	5140.09	4520.33	3243.05	6267.55	5853.14	6133.39	2529.7	3659.9	1530.8	2882.14	4062.28	2340.35	5502.28	4786.99	4548.27	3690.63	3652.35	3614.07	7070.58
NOS1_HUMAN	94.4391	89.7977	99.0804	114.891	291.903	242.341	24.7574	32.0554	22.6644	106.796	80.9042	20.2017	237.749	180.235	137.511	145.754	125.426	145.398	117.491	103.108	114.833	156.314	13.2916	24.0511	12.0438	14.5334	13.0146	8.55214	9.50646	9.07209	151.261	127.349	27.3514	256.249	230.296	22.7914	169.387	207.813	41.481	240.651	129.593	189.199	7.8527	6.72624	7.20098	12.9073	35.5378	58.1683	46.2033
PAXX_HUMAN	34.0035	35.603	32.404	28.1181	25.6712	37.0201	11.091	10.8079	13.0968	37.135	35.0401	34.4203	26.5915	35.169	40.74	11.2744	16.3361	21.8322	26.4764	4.33141	1.43128	51.4171	63.9351	53.5007	2.43587	138.251	144.531	28.544	29.211	31.558	29.5121	24.6219	23.8281	43.3904	18.6302	29.4081	59.827	83.6004	85.0057	26.1103	19.8093	10.1713	17.78	18.7011	19.0032	21.8402	30.6147	39.3892	15.2137
NEK7_HUMAN	27.8775	26.4163	29.3386	48.5393	160.815	150.274	23.6873	27.6423	26.9703	58.5251	52.584	66.5682	64.0908	93.7531	74.421	27.1643	20.3042	28.0127	22.4908	21.635	28.8194	16.1204	15.7603	9.46766	17.0038	8.84561	23.8192	24.8814	25.8942	32.0072	45.8231	48.4532	44.6841	60.1903	75.9322	52.4471	102.003	144.578	152.714	125.128	90.0392	128.081	22.5404	31.7871	22.1474	24.0282	25.1167	26.2052	34.174
PLSL_HUMAN	2095.62	2022.67	2168.56	469.273	584.458	804.107	507.072	496.735	522.023	3591.62	3217.41	3497.82	1837.51	1329.17	1315.4	140.106	185.355	211.372	200.98	226.34	171.447	1817.11	1669.09	3102.77	300.018	346.107	300.768	574.355	618.61	615.623	7785.06	7687.59	8378.04	202.74	241.24	128.477	3669.64	3298.3	5758.41	346.598	309.284	302.775	111.105	85.3846	133.635	122.644	121.989	121.335	182.17
CE152_HUMAN	159.176	155.233	163.119	197.237	180.059	219.161	150.1	145.405	140.332	154.022	159.708	148.927	253.13	39.966	234.722	161.279	177.301	218.791	193.817	188.952	170.233	177.428	144.416	338.86	91.5112	95.6942	91.3192	121.045	138.189	134.045	244.548	248.157	286.962	252.825	338.63	188.571	266.429	134.525	6.32378	161.398	190.571	121.969	122.8	128.688	122.25	110.46	107.695	104.93	92.3923
NOTC3_HUMAN	5.23	6.1	4.36	3.13	6.22	2.68	26.9	21.1	18.2	8.83	1.05	5.98	1.45	3.02	2.58	7.19	8.48	5.02	4.91	10.4	6.87	0.877	0.583	1.35	8.21	5.18	9.52	11	10.1	11.9	0.653	0.494	1.06	9.12e-05	7.81e-05	3.87	0.000136	8.43	12.7	0.446	0.338	1.71	14.4	11.3	10.2	16.3	15.1	13.9	20.2
POP1_HUMAN	833.609	649.446	1017.77	694.25	411.916	425.811	837.051	879.368	1012.39	1207.17	1027.31	1323.31	614.87	788.447	1036.33	619.765	537.844	208.151	949.254	694.905	913.806	356.949	93.0622	142.43	240.824	181.228	264.431	968.627	851.557	831.24	855.478	822.095	406.171	342.615	319.602	503.043	513.855	599.464	469.731	563.114	1379.57	630.048	863.018	886.811	868.634	600.818	536.281	471.745	1101.77
UBE3A_HUMAN	43.8175	44.8262	42.8088	48.3944	61.16	66.004	30.3607	33.8753	34.4225	52.4401	43.2821	47.0651	54.2728	44.9091	35.6653	43.5731	40.5891	37.3995	34.4386	36.0204	44.8902	29.6167	34.0494	38.2761	49.9295	47.1426	52.5605	34.9558	31.9724	19.5156	34.1632	39.1411	31.4044	28.6575	18.1467	21.4387	34.7863	50.9233	66.3257	50.3501	43.965	85.077	24.5394	28.0681	29.3784	22.6073	26.345	30.0827	54.4283
MFR1L_HUMAN	6.4595	6.54	6.379	10.745	22.331	26.26	1.78503	2.02525	1.92603	16.675	14.308	14.812	11.5903	12.153	10.99	3.09094	3.12285	3.18169	4.68	4.16113	3.45617	10.453	10.718	18.0681	2.24552	2.10664	2.68333	2.04125	1.88295	1.67162	7.504	6.508	11.365	17.676	17.413	11.006	2.46994	4.09908	8.57484	15.012	9.432	21.579	2.91458	3.86715	3.40137	2.33166	2.10845	1.88524	1.064
TPM3_HUMAN	383.295	382.977	383.614	333.651	409.845	217.52	697.215	545.01	539.916	662.122	671.777	689.167	603.546	401.929	348.266	344.215	412.503	451.922	275.905	274.731	246.17	404.492	215.838	596.948	846.518	842.757	867.64	378.316	400.758	292.251	706.915	723.287	756.784	574.631	450.928	346.274	454.835	617.748	716.225	565.391	408.193	403.943	489.364	396.574	479.208	402.721	387.327	371.932	253.929
NUMA1_HUMAN	816.083	882.33	749.837	1127.87	1007.76	933.847	1100.1	1176.38	1026.4	1153.8	1084.18	1136.74	805.097	862.591	921.269	498.552	491.133	546.431	521.979	507.015	485.757	588.779	718.146	824.184	932.153	1084.85	881.524	801.026	813.148	853.066	664.881	788.11	931.77	1547.6	1219.78	1097.97	1391.78	1563.45	1790.36	938.2	927.551	1008.83	978.744	817.292	832.568	1346.58	1292.8	1239.03	836.462
JPH4_HUMAN	5.48812	4.70023	6.276	4.60013	13.617	13.8001	1.90026	1.65031	1.87026	2.845	4.52	3.34017	14.8003	8.059	7.074	2.05014	1.83013	1.40023	3.2902	3.11014	3.15006	17.4001	14.0001	42.3001	0.790173	0.000424	0.831163	1.56	2.08	1.11021	5.212	4.9201	9.85011	22.8001	21.222	9.744	8.008	18.9001	24.4009	9.80015	6.15	15.38	2.50019	2.785	2.12019	1.43022	1.6002	1.77018	3.36
PACN2_HUMAN	61.9927	59.7322	64.2532	71.8001	73.3414	73.8932	123.039	119.361	130.143	138.375	129.568	137.073	59.8525	72.5701	72.311	131.015	125.672	128.384	158.988	182.207	166.061	95.9603	83.4313	110.561	277.373	256.011	248.903	38.7924	35.4037	31.2436	184.205	184.235	169.96	19.9408	50.7944	65.5741	62.0101	56.4024	16.9824	46.273	59.6772	40.0936	51.462	57.2563	54.7728	83.459	84.0061	84.5532	76.663
RBBP6_HUMAN	53.0599	51.3445	54.7753	48.8031	49.6214	71.3712	28.277	27.9989	30.2574	47.5871	45.0311	54.9222	120.417	73.9111	68.3713	43.026	45.5771	45.769	51.4832	52.3531	50.4001	67.203	72.8951	92.3568	101.346	102.841	87.9258	18.6475	21.6575	18.8926	41.3901	43.4091	40.3809	69.0283	103.902	67.6712	63.5081	43.7732	46.7857	71.3404	58.7872	77.4399	24.46	23.0854	22.9586	23.0163	25.0507	27.0851	26.8117
GRHPR_HUMAN	101.616	98.8007	104.431	66.7064	81.4713	90.6916	79.7085	79.035	93.2705	88.9412	84.7611	82.3855	122.426	87.7888	82.763	123.872	112.33	111.384	153.05	140.557	148.694	110.603	119.929	158.522	173.65	196.319	166.445	114.875	115.353	109.184	139.662	123.372	171.94	122.527	113.877	134.772	111.151	156.261	279.549	126.497	121.134	137.74	68.0582	71.7663	70.3182	81.6834	80.6454	79.6074	28.4797
IF44L_HUMAN	8.35761	8.9607	7.75451	6.13068	15.4508	14.4904	2.36351	3.45131	3.44726	2.53433	1.43424	2.51867	7.96905	9.93416	6.94402	4.03831	4.05638	5.04969	4.00258	6.55741	2.56117	12.5954	11.7449	14.7805	1.60559	3.44465	1.82669	3.28288	3.02262	2.36752	6.46221	9.84039	9.53794	16.8404	37.7603	10.5742	6.33754	6.51638	6.43873	23.3201	15.4602	48.7103	3.33077	3.69558	2.93774	3.73506	2.62289	1.51072	0.709328
SHC1_HUMAN	17.1241	15.3822	18.866	22.8889	28.2931	28.9886	18.9233	29.3706	31.0955	30.5434	16.6574	24.1312	51.0351	44.4301	47.5073	55.4901	67.602	78.73	23.5414	22.6585	23.1867	12.1942	16.076	32.2787	67.9245	62.4174	58.5583	17.0783	19.4181	16.9117	16.3753	18.3123	14.8194	8.346	4.65694	13.7136	21.918	15.6297	30.7425	44.7511	35.2497	31.5869	30.0904	48.0736	45.2189	16.6555	16.2987	15.9419	25.9803
STIM1_HUMAN	63.2528	64.2945	62.2112	46.0951	66.3068	68.6813	15.3473	26.2348	28.7221	55.3491	53.8071	54.9095	68.7943	72.3761	71.7353	42.9127	29.3826	39.3249	28.3798	29.9345	29.1215	101.579	119.888	114.014	16.055	16.0241	15.5587	12.5412	10.8342	13.0705	36.9791	46.8761	59.2683	99.4405	102.48	70.6792	81.4605	87.3895	47.2776	139.207	117.618	182.617	23.3847	32.1763	37.6735	14.3145	17.1539	19.9933	19.801
ARI4A_HUMAN	0.206185	0.1672	0.245171	2.14013	0.000424	0.000224	0.000514	1.79031	2.13026	3.807	4.882	1.27	0.000526	0.0001058	3.18025	1.6	1.358	0.524	0.709195	0.781135	0.0001112	0.348136	0.923108	2.18013	2.96017	0.244212	0.000326	1.47038	1.08022	0.986208	0.213053	1.824	0.472111	2.24009	1.28	0.370081	0.717136	0.642076	0.935946	0.746148	4.30016	3.64032	1.74019	1.45015	0.095186	0.892221	1.0662	1.24018	0.000664
LN28A_HUMAN	21.5008	21.5009	21.5007	10.1424	0.335848	15.2693	0.842028	2.03125	1.72103	8.30025	11.6302	9.9605	15.1938	13.2002	10.401	2.31055	2.95228	2.93092	0.000975	0.000675	3.50022	86.2005	137	244.001	2.67069	3.83085	4.42065	2.4215	1.6109	1.40083	6.94021	14.8403	9.78044	21.1004	52.4003	27.3003	13.7504	20.6003	0.00473	20.7006	21.0007	31.0013	0.000965	0.545438	0.873744	9.16022	9.2602	9.36018	2.01133
DNLI3_HUMAN	41.7136	40.7727	42.6545	73.1473	128.082	127.873	49.0638	62.7756	64.4881	52.9428	46.7742	63.0417	132.417	106.771	91.2143	103.936	92.4781	97.4098	91.2874	115.509	87.4291	98.8473	108.41	143.586	41.7556	45.5406	38.1037	46.2559	41.7287	40.242	55.8482	56.9168	86.7001	251.392	190.684	112.122	69.1224	101.783	46.1274	108.043	55.8572	133.297	67.3624	74.7026	76.8924	52.8597	48.1995	43.5394	41.5533
CDC73_HUMAN	89.6263	87.2887	91.964	124.82	244.044	180.324	52.9308	81.0033	55.342	98.6871	103.219	76.6765	86.5916	104.821	108.987	137.57	118.56	123.95	223.623	167.493	162.618	149.822	161.066	224.321	182.884	137.981	160.427	53.6074	51.4297	38.9914	112.65	120.514	141.487	73.8286	89.1005	78.1003	248.701	80.7105	25.4104	133.516	121.54	201.295	65.0906	87.2903	74.1304	59.685	59.21	58.7349	95.0457
AUXI_HUMAN	3.4373	2.8764	3.9982	25.2451	41.3422	40.1991	2.31164	1.84719	3.39203	3.00033	2.93624	2.8364	35.2705	28.7861	27.685	8.2611	11.1207	9.5535	0.06626	0.001215	0.205445	0.311088	1.32086	0.710056	7.02821	9.34148	6.25398	8.69301	10.5018	2.04746	0.519018	1.21368	1.12778	2.12864	2.38197	1.68349	2.07784	4.3023	2.52368	5.84959	3.04599	4.92758	0.746544	1.70102	5.4913	4.00177	2.39577	0.789774	2.93232
DUS3_HUMAN	126.249	120.599	131.898	188.078	236.014	292.05	87.9723	91.0193	88.6295	108.95	98.0391	110.294	366.391	189.429	157.374	166.108	150.547	162.283	186.017	196.518	189.726	123.76	128.245	127.955	83.0497	85.5981	84.7535	82.9851	87.7684	81.8812	69.491	89.1584	135.403	144.767	158.792	114.185	224.153	320.66	388.077	177.686	113.242	197.842	107.844	118.448	120.341	83.271	82.5891	81.9072	67.36
VDAC3_HUMAN	99.2925	97.839	100.746	136.633	203.095	247.336	95.3933	89.3933	65.2937	141.849	73.794	141.783	85.5811	52.0102	102.848	52.6894	40.9405	36.5749	82.2806	70.2214	82.8351	50.8004	34.5101	29.7705	34.7185	63.5718	89.8307	53.4945	52.6779	15.9708	53.3871	97.051	48.1212	458.17	398.49	89.2261	154.046	234.17	245.496	82.9304	48.3505	217.301	22.5176	60.8706	55.9464	88.5633	70.1741	51.7849	60.7577
CN159_HUMAN	68.6255	70.6689	66.582	33.239	40.9412	34.8712	13.8348	9.62694	15.8533	40.035	33.786	44	30.3805	29.079	54.742	20.9778	15.7338	11.1578	22.6974	13.7154	18.3752	39.2291	50.4401	54.2504	8.17021	7.89548	3.57647	5.9807	9.90212	7.50862	25.7041	121.083	41.929	45.3602	40.2802	25.1971	28.627	25.9983	52.2717	17.2356	11.4158	40.0106	7.02954	10.7389	11.1549	3.59777	5.60683	7.6159	8.08766
SMTN_HUMAN	29.8602	27.4594	32.261	59.812	64.7798	64.0322	40.2313	44.43	45.43	61.0064	65.6272	64.5665	50.7126	90.9912	67.8743	61.48	51.708	48.054	59.9692	75.5403	73.1442	32.0835	18.5816	4.07106	40.39	38.28	44.35	24.4595	23.2849	22.2288	20.0342	19.7287	9.81819	5.77755	6.95639	25.0852	28.7515	4.68061	4.84362	28.9477	36.8608	45.9909	30.2256	34.9984	36.1107	21.8397	24.3959	26.9522	17.7433
GBP4_HUMAN	44.2355	48.3973	40.0737	31.4541	40.2777	40.423	14.6253	36.4811	14.9672	7.12767	25.5031	17.3052	45.0678	40.5973	23.1233	28.0126	26.7885	42.7059	16.0889	16.3533	15.1257	27.2658	25.3304	40.6497	69.2914	58.2048	51.4125	27.5753	24.2274	10.095	21.0068	26.2752	36.5512	12.7912	16.0401	12.0201	23.3495	30.6746	32.2914	113.794	68.0743	130.128	25.4051	26.3524	24.6928	11.1509	12.4712	13.7915	35.1205
CAND1_HUMAN	290.505	288.988	292.023	575.49	565.703	527.47	466.533	489.405	457.576	522.622	434.269	537.446	705.919	610.755	488.806	704.765	700.457	659.199	532.496	519.071	519.957	413.083	390.1	466.478	892.244	817.112	722.532	620.357	595.807	501.659	335.155	342.881	312.085	713.553	625.43	479.617	532.316	482.983	570.314	609.619	576.789	430.31	579.451	636.086	611.705	395.344	402.514	409.685	576.913
AT2C1_HUMAN	0.11085	0.0977	0.124	1.81	19	2.37	1.58	1.59	2.43	7.12	6.6	7.78	2.75	10.3	0.392	10	7.17	7.31	3.33	3.72	3.44	1.94	3.07	6.65	1.73	1.51	2.63	0.000376	0.000224	1.39	9.75	2.03	2.83	5.19	7.22	3.03	3.03	7.62e-05	0.000946	13.2	1.89	0.688	3.39	3.57	3.98	1.87	1.955	2.04	4.15
TP53B_HUMAN	81.4891	111.276	51.7019	43.4394	64.1545	69.5529	119.442	106.287	108.074	51.979	46.3282	80.8462	49.4159	45.2174	45.4336	87.9612	57.273	90.0226	77.6162	106.336	95.1887	86.2677	285.716	339.519	185.88	164.818	169.615	59.5786	68.2291	64.12	62.2917	69.3327	57.0021	114.318	41.3	110.181	108.19	87.5174	102.63	102.424	59.6456	123.322	113.572	87.911	85.7129	61.3218	68.6704	76.019	109.536
S10AG_HUMAN	0.001616	0.001864	0.001368	0.454945	0.505484	0.487784	83.8343	99.0063	85.6243	8.46059	8.56136	4.80117	6.34458	0.0004232	0.233624	43.489	40.2481	46.9202	31.7722	30.0711	33.6201	0.503816	0.606756	2.32092	47.2512	52.6492	53.7542	113.45	109.52	129.17	0.000424	0.456677	0.549777	0.0007296	1.40147	0.280087	0.382952	1.59053	0.358622	0.295036	0.529148	0.612212	0.366351	8.53488	0.001488	57.9454	50.2624	42.5794	94.4943
GATA_HUMAN	8.90399	8.7098	9.09817	1.41074	5.37142	1.70244	4.72851	5.49311	7.97602	4.98217	5.54618	6.01347	2.92505	5.35611	2.62876	8.48727	8.64813	11.4392	4.36419	7.55914	8.62516	9.05014	11.2561	17.9231	9.00965	8.66642	3.42733	6.43075	6.64645	2.29183	6.923	7.3581	7.49131	6.19627	4.49723	11.5791	3.94814	7.61515	4.38184	7.53815	6.67716	11.9386	6.72919	11.4327	11.3972	3.37066	3.2921	3.21354	0.83366
SRPK2_HUMAN	50.9486	56.6202	45.277	87.6521	37.8636	39.8062	281.252	269.626	258.336	121.31	123.26	125.451	19.8601	45.802	57.979	32.8351	41.785	54.062	33.7264	28.636	25.2501	77.7791	52.2022	21.6751	110.498	93.7752	87.671	60.15	57.932	68.463	18.4952	46.8101	25.9986	34.8364	38.0962	53.095	34.1391	18.8835	5.28946	38.1404	62.921	51.5596	73.627	76.97	72.4302	270.553	268.918	267.283	167.395
AP2A1_HUMAN	213.535	210.804	216.265	128.062	112.754	129.882	166.791	155.55	205.453	111.43	114.461	108.951	184.141	136.663	190.973	134.96	130.278	122.813	131.163	147.088	239.884	133.429	104.7	407.728	201.492	208.173	189.199	232.98	222.531	268.537	87.0127	88.3176	91.0098	195.947	222.247	190.948	120.506	157.371	318.154	133.444	102.295	192.203	320.324	162.299	161.889	179.976	157.489	135.001	136.061
RCN1_HUMAN	150.974	147.513	154.435	162.049	58.9483	80.5904	349.001	347.222	378.761	136.28	170.65	218.05	71.5453	119.89	155.812	376.497	467.752	530.517	206.173	118.1	123.744	93.5944	56.7966	61.3212	197.51	175.955	192.44	274.988	292.048	254.061	159.038	91.6204	111.16	75.4515	115.042	282.888	106.381	41.6908	25.7995	94.2484	221.452	142.63	243.291	240.11	258.36	477.55	506.37	535.19	344.461
COE1_HUMAN	1.37209	1.624	1.12017	4.992	6.32	4.36	0.271257	1.59031	0.909258	2.02008	1.45006	2.096	2.358	4.788	6.97025	2.92014	3.715	3.609	7.28	0.820135	1.80006	3.51014	6.62011	13.3001	1.513	2.127	2.45	0.000752	0.000448	0.467208	0.320053	3.5001	5.16011	3.28009	10.9001	6.53008	6.53014	3.38008	2.66095	3.512	5.63016	0.000632	1.513	1.39015	0.000372	1.038	0.519179	0.000358	0.000664
AL4A1_HUMAN	270.73	267.53	273.931	312.653	213.475	249.586	377.652	388.705	164.635	242.457	286.638	328.267	42.8507	229.286	231.359	471.135	455.466	382.159	645.937	625.216	671.528	202.095	178.779	167.392	385.93	369.752	365.198	169.581	172.653	226.071	211.276	198.393	240.724	89.2508	158.094	297.929	227.768	48.494	32.5302	287.043	245.823	49.0321	137.14	198.5	132.192	214.514	250.7	286.886	226.678
MISP_HUMAN	123.901	119.599	128.203	85.8811	66.0117	46.6336	100.844	109.521	118.456	109.387	106.751	115.835	72.3526	41.1513	75.2608	112.641	98.4389	81.0416	76.343	84.4857	73.4173	50.3201	52.2297	85.5128	251.485	177.264	249.415	76.5934	72.0634	70.4134	52.3182	49.0006	41.1308	52.6736	18.1284	72.9786	84.8188	62.5596	65.1876	37.7892	106.665	47.9052	100.026	109.653	122.06	59.7588	56.2711	52.7834	62.2163
YBOX1_HUMAN	331.355	343.911	318.799	442.996	172.88	195.761	511.596	529.316	515.818	530.478	633.164	575.712	129.323	332.57	487.887	538.101	494.948	461.676	593.631	450.57	484.723	271.847	311.134	375.782	558.579	589.985	527.632	462.619	426.88	480.399	672.916	536.563	376.089	299.432	164.006	358.915	389.312	103.762	213.485	227.624	396.373	315.832	550.918	590.821	595.356	425.14	428.511	431.883	490.915
CC137_HUMAN	0.000404	0.000466	0.000342	1.485	0.583212	1.644	2.96026	1.65031	1.59026	0.8921	1.27	0.986	0.838263	1.486	0.48	0.886137	1.17013	0.415229	0.973	1.199	1.035	0.000272	0.000216	0.000264	0.000346	0.125212	0.194163	1.42038	2.36022	2.03021	1.272	1.386	0.544	0.0001824	2.76008	1.84008	1.693	1.71008	1.94095	2.74	2.12	2.12032	1.92019	1.14015	1.34019	0.607221	0.6972	0.787179	0.376332
TOM1_HUMAN	15.0538	14.8958	15.2119	4.31091	7.44993	7.59946	12.9085	12.7596	15.1422	6.35484	5.70704	7.57934	9.54442	5.60428	4.55233	114.464	115.95	119.162	39.5888	35.8254	40.8192	12.6396	13.5897	31.2716	125.277	107.402	92.6905	2.62669	2.87846	2.1197	10.83	7.96017	15.9099	13.1352	7.91802	5.48689	10.2955	26.5418	20.2483	11.0565	9.39128	7.74416	11.6627	15.4225	17.1417	11.6088	12.258	12.9072	2.94665
TOE1_HUMAN	23.5713	26.2272	20.9153	72.08	43.5554	47.2901	50.9043	47.615	49.5823	53.3421	17.5711	61.3302	77.0005	98.488	50.4015	70.648	70.6525	59.0262	41.0036	55.1981	50.8251	31.9005	37.1794	7.48092	24.0673	21.2964	13.2353	22.2958	31.5162	22.2594	37.2681	24.0383	31.5012	38.3405	57.9142	40.6572	67.0113	71.4854	91.9787	83.0274	84.802	94.4433	31.6876	35.8951	33.4162	30.7044	25.6481	20.5917	21.5713
RFC1_HUMAN	27.478	27.5872	27.3688	21.8411	20.9161	23.7644	6.13131	6.05282	7.22506	10.7533	8.19436	10.1008	30.4983	20.6931	37.4843	14.6367	17.3024	21.8387	9.46207	9.27748	9.4695	35.6621	29.5942	50.3673	19.8397	18.9123	24.5196	12.9806	13.3462	7.35266	18.2041	26.9372	22.1573	64.6144	65.4413	44.4931	13.7938	27.5707	28.3676	31.5996	25.618	60.4753	10.5892	10.4743	13.8809	2.86643	3.49011	4.11379	4.70965
KNOP1_HUMAN	7.35159	11.65	3.05317	6.58	4.70021	8.74011	1.27826	6.835	1.95526	11.26	14.49	9.68	11.5843	2.81005	2.8725	12.0801	11.6501	4.58023	10.5902	10.78	4.715	7.422	7.4	3.09513	7.132	1.70121	12.2702	14.611	11.477	14.222	6.87005	4.106	1.92211	16.3301	11.7701	3.06708	5.46014	10.2001	29.2509	6.32015	16.897	8.49032	13.18	14.66	5.76019	8.02322	10.4467	12.8702	5.501
TPR_HUMAN	755.77	736.039	775.501	917.284	1121.79	1108.88	592.76	594.63	622.19	1086.3	1061.18	1167.29	1009.67	905.527	989.996	1197.79	1177.83	1156.41	923.641	1046.1	1028.05	1245.01	1422.24	1412.7	638.557	637.211	613.421	598.264	598.647	567.309	1023.24	973.013	963.207	1156.72	1201.54	773.722	1098.38	1247.69	931.163	1430.12	1001.84	1495.62	863.868	867.424	843.036	628.862	632.652	636.443	606.556
CPSM_HUMAN	168.167	166.934	169.401	159.629	184.579	135.441	372.498	127.746	204.44	269.628	310.684	264.505	203.487	274.049	207.334	381.577	325.291	329.969	226.516	230.256	253.851	247.347	381.032	345.225	244.12	226.645	233.423	210.367	305.014	316.547	214.27	230.257	267.487	100.544	121.026	146.133	269.634	188.805	141.458	159.347	231.072	151.286	290.651	216.686	167.041	246.05	268.009	289.968	337.054
ASB6_HUMAN	11.55	10.9	12.2	0.000135	0.000212	0.000112	1.34	1.26	0.963	2.72	6.19	6.36	0.000263	15.5	10.8	2.48	3.26	3.52	2.72	3	6.53	4.13	3.65	0.000132	2.32	3.4	2.75	13.9	1.23	0.919	10.3	9.72	9.51	9.12e-05	15.7	6.5	0.000136	7.62e-05	0.000946	0.000148	2.79	0.000316	2.25	0.875	0.744	0.939	1.1495	1.36	1.26
FCSD1_HUMAN	1.10339	0.786266	1.42051	1.11041	4.76042	4.76022	0.001028	0.107939	0.486774	0.256251	0.144181	0.465501	5.37079	2.56011	1.76076	0.184411	0.0005	0.000916	3.95339	2.36041	3.00017	1.82814	8.57111	7.41013	2.59535	0.000848	0.000652	0.178128	0.000896	0.000832	1.79734	1.82419	1.60322	11.5902	3.96508	2.00816	1.46041	5.56023	2.09284	2.7883	2.36033	6.59363	0.000772	0.411438	0.346558	0.199663	0.2046	0.209537	0.702996
PERM_HUMAN	2973.91	2863.77	3084.05	133.632	734.45	1291.33	2542.25	97.1073	85.1801	124.615	6530.32	2279.81	795.096	1940.09	2352.19	100.374	2054.89	983.462	748.715	1436.44	1393.61	10582	8685.37	6511.7	157.448	147.494	166.273	2590.01	2561.49	2317.81	1655.2	2620.71	2078.41	7570.96	8805.5	9323.97	1230.83	610.937	319.678	688.196	2273.09	610.82	84.6882	93.6034	96.4831	1933.58	1003.6	73.6198	3353.1
PERE_HUMAN	21.9665	10.2443	33.6887	8.48522	13.3777	9.38901	11.0678	17.6795	42.3845	27.7428	9.5846	11.0857	8.09916	15.2724	6.13579	13.8955	12.4014	21.5683	3.29584	15.0405	5.93561	276.105	281.137	422.172	14.3752	18.7231	41.0193	10.854	13.9227	39.7481	17.2953	17.3928	38.9878	184.467	227.963	162.236	9.36222	6.12876	21.2335	17.3994	9.30931	12.2332	6.41312	40.9909	54.0639	72.3811	47.4348	22.4886	12.3217
GBP6_HUMAN	19.7591	6.96326	32.5549	18.7246	10.7355	13.5322	20.4568	15.3345	13.5828	25.5658	24.2385	15.2227	24.5536	12.9065	22.308	12.1485	6.50425	7.82869	7.37315	11.4084	10.4366	89.5062	52.4191	67.4706	6.47225	18.5835	19.6902	79.477	81.489	72.9889	8.00943	10.0822	33.0619	75.6043	51.562	56.5348	8.89836	13.4888	1.67319	45.4728	27.7968	23.7338	15.0547	8.90906	9.72216	12.0259	12.8529	13.68	10.6256
BASP1_HUMAN	389.703	346.674	432.731	0.074595	0.246592	0.256904	1.86085	1.76669	2.10561	0.163421	0.183027	0.123472	0.742471	1.24779	0.190064	1.28092	0.734	0.987664	0.127315	0.27316	0.957945	374.026	346.571	460.511	25.8142	27.0993	22.7071	36.6219	50.7098	39.0055	0.786848	1.07155	1.51778	210.571	276.355	152.406	1.9739	3.73122	3.05514	133.578	132.687	108.506	79.181	110.631	90.5599	408.23	369.865	331.501	48.1187
PRKRA_HUMAN	25.5787	23.7509	27.4065	34.8123	33.6668	33.5054	50.6988	40.9894	62.3065	41.5433	37.0311	46.1993	41.8311	44.8002	42.8499	66.8291	63.0961	64.0652	54.6784	38.5703	49.4901	38.0507	43.7205	54.3785	15.3215	18.7616	16.0429	20.4319	20.2911	21.821	42.3341	37.3713	40.8463	66.0105	58.1304	49.0243	75.1403	72.8205	96.4657	38.0804	40.1355	75.7616	67.4736	68.6141	78.3644	61.3509	45.0687	28.7865	33.2717
CCAR2_HUMAN	203.161	203.147	203.176	314.91	372.816	353.38	87.1403	79.2498	78.3841	317.954	327.682	293.78	250.456	275.413	223.845	258.139	223.974	225.922	255.773	259.007	243.541	102.379	86.0158	106.713	83.4501	91.8913	96.7162	123.323	120.413	117.563	286.565	244.539	287.038	262.591	224.625	232.459	330.056	299.301	328.818	316.574	297.301	341.872	234.147	245.938	254.706	82.1037	79.9421	77.7806	226.219
MERL_HUMAN	34.1857	30.9809	37.3905	67.1778	23.2053	62.0059	52.2236	62.6386	53.0611	48.9004	46.7424	44.2769	32.2851	87.5443	76.2086	47.5564	38.761	31.9251	43.6266	50.9304	45.8434	50.1857	42.3136	87.6809	52.8292	49.6712	56.9523	27.4374	23.8366	22.1362	57.9072	58.2994	52.8712	68.8995	41.5405	38.2184	78.2095	7.52061	2.49041	59.9424	77.5865	93.9786	50.1382	45.9413	50.4198	54.766	50.479	46.192	25.421
A16A1_HUMAN	77.3072	94.6418	59.9727	74.1943	98.5973	116.041	80.9905	85.9426	82.3455	105.015	95.1891	107.425	27.3956	149.673	74.169	142.546	146.86	135.69	104.221	122.713	118.6	30.1592	94.9209	12.4227	41.9784	44.6575	34.1355	22.48	68.2056	67.1659	27.3053	22.7746	51.8606	24.5377	21.9198	84.7332	126.368	15.6288	26.4525	169.736	112.613	172.199	106.956	12.522	84.3286	25.1615	23.9926	22.8236	57.1138
BMS1_HUMAN	33.4685	23.3314	43.6055	41.876	36.5675	32.8991	98.2403	126.236	128.23	38.2669	39.4673	32.1722	41.6234	43.3065	33.3944	112.364	120.809	123.78	131.926	116.221	123.188	72.1226	35.6882	43.2848	121.41	117.819	130.75	76.1561	79.6088	89.5215	50.9339	54.6799	52.4021	85.9481	86.4189	80.2348	48.567	53.2731	53.6661	43.7777	38.5891	52.2532	136.766	149.935	134.407	107.669	130.677	153.685	125.736
EPS8_HUMAN	6.63479	5.76596	7.50362	30.1709	16.6186	59.4461	68.5472	128.311	129.012	48.0899	52.677	54.2923	39.9419	13.2496	12.38	97.3367	119.618	140.849	45.2442	91.2395	56.2193	14.3736	22.2525	43.4184	77.2029	101.848	53.7906	52.907	54.7759	74.9688	43.1987	43.3171	37.383	13.1017	80.2752	51.8456	48.1817	36.0202	10.121	37.1905	11.407	35.2657	61.2207	60.5152	84.8262	74.8942	90.4493	106.004	108.71
MAP1B_HUMAN	191.182	188.529	193.834	238.735	372.285	435.824	306.762	336.89	314.172	181.802	175.449	142.814	265.274	199.288	124.474	332.253	302.212	311.839	145.985	207.568	153.602	253.928	226.055	337.917	255.176	274.41	234.895	192.571	185.192	171.452	180.906	163.208	187.166	247.071	321.567	291.062	218.842	257.879	100.304	234.308	234.469	212.391	229.376	163.228	169.561	244.436	249.636	254.836	217.244
PDIA5_HUMAN	60.1812	58.4372	61.9252	80.5611	56.0711	71.1016	34.648	20.9121	43.9553	66.9201	64.7711	55.6193	105.689	106.59	92.7835	73.253	70.5111	56.0409	117.4	122.103	116.08	128.755	102.584	143.336	48.7437	52.6609	50.4535	28.5545	21.4999	56.9231	36.6822	34.9114	50.6063	134.681	93.7745	115.255	58.8685	77.3163	37.0475	74.2123	89.7283	95.2696	72.2253	90.2523	71.7458	15.4912	19.1966	22.9021	42.112
LKAM1_HUMAN	0.0408	0.0466	0.035	0.995	1.93	1.94	0.0301	0.149	0.264	8.36e-05	6.04e-05	0.000167	2.1	0.874	0.598	0.000137	0.0338	0.000229	0.03	0.000135	5.56e-05	0.084	0.0712	0.166	0.000173	0.000212	0.000163	0.000376	0.000224	0.0769	0.0375	0.0691	0.000111	0.295	7.81e-05	8.11e-05	0.000136	0.0999	0.508	0.152	0.0564	0.239	0.0562	0.109	0.086	0.000221	0.0002	0.000179	0.000332
ERC6L_HUMAN	12.178	11.4808	12.8752	5.73604	7.58248	5.52978	6.22824	7.4248	8.98151	12.2254	12.558	15.834	3.61637	6.80276	11.6665	6.33576	6.487	7.26106	4.85515	4.72735	5.09256	47.0468	41.4093	65.9899	13.668	17.1086	13.3838	5.56163	6.27257	7.25704	10.2143	10.2469	15.2816	40.7475	36.5759	19.1552	3.92949	7.14753	4.07741	10.4427	8.83646	10.8612	7.01854	9.86863	8.072	14.7987	13.8787	12.9587	3.96365
DHX9_HUMAN	857.421	841.849	872.993	854.712	1022.61	996.29	871.36	827.46	817.832	750.749	815.072	828.665	1379.28	1074.66	802.638	1323.03	1299.11	1114.22	1018.72	1022.83	948.948	937.498	1101.58	1253.24	458.388	477.25	441.955	784.536	726.443	745.78	567.24	531.308	662.081	1561.27	1523.8	1309.35	835.229	1142.76	1130.68	1294.26	1016.61	1312.85	1012.23	958.085	1012.35	643.382	606.73	570.078	731.223
EVPL_HUMAN	1149.86	1171.83	1127.89	1029.53	987.988	1086.07	733.421	795.757	834.354	900.027	844.608	1117.09	62.3634	1520.53	1713.43	752.241	646.715	750.351	544.205	511.634	599.836	1354.87	1367.89	95.9576	1003.45	973.771	939.854	556.114	491.595	536.328	2455.65	2405.15	106.742	171.047	194.769	1101.94	1122.85	59.2111	58.1345	986.343	768.574	533.859	468.987	466.883	496.132	960.419	950.224	940.029	602.711
PTMA_HUMAN	1006.49	990.335	1022.64	1019.75	1567.87	63.1037	690.696	605.561	530.73	688.153	712.129	835.417	1670.55	1298.06	822.558	510.128	477.663	555.03	540.98	515.16	504.3	169.854	1215.28	2141.27	403.591	491.587	452.896	545.833	406.325	608.899	1055.58	1126.21	1203.15	1181.8	1031.38	631.25	1520.41	3305.81	2499.69	843.961	621.867	463.907	1222.34	679.67	1092.2	476.874	462.551	448.227	976.167
NCKP1_HUMAN	40.3998	28.197	52.6025	49.6061	68.018	94.0995	69.5718	65.5159	70.858	606.127	519.177	514.913	52.4079	66.8812	57.0235	38.9127	41.3905	34.6911	68.2596	78.6515	72.7861	65.4278	88.2075	44.546	130.86	122.485	156.795	39.8673	35.6439	34.9145	89.2088	95.5705	103.399	42.5591	39.3551	117.218	40.3562	0.919524	2.63503	71.2892	115.684	131.901	81.4564	70.5244	72.6064	44.8819	42.6129	40.3439	61.441
TAGL_HUMAN	235.51	238.159	232.86	223.415	330.508	188.791	1132.34	992.379	928.435	204.97	247.225	212.014	337.531	184.825	174.406	260.619	221.458	324.409	437.12	378.01	405.665	386.295	509.25	661.66	915.698	946.358	895.065	183.782	288.721	312.954	140.034	132.31	162.783	758.896	561.211	391.282	100.765	153.142	47.6139	292.701	196.761	227.944	366.407	328.354	309.271	885.34	926.36	967.381	210.77
CLAP1_HUMAN	51.5478	51.6729	51.4227	72.0723	126.116	122.636	65.1288	80.6812	81.61	59.4865	50.7385	60.4133	142.921	107.445	72.5084	75.1974	69.6607	60.6371	64.8717	75.1208	68.1973	29.5112	77.8992	123.643	98.0949	132.768	110.919	60.1919	49.5561	56.9933	65.5436	36.7979	30.6914	130.799	152.231	55.5343	87.8827	111.978	43.2551	100.072	49.1915	102.849	38.0519	47.3	51.3173	41.3954	48.3496	55.3037	77.7993
NXT2_HUMAN	0.9755	1.03	0.921	0.000135	0.36	0.486	0.000257	0.000313	0.000258	0.308	0.351	0.479	0.721	0.37	0.369	0.262	0.000125	0.000229	0.316	0.217	0.18	1.01	1.88	1.46	0.000173	0.221	0.479	0.405	0.247	0.284	0.93	0.971	1.33	0.812	0.405	0.298	0.433	2.03	1.27	0.454	0.14	0.000316	0.000193	0.000146	0.000186	3.46	3.67	3.88	1.25
NXT1_HUMAN	9.10032	2.87047	15.3302	11.3601	5.36021	1.78022	16.953	21.7403	19.7803	14.1501	10.4101	2.49033	10.6005	11.4801	5.65025	22.9301	23.0601	23.892	6.84019	7.65013	8.03006	7.837	3.84011	1.92026	7.09035	2.42042	8.67016	9.986	7.344	12.6402	4.99005	6.0301	3.19011	7.30009	3.31408	6.59008	3.50014	7.39015	6.61189	9.59015	5.30016	5.76032	18.8202	20.0201	18.5802	38.0002	31.7702	25.5402	23.506
C1TC_HUMAN	858.231	851.412	865.05	1029.17	1183.42	1130.78	816.63	852.797	907.485	952.84	889.692	961.869	994.71	946.903	929.653	697.6	615.502	660.656	1019.24	931.987	963.448	738.824	875.473	707.484	680.7	732.561	666.483	706.322	660.432	658.153	1275.83	1178.99	1329.93	1415.67	1230.7	1288.25	1927.44	1518.08	1601.04	725.883	808.337	1004.45	1299.62	1313.41	1307.39	498.388	485.261	472.134	817.604
APC2_HUMAN	343.543	322.208	364.878	153.793	4.91985	7.42051	176.711	137.901	170.951	225.189	252.8	241.592	0.554052	63.0051	285.131	80.0191	90.0118	106.694	62.4202	52.0211	71.6071	282.611	327.989	369.16	744.534	645.658	619.19	210.555	211.493	196.071	225.713	287.164	376.505	9.18218	8.34023	252.237	145.769	9.71023	10.1398	14.1596	377.06	48.3706	58.3338	62.3053	75.4124	404.561	444.341	484.121	165.071
KPCD_HUMAN	182.008	171.435	192.582	178.438	297.96	311.38	109.393	106.557	113.374	145.595	144.775	156.18	417.327	262.281	157.596	110.645	115.188	119.898	104.712	112.764	116.233	226.329	302.635	382.047	103.336	67.8036	66.0899	150.369	143.184	142.209	142.498	142.409	188.615	353.73	323.91	170.443	146.381	372.705	552.946	266.881	168.098	313.852	161.244	144.873	138.161	132.056	121.327	110.597	179.897
LAMB3_HUMAN	103.509	106.163	100.855	86.7148	83.6557	80.0271	52.0625	74.8141	97.8264	114.553	105.624	114.101	51.5387	65.7221	126.052	112.755	73.7194	115.261	91.6425	83.0117	74.8736	104.574	102.191	65.5296	89.2009	101.7	96.8622	118.662	123.344	117.438	92.6216	97.8574	123.368	36.7409	51.4557	109.917	85.9958	60.0706	132.639	91.2247	134.509	58.5917	66.0094	55.1542	66.1855	100.513	99.4266	98.34	106.438
TNC18_HUMAN	58.1562	79.0002	37.3122	50.83	96.3002	77.5001	89.5005	97.1006	72.664	16.4801	3.99006	5.62017	62.9303	81.7801	61.8003	21.0601	27.28	26.3102	46.4002	35.5901	49.3001	42.538	47.2501	54.2901	22.9003	25.3004	21.8003	0.001128	0.611448	1.48042	16.8101	13.5981	26.7001	61.8501	53.4901	50.6	13.0501	14.2601	19.1019	28.2801	27.59	55.2703	1.18039	1.46029	1.18037	35.2004	72.6004	110	1.67066
SVIL_HUMAN	386.118	25.3657	746.871	578.864	20.0577	103.165	51.0376	82.5256	86.4068	643.761	34.8501	399.858	16.0666	383.392	356.555	21.0557	125.574	135.546	268.764	27.1242	360.397	505.643	276.399	96.1809	80.4892	84.5875	67.215	120.609	122.285	111.061	406.508	338.803	466.318	215.582	40.3589	482.129	103.214	16.4911	17.9196	81.1013	41.7926	24.3366	17.4268	44.5722	38.7803	21.558	72.2154	122.873	121.308
PP12C_HUMAN	5.24829	5.32287	5.17371	5.66854	12.6343	9.23567	8.73677	9.41021	9.76177	8.53425	8.45724	6.70883	15.0703	8.68476	7.58076	6.57369	7.6425	10.3004	11.6538	11.3115	9.68532	8.27782	5.65954	11.7244	7.94935	9.00661	7.03806	1.98601	1.65179	1.68746	10.7232	10.8312	10.4177	18.1395	12.0664	6.92941	6.64614	22.9305	24.9477	13.5756	6.75966	11.8709	3.59035	3.87298	4.67693	3.01911	3.0465	3.07389	4.99466
ZN131_HUMAN	0.000202	0.000233	0.000171	0.641	1.68	2.02	0.000257	0.3	0.000258	0.467	6.04e-05	0.000167	3.45	1.08	1.17	0.0353	0.0752	0.000229	0.288	0.000135	5.56e-05	0.328	0.2	0.000132	0.564	0.000212	0.414	0.0693	0.000224	0.000208	5.3e-05	9.67e-05	0.000111	2.14	1.75	0.756	0.000136	7.62e-05	0.000946	0.000148	0.000164	0.000316	1.12	0.000146	0.000186	0.269	0.238	0.207	0.000332
PHF10_HUMAN	3.92373	3.28047	4.567	5.05014	8.765	7.1431	2.82051	1.67163	1.50652	3.66858	8.18	6.041	2.10953	4.6485	2.68325	1.04041	2.58812	0.946687	3.5652	3.41513	3.19846	1.84827	8.01311	6.2012	7.28535	6.04442	2.21633	0.800752	0.685672	0.622624	2.22805	3.0306	2.25511	7.64009	5.99016	4.9574	6.928	2.22615	4.28289	13.3881	6.5708	11.46	3.94919	2.85615	3.04219	0.894442	1.6174	2.34036	1.46833
FA43A_HUMAN	0.000202	0.000233	0.000171	0.000135	0.000212	0.000112	0.000257	0.000313	0.000258	0.762	0.688	0.619	0.000263	5.29e-05	0.000254	0.000137	0.000125	0.000229	0.000195	0.000135	5.56e-05	0.000136	0.000108	0.000132	0.000173	0.000212	0.000163	0.000376	0.000224	0.000208	5.3e-05	9.67e-05	0.000111	9.12e-05	7.81e-05	8.11e-05	0.000136	7.62e-05	0.000946	0.000148	0.000164	0.000316	0.000193	0.000146	0.000186	0.000221	0.0002	0.000179	0.000332
FA98B_HUMAN	21.7765	20.5987	22.9542	35.3401	46.0206	52.356	16.9329	18.9403	18.7503	71.4571	67.1801	74.8122	66.3235	51.8165	48.3613	42.5351	40.75	37.2691	33.9286	32.9979	32.8762	56.3653	70.522	45.2003	23.1575	26.3596	24.8605	35.6242	30.5487	31.1776	48.353	45.6301	55.522	31.6309	39.1513	29.2764	42.7381	75.4543	15.4557	59.8226	47.7145	38.2166	36.7914	37.053	36.3816	22.7323	20.3761	18.0199	31.3963
RBM28_HUMAN	175.532	154.337	196.727	126.913	83.4031	110.69	125.878	176.17	163.782	97.7713	105.342	63.7385	60.6562	86.1692	75.2043	129.692	166.173	192.147	210.367	169.042	172.04	168.705	172.9	120.237	260.043	274.13	267.322	136.667	157.601	157.712	100.771	118.973	116.748	182.881	158.467	156.058	48.6378	51.5685	55.3244	158.052	91.8825	152.664	152.838	170.723	189.382	154.259	162.466	170.672	97.0838
PK3CB_HUMAN	5.1965	4.68	5.713	2.18314	10.1492	5.78511	0.358771	0.262939	0.354774	1.04408	0.867121	3.02633	14.1303	9.00905	4.2622	4.38914	4.02513	1.89223	5.76319	9.71814	10.5721	3.8387	2.76161	2.95026	0.618973	0.668636	0.857163	1.51113	0.109672	2.44942	6.81011	7.3921	8.638	10.79	16.25	10.58	8.22114	21.4901	16.0439	6.04015	4.28616	9.15032	0.182579	0.802292	0.803372	4.66044	2.50699	0.353537	0.001328
PROD_HUMAN	29.2994	30.3402	28.2587	23.5037	3.45917	7.68266	16.4473	15.1309	16.8976	28.7503	19.5342	24.4965	0.656104	6.82032	33.7913	18.9407	16.0327	18.8524	24.5208	23.2417	22.3773	17.1724	31.2933	1.57106	36.8335	36.9011	32.7461	14.0349	18.1389	15.007	17.6003	21.8905	18.2794	6.97255	68.6902	31.3793	17.1945	2.43153	7.36568	15.1836	14.9057	6.9919	18.812	27.6546	25.0189	16.2391	20.747	25.2549	13.9383
MY18A_HUMAN	308.602	295.314	321.89	314.247	375.871	345.727	193.796	235.816	236.01	423.809	459.491	510.924	313.018	290.709	318.902	243.281	268.088	281.355	303.053	329.207	294.538	458.882	492.212	605.858	215.243	211.242	188.419	211.574	236.82	237.753	252.252	290.483	355.348	957.408	823.127	719.21	392.472	325.452	410.891	275.059	246.295	323.994	233.427	213.628	206.323	147.291	162.697	178.103	548.859
SYF1_HUMAN	314.869	315.196	314.541	66.2818	143.014	110.717	47.1743	61.6866	67.124	32.1655	33.5352	35.5943	95.0861	185.563	78.082	126.732	146.481	133.861	151.121	148.928	149.57	499.183	513.889	418.542	1696.63	2087.9	13.2958	52.0284	53.4744	33.1946	108.381	72.6507	87.2908	424.504	343.05	258.314	23.1174	14.2548	19.4454	282.837	89.3576	266.813	608.021	748.708	746.534	169.993	381.076	592.159	54.247
ECM29_HUMAN	134.825	139.733	129.916	92.8819	95.1362	65.917	193.574	185.882	166.546	82.8366	86.6155	74.3904	92.0374	61.4626	47.7978	162.07	164.163	154.156	129.539	148.121	130.477	159.638	172.978	197.086	63.7296	70.2302	59.8691	138.298	155.85	142.379	61.4954	51.4	59.8574	219.167	201.994	141.212	74.162	130.139	70.1397	109.633	60.7252	114.415	187.676	207.54	200.846	231.731	222.849	213.966	214.952
DJC17_HUMAN	44.0356	50.6157	37.4555	28.1804	40.8635	21.7932	41.9779	35.3384	38.635	47.9972	40.9351	41.3563	27.7092	20.0002	36.6755	31.9311	36.7838	38.7305	41.1998	48.5864	46.8928	19.3405	82.9084	117.661	40.2292	31.5626	38.0143	23.8044	24.6314	28.4082	31.4919	38.6502	31.4012	7.20662	15.5644	17.0104	43.4203	81.5303	16.3368	17.4533	19.1238	25.0375	23.9034	24.7113	25.4314	32.7207	33.2996	33.8785	31.8987
BI2L2_HUMAN	1.09762	1.22023	0.975	5.26	5.53	5.89	4.02	2.344	3.041	4.16	3.32	4.61	9.22	3.02	6.63	1.934	2.061	1.424	1.134	1.06	0.584	1.345	1.08011	0.000264	2.604	1.89021	2.952	2.071	1.554	1.415	1.121	3.72	1.562	3.91009	3.53008	2.05008	3.94	9.94	8.24	4.95	7.67	3.584	2.32019	2.464	2.19019	2.55	2.194	1.838	2.4618
PFD2_HUMAN	143.42	143.96	142.88	107.45	172.5	147.49	142.03	169.27	143.51	107.88	121.48	119.18	102.4	156.73	97.2403	233.78	254.53	326.93	112.1	109.79	106.16	171.13	182.305	204.24	132.51	148.48	154.06	143.26	160.81	130	128	98.2901	99.8501	153.43	133.98	156.47	123.02	98.1202	77.5057	179.22	190.05	217.88	211.34	240.86	237.29	87.6802	107.23	126.78	130.3
SCAM2_HUMAN	1.0172	1.22023	0.814171	3.8	4	5.42	9.23	8.48	8.44	7.39	5.18	5.55	8.93	3.38	3.87	8.46	3.22	3.66	11.344	2.081	11.519	4.63	3.56	9.68013	2.144	1.62021	1.852	1.7099	1.41022	2.65	2.924	1.2101	0.771111	8.59	9.67	2.05008	5.97	13.01	15.19	4.44	2.69	5.98	4.02	2.667	3.24	1.02022	0.9752	0.930179	2.40033
HUTI_HUMAN	0.0198705	0.000699	0.039042	0.61627	1.29042	1.41022	1.19051	0.867626	0.000774	0.295167	1.39012	1.44033	0.623526	0.0131058	0.649508	4.667	4.359	4.536	2.0292	2.13114	0.310111	5.30714	5.58022	2.83413	0.000519	0.000636	0.000489	0.974752	0.751448	0.000624	0.890106	0.0002901	0.000333	3.89209	4.64108	2.71408	0.000408	0.0002286	0.046692	0.000444	0.239328	0.304632	2.51419	1.23815	0.896186	0.802442	0.6644	0.526358	0.872664
PHB_HUMAN	587.264	575.28	599.248	1358.28	1591.77	1515.3	732.601	725.305	763.183	791.211	775.266	716.699	1194	1074.26	1010.56	1031.52	1099.88	1091.04	1038.01	966.73	972.026	1651.1	1702.96	1359.06	252.416	248.848	258.674	736.612	719.247	753.919	668.929	673.145	767.933	1157.63	1145.13	1326.97	904.9	1008.25	903.64	1425.86	1531.91	1611.98	916.839	891.565	924.477	257.647	255.913	254.179	527.295
MSTO1_HUMAN	18.5697	14.7082	22.4312	25.5691	30.112	22.9041	14.768	17.8683	18.8293	22.509	22.6001	29.142	36.2	43.925	13.7799	17.5157	17.2852	15.7225	13.2184	11.9853	11.6876	24.7443	24.0002	44.8104	12.9279	7.18706	13.4821	13.0754	13.7352	12.4334	8.78611	7.63199	13.5653	60.6192	45.126	18.8332	20.975	35.4771	19.6758	31.604	15.088	29.0163	19.2012	31.219	22.416	5.36992	4.99699	4.62406	5.211
PRPF3_HUMAN	313.257	317.367	309.147	258.237	210.156	249.092	70.8313	82.5959	76.1115	240.986	161.993	166.521	132.804	201.092	144.664	77.5505	86.7494	59.5517	74.705	69.2908	76.2602	233.122	330.431	332.073	49.5132	75.9525	44.195	38.3405	55.7131	57.82	183.17	301.6	428.731	485.785	250.533	449.354	233.093	413.751	496.83	130.944	168.11	252.591	81.1408	104.655	103.311	42.6045	45.182	47.7594	83.0897
CEP57_HUMAN	0.000202	0.000233	0.000171	0.000135	0.000212	0.000112	0.000257	0.000313	16.5	8.36e-05	6.04e-05	0.000167	0.000263	0.109	0.000254	0.000137	0.000125	0.000229	1.14	0.000135	0.53	0.255	0.000108	0.000132	0.000173	2.87	2.02	0.000376	0.000224	0.000208	5.3e-05	9.67e-05	0.000111	9.12e-05	7.81e-05	8.11e-05	0.000136	7.62e-05	0.000946	0.000148	0.000164	0.000316	0.000193	0.000146	0.000186	0.000221	0.0002	0.000179	16
WDHD1_HUMAN	533.909	528.777	539.04	573.86	1420.35	1244.72	353.273	360.58	391.516	1605.39	1625.76	1851.73	621.003	372.195	484.534	321.539	282.552	37.4866	606.743	679.69	854.615	119.738	408.17	377.9	287.86	263.854	147.92	363.942	362.588	545.265	438.671	422.462	618.683	300.659	713.844	510.404	2496.19	844.828	1195.21	1993.51	1227.29	1353.87	114.245	122.418	133.323	251.087	323.616	396.145	326.8
IGBP1_HUMAN	45.816	46.8115	44.8205	34.8605	61.0631	61.4204	69.5585	59.5385	50.51	43.7182	46.7412	41.7469	49.5001	41.0362	26.9187	47.6943	38.4134	42.8259	76.8304	82.7721	88.6891	61.4664	52.3112	101.105	120.444	112.675	115.906	61.6562	61.4369	55.6014	54.6661	59.3092	50.7883	71.3534	50.4384	44.2628	44.7304	56.9854	39.4856	45.9072	31.8487	50.7624	51.2418	42.3478	31.3454	99.964	101.104	102.244	43.7573
KINH_HUMAN	239.932	243.583	236.281	225.679	265.327	231.802	367.908	343.858	338.899	229.927	240.804	234.664	263.458	255.114	275.033	272.765	276.924	267.384	433.165	438.678	422.379	312.071	294.682	362.089	306.028	317.186	291.078	313.778	282.105	294.872	212.202	179.198	190.434	510.717	410.457	319.252	378.404	373.973	508.274	251.608	217.361	235.538	357.431	339.225	363.285	272.48	259.936	247.392	318.323
TM1L2_HUMAN	62.2164	51.077	73.3557	49.4303	35.4999	34.5419	57.5568	75.5503	70.7911	53.1957	29.3495	59.8845	48.3408	74.9654	85.3143	86.2837	57.5859	55.2439	41.9968	53.7578	61.1843	69.3515	56.5083	31.2975	85.2013	94.7774	93.9683	89.6121	86.2074	83.4196	34.7078	31.782	6.96993	38.081	21.4639	51.9704	27.4751	15.6248	15.8932	50.7896	69.8283	39.2855	50.5331	49.1299	44.8973	82.4781	70.5775	58.6769	48.3906
K0930_HUMAN	26.973	29.0862	24.8599	11.7411	6.80946	8.74545	69.5887	72.9796	74.9933	10.6573	9.58518	8.8885	18.1343	21.6433	9.39442	79.4764	67.9545	72.8847	253.214	247.014	226.92	26.86	45.168	83.6003	103.472	96.9282	91.0172	14.9013	14.4933	8.69025	37.3443	51.6389	32.7322	20.5063	41.5932	40.2828	13.73	9.35453	17.8006	19.5947	6.48916	18.0376	27.2656	22.8057	31.8151	170.48	183.136	195.791	304.674
NEMF_HUMAN	136.86	24.6239	249.097	25.4634	7.28227	10.7854	24.7105	29.3629	36.5853	19.1015	23.6933	28.5837	16.7433	15.9912	43.139	37.9174	40.1874	39.6597	32.6832	29.2271	33.8381	35.0034	60.2823	30.4725	29.5375	22.6941	22.1657	21.7511	25.3627	22.0926	36.8751	24.3294	22.3483	15.0855	61.5044	63.8261	10.3575	3.74553	0.363514	7.52389	37.1887	14.7333	30.1424	41.5063	39.7734	20.9224	22.231	23.5395	21.5307
TB182_HUMAN	633.324	633.832	632.816	57.1067	412.197	516.381	109.094	121.404	105.5	752.915	529.452	502.254	381.039	293.091	266.917	133.116	141.9	132.056	54.1167	51.7864	45.311	78.1965	74.1287	130.938	247.825	218.991	254.358	178.966	198.664	77.4013	352.373	600.323	972.101	227.27	573.482	962.223	330.783	790.401	700.27	466.678	427.759	86.3795	41.5154	53.0228	41.0773	109.227	119.073	128.918	144.38
TYSD1_HUMAN	3.4002	3.45023	3.35017	2.53014	0.000636	1.84022	1.96051	2.20331	2.46052	1.87308	3.60006	2.23017	2.09053	0.741053	1.80025	2.58214	0.680125	1.03046	0.60639	0.72627	0.652111	1.61027	2.03811	6.29513	0.992173	0.753424	0.945326	4.13868	3.78322	2.72042	0.864053	1.5541	2.25011	2.75018	2.96708	3.074	0.995272	2.13015	1.20189	0.000444	0.822328	0.000948	0.472386	1.19029	1.49119	1.16122	1.55579	1.95036	2.14066
RAD18_HUMAN	242.294	251.17	233.419	232.915	436.481	271.765	246.21	253.108	265.491	322.498	237.845	309.617	556.661	343.418	267.218	350.445	384.493	367.071	295.988	415.569	358.937	297.953	258.89	319.96	165.533	163.262	161.22	281.981	251.41	255.225	237.865	182.647	180.721	377.7	532.48	322.81	297.46	159.15	36.7128	410.56	294.83	289.7	327.631	337.61	308.787	206.097	208.185	210.272	288.59
COPB2_HUMAN	317.676	315.048	320.304	174.482	167.402	169.826	154.111	184.544	178.519	163.28	160.432	163.428	266.073	257.313	168.241	345.823	338.644	328.021	327.695	309.794	335.571	302.215	363.234	386.893	144.772	155.676	147.485	194.534	181.369	158.015	155.626	179.865	176.986	334.687	305.312	278.261	194.157	163.917	104.583	206.31	203.309	251.667	183.054	225.34	217.639	180.268	182.576	184.885	153.039
MDC1_HUMAN	51.0922	51.9044	50.28	103.839	92.3565	118.417	20.4497	17.1367	12.8112	63.0894	58.9407	48.8337	69.2622	74.0341	66.3418	32.8544	29.5093	30.1055	18.5542	20.8362	14.4696	59.2316	146.829	95.9673	18.2578	18.5984	32.4596	14.7481	18.9745	9.32078	89.42	76.4515	72.6825	68.3911	63.92	65.5453	67.4628	62.6651	141.859	82.1543	80.9511	149.142	33.2779	26.9732	33.4062	24.7084	18.9778	13.2472	15.86
NOLC1_HUMAN	115.923	127.791	104.055	269.109	168.354	231.701	245.135	266.744	245.651	138.825	138.381	133.861	51.4788	161.276	129.542	76.9305	92.6005	98.9409	86.4648	94.8525	84.5089	190.394	132.095	258.64	79.4367	77.7196	78.313	248.796	234.9	227.141	149.05	198.38	73.1907	58.8129	18.487	124.882	111.529	62.2808	25.7656	160.565	275.977	193.088	369.061	366.571	321.032	87.2959	79.1884	71.0809	197.84
RTF2_HUMAN	19.8932	21.9275	17.859	10.1581	8.94564	14.4501	32.5183	33.9303	27.7763	21.9101	27.5801	26.9322	18.8508	19.9101	12.3693	21.6141	24.3401	24.9502	25.945	19.8071	21.577	34.1001	39.9501	23.6741	29.0805	28.1606	24.4873	37.5604	35.5402	34.6602	38.604	34.7101	23.944	24.9402	24.9802	20.6702	18.5741	25.8702	21.6928	33.1601	30.1302	46.372	31.2802	28.8801	29.5502	31.2204	29.4888	27.7572	41.2003
PLPR3_HUMAN	2.4002	2.62023	2.18017	4.00014	0.000424	0.000224	0.000514	0.242313	0.000516	6.41008	3.59006	5.99017	0.000526	4.47005	3.06025	0.000274	0.00025	0.000458	0.00039	0.00027	0.0001112	2.834	2.786	0.532132	0.000346	0.000424	0.000326	0.000752	0.000448	0.000416	0.605053	2.9501	0.186111	0.539091	0.314078	0.604081	0.309136	0.0001524	0.001892	0.000296	3.42016	0.000632	1.01019	1.24015	0.000372	0.654221	0.5942	0.534179	0.000664
COQ5_HUMAN	8.45599	8.3078	8.60417	11.2141	17.282	17.8301	5.17954	5.20194	4.78503	11.0962	12.893	11.859	12.5755	6.74805	5.17076	7.96141	6.93325	6.79492	4.33078	7.84541	7.88911	9.74041	21.5367	3.23079	9.98469	7.80485	7.30065	5.6705	5.31434	6.71604	13.6581	16.409	17.2861	9.47627	10.8252	9.15516	10.9271	16.4602	18.5948	23.3231	18.591	22.8606	6.15377	3.21144	6.68887	7.36388	8.7144	10.0649	4.09599
NUB1_HUMAN	15.1816	15.298	15.0652	1.95567	2.28785	7.20914	7.29351	7.26631	6.54226	5.07508	4.05792	5.29917	4.79179	3.92716	2.73016	3.77427	2.96025	4.71146	5.05959	4.03927	4.51691	37.8021	14.2241	16.4291	9.92735	9.71042	7.21733	4.2483	4.42967	1.78783	2.38716	3.26419	7.93103	73.9811	76.3201	41.813	3.30141	8.04523	19.2728	6.7533	1.87819	8.92695	2.69158	3.32165	2.72737	4.84922	4.6637	4.47818	5.86566
CCHCR_HUMAN	20.2758	20.2265	20.3251	21.9833	12.1812	9.95241	25.872	24.7	25.308	19.2503	16.4588	14.6005	14.5533	10.7225	8.75051	10.2961	12.0471	13.1192	12.8442	13.7971	14.8199	8.81814	4.4069	4.881	6.40735	5.26042	6.82816	24.5004	27.9702	28.6802	11.8402	12.1903	9.51233	5.74218	8.36908	13.0852	5.79041	25.0502	11.9728	15.0443	9.94033	2.86863	26.7804	23.4103	27.8504	19.934	21.358	22.782	32.6103
GLT12_HUMAN	0.000202	0.000233	0.000171	0.000135	0.000212	0.000112	0.000257	0.421	0.000258	8.36e-05	6.04e-05	0.000167	0.000263	5.29e-05	0.000254	0.000137	0.000125	0.000229	0.000195	0.000135	5.56e-05	0.293	0.766	0.000132	0.000173	0.000212	0.000163	0.000376	0.000224	0.000208	5.3e-05	0.0689	0.283	9.12e-05	3.52	1.41	0.000136	7.62e-05	0.000946	0.000148	0.000164	0.362	0.000193	0.000146	0.000186	0.000221	0.0002	0.000179	0.000332
GALT2_HUMAN	9.28752	7.7807	10.7943	4.7427	4.27806	4.88756	6.16577	5.90325	7.62977	5.26042	5.6913	8.38967	8.90831	6.00406	4.33202	6.09741	7.10747	23.4048	22.9276	19.398	5.96797	50.558	53.7961	58.9615	15.9212	15.8184	13.5543	2.73926	4.23734	4.74604	4.76486	5.82209	6.29933	38.3672	38.0442	23.9121	6.96194	6.45146	6.15662	10.7353	14.0783	24.892	12.0818	12.2644	13.0319	13.6574	13.0055	12.3535	7.20203
SPS2L_HUMAN	51.2367	53.0417	49.4317	32.6014	40.678	33.6219	117.672	112.355	133.703	24.0829	25.8419	20.0696	43.7298	31.5188	24.1592	201.763	198.666	194.96	259.885	259.861	260.378	62.2217	61.837	152.452	266.221	285.101	264.109	67.6046	48.4876	46.8659	30.3824	22.8121	27.2393	65.2227	99.3363	56.0205	29.6909	36.6154	31.6188	65.6464	35.8655	54.4821	53.2931	68.3123	58.4408	68.9095	65.0502	61.1909	170.695
PYR1_HUMAN	314.875	313.332	316.418	500.297	608.035	609.415	466.388	485.844	472.823	325.216	252.143	273.655	1028.29	1023.97	618.566	367.272	375.274	342.924	167.368	181.518	176.231	1436.81	1480.95	681.55	199.631	192.709	204.684	356.552	326.826	313.386	350.043	637.712	317.694	891.405	812.445	1022.75	434.462	543.828	513.543	786.233	516.248	772.37	591.039	619.43	625.317	106.798	138.633	170.468	298.801
TIA1_HUMAN	21.5316	20.0809	22.9823	19.3403	22.2514	15.2852	7.05103	11.6409	11.1608	23.2762	19.2171	23.2442	20.8033	25.9481	26.5063	26.4941	23.5361	15.3605	54.9072	48.0791	47.9871	18.1275	17.3413	6.66066	15.5785	15.0338	15.5664	13.4028	13.3104	12.5014	34.6661	26.7062	35.0982	23.1902	17.3204	28.9562	50.216	32.5222	41.1628	19.8066	17.9543	8.69726	25.9604	41.3001	38.5412	7.13966	7.35869	7.57772	10.4493
1433E_HUMAN	1210.94	1131.98	1289.91	1911.07	2208.55	2374.95	1578.76	1693.27	1678.21	3520.5	3126.86	3316.56	1719.7	1596.56	1723.26	3630.27	3406.2	3615.64	1914.08	1919.66	1897.77	901.846	783.243	967.284	1231.23	1303.46	1168.84	2333.26	2343.82	2190.87	1275.39	1237.49	1373.09	1220.48	1208.23	1256.65	1332	1317.73	1834.21	1447.2	1457.02	1373.06	2071.79	2093.02	2257.9	1504.97	1545.6	1586.24	2410.46
CPT1A_HUMAN	48.1372	44.7645	51.5099	52.5895	49.1713	53.5889	15.7166	20.4132	19.1508	45.4163	43.5813	48.6857	55.4691	59.0795	37.4483	30.5722	26.071	10.7991	31.1333	22.7982	28.8852	288.065	335.77	229.605	24.8719	23.9418	21.9608	15.8265	21.2155	34.5755	30.2006	29.9636	38.8196	77.9363	83.8998	100.768	60.2635	57.8118	49.3164	77.3752	62.4987	111.734	23.7193	26.9116	16.3997	11.6382	15.7914	19.9445	19.2266
DFFA_HUMAN	63.3846	78.7694	47.9999	55.3864	88.9433	89.6496	62.2603	66.6573	64.7028	113.534	113.29	145.748	61.2921	96.6042	59.0093	45.4894	41.4416	33.4366	85.1514	89.2904	55.9872	60.4747	39.5445	111.737	40.6094	45.3723	41.4362	102.297	96.1302	101.429	106.246	85.9603	90.4423	83.0975	81.4563	65.1283	113.365	151.549	128.449	116.135	103.228	112.098	104.612	106.696	109.075	42.0157	48.1559	54.2961	66.0147
SDHA_HUMAN	445.169	445.154	445.184	377.952	344.459	442.565	166.655	188.407	249.359	319.393	267.509	299.38	284.316	327.419	392.343	341.407	236.794	338.966	403.721	561.748	594.245	393.808	448.381	342.423	444.219	399.669	368.62	194.81	178.382	166.279	336.296	362.899	271.595	191.502	579.138	451.742	373.55	175.135	103.073	180.819	241.458	246.18	150.741	153.219	200.303	339.41	298.699	257.987	208.159
LG3BP_HUMAN	3.00462	3.41486	2.59437	17.7573	11.7378	10.7584	17.7813	21.6043	20.3885	4.10119	2.98748	3.87534	5.34131	2.00781	7.24152	11.1933	11.2163	10.7145	38.7704	40.7303	43.6901	18.218	17.9808	15.2012	2.51586	3.41406	3.47465	3.1075	3.51467	2.66763	4.45048	5.07077	3.76989	1.56082	8.6507	6.92057	2.83109	10.4007	0.252514	86.1003	75.4402	71.4236	2.30925	1.58817	1.65167	18.3844	15.3825	12.3805	10.666
CBX8_HUMAN	6.04282	3.16547	8.92017	27.0835	6.25464	7.00034	11.9508	1.65794	1.90577	15.8261	14.4261	14.6522	2.31105	6.16916	20.9325	13.3453	11.7211	7.39569	50.419	52.542	53.098	6.20054	2.67422	0.00066	1.27069	0.00106	0.898652	10.8451	8.76267	9.99062	2.31911	2.37849	4.16702	0.000456	4.51123	9.39808	4.42527	1.5603	2.92784	7.83244	7.03033	17.2806	13.8806	3.58044	3.57056	3.99666	2.22119	0.445716	4.469
VPS51_HUMAN	5.07972	5.19893	4.96051	11.5663	2.53806	2.46456	12.8805	14.0406	14.135	5.99925	3.64424	5.4065	8.17105	10.4852	7.67931	16.9424	18.4213	22.6397	7.71178	13.9264	18.0381	16.974	16.5729	4.33092	4.28029	6.92764	4.72965	8.56075	8.07845	7.54442	2.93021	2.07439	7.43522	10.3374	10.8962	15.6152	6.50041	6.8003	7.71178	3.94859	14.3333	6.23095	10.4734	12.1831	7.83656	6.56788	7.14121	7.71454	5.618
SYAM_HUMAN	52.8461	54.3786	51.3137	65.3032	87.4257	98.9475	37.5911	29.3441	37.9013	58.4794	48.5191	52.5819	104.142	93.3581	84.7721	66.8585	65.96	57.2429	73.1096	65.1226	56.4533	111.766	160.189	161.683	31.6451	71.3273	89.7193	78.482	74.2027	73.981	78.5003	78.7353	87.0956	92.4339	131.064	111.396	77.4541	77.3011	83.2001	73.498	87.1586	123.523	63.995	42.0164	47.6951	38.9201	32.0676	25.2152	45.1079
COMD3_HUMAN	15.2055	14.358	16.053	13.944	20.497	19.084	10.2373	9.11391	9.04926	19.156	22.174	22.836	22.6918	19.73	14.2417	19.4201	16.7121	15.9034	14.7739	13.9302	11.606	14.145	18.0881	28.4991	11.6682	11.861	14.1342	11.0804	10.147	9.90162	16.732	15.9124	13.846	19.5513	15.157	15.5571	22.1241	44.0402	64.3728	16.5611	13.4133	20.6626	23.2984	22.345	20.783	7.21834	7.97582	8.7333	10.8211
DDX42_HUMAN	98.1704	100.474	95.8669	154.048	208.043	217.743	128.762	140.981	146.59	172.301	160.158	165.873	190.095	150.755	139.16	192.912	168.346	164.08	178.257	188.729	166.466	134.745	149.702	251.475	78.7519	83.1389	71.1971	96.8037	99.5919	101.318	102.369	93.9238	106.715	211.387	192.822	150.6	133.077	198.895	225.115	276.731	217.646	297.149	167.877	180.006	182.353	99.0078	98.5643	98.1209	70.4767
CC124_HUMAN	58.8727	57.8119	59.9335	92.1211	145.513	177.966	74.1343	62.1849	58.7638	116.723	132.807	116.326	83.9405	253.298	428.259	67.4581	76.8563	62.1272	30.7753	40.8275	42.3533	97.4987	97.5694	628.536	90.3925	90.2546	79.7213	67.6984	126.516	109.398	86.2201	100.399	81.303	140.499	137.92	146.462	319.733	184.63	205.915	78.994	85.521	57.3819	96.7682	92.8571	90.6344	145.94	138.31	130.68	45.5103
ALBU_HUMAN	317.32	335.343	299.297	146.869	119.288	108.791	5345.53	12760	12215.8	71.118	51.5448	65.2441	164.441	311.637	173.092	5291.58	7184	9331.4	3207.25	4405.09	4913.37	117.346	133.38	99.7586	10550.9	8219.72	7806.37	5298.59	5522.3	7597.97	88.8198	100.476	100.923	52.1657	60.4071	90.4063	67.1641	147.555	57.6193	184.088	276.202	207.954	6442.99	13457.7	11423.5	7851.3	11550.4	15249.4	13403.4
MRT4_HUMAN	151.547	142.76	160.334	108.667	147.897	146.271	125.387	132.966	145.223	99.6363	135.171	182.391	217.081	166.42	116.677	81.4574	97.3462	70.6969	105.175	95.2507	109.031	332.64	308.646	393.041	30.8774	28.5947	31.944	102.958	98.0894	100.708	211.746	283.78	157.564	639.802	574.636	284.615	142.212	304.101	325.982	172.21	158.66	128.811	132.961	145.989	166.972	82.3119	77.9085	73.505	109.628
SPEE_HUMAN	187.033	183.971	190.094	161.471	288.07	282.249	96.0073	91.5853	86.6798	139.237	129.817	143.372	334.333	192.494	145.86	56.2332	49.4755	45.1049	105.759	113.556	102.103	202.554	181.43	183.514	35.2335	34.2321	34.2373	89.9631	89.0847	89.6544	153.845	142.99	137.511	446.987	376.909	212.194	210.154	351.363	377.962	238.894	143.55	341.339	88.9332	86.7863	83.3026	51.531	50.645	49.7591	66.4127
ITA3_HUMAN	9.1727	11.1339	7.21154	10.6891	11.525	6.14618	97.1408	72.8209	89.7108	9.48059	10.1293	12.141	11.374	6.73842	4.54803	9.22196	6.198	6.4516	3.63606	3.25294	3.08339	5.23595	12.2145	9.08106	16.8232	15.6873	19.875	10.8139	13.1649	9.43304	2.42818	3.90068	8.02867	13.9185	10.61	20.3103	9.31782	20.6564	17.5386	14.8512	12.464	14.1525	5.01154	2.85531	2.39619	52.2374	47.479	42.7205	10.9497
S15A3_HUMAN	0.0506165	0.000233	0.101	0.124	1.67	1.48	0.000257	0.000313	0.000258	0.0702	6.04e-05	0.000167	0.365	0.798	0.452	0.000137	0.0805	0.0786	0.274	0.000135	5.56e-05	9.58	10.1	14.7	0.000173	0.000212	0.000163	0.000376	0.000224	0.000208	0.523	0.677	1.45	15.1	12	4.9	1.83	7.24	10.9	1.26	0.33	3.83	0.000193	0.000146	0.000186	0.209	0.10459	0.000179	0.000332
UBXN6_HUMAN	3.2222	3.08423	3.36017	1.79827	4.03242	4.28822	1.30651	1.49563	1.55077	3.45217	3.70896	4.28533	6.41926	3.27705	3.00951	5.53414	4.70012	4.53246	4.25019	3.53414	3.45906	4.76727	6.05722	10.7693	4.37335	3.75064	4.35333	1.9355	0.994648	0.947416	2.64605	2.9961	4.20711	7.40027	7.38408	3.90088	8.21714	17.5602	32.9259	7.0703	5.27676	14.7806	1.84699	2.15629	2.00337	3.22222	3.09579	2.96936	1.011
TERF2_HUMAN	21.8738	21.9275	21.8202	22.0092	26.7124	27.8863	11.1323	3.19127	5.65232	26.6161	27.4067	31.4515	46.6923	27.5491	14.871	24.7461	10.1933	8.97146	27.5204	32.5575	29.2422	13.9156	24.5832	30.5303	8.12004	2.77327	1.47078	13.7043	13.9767	4.95462	19.63	19.872	30.4891	37.678	48.0751	25.4349	18.6525	54.4092	67.3128	42.2121	27.2952	29.9349	8.94258	16.2673	23.8132	8.03455	8.4939	8.95325	2.93776
YD018_HUMAN	0.401	0.192	0.61	0.152	0.178	1.74	0.78	0.923	1.01	1.57	1.39	1.51	1.97	0.854	0.911	1.13	0.9	0.000229	0.000195	0.69	0.53	0.08	0.000108	0.000132	0.000173	0.000212	0.000163	0.432	0.429	0.311	5.3e-05	0.0355	0.0357	7.18	6.01	3.89	2.38	2.53	0.000946	1.69	2.1	1.12	1.91	1.71	1.4	0.343	0.3325	0.322	1.17
CNOT3_HUMAN	43.8798	42.1095	45.6502	120.105	31.2372	117.82	31.495	39.3071	35.1205	36.8621	48.594	44.1902	33.9078	75.7191	100.52	50.1301	31.1803	38.416	65.8602	64.2971	59.1802	131.71	87.3652	72.4404	5.89952	66.9662	6.21065	39.4038	39.958	35.3832	116.165	113.584	96.3821	30.2204	34.6502	106.51	72.4281	61.6103	9.49568	58.8003	63.476	36.4003	31.7404	49.1299	55.7602	13.5644	16.7828	20.0012	20.4107
AKP13_HUMAN	74.5276	69.2541	79.8011	68.8291	128.781	108.536	32.0613	37.3616	31.4083	85.8961	72.4176	79.1817	80.4299	102.963	77.5898	73.2415	66.6446	70.9921	94.2235	49.2429	75.5929	57.1018	59.869	65.5417	73.1495	74.7968	102.649	23.193	27.9708	25.5845	93.4546	91.8762	111.477	143.985	111.432	105.418	86.6111	41.9298	17.4145	75.1271	57.1721	65.5244	35.9679	37.7921	37.0772	23.0548	25.261	27.4673	26.7473
AIM1_HUMAN	93.1191	83.1303	103.108	116.088	70.1097	141.842	87.4958	94.5616	102.667	80.623	60.6032	78.1662	115.295	246.039	211.691	59.3338	77.5784	64.1645	82.3345	92.1859	49.1807	90.1819	96.4787	89.7786	282.886	227.628	223.142	77.7391	82.2192	74.0097	78.1042	78.7219	81.8292	69.3503	85.4255	96.8347	100.652	104.329	81.6077	49.657	97.7082	86.4209	67.2891	59.4291	64.8349	46.1905	50.5655	54.9404	126.59
SYFB_HUMAN	238.941	238.365	239.518	309.054	357.095	397.272	263.442	275.321	257.775	258.377	250.888	286.294	684.941	579.458	485.656	232.983	223.749	195.593	255.136	275.445	263.163	450.784	404.986	413.951	96.2939	91.6945	115.308	179.035	194.46	194.715	338.437	289.444	298.305	427.249	378.696	319.301	523.833	733.121	765.281	428.831	424.491	521.008	429.799	444.198	426.235	303.405	306.085	308.765	213.075
CXCL3_HUMAN	0.0384855	0.0768	0.000171	0.000135	0.000212	0.000112	0.214	0.000313	0.158	8.36e-05	6.04e-05	0.22	0.000263	0.782	0.111	0.0714	0.188	0.000229	0.000195	0.0491	0.678	0.000136	0.239	0.794	0.000173	0.661	0.91	0.341	0.000224	0.000208	0.825	1.02	0.806	9.12e-05	7.81e-05	8.11e-05	0.0413	0.0942	2.34	0.591	0.373	1.11	0.311	0.577	0.369	0.000221	0.12261	0.245	0.37
UK114_HUMAN	40.5835	56.529	24.638	22.4431	32.2074	39.5072	32.2533	13.4973	18.787	42.616	41.525	42.3682	26.8435	24.035	48.4953	35.416	30.983	45.229	15.3122	20.9001	17.4751	39.8905	14.3842	12.2008	20.9693	27.1674	23.2923	40.52	40.368	35.899	37.339	36.089	65.584	31.3013	20.7603	28.184	116.36	54.4901	22.6528	28.3543	28.3754	35.5431	64.222	54.432	52.85	5.88522	5.77649	5.66776	37.675
DEOC_HUMAN	42.4303	43.087	41.7736	64.6991	128.916	97.9153	53.684	54.564	55.423	49.7438	59.6957	63.1933	125.354	93.8542	73.3503	69.008	66.785	62.3	26.651	28.754	27.443	11.9037	16.9755	34.1588	9.18289	8.10136	8.97149	60.9362	51.7732	50.2339	60.2986	53.3912	38.7191	80.6614	67.3863	52.4802	69.4914	92.8722	33.5188	124.162	74.5197	113.384	49.7834	42.2015	44.9039	28.7914	31.2885	33.7855	46.699
KTN1_HUMAN	250.159	295.609	204.71	212.914	317.312	261.834	353.558	97.9505	122.053	236.436	225.864	208.593	243.513	252.806	201.409	175.888	107.423	115.099	190.131	208.16	221.075	329.649	294.327	387.705	168.877	241.619	183.274	93.5103	85.3419	194.986	260.431	239.34	316.025	452.444	404.952	353.609	385.621	449.592	604.794	273.975	229.542	210.945	99.0054	113.498	186.538	246.018	241.077	236.136	155.312
TACD2_HUMAN	4.1228	3.9344	4.3112	5.47518	0.848696	4.8009	6.02206	7.00588	5.70755	16.1088	14.8475	16.6013	0.535104	4.16437	5.68852	1.75386	1.37585	0.690203	0.06236	0.001215	0.170189	14.795	25.5571	5.02079	7.17138	0.001908	10.4211	8.50203	9.52467	11.9143	17.4654	18.0008	16.4177	7.13855	2.58055	8.11041	14.3011	45.7006	0.008514	3.83789	0.718312	1.20121	1.93154	2.23593	2.6143	1.16475	1.21309	1.26143	12.4213
ES8L1_HUMAN	40.1655	42.3362	37.9949	69.4308	106.001	97.9046	31.9018	1.00219	28.0285	59.9006	19.0644	17.1638	13.2018	246.598	75.1213	27.9	36.6009	38.8491	23.3014	21.5458	26.8673	147.597	88.1715	1.18379	0.682211	3.40096	11.08	1.24426	63.3599	6.98125	14.1262	50.3575	45.2907	12.6995	4.15547	28.9002	342.001	0.333533	0.007568	141.966	8.98882	7.36221	26.8612	31.3109	8.93112	13.0513	8.05129	3.05125	15.8023
DNJC2_HUMAN	41.1176	40.8014	41.4339	46.6361	42.8417	42.0277	78.5893	50.2783	45.4493	57.2972	49.6013	49.8087	53.6558	58.463	63.4473	51.4024	51.6895	56.0365	67.479	61.0548	63.5373	120.4	194.156	206.228	35.7886	35.9173	40.2934	57.1275	57.7717	43.6873	58.6703	61.5514	78.6006	184.651	162.318	118.863	60.7697	73.6708	36.8632	48.3446	56.7243	65.8086	63.0298	81.9486	66.0444	40.4295	37.5903	34.7511	43.5243
DHX16_HUMAN	95.0077	40.3188	149.697	100.877	209.597	220.407	19.8052	44.2254	23.2938	67.774	66.3835	69.6775	45.7284	87.3017	88.125	43.8023	39.0673	29.2709	87.4358	88.3632	105.751	56.5772	50.6108	65.6032	40.8124	42.8021	25.4503	37.0001	24.1673	37.1515	85.2069	65.2798	21.9611	88.9731	253.071	183.853	76.3305	30.1091	15.5672	31.947	93.3341	58.6995	65.8806	38.8863	41.1316	52.2181	59.1057	65.9934	38.3903
VATD_HUMAN	63.602	63.386	63.818	41.4391	79.1082	79.0361	26.6558	36.2716	38.4108	42.441	46.364	52.165	89.9723	55.2731	39.9895	64.0108	60.6213	64.8842	59.287	55.6661	56.1181	100.301	144.217	242.32	34.2469	31.3969	29.8353	30.5754	22.6744	25.9106	35.804	41.7671	60.5451	35.318	128.425	77.5815	50.0711	92.4741	6.49378	76.2931	43.742	89.88	38.4144	45.942	42.7312	24.5317	23.9066	23.2815	28.5777
DDX58_HUMAN	63.0958	62.5529	63.6387	62.2944	106.854	102.373	47.8873	86.3943	79.144	57.8908	60.1652	61.4327	89.9738	86.4431	81.921	63.5094	63.6172	69.4595	54.6346	81.5571	69.9111	109.24	120.42	183.771	64.347	208.908	62.8023	92.0813	73.8554	80.0671	81.3072	90.7604	97.5723	76.9345	90.0944	61.6282	48.3254	44.1204	50.9857	73.4193	76.718	114.631	84.2742	105.587	98.3756	80.8009	93.1124	105.424	84.9983
PUR2_HUMAN	493.764	489.699	497.83	1239.02	1588.69	1573.31	572.48	583.517	579.953	487.614	485.391	546.539	2805.74	2532.86	2238.4	1199.39	1122.01	1042.59	618.592	604.887	607.519	743.573	836.561	789.209	457.993	482.834	457.345	579.05	600.907	578.451	574.034	518.971	388.752	972.166	1022.49	778.436	809.431	1052.15	1331.01	1613.75	1390.87	1777.57	1019.81	1007.97	1053.98	281.691	291.23	300.768	460.648
HSP7E_HUMAN	65.9563	63.7315	68.181	61.8851	73.2316	71.2813	128.877	220.971	232.64	75.1072	71.5339	75.4032	100.34	95.6651	69.7543	133.184	165.968	164.009	101.378	131.86	119.349	70.5037	63.3365	69.7868	163.924	144.826	161.179	129.767	122.481	147.271	48.6213	50.5984	21.3183	203.902	158.402	148.056	73.4905	117.785	124.738	114.531	100.746	150.295	186.361	250.297	213.071	168.438	229.51	290.582	246.399
MUC5B_HUMAN	41.326	49.6683	32.9837	29.187	52.9701	58.6122	27.329	36.0086	34.1343	32.1727	38.6855	32.8572	67.9418	54.2968	31.274	51.9917	52.0543	50.8951	35.7019	34.1064	34.7512	91.9176	33.0852	126.132	47.0242	62.125	44.1835	134.537	139.733	129.376	68.5269	66.0368	91.1271	76.7163	81.3918	36.6293	64.8043	79.0166	52.6044	59.0609	35.1374	55.1257	31.898	41.456	40.9746	55.8145	72.0674	88.3203	33.8019
RRP1_HUMAN	166.941	155.383	178.499	112.579	136.546	214.121	109.51	84.2658	159.881	86.0658	102.714	75.5872	132.214	164.208	180.497	157.903	125.096	123.838	167.535	127.024	163.431	369.596	417.126	320.602	195.165	213.677	126.48	168.24	158.925	168.342	118.416	154.636	196.305	138.54	249.141	224.156	126.822	92.543	117.063	284.876	228.622	267.655	152.303	167.716	160.292	118.249	118.239	118.229	167.563
GNPI1_HUMAN	77.5785	75.8577	79.2993	59.5525	87.2454	91.7923	127.409	210.283	206.463	109.627	118.89	113.839	158.827	130.33	83.1367	158.269	160.69	109.051	153.368	205.66	188.09	183.811	93.0656	122.341	121.172	115.203	123.848	243.331	286.152	240.297	77.0852	67.7773	95.8802	135.653	193.82	163.14	50.7655	38.9624	41.8276	137.008	131.044	83.0739	124.998	156.123	150.824	78.9657	86.468	93.9704	67.0423
LRC47_HUMAN	109.31	108.97	109.65	143.226	239.691	243.947	130.822	154.993	153.424	201.74	192.292	205.617	315.547	245.898	198.641	134.004	123.913	117.765	181.984	195.81	189.994	159.274	174.38	286.135	92.8542	92.6225	106.111	118.024	121.089	112.81	269.061	263.744	319.965	284.332	275.105	158.742	280.1	317.646	406.046	269.825	189.194	343.069	152.102	184.844	162.071	99.2061	100.455	101.704	83.596
CATW_HUMAN	60.9589	56.3375	65.5803	11.5871	10.0764	13.5651	4.93051	4.56494	6.00452	9.33368	11.8241	7.53817	35.4905	29.9591	16.849	0.626685	1.0285	0.966916	0.109075	0.84154	0.656267	150.501	147.9	161.881	1.01104	0.683048	2.86781	2.43226	0.80612	2.46192	39.092	28.998	27.2402	4.47127	7.05481	45.9672	160.62	205.913	155.293	5.9363	9.46333	27.2029	6.38477	2.58758	2.64456	1.46988	1.7413	2.01272	2.93
CRUM2_HUMAN	15.3002	16.6002	14.0002	14.0001	0.000424	6.69011	10.7003	10.6003	11.5003	21.2001	12.9001	17.8002	0.000526	6.98005	16.3003	2.08014	10.5001	0.825229	8.00019	0.090335	2.45006	37.3001	57.9001	0.000264	0.876173	0.784212	9.50016	12.3004	0.268224	9.75021	11.9001	1.5701	10.6001	0.0001824	0.0001562	9.92008	19.4001	0.0001524	0.001892	0.000296	17.4002	0.000632	19.8002	24.4001	19.8002	7.15022	7.0502	6.95018	9.59033
HPDL_HUMAN	17.7214	29.1516	6.2912	6.60127	13.0826	13.4473	23.2218	20.8119	20.6503	10.8565	6.24842	9.9642	1.23237	2.23542	4.41203	31.6388	15.7906	17.0401	18.5352	36.7278	23.4813	27.0114	51.2705	62.5719	30.5419	26.6021	25.9368	9.15175	19.4954	11.0452	9.86016	21.3633	15.1576	22.1703	30.4952	27.1112	11.6791	20.1953	8.25368	10.5512	2.73715	11.9932	4.45116	9.22473	9.80012	2.57733	4.27429	5.97125	20.178
AMPL_HUMAN	384.861	368.269	401.454	482.645	695.958	640.302	282.317	277.893	259.8	348.266	324.447	323.211	551.613	501.468	463.04	400.011	365.819	374.948	632.039	597.707	656.95	259.498	373.371	331.439	229.058	239.574	249.739	219.404	243.41	231.436	484.142	462.058	487.247	375.645	420.778	341.213	699.415	698.102	601.002	1298.32	1060.31	1517.17	381.385	348.596	397.113	269.245	259.924	250.603	155.327
CDC5L_HUMAN	96.4793	93.8404	99.1182	152.729	264.449	252.194	86.5386	99.1744	95.9513	120.682	105.644	118.18	242.792	202.538	155.124	124.278	114.531	125.767	139.963	140.202	131.845	114.464	119.297	210.032	59.0086	51.4146	47.188	93.1543	91.7028	86.9958	136.512	148.191	193.006	312.135	265.383	146.547	173.27	248.06	292.053	254.803	159.779	376.802	140.12	163.835	164.401	91.5592	91.9054	92.2516	77.2575
PUR8_HUMAN	746.739	728.878	764.6	65.7497	64.7879	82.5777	160.978	152.733	152.916	75.1254	91.2631	92.3559	112.306	77.7413	60.057	159.144	149.018	138.196	121.866	113.261	114.783	198.782	207.645	287.344	38.0566	38.9745	43.503	52.7136	59.3287	57.1837	84.1612	79.1704	1036.8	274.05	260.359	181.547	93.9861	118.617	140.085	145.287	76.9251	51.9537	189.781	191.676	186.645	115.691	116.282	116.874	62.5018
THUM2_HUMAN	557.507	568.493	546.521	579.321	91.7792	129.321	798.14	851.72	774.83	838.4	789.836	961	114.535	856.738	1341.66	959.085	932.606	1046.43	509.82	539.55	540.96	854.423	896.54	440.829	873.41	1070.07	761.35	427.382	443.79	499.949	805.369	935.864	928.571	260.99	99.4701	785.17	743.337	0.0003048	0.208838	294.116	893.758	66.2233	771.55	735.81	598.89	965.437	874.33	783.223	508.081
RB6I2_HUMAN	77.2778	75.6126	78.943	60.1563	100.145	76.2667	74.948	85.7913	83.7544	91.4354	86.3821	84.449	135.584	73.5164	73.5152	74.3107	91.6273	91.3373	84.0848	82.3897	80.3833	85.0491	91.5045	153.224	113.985	113.025	104.594	376.336	385.296	413.781	135.281	133.335	151.332	59.6727	52.3974	44.8809	74.6597	90.1586	78.8211	70.9024	45.536	66.964	50.1174	54.3297	54.0561	49.1404	51.6507	54.161	61.9923
SYTM_HUMAN	17.673	14.9657	20.3803	19.1951	30.8014	27.8823	18.0005	17.0849	15.693	10.4363	12.0298	13.906	59.7973	49.2261	30.3105	33.98	31.4781	31.8882	19.4104	24.6283	20.0052	47.7005	56.2503	47.5907	8.26369	11.1864	8.43381	11.3925	10.9279	9.67162	24.2171	15.2813	13.2076	42.8612	61.1302	33.6811	13.184	29.7082	21.4407	46.7813	34.0822	59.8156	14.3606	16.4334	16.3856	9.47516	8.77585	8.07654	16.9265
EI2BE_HUMAN	31.1211	31.161	31.0812	27.283	35.5168	45.3634	22.2075	28.9123	32.1003	26.8921	20.2881	24.0903	54.0408	47.5086	30.3715	20.2103	25.333	21.0855	31.4532	27.653	38.3291	40.5895	28.4546	45.9551	17.8247	19.9198	19.1947	27.888	21.892	23.267	18.523	24.2221	22.2696	190.883	49.5283	46.4622	29.4449	28.7265	23.5485	33.2175	25.0176	48.6272	15.5484	20.531	18.7222	13.7359	16.1006	18.4654	27.925
MYO9B_HUMAN	29.7947	30.644	28.9454	13.0498	43.8101	38.82	17.8555	21.4316	13.726	19.8709	22.459	20.7629	65.8263	45.9994	20.9775	24.9296	30.566	36.4678	27.3323	29.0031	30.0774	42.9134	30.4864	48.8011	23.6935	20.7798	21.7154	12.0337	16.5696	15.6581	35.4964	39.9376	58.5692	79.5803	88.8262	42.1452	33.2123	41.8736	47.4615	56.0146	33.4212	68.5881	20.8722	23.8749	26.8823	19.4009	17.4394	15.4779	26.7283
Z512B_HUMAN	52.432	49.55	55.314	25.3001	14.9002	15.663	0.000514	42.0003	42.311	48.595	31.9001	22.3002	0.116263	34.449	53.884	44.3001	29.7001	57.7002	23.5002	16.5001	18.8001	24.065	38.76	1.24013	46.5884	46.083	52.2002	13.2004	10.9002	15.5569	25.1001	10.74	21.933	0.0001824	0.0001562	21.45	0.150136	0.0001524	0.001892	7.43	43.198	3.31032	16.7002	27.6001	29.6002	35.5002	35.9502	36.4002	18.3003
PAR14_HUMAN	6.6788	5.69183	7.66577	15.9156	0.825748	0.482672	5.15973	4.93925	5.94197	7.84937	6.63504	6.14097	3.54479	3.02605	13.3062	9.96082	10.3008	11.9014	17.9934	14.3175	16.8003	16.0127	15.9382	0.21226	7.14687	8.04885	6.91481	4.7246	5.23812	6.45833	1.06521	3.36639	1.47844	3.88146	0.965391	9.47032	1.75574	5.14223	3.28373	11.3811	10.1932	16.9903	6.07837	6.14144	5.00274	4.65488	4.60089	4.5469	3.68656
MACD1_HUMAN	9.77269	9.4737	10.0717	27.9534	24.9508	24.2234	27.7215	10.2996	4.53155	50.7312	42.6531	56.7633	36.7928	37.7662	40.5238	20.3923	24.2102	23.0937	20.9104	15.7184	22.4301	81.2004	71.1703	51.9104	40.8009	34.897	36.8745	8.0635	7.6869	26.5688	31.9631	36.0723	53.8603	51.9303	57.1802	79.2992	96.2823	141.15	203.453	42.3803	65.4922	73.6003	4.17497	4.94088	11.3047	12.801	17.0374	21.2739	48.2247
PSB1_HUMAN	657.599	650.534	664.664	452.754	302.107	298.744	588.959	525.727	249.751	305.518	344.035	306.228	200.062	336.886	521.8	505.277	500.255	481.155	513.995	459.014	475.804	322.309	252.702	293.157	922.257	991.178	223.047	417.706	408.024	397.207	355.306	402.203	389.346	211.537	290.374	355.873	426.274	258.737	189.613	272.781	362.821	111.985	600.069	523.751	538.908	377.278	379.344	381.41	561.199
RFA1_HUMAN	139.237	144.185	134.29	161.778	227.641	221.344	91.4038	87.3945	81.7388	218.612	204.57	215.442	270.471	248.811	210.14	118.097	105.084	83.6324	84.2104	78.5374	71.0841	83.2975	90.5161	85.4967	35.2506	33.2605	36.9099	91.757	96.9828	73.9902	133.886	118.887	102.59	135.87	142.356	119.253	155.401	178.025	243.914	210.439	191.076	236.417	188.703	181.396	200.02	71.7084	70.7669	69.8254	103.511
CGNL1_HUMAN	22.0868	15.4639	28.7097	9.40781	27.0061	9.93467	6.54654	6.75888	5.54959	12.6765	14.8235	11.851	34.6816	20.1452	7.52597	19.2741	17.4231	15.0369	4.08639	12.6606	3.97422	59.9414	128.877	96.72	41.3593	50.2684	35.3233	10.8669	5.41234	4.92325	20.2343	16.9035	25.1084	21.5584	22.5505	25.1993	12.6777	17.5505	38.5876	18.3057	27.6958	13.1118	5.96246	11.1057	11.3119	11.5411	12.1206	12.7	31.3537
FLNB_HUMAN	893.026	856.181	929.871	478.013	430.785	418.795	1213.17	1337	1318.12	341.56	316.584	425.849	444.35	487.719	516.42	1570.45	1378.42	1284.32	2781.59	2753.66	2743.6	615.685	933.141	673.379	3128.79	3223.86	3111.78	693.428	658.469	690.38	441.373	516.795	646.845	820.072	777.848	845.327	617.311	497.713	366.865	552.963	596.236	630.759	660.472	720.632	777.454	4564.7	4590.63	4616.55	4107.82
ASPC1_HUMAN	55.8836	57.1505	54.6167	38.3927	50.0805	60.8299	46.1378	57.7816	61.6843	35.1782	31.5443	35.0795	57.7784	42.8633	43.123	72.5364	141.46	91.9225	184.53	155.772	157.106	81.0238	112.51	98.2295	29.566	29.7813	35.003	31.0359	24.4741	30.3586	31.8554	31.9708	31.3266	59.9568	61.7238	39.9135	44.9457	42.086	36.7984	96.4491	90.8603	67.6116	62.1856	74.9424	71.1803	63.0904	56.5611	50.0317	26.6207
PRC2C_HUMAN	180.839	185.725	175.953	170.823	148.182	147.722	142.787	145.781	146.214	218.353	212.338	194.061	119.883	217.133	189.245	208.43	204.272	246.917	195.024	155.575	140.145	192.035	150.466	115.304	180.223	208.834	164.172	189.776	143.682	138.076	238.73	250.358	178.016	222.183	216.119	198.136	178.294	155.901	133.159	234.661	176.175	253.118	207.347	244.942	230.358	149.54	146.543	143.547	133.009
RM02_HUMAN	48.8402	62.5302	35.1502	6.95027	10.2844	11.7602	50.4503	5.86731	6.84052	19.5802	2.42912	1.2905	8.76079	6.86805	7.83051	83.727	83.57	52.394	20.3502	59.62	25.76	11.9601	19.7202	23.9901	18.0245	15.6092	2.31033	11.0004	60.174	42.6302	8.40005	11.5601	13.0001	19.6702	13.7002	16.7201	10.4303	16.3502	13.8028	20.1503	28.5902	29.8576	45.231	7.44415	7.98919	29.6692	15.3999	1.13054	2.98166
PTPRF_HUMAN	20.255	21.766	18.7441	9.83635	83.3865	7.91402	35.4476	20.3941	11.4056	22.3822	25.0092	41.0123	84.0247	45.2007	9.2933	54.6077	48.0346	59.7202	24.936	21.8791	31.3913	108.535	82.5399	166.953	40.4355	58.0484	47.8643	17.8705	15.1009	17.8668	26.5528	30.8131	3.98178	40.9125	136.581	27.0222	17.6368	87.2261	29.0151	69.4951	16.4823	31.1808	22.1008	15.1752	12.4658	20.83	15.9675	11.105	42.4257
IP3KA_HUMAN	0.177843	0.311932	0.043755	1.58554	4.21464	0.54756	6.95103	0.974252	2.16377	0.587418	0.384302	0.629835	6.63053	2.66316	4.14476	9.57014	14.7791	15.4662	6.27439	6.46514	7.01406	2.41641	2.84032	5.16453	2.42169	1.01885	0.000978	0.181804	0.10002	0.11804	0.530312	1.04539	0.533444	1.46236	1.03731	2.29932	3.94541	1.48038	2.23473	18.0051	15.1002	10.7006	11.0066	2.32144	5.49337	7.37111	3.68609	0.001074	0.001992
IMB1_HUMAN	836.803	813.139	860.467	1263.56	1500.09	1440.58	1345.14	1198.54	1149.29	1148.51	1154.59	1157.78	2001.2	1652.04	1452.11	1278.89	1242.67	1033.83	796.128	844.126	828.732	763.139	761.615	720.628	313.12	314.743	357.295	817.738	788.028	749.437	836.985	865.694	817.558	1412.24	1378.14	1103.21	1188.74	1281.29	1573.6	2086.21	1613.78	2244.72	1447.42	1361.34	1362.27	777.568	792.136	806.703	612.196
MOCOS_HUMAN	39.7692	32.5276	47.0109	16.7005	21.2673	22.1788	51.455	49.7966	49.4686	17.7015	15.4667	16.6788	21.5718	17.6363	13.8843	38.2808	52.6433	42.5454	61.8254	70.9174	75.1702	34.2951	29.6289	45.1309	25.7485	36.7068	35.6563	106.755	85.3718	112.106	28.0643	33.8764	40.6064	62.2806	55.1445	35.8823	31.9997	13.0286	15.5576	26.3409	26.3008	22.1725	29.611	23.9957	26.7079	58.5275	50.1005	41.6734	157.126
RLA1_HUMAN	73.45	72.8226	74.0775	56.3679	116.909	106.338	66.3713	62.1443	58.536	82.0843	84.1472	80.1753	144.182	73.8503	47.6063	103.828	96.2403	90.9745	81.6984	87.4563	86.7641	47.0737	48.4405	96.0624	63.5795	59.2906	62.1757	55.6178	71.8304	62.5369	73.2788	55.0455	69.3104	92.1845	87.5122	60.3808	79.7815	165.14	307.646	89.3796	45.6647	83.4509	68.5684	93.8064	94.3692	44.8449	48.8623	52.8797	50.2213
RUVB2_HUMAN	573.652	554.388	592.916	655.129	925.875	859.082	566.8	559.113	546.675	550.764	522.086	551.377	1006.85	1020.41	859.585	535.083	523.337	530.986	427.26	382.988	364.855	762.804	789.43	762.768	274.928	282.734	235.169	476.163	478.033	482.6	568.173	541.54	522.784	734.708	717.376	736.172	930.085	1028.6	850.314	1489.72	1383.79	1826.01	710.861	716.899	736.382	272.794	271.822	270.849	449.36
RPA2_HUMAN	49.8473	49.3765	50.3181	33.1952	55.1953	73.4708	48.9043	39.3693	25.5563	35.4936	40.3016	42.6852	115.814	57.5924	45.1718	20.2963	30.7873	44.7719	39.0832	42.3403	35.4771	46.3326	66.7634	51.6848	12.5039	14.4257	13.4618	39.6734	32.9267	30.4104	21.8399	27.9353	29.0451	219.309	157.596	76.2962	52.4659	85.1486	114.896	102.557	56.6945	122.452	46.9994	41.9881	36.3014	28.8428	30.6273	32.4117	60.6943
ZN865_HUMAN	0.362702	0.369233	0.356171	0.974135	1.22021	1.02011	0.313257	0.222313	0.094358	0.0458836	0.0166604	0.020867	1.97026	0.927053	0.435254	0.513	0.311125	0.585	0.00039	0.00027	0.0001112	0.248136	0.205108	0.488132	0.000346	0.000424	0.423163	0.000752	0.000448	0.036108	0.198053	0.242097	0.525111	1.00009	0.845078	0.448081	0.192136	0.928076	0.513946	0.362148	0.434164	0.569316	0.045893	0.000292	0.000372	0.148221	0.1877	0.227179	0.000664
IRGQ_HUMAN	20.4468	24.0489	16.8447	35.3324	140.862	181.68	46.9305	53.6246	52.6583	11.3792	10.1483	12.6625	48.0816	39.7622	35.1773	83.288	88.003	81.76	69.866	77.977	62.452	23.9433	33.5945	20.4769	67.0402	70.6292	72.0692	21.1301	26.5077	28.0366	185.468	275.772	227.361	19.7466	21.8325	14.6156	18.0795	22.6175	14.1795	73.4634	36.6183	154.64	74.7772	70.167	68.7422	38.3647	34.2566	30.1485	12.5717
STXB2_HUMAN	257.77	251.637	263.903	183.255	190.543	202.282	64.2813	64.8815	74.9511	146.243	138.194	140.313	366.141	266.571	327.549	101.861	87.0263	84.8755	67.5416	69.6537	72.7569	131.827	136.33	135.983	17.4813	30.5093	6.69863	128.73	122.534	133.676	104.596	138.416	139.77	103.899	138.365	120.094	136.207	67.2161	61.328	12.9826	57.7824	10.8101	164.482	165.337	178.038	56.1155	44.8718	33.6281	87.5786
MYO1B_HUMAN	63.4708	86.3247	40.6168	98.722	94.8701	85.1268	90.4903	112.034	86.3858	71.671	87.9343	82.8801	51.5666	113.125	129.204	130.874	120.117	136.897	149.155	148.367	155.113	58.8757	81.7875	83.1144	149.103	138.869	147.872	119.633	113.412	129.967	97.3061	88.0287	85.7359	71.2196	87.2563	113.95	100.932	42.1692	52.8433	89.5686	133.03	70.4363	132.527	70.2444	72.7162	124.26	103.786	83.3121	185.985
PA2G4_HUMAN	760.408	733.921	786.895	1577.06	1661.91	1669.92	871.608	900.919	938.717	1070.29	1105.77	1195.23	1367.47	1586.82	1730.99	964.305	920.282	868.865	842.164	828.71	823.59	1671.11	1740.13	1114.29	390.603	387.546	402.387	1071.3	954.729	1037.47	1181.76	1041.82	869.064	1148.52	1330.36	1449.78	617.022	668.136	636.902	1633.05	1658.19	1321.83	1221.41	1270.9	1335.19	564.299	576.442	588.584	1130.9
PCNT_HUMAN	89.7415	91.2362	88.2469	83.4224	77.7668	85.2372	104.979	97.2265	103.787	88.7993	70.4551	85.5547	123.079	134.321	87.4815	222.762	207.615	238.358	81.988	110.561	91.5755	71.0247	135.474	47.2937	96.2275	89.8817	110.029	78.0517	70.8171	78.1698	55.6345	62.1768	58.4142	84.8235	62.6725	100.054	81.0692	73.8984	61.1696	84.1924	96.5093	90.2363	115.303	110.261	97.6851	107.326	96.4898	85.6539	102.129
TCPB_HUMAN	1000.04	981.135	1018.95	1827.94	2788.99	2452.99	1418.35	1401.11	1383.48	1479.64	1464.55	1508.28	2700.53	2303.16	1722.72	1814.17	1696.68	1640.23	1629.33	1577.81	1460.91	1219.82	1334.34	2073.05	1074.07	1111.05	1103.51	1622.92	1832.32	1834.89	1888.99	1527.2	1532.05	2376.87	2454.71	1641.16	1933.31	2505.25	3234.51	2374.71	2100.5	2560.36	2113.43	2018.69	2051.4	1188.27	1114.68	1041.1	1431.31
RAF1_HUMAN	253.901	250.183	257.618	59.4113	46.0793	67.5884	100.688	315.286	113.14	78.2444	66.6753	79.5905	21.0831	116.663	285.896	80.8241	76.1099	83.4226	47.193	56.5078	61.5143	65.8627	53.9405	14.1391	32.6407	32.3048	22.9217	54.0359	44.3279	64.9176	227.582	74.4483	339.595	47.7956	67.5286	112.048	458.288	30.4205	6.88257	120.357	230.393	34.0796	58.0328	54.4682	65.8106	75.4774	68.6661	61.8547	58.534
STXB1_HUMAN	9.37123	7.3624	11.3801	22.5811	55.7404	43.7921	20.5113	17.9829	21.2043	3.11357	4.9593	3.14317	45.3548	25.966	12.569	24.6054	24.48	28.9995	16.7051	14.9532	13.3863	45.1802	15.9975	77.8449	15.604	19.4587	17.1843	5.67031	7.60794	6.65766	6.07732	10.2453	8.31667	46.4307	26.1755	6.05959	19.0742	41.9243	47.1457	6.33904	6.70666	9.19121	23.523	27.7477	35.958	15.4684	18.2989	21.1294	13.0867
SMU1_HUMAN	97.8938	100.673	95.1143	52.0533	87.3126	98.7211	126.622	154.733	118.386	53.7072	52.3384	58.3303	101.999	83.6681	804.126	106.93	328.395	460.217	100.667	111.736	100.352	75.3778	93.8308	967.871	35.0572	34.5143	29.3895	496.61	489.166	498.21	83.7071	150.808	66.7762	164.03	1516.99	107.824	83.0323	91.9875	84.7014	138.683	99.654	159.361	443.354	140.983	167.89	386.867	286.322	185.777	348.659
RBM14_HUMAN	263.198	255.281	271.116	275.077	283.447	369.996	183.263	198.533	206.348	347.82	311.645	331.975	276.867	326.18	306.537	337.725	321.185	231.528	320.78	348.479	319.004	223.856	194.415	162.387	90.3339	86.0625	88.4381	224.495	205.948	227.398	279.05	250.512	278.004	338.105	355.428	340.558	390.39	325.421	321.385	446.051	313.124	484.314	289.603	308.432	309.666	214.991	203.128	191.265	232.182
TONSL_HUMAN	37.6571	35.075	40.2392	19.167	14.2044	13.1891	19.621	19.5963	13.3375	25.5492	24.3331	36.889	12.3425	66.14	33.43	57.3914	59.5004	64.4607	27.682	17.6527	27.0277	38.9151	62.8061	12.5054	20.9912	18.3941	20.9938	15.2229	20.4579	10.5188	50.178	36.3782	41.0483	13.2504	11.2703	62.6271	31.911	22.2532	15.5658	12.8991	27.212	17.4779	39.7756	46.566	48.282	8.60383	15.1257	21.6475	24.9923
TENA_HUMAN	74.16	77.8815	70.4385	98.017	168.079	90.4195	278.367	260.228	283.596	80.0468	76.9629	80.1854	129.157	104.663	106.352	89.7347	76.5474	82.6891	85.2326	92.3364	102.382	104.451	145.878	181.171	1649.97	1733.48	1571.57	60.2033	56.0132	65.9298	84.553	88.5607	116.307	61.7417	48.4899	125.806	102.598	120.178	99.4074	61.0449	62.3787	102.85	76.3491	97.2958	95.8553	798.609	747.461	696.313	106.269
RBP56_HUMAN	113.677	105.625	121.73	180.664	177.122	266.434	155.154	121.536	124.259	242.641	240.386	289.269	146.111	227.491	176.864	231.091	204.33	298.912	152.022	116.98	127.523	150.711	98.2259	101.469	87.2476	91.3276	69.4242	86.1578	154.245	120.46	174.541	146.086	109.506	459.135	199.229	153.466	302.552	384.263	51.8366	294.72	192.991	485.501	166.898	138.015	235.767	86.2461	81.7668	77.2875	123.517
SRP68_HUMAN	226.186	227.073	225.3	134.94	139.852	142.507	235.757	217.09	209.524	143.499	141.491	155.746	201.724	174.969	126.814	158.784	129.981	151.022	221.337	236.831	256.57	175.263	210.102	222.567	65.9834	69.3213	80.6543	109.152	112	151.11	129.548	118.53	79.372	172.302	195.041	148.065	146.164	138.844	218.934	159.649	187.523	205.405	236.903	237.502	248.829	140.741	146.503	152.265	114.951
APT_HUMAN	177.29	187.493	167.087	201.004	330.303	379.56	113.612	113.677	116.333	168.481	145.244	171.151	362.598	250.656	207.971	271.09	235.094	216.237	269.291	360.857	344.447	81.5215	111.051	121.727	343.613	361.275	329.359	162.131	161.18	163.038	107.704	115.16	168.312	350.074	339.598	198.242	196.483	365.26	445.934	496.393	483.83	663.786	348.25	356.94	350.006	70.4467	70.1472	69.8477	82.6883
TDRKH_HUMAN	14.9173	15.6229	14.2117	3.74241	6.10364	5.92352	5.55303	6.97194	4.21803	5.90797	3.61152	4.17157	7.38553	9.45905	6.39985	18.2987	18.0806	15.0451	35.721	31.5107	29.0863	9.62034	14.4654	15.2285	21.2357	20.0013	17.5937	1.78668	1.47222	0.774456	9.53421	8.01959	11.7244	3.48678	5.72423	5.21724	5.46524	16.6605	27.6357	4.61844	4.82113	8.44995	5.18339	9.51229	3.01256	1.1623	1.82165	2.481	1.66699
IF4G3_HUMAN	305.173	300.391	309.954	504.848	838.78	616.975	551.408	462.234	462.846	274.281	275.901	295.146	1007.12	593.663	477.349	165.413	145.616	142.364	106.182	101.344	100.66	143.225	134.217	101.733	121.081	120.003	126.001	577.779	629.036	589.788	318.147	320.477	312.312	1190.07	953.803	475.024	349.196	629.378	728.665	870.539	563.7	525.044	108.338	103.526	97.9225	74.3598	83.4674	92.575	401.778
ARMC4_HUMAN	40.03	41.83	38.23	38.3701	18.9006	18.4591	31.6063	44.1703	41.5403	132.69	121.4	45.0002	13.6008	49.2001	18.4203	97.7301	86.2601	43.6302	92.1202	93.5001	38.7801	68.0401	76.4701	112.4	8.26917	21.4802	14.5862	41.2604	36.4202	44.1502	36.8841	37.9461	67.3101	32.52	67.099	52.94	12.1721	69.7001	37.4019	46.6901	68.3302	97.9903	57.6602	51.3701	47.3202	31.7702	29.0952	26.4202	37.1603
EEA1_HUMAN	113.244	115.922	110.566	208.913	207.576	214.201	246.812	281.391	278.298	267.324	231.526	223.829	130.728	232.313	200.589	332.542	339.172	351.282	454.453	431.898	434.8	192.832	194.705	189.214	369.992	382.922	380.881	139.533	133.74	119.803	173.88	168.744	181.25	189.274	181.912	268.2	222.73	164.693	122.328	197.954	206.522	128.293	232.575	255.819	273.103	359.836	370.535	381.233	183.57
MYH14_HUMAN	357.198	339.069	375.326	234.428	232.799	222.489	915.111	1458.87	953.722	321.574	281.067	345.636	262.42	323.676	221.149	520.07	694.801	830.276	396.977	409.72	416.688	396.025	478.568	591.937	1754.21	1496.8	1534.2	771.672	839.128	690.142	170.108	203.786	278.119	334.622	277.412	383.334	213.34	196.201	132.585	286.862	220.084	246.477	586.295	781.471	774.363	777.049	1057.89	1338.72	970.473
RRBP1_HUMAN	272.043	262.47	281.616	267.781	294.602	348.057	166.441	214.076	208.83	227.703	195.325	183.746	223.476	239.117	286.109	662.678	668.1	749.116	1339.89	1232.56	1315.49	318.892	333.84	440.216	651.539	632.559	689.822	122.483	111.987	130.078	391.224	440.871	395.517	512.145	479.477	296.448	386.205	455.516	434.458	587.597	414.841	761.246	275.547	332.966	329.876	429.219	447.805	466.391	118.885
ANM5_HUMAN	132.053	132.423	131.683	102.727	100.84	132.168	81.0822	86.9207	80.4328	92.9296	78.0992	72.15	105.273	100.051	79.4715	111.348	116.874	121.559	183.634	193.167	200.285	222.277	246.217	288.135	103.777	102.802	81.5103	96.1004	99.3665	106.072	106.214	97.5018	87.4729	147.658	102.75	111.205	57.8786	45.087	57.4553	108.152	127.166	81.2317	229.58	231.544	222.289	100.355	95.6433	90.9312	67.574
TFAP4_HUMAN	1.57747	1.37297	1.78197	0.407705	2.65442	1.75622	0.791071	1.20863	0.577032	3.27717	3.93306	2.91017	3.08953	2.13111	0.884508	2.18587	2.13163	2.96826	2.15939	1.90934	1.37717	2.59627	1.91841	1.4764	0.979819	0.527848	0.456652	6.487	6.375	5.81	4.44605	1.67819	0.794333	3.95309	4.23516	3.25608	2.92127	3.78623	5.59184	5.29815	1.30733	6.48432	2.67639	3.54535	2.8544	0.464163	0.30605	0.147937	5.811
ADH6_HUMAN	24.0098	24.6273	23.3924	6.82203	9.24197	6.44179	5.07911	1.49832	1.41739	8.84009	4.24891	8.07317	5.85694	7.04969	5.40881	20.3102	12.5856	13.0855	55.2668	48.6665	51.1905	36.2916	29.1681	14.359	89.6214	94.0553	73.7421	2.25002	0.818032	1.03254	8.92469	9.32426	15.0876	3.22755	1.55633	39.291	7.19904	3.1733	0.544028	11.1721	13.4398	9.50806	1.25828	14.1026	3.94879	1.25398	0.65155	0.049122	0.498976
CP27A_HUMAN	2.99361	2.4587	3.52851	3.36054	5.81106	7.51045	28.869	33.064	33.1103	3.32033	2.86024	3.2308	9.63105	5.47021	4.22102	20.076	22.602	21.997	26.75	30.57	28.04	4.24454	3.01043	10.549	1.21087	1.14915	0.781815	0.57588	0.52712	0.001248	2.42027	2.94739	4.67044	8.61527	8.76223	6.97032	4.47054	8.90038	13.9047	47.6806	26.3005	74.5609	0.001158	1.16468	0.96593	0.476105	0.4535	0.430895	0.19066
EXOC3_HUMAN	46.133	44.9962	47.2699	44.1721	98.112	77.6513	38.0183	36.4053	34.972	15.1371	14.6983	22.2985	97.8168	59.946	73.4073	40.5813	39.987	43.5025	88.7245	58.6551	77.2706	143.719	153.59	156.392	83.0276	86.9502	96.4225	29.3667	24.2018	23.2221	91.2158	80.9304	103.716	83.8642	68.2822	56.5858	52.2729	28.0035	17.2895	40.6383	47.94	47.5116	33.477	28.4709	30.5728	28.9994	31.6003	34.2012	29.7217
ANR11_HUMAN	4.896	4.486	5.306	15.909	11.947	21.838	12.351	10.24	11.983	10.8839	9.601	10.9896	22.32	17.589	12.104	22.6001	21.8377	18.9002	19.758	25.148	22.459	11.349	1.242	1.582	10.4002	9.14021	9.98016	13.444	14.004	12.907	6.987	6.4527	5.643	5.18	14.02	12.613	17.826	0.547076	0.950946	21.573	12.415	3.275	9.338	9.674	9.764	11.5002	12.1989	12.8975	11.8003
PARD3_HUMAN	114.574	113.513	115.634	93.784	164.909	170.857	82.5785	80.8566	178.006	141.898	158.076	141.933	145.097	117.093	103.596	154.174	137.843	179.041	161.681	156.56	143.139	189.49	158.216	431.18	42.523	48.2827	47.056	101.046	72.3551	89.451	177.093	200.804	205.444	285.123	201.939	50.8787	126.792	391.741	468.058	169.172	87.76	134.616	50.1699	134.798	144.285	113.621	105.733	97.8453	39.7473
ITIH1_HUMAN	3.29612	4.45023	2.142	4.401	8.07021	10.5001	3.222	8.108	7.811	3.09	5.341	3.714	1.46026	5.60005	2.582	3.082	4.004	4.638	5.477	4.804	3.957	3.51014	5.93011	0.000264	1.353	0.656	1.47	4.351	2.242	3.929	8.62005	6.2001	3.42011	0.0001824	0.0001562	7.215	5.15014	0.0001524	0.001892	0.088248	3.38	4.142	4.233	4.101	4.916	6.68	7.69	8.7	10.6
OXSR1_HUMAN	112.197	110.085	114.308	127.48	193.156	177.419	56.107	73.6616	67.8635	181.448	176.439	143.227	170.478	141.825	159.886	105.905	90.4153	54.9582	120.901	136.692	81.7752	151.282	121.358	158.894	37.9276	47.8108	47.8444	59.8974	58.5242	67.2614	87.0421	86.1698	155.147	182.925	234.252	174.995	74.0813	137.596	128.853	87.2603	93.3182	117.634	84.9429	86.1951	84.6772	83.6152	86.0852	88.5552	114.614
VMA5A_HUMAN	7.8769	8.24847	7.50534	7.9664	6.39885	8.46445	17.7815	6.14498	10.5403	6.9975	7.53036	7.276	53.2205	35.494	27.113	24.8167	23.3916	18.8301	5.22448	6.68067	5.58333	13.451	16.3008	11.1011	1.54164	4.72297	5.06511	51.3826	44.8136	38.4815	14.9111	14.1872	10.2982	2.29064	28.8234	20.8365	15.4594	5.5853	4.38968	15.7454	13.9351	13.8966	14.7099	15.7058	15.0299	15.7373	22.2208	28.7043	26.9643
SIDT2_HUMAN	17.2	18.5	15.9	17.6	18.9	16.4	14.2	21.1	15.9	107	98.8	16.7	13.6	10.7	10.9	70.5	53.8	3.83	42.5	56.8	1.51	19.7	18.5	21.1	0.369	7.41	8.21	13.6	10	18.7	21.3	21.5	53.6	5.86	17.2	14.6	7.53	36.2	23.6	12.8	15.7	16.4	28.9	28.8	26.4	19.9	17.05	14.2	16.4
BRWD3_HUMAN	0.000202	0.000233	0.000171	0.000135	0.000212	0.000112	3.08	3.42	2.68	8.36e-05	6.04e-05	0.000167	0.000263	5.29e-05	0.000254	0.000137	0.362	0.000229	0.000195	0.000135	5.56e-05	0.000136	0.000108	0.000132	0.000173	0.000212	0.000163	3.24	3.22	4.39	5.3e-05	9.67e-05	0.000111	9.12e-05	7.81e-05	8.11e-05	0.000136	7.62e-05	0.000946	0.000148	0.000164	0.000316	2.46	2.44	2.66	2.47	2.57	2.67	4.58
ITPR1_HUMAN	14.2275	13.3874	15.0675	15.3627	9.84212	9.18912	7.30334	11.4354	14.3731	9.80807	9.20214	9.8872	18.5774	17.2811	6.89319	11.0574	9.8065	9.36882	4.75184	7.27189	10.6216	49.9537	76.8998	133.222	12.5921	10.8483	9.28663	5.67889	6.08036	6.3605	6.09758	7.74887	8.5145	55.0904	51.6913	31.7082	7.16577	32.9518	35.4903	23.1148	15.0359	23.6582	8.37732	24.8745	22.7099	7.72643	10.1007	12.475	11.1004
DYN2_HUMAN	152.364	153.553	151.175	106.156	130.884	166.646	67.6989	76.4368	81.5023	152.994	147.05	144.714	345.637	275.219	210.285	218.874	203.545	161.521	177.354	155.581	168.515	166.145	212.84	332.927	89.9712	85.8637	94.6645	71.3809	73.1668	70.7673	112.723	87.4882	100.171	178.076	155.091	118.175	178.577	231.903	218.786	131.284	107.811	168.093	94.137	86.5318	95.5756	120.813	123.866	126.918	81.9578
CYTSA_HUMAN	108.034	109.868	106.199	190.796	360.745	165.439	147.777	161.268	164.418	174.334	176.922	178.366	183.113	229.672	186.628	209.966	197.81	50.1882	233.316	277.954	264.081	8.55036	52.9316	62.9463	192.479	204.828	181.263	167.627	162.504	189.441	151.639	149.134	140.407	55.0508	84.4406	71.0904	225.749	377.431	73.1484	217.698	208.241	70.8175	173.408	180.804	163.132	148.811	148.463	148.114	261.692
SYCM_HUMAN	21.6252	21.5352	21.7152	9.00314	11.5234	12.1591	7.95677	6.55157	8.48577	7.31925	11.2531	4.8318	8.59005	10.3101	6.88176	8.43441	10.6962	12.1685	13.5616	16.0124	17.1161	21.4893	28.9442	13.9395	5.37952	3.33606	5.44098	6.71313	10.1224	8.37362	9.85495	10.4691	12.6681	22.4403	36.1402	26.2051	9.54854	15.0132	12.7657	18.1761	14.3783	13.1509	5.10258	6.82329	6.86537	9.51088	9.79062	10.0704	1.79966
EMAL4_HUMAN	154.939	159.836	150.043	155.988	159.818	166.234	129.226	145.011	134.381	124.788	114.659	134.143	244.437	191.988	145.618	969.933	1015.92	1029.1	1369.94	1316.25	1400.34	101.091	107.191	236.766	152.776	143.633	141.477	92.9943	79.4025	94.4777	108.811	113.278	146.79	98.2099	187.65	164.316	148.327	203.153	271.609	155.102	135.083	117.776	148.247	166.313	166.468	105.214	115.363	125.512	121.969
FARP1_HUMAN	34.309	33.4801	35.1379	50.2249	61.473	88.9456	35.6438	46.8026	43.7353	36.0252	40.0177	41.7854	23.0981	65.5166	55.8038	56.4489	62.0183	59.2379	102.634	79.4821	100.175	60.1579	65.2981	25.2266	36.3104	34.9579	30.0853	35.6837	41.5309	36.7383	65.4496	70.0132	27.6814	8.73155	23.609	33.6911	55.7418	8.48707	22.6901	38.8393	32.0754	15.1321	45.8327	46.4217	42.2555	53.1138	59.0961	65.0784	54.1297
VWA9_HUMAN	7.45582	7.6083	7.30334	10.7637	24.8934	28.6121	8.02206	5.28863	4.82677	9.20317	9.08886	10.0539	30.286	21.913	12.9591	10.7852	12.2639	22.5466	24.9298	16.3624	23.5781	40.7125	60.1704	21.2877	15.8912	21.7736	4.72933	7.06313	6.92267	7.04662	28.324	9.8121	10.4918	15.7244	12.0702	8.21794	22.013	26.3702	36.5438	22.6	12.464	32.1206	8.77139	8.78415	8.11589	4.19566	3.36819	2.54072	6.531
K1614_HUMAN	5101.41	5881.15	4321.67	6611.19	961.12	826.33	11507.3	9577.38	9927.83	2601.07	2572.94	2861.32	545.84	1180.57	3161	1821.44	1380.98	3580.05	1281.31	1044.78	993.01	2870.37	1360.28	78.988	3690	4180	3820.03	4304.06	4464.8	4774.56	3410.77	4151.1	1133.66	813.73	372.6	1812.97	1311.05	3.38008	3.51095	938.92	3571.96	876.51	4786.53	3496.42	3376.47	14104.2	13203.6	12303	9557.97
PLEC_HUMAN	1891.46	1919.41	1863.51	1644.25	1378.22	1656.72	3657.84	3883.1	3768.79	1557.93	1781.68	1694.89	1220.61	1929.87	1594.22	2441.64	2763.89	3008.24	3064.32	2970.68	3236.95	2230.91	2378.28	2536.98	8806.52	8629.06	8870.44	6419.5	6409.68	6192.65	1767.94	1690.33	1798.51	1130.77	1280.77	1631.67	1473.8	934.44	763.203	1602.35	1608.77	1524.46	2692.84	2712.67	2719.47	4546.95	4440.05	4333.16	11296
RHG09_HUMAN	15.4256	15.8507	15.0005	13.5855	14.4608	22.0023	0.860999	0.605391	4.06261	16.0203	13.0292	13.6425	25.6813	14.4202	12.174	1.55296	0.996	0.501203	4.40496	4.89108	3.61339	15.5935	22.0123	24.7209	3.22921	3.65448	2.6813	0.203008	0.002016	3.07046	24.1012	32.6103	34.1853	14.2133	5.99039	18.5343	12.5445	16.3305	7.58068	20.8663	26.6073	26.0706	4.22135	0.144168	0.393488	9.08177	5.7666	2.45143	0.149824
PDLI1_HUMAN	12.8636	5.04979	20.6774	452.285	599.172	542.642	129.03	136.757	138.031	232.549	202.951	207.5	335.777	286.831	280.812	278.701	262.575	270.401	542.067	519.862	516.382	28.4296	35.6691	30.0318	670.668	641.802	725.321	427.42	448.153	414.531	333.661	296.263	372.751	139.247	135.082	147.748	60.0945	19.6922	13.2282	301.967	236.383	327.006	117.969	130.683	140.434	365.882	373.09	380.298	302.02
TCOF_HUMAN	112.013	109.096	114.929	270.135	287.498	303.46	237.265	283.35	262.193	215.124	204.612	188.718	164.212	209.486	204.968	100.231	112.766	111.043	171.691	148.501	175.808	184.932	168.209	256.428	111.087	119.124	106.44	311.412	302.885	295.724	197.884	176.302	150.588	210.198	223.206	163.403	108.418	91.5841	83.0703	338.744	326.543	361.613	234.784	260.312	256.907	203.019	198.554	194.09	268.612
AHNK2_HUMAN	263.733	285.373	242.093	354.111	245.585	324.64	1282.44	1404.23	1402.44	491.255	470.747	396.002	253.522	424.69	559.582	420.389	404.743	327.122	428.311	505.851	483.815	354.39	454.316	433.797	587.062	768.203	727.983	1118.42	1144.75	1142.13	212.488	407.68	426.147	206.346	209.347	307.139	390.12	347.241	110.308	336.863	416.479	299.414	442.571	537.859	712.579	304.041	314.056	324.07	1138.93
SHAN3_HUMAN	26.9014	26.7695	27.0333	33.2703	50.8022	49.4821	47.9015	42.2106	47.4905	34.672	36.459	39.546	39.105	40.807	41.8923	58.2473	49.9982	52.7607	41.3206	40.7423	44.4561	52.4005	53.6803	73.0504	43.8605	41.6206	45.5016	26.0211	29.1507	27.2786	42.1261	41.0603	36.0603	28.5132	82.3681	51.2501	58.8151	18.7622	0.566676	91.17	62.579	57.8913	44.4344	42.3633	41.8394	31.1294	31.3634	31.5974	31.4347
SNAA_HUMAN	425.048	398.498	451.597	188.659	211.98	205.564	163.067	160.907	181.092	290.853	272.999	306.292	211.281	224.8	140.336	281.061	268.616	244.249	177.41	155.694	161.618	280.538	377.259	404.629	233.169	220.496	216.989	106.522	92.3301	105.75	222.854	245.525	268.642	246.772	237.579	171.772	234.772	371.331	327.642	371.827	357.494	463.82	132.842	143.25	138.007	115.139	123.67	132.201	137.252
RHG17_HUMAN	44.156	44.973	43.339	8.14868	20.6462	27.4036	14.1945	10.5486	12.9322	28.6672	23.5232	25.7743	33.4238	26.8201	13.2943	38.169	37.084	33.073	72.6002	70.42	65.133	57.4691	66.243	79.3474	48.651	48.49	46.467	4.91548	7.84427	7.89266	41.0041	34.885	49.2691	31.4025	25.8462	12.7204	31.7861	41.5024	62.8466	31.8524	18.9125	38.0266	7.97935	14.7932	15.7896	24.4549	24.6579	24.8609	9.10732
FYCO1_HUMAN	38.7071	39.1157	38.2985	45.6352	75.7898	61.4614	37.8925	39.2079	38.2008	46.1223	41.5232	47.9592	55.2741	59.5284	51.484	37.5677	39.2465	46.2399	446.065	543.366	505.142	68.9263	81.382	114.46	35.1347	38.1413	35.0336	30.1211	29.2847	28.8316	41.3872	41.4477	50.4734	33.5214	51.0733	48.6961	57.0093	40.2784	39.9636	73.8422	58.3313	37.1207	42.6388	68.1426	42.8906	21.8836	22.3945	22.9055	33.0133
PGDH_HUMAN	28.3299	34.7005	21.9593	124.866	40.9553	28.3784	44.1598	38.6943	39.7948	190.148	168.72	149.665	325.27	225.296	185.137	68.6264	26.8103	24.4679	27.6382	25.2168	22.9016	72.5945	66.3564	68.1578	34.9239	53.1821	50.2928	23.1081	24.3037	22.4964	25.0069	25.8575	26.4236	86.3205	84.9894	54.0502	55.4308	26.3777	64.4225	37.461	28.1922	52.0326	29.8414	24.7139	32.6424	19.0093	19.9451	20.8809	32.0567
KIF1A_HUMAN	122.97	116.821	129.12	112.866	61.3558	82.3839	185.42	172.521	183.434	52.7678	57.6695	50.1258	99.8572	57.5885	61.2563	128.663	113.954	32.3467	91.1241	102.314	102.072	96.7875	84.0723	61.3757	21.7124	24.2448	26.1362	91.9246	94.1966	88.4535	119.158	118.606	68.1719	105.484	117.838	89.3038	48.2332	70.8249	84.7082	69.2248	63.0549	41.7798	106.494	86.006	86.3602	72.687	64.62	56.553	91.287
LRP5_HUMAN	6.01297	6.22047	5.80547	4.74014	5.19021	13.2401	6.51626	1.18063	1.61052	11.792	11.4401	3.18417	3.98926	7.38005	5.54051	4.833	3.33613	3.08423	0.000585	0.71027	0.0001668	5.41027	4.45022	22.6003	59.6502	61.2102	57.7002	1.17075	10.4002	2.15042	0.944106	2.99019	6.20022	4.31018	3.42016	9.01016	7.95014	2.46708	7.83695	10.281	7.33016	10.2813	8.11019	4.33515	7.51019	0.820442	1.5854	2.35036	0.000996
DHPR_HUMAN	23.4474	21.5215	25.3733	43.2803	74.0392	64.0011	187.724	159.191	179.243	11.9974	9.4303	12.6033	46.4901	40.7001	42.1503	138.793	118.573	116.67	383.503	400.94	355.37	55.9471	53.5782	70.8505	34.0915	37.4876	32.2273	1295.94	1250.96	1254.51	46.087	44.9771	42.4342	39.6796	43.8535	38.0782	72.7833	61.0105	75.9476	58.6534	61.2103	46.4773	39.7944	35.1854	48.4706	305.151	298.864	292.577	844.751
ZBT46_HUMAN	35	31.8	38.2	14.7	31.6	30.3	6.37	7.17	8	22.8	19.2	20.9	14	14.1	13	11.7	9.95	4.56	23.4	26.5	22.7	10.6	13.4	24.5	1.03	1.45	1.84	15.6	15.2	15	25.2	39.1	98.3	7.84	35.8	31.1	18.1	25.9	0.000946	13.9	8.58	15.8	21.1	22.9	23.1	0.495	0.4705	0.446	6.2
NEUA_HUMAN	48.7844	49.2629	48.3059	182.15	189.401	195.38	27.1867	54.6286	78.7008	57.4983	60.0622	59.7647	225.549	211.593	248.981	32.1664	31.8553	26.1109	33.9584	36.8464	40.0631	62.124	39.4388	48.5169	11.824	11.7168	19.6617	29.6711	33.3857	29.2894	73.2252	73.1383	62.1107	42.2878	43.8406	90.1854	83.1727	34.3687	1.7723	108.233	91.6813	91.5953	24.3758	46.2101	47.9442	49.1228	56.5923	64.0618	36.916
KPB2_HUMAN	78.408	70.376	86.44	34.154	10.009	4.44011	34.4663	40.26	43.292	50.534	41.03	42.35	32.82	23.96	20.021	24.746	23.098	21.492	32.551	35.21	30.54	73.73	43.835	88.97	23.3382	17.8942	21.519	26.8504	22.5762	28.5712	31.078	119.852	68.678	60.368	188.02	46.863	30.72	23.62	26.5809	11.856	26.373	13.48	42.9262	50.413	51.201	41.6792	35.6686	29.658	28.4573
CPT1B_HUMAN	0.000202	0.000233	0.000171	1.96	2.66	3.09	0.93	1.49	1.33	1.8	1.51	1.18	0.000263	1.62	1.56	0.000137	0.000125	0.000229	0.656	0.604	5.56e-05	0.000136	0.000108	0.000132	0.000173	0.000212	0.000163	0.000376	0.514	0.000208	5.3e-05	9.67e-05	0.000111	9.12e-05	7.81e-05	8.11e-05	2.46	3.88	4.8	2.43	1.73	1.69	2.12	1.52	1.75	0.000221	0.445611	0.891	1.01
GLYM_HUMAN	456.266	456.612	455.921	914.771	1100.99	1254.66	588.476	556.255	580.36	772.973	704.995	857.869	1296.53	999.43	979.724	806.881	741.024	622.731	782.251	919.771	867.988	933.488	738.411	610.493	136.359	142.393	140.507	599.449	534.256	570.871	722.762	748.877	759.799	694.523	703.874	862.972	632.333	502.259	423.109	1324.83	1152.41	1172.34	813.821	769.663	796.869	251.24	231.822	212.404	445.084
SYNEM_HUMAN	145.173	150.087	140.26	187.502	104.479	153.291	190.136	248.072	209.841	218.891	216.181	83.7278	66.2429	135.646	69.725	226.681	247.138	288.083	240.887	263.261	253.125	78.8302	90.8498	215.147	182.883	180.427	173.133	156.648	151.031	142.449	51.0639	56.9696	56.2613	153.586	124.998	70.1761	82.5309	40.388	61.4451	83.1903	84.7183	169.772	91.2011	90.1446	81.146	205.85	147.377	88.905	187.865
TBL3_HUMAN	69.2485	67.6445	70.8525	69.6115	120.226	131.767	56.0163	71.5933	76.6085	71.4913	65.0501	59.0722	275.872	87.957	97.7093	54.9391	58.2032	50.3139	86.1872	83.8234	94.8121	128.847	162.162	186.716	37.871	40.6708	40.977	70.4904	69.6094	73.2142	57.4151	57.0722	78.8068	90.3936	124.558	107.761	94.8263	99.3847	39.9803	146.359	119.835	158.584	58.0576	91.9927	75.2822	23.7333	24.8535	25.9736	49.3424
CELF2_HUMAN	63.4389	59.5485	67.3293	93.8171	42.3417	53.7189	21.5903	6.66644	17.0603	150.056	153.4	152.761	105.369	104.808	142.13	36.3878	33.9091	6.72906	9.17475	12.3272	10.3994	38.793	43.171	2.95185	10.3919	5.43533	5.99079	11.9234	12.3496	27.1483	110.99	137.121	120.518	41.2709	51.9109	97.451	150.28	81.0708	86.3014	92.1104	127.114	68.7925	18.8295	17.4242	16.3147	6.82043	5.5362	4.25197	10.7043
CELF1_HUMAN	32.4701	30.0837	34.8565	32.3043	34.8736	34.1414	45.5635	33.9096	33.9785	40.5211	39.8351	40.1013	36.2521	27.5472	22.2875	75.4451	77.7542	62.1109	30.5708	32.9224	31.3397	33.9527	23.6966	31.0109	13.831	16.2903	13	79.9124	83.3202	87.6332	20.1302	22.6891	15.2036	50.0534	37.5174	46.0082	23.4053	13.1545	5.72851	69.7263	63.512	38.2519	77.0062	58.2481	53.6402	35.9244	39.0319	42.1394	51.2297
RM12_HUMAN	106.196	109.585	102.806	101.602	114.39	111.649	140.303	160.174	153.29	84.1931	90.4591	81.8073	95.0403	102.692	95.0965	131.674	118.421	101.524	167.815	173.96	168.01	82.6754	86.0196	36.9204	42.2632	40.0472	41.0213	69.3788	66.4517	63.0124	78.2491	69.5061	58.0341	41.8565	68.1105	39.2358	75.7693	43.0503	46.6787	211.12	183.895	149.118	110.667	119.136	121.277	65.2352	64.7497	64.2642	38.9093
K1C19_HUMAN	209.424	167.631	251.218	130.01	154.206	149.729	1349.11	1364.43	1336.12	215.945	157.398	194.241	160.198	183.904	137.811	959.128	939.507	927.462	2682.61	2340.32	2386.78	190.536	261.1	162.939	77.7774	71.3292	136.089	2611.34	2896.14	2796.68	194.657	177.093	167.086	124.549	181.123	183.932	250.793	182.328	60.2995	128.824	288.154	247.827	133.373	252.053	242.562	3014.65	2975.97	2937.29	4782.82
MLKL_HUMAN	47.7702	84.7502	10.7902	17.1501	5.66642	4.84034	34.622	33.98	19.68	19.1821	14.6501	26.9003	7.13053	7.53	13.9723	87.1303	81.2004	81.9905	47.8762	35.4903	40.9991	34.81	86.73	46.154	30.6303	37.1382	32.0733	22.15	24.35	11.87	6.46005	6.894	6.96011	51.5902	48.6802	20.8	35.9141	0.385229	0.003784	48.5271	19.4972	0.001264	54.5006	67.5503	77.7772	11.2712	27.5008	43.7304	29.3907
SIPA1_HUMAN	72.4926	74.785	70.2002	58.1685	69.803	75.7944	78.6517	73.4781	77.1488	143.64	130.55	145.87	139.659	80.3771	75.8733	61.2307	78.3521	83.1777	54.162	70.8493	67.0242	64.5585	84.2826	138.927	122.145	117.4	115.498	41.4838	92.5496	83.6825	79.255	75.9871	96.668	72.3607	69.6185	56.9683	87.4701	126.062	179.766	108.157	41.2133	156.589	49.8652	51.7932	56.4506	108.105	91.871	75.6374	111.768
SMRC1_HUMAN	379.584	382.557	376.611	242.548	500.773	493.02	181.548	167.72	142.039	254.665	289.074	317.697	406.409	532.206	264.148	346.108	395.21	399.695	273.328	580.714	245.03	406.462	430.677	468.944	217.062	190.217	197.51	109.983	132.349	82.6909	508.957	414.075	434.175	836.253	661.055	401.836	445.598	400.831	418.303	696.534	392.813	874.129	297.534	320.72	340.714	94.7217	110.99	127.258	165.473
GCP6_HUMAN	4.8037	5.14623	4.46117	6.29913	3.81221	4.12611	2.71051	3.46231	3.01126	4.89808	4.27012	6.78517	3.97053	11.4551	7.48051	5.243	3.49812	3.20423	7.772	7.16514	7.88006	17.2511	13.886	1.81026	0.872346	0.991424	0.000489	3.30075	3.22045	3.73042	5.24011	6.5401	8.375	0.984182	15.0001	14.6641	4.11314	0.517152	0.002838	11.3031	10.8892	2.39063	3.41039	3.93315	3.80037	1.19622	1.54329	1.89036	3.02333
SYHC_HUMAN	174.429	176.808	172.051	294.386	353.836	392.324	342.19	286.36	243.137	236.169	223.762	231.309	229.261	245.174	174.418	245.85	243.267	220.467	262.537	276.961	299.106	230.623	211.257	189.411	175.204	182.453	198.569	287.989	287.688	292.383	199.106	183.915	181.12	180.615	171.157	181.944	133.517	148.75	160.437	364.466	306.735	208.933	499.221	330.653	338.799	218.998	233.342	247.685	298.189
ACAP2_HUMAN	43.9781	44.3317	43.6245	20.9928	40.0795	53.1358	24.3846	20.5025	18.2054	31.7005	27.2236	25.7238	54.8483	33.0673	35.8485	27.4771	27.392	28.0394	32.0152	22.9792	29.7014	19.109	45.4636	53.0259	23.969	22.0737	21.0851	23.696	28.812	20.4231	21.6287	17.3552	22.7858	76.2905	77.0402	32.3394	19.1181	37.3498	58.4874	56.8241	35.7693	63.4825	29.5897	22.3653	34.5371	16.3394	23.3611	30.3828	29.7266
XRN2_HUMAN	125.955	124.109	127.8	134.861	127.955	149.685	200.681	241.225	261.457	192.424	190.79	135.118	163.225	114.281	82.5705	183.265	153.376	160.524	194.572	174.914	177.812	150.567	171.131	193.574	101.524	101.848	129.38	143.601	134.94	140.73	121.672	125.753	164.482	382.7	343.167	223.415	152.423	184.574	237.483	161.092	157.516	119.005	223.742	247.308	210.764	185.133	170.235	155.337	235.505
NTH_HUMAN	0.892702	0.903233	0.882171	1.715	2.895	2.66	0.447257	0.928	0.687	2.751	1.297	1.635	3.071	0.277053	3.24025	0.000274	0.00025	0.501229	1.042	0.00027	0.788056	7.37	2.99011	5.63013	0.000346	0.348212	0.000326	0.409376	0.634	0.000416	0.867053	1.203	2.245	8.87	7.56	2.608	2.683	4.96	3.8	2.263	2.577	2.356	0.314193	1.323	0.831	0.000442	0.0963105	0.192179	0.000664
HEBP1_HUMAN	15.973	14.5427	17.4033	20.3873	16.3918	11.4514	36.7815	34.5136	33.4665	15.9383	13.8721	12.8345	10.2413	12.2311	12.0925	5.77041	5.49637	5.25989	18.3542	16.4903	15.2472	15.9344	11.5454	11.7207	21.6815	25.0996	20.5913	28.2028	29.2674	23.7274	26.2281	21.5881	24.2142	29.5483	13.9412	23.4552	19.6953	12.4005	17.6527	1.75504	4.84549	6.31358	38.7906	41.6013	37.9434	20.1987	23.428	26.6574	29.93
CP250_HUMAN	523.883	514.032	533.734	291.035	501.08	464.63	383.151	423.281	424.332	243.753	242.15	283.865	617.013	464.402	355.284	492.372	525.948	476.427	773.063	564.946	548.858	595.125	575.25	942.918	481.763	539.585	537.069	307.962	301.244	308.441	469.469	422.974	479.199	754.091	1262.89	679.133	462.651	613.692	247.353	408.782	284.43	228.68	390.129	376.46	392.237	741.86	717.482	693.104	377.934
SYMPK_HUMAN	62.7548	61.9112	63.5984	48.4318	49.6535	61.435	81.5785	78.8472	86.0108	46.031	50.0247	32.4014	82.2888	71.6822	46.0176	69.6635	64.8876	69.0881	69.7357	79.9927	74.6065	61.0325	53.6334	73.3351	53.5398	48.6653	55.1055	44.6751	35.7997	31.8216	33.6334	47.1457	33.734	118.192	124.641	94.3056	45.7222	67.9119	69.0241	56.6857	51.5888	70.3482	98.2273	95.4373	93.621	45.651	42.8895	40.1279	43.909
CPLX2_HUMAN	4.73633	4.5028	4.96985	3.69968	3.75506	4.21236	2.32883	1.78757	2.53329	6.08442	5.1633	6.73384	6.86158	4.17561	4.48302	2.57655	2.22363	2.51274	59.8	64.252	57.71	7.79068	9.51643	22.6213	0.888038	1.27606	0.894978	1.25088	1.21452	1.39204	1.24032	2.37058	3.32067	7.55236	0.69679	1.58941	6.89464	15.2741	10.4537	0.724888	0.26562	0.221896	1.98917	1.99213	2.03112	2.42698	2.1372	1.84742	1.35566
CTRO_HUMAN	173.696	181.838	165.554	86.2742	35.7527	51.6596	153.306	149.79	177.673	94.2883	146.698	141.807	62.2836	66.3633	81.5275	92.691	75.3552	46.2868	117.344	130.109	102.792	134.529	64.5789	110.573	28.0087	56.8631	48.6795	106.98	123.821	120.135	116.071	100.375	75.5716	18.1019	22.0378	142.466	118.625	47.0437	30.0525	88.6984	184.278	59.5089	178.986	185.559	185.512	145.478	128.025	110.572	126.747
CYTSB_HUMAN	166.86	166.504	167.217	180.331	83.2883	123.897	205.249	210.449	192.244	166.984	184.117	206.573	106.308	211.803	105.816	291.981	254.232	256.731	163.1	229.34	163.518	171.352	150.44	67.9568	77.3887	97.5209	72.7074	168.423	153.801	167.513	152.16	122.102	130.536	7.49019	25.1408	246.766	155.961	30.1597	68.5035	215.938	256.481	117.265	204.896	188.058	199.908	134.665	147.087	159.509	172.455
U520_HUMAN	540.82	553.317	528.323	460.212	614.349	610.043	487.021	515.973	495.215	393.025	390.979	399.988	807.239	621.953	447.755	749.541	698.668	707.177	686.253	708.873	701.825	648.318	771.235	944.559	374.54	424.525	386.485	541.547	487.898	467.075	340.337	407.175	377.133	891.627	902.771	681.546	437.938	658.81	635.922	777.179	559.882	943.808	638.996	635.216	606.23	473.588	424.884	376.18	495.739
MTOR_HUMAN	35.2206	33.3374	37.1039	43.5404	38.4971	32.8394	25.264	36.3489	29.8431	40.8816	30.9394	33.1038	44.0328	43.0062	43.1325	57.7817	54.8456	35.4734	33.5844	33.0101	33.9703	43.3614	32.2493	37.7218	13.9919	16.9182	16.5775	92.9153	86.9266	72.8862	48.6962	48.3057	35.9967	47.4363	54.4941	55.7813	9.97995	23.0026	9.10841	60.4787	43.4798	65.4526	61.2812	74.7046	66.0859	31.6065	30.4706	29.3346	58.718
F213A_HUMAN	17.2171	15.9802	18.454	12.296	17.616	18.3531	14.635	14.481	17.5829	6.54525	6.86024	11.2895	40.6223	34.987	19.175	20.418	13.8401	17.9802	45.134	39.609	37.464	17.9703	21.1502	19.0005	12.741	14.715	11.841	4.98013	3.95267	6.92942	11.1711	14.0181	12.3569	71.7001	84.5101	68.41	16.836	17.4932	24.2469	19.3504	7.09903	8.91095	21.414	18.968	18.9802	6.39066	5.73601	5.08136	16.3303
SFSWA_HUMAN	4.65181	4.39693	4.90668	26.3791	47.6882	51.1671	8.72226	9.12231	10.8955	28.2491	21.1601	22.6403	31.3293	16.1002	39.571	7.87514	7.63413	10.2405	8.99459	7.67627	6.83317	23.7503	23.9202	15.7434	2.88752	0.45756	1.98782	4.1315	4.58545	4.57042	11.8812	16.0975	16.4304	29.3403	37.1603	26.6742	31.8664	14.0372	0.643676	11.0406	21.5228	35.4433	18.2902	20.21	21.774	6.30866	5.90569	5.50272	6.46766
EXOS7_HUMAN	28.8626	28.3042	29.421	33.0911	52.4484	45.7493	36.0175	36.978	35.3625	40.5293	39.6001	43.0872	62.877	50.294	35.347	46.044	47.8511	50.712	42.997	50.715	50.142	49.1443	55.8255	72.1714	19.4147	17.2186	20.1915	38.5098	36.7624	35.8504	56.813	47.617	40.2681	60.6973	58.4202	58.792	49.437	71.0002	88.1668	56.1281	39.025	56.597	36.7156	37.9803	38.8042	23.7267	24.7761	25.8255	34.988
LIN7C_HUMAN	27.0307	26.8907	27.1707	51.3795	54.8908	82.9203	61.2355	54.9846	50.7605	43.8003	28.6572	34.4713	47.2008	63.7002	49.4203	159.17	161.64	147.32	106.42	78.107	101.88	68.3107	45.9415	5.77079	84.4203	80.7702	73.3703	50.7808	52.3904	46.2204	49.2881	38.3872	38.8651	58.5404	40.6102	39.7162	54.2433	50.9804	38.4147	41.2904	34.2207	60.5413	44.2696	39.5004	49.1564	32.1404	33.9684	35.7964	43.6717
FACE2_HUMAN	9.775	10.5	9.05	6.63	6.51	10.2	6.67	6.33	7.15	10.2	9.61	10.8	5.92	9.83	7.99	4.28	4.68	2.41	3.78	3.87	4.02	9.48	7.08	13.3	0.000173	1.07	0.000163	2.39	1.92	2.28	8.1	8.95	13	4.08	12	2	8.52	11.2	2.74	5.89	5.83	2.73	4.89	5.08	4.79	4.09	4.19	4.29	2.95
DDX46_HUMAN	312.809	343.227	282.391	409.487	583.787	607.439	234.869	292.983	302.729	416.81	375.459	390.321	491.928	473.606	426.465	366.684	364.899	413.872	369.132	400.945	380.959	349.778	337.827	406.452	312.077	164.464	162.301	245.262	241.28	247.007	387.892	452.617	375.181	516	609.155	411.615	441.407	558.911	249.043	702.33	518.821	797.578	429.372	412.344	424.564	232.744	240.066	247.388	301.678
UMPS_HUMAN	123.722	131.024	116.42	100.788	149.983	148.722	163.332	141.086	153.691	131.898	133.008	161.971	226.317	206.742	172.143	223.996	217.175	204.722	196.132	210.031	189.732	238.445	282.078	135.611	216.06	176.535	216.52	144.185	134.584	121.865	187.447	184.69	121.083	189.463	134.384	194.893	130.668	146.278	114.668	292.493	262.288	412.923	127.597	132.669	137.44	162.179	157.776	153.374	113.339
CCD13_HUMAN	17.186	17.71	16.662	17.8001	23.37	16.1001	22.68	26.17	22.85	107	99.612	70.9002	17.4003	10.7001	10.9003	74.11	57.62	19.88	45.161	57.632	1.57006	18.66	17.293	16.7001	5.40017	7.22021	10.1	14.33	12.12	19.23	22.58	21.1001	53.6001	6.37	17.7001	16.18	18.0001	38.4001	39.6009	14.96	15.7002	17.3003	28.7002	28.2001	26.4002	21.52	18.6	15.68	16.3003
HPIP_HUMAN	1.4255	1.383	1.468	1.32014	1.56021	1.67011	2.07026	1.65031	1.57026	0.726084	0.4525	0.388167	4.50026	0.730053	8.61025	1.057	0.160125	0.288229	0.897195	0.943135	1.742	0.276136	0.000216	0.000264	0.229173	1.13021	1.37	0.785	0.659224	0.82	2.60005	2.767	2.61011	1.81009	1.21008	0.746081	2.076	2.37008	4.92	0.866148	0.546164	0.964316	1.954	1.155	1.13019	1.428	1.17859	0.929179	0.846332
HCLS1_HUMAN	333.426	326.141	340.712	132.478	176.143	150.669	32.5612	35.4619	48.3586	378.616	386.975	441.643	345.147	355.975	414.234	33.3327	41.3236	44.6483	34.7161	57.928	46.5367	165.623	161.359	162.894	50.954	65.7775	74.5066	223.787	233.481	236.818	451.427	422.204	432.728	153.624	115.186	158.101	260.259	199.411	218.589	181.14	159.931	131.241	17.191	33.1418	39.7078	35.7017	36.4394	37.1771	56.5883
NAA10_HUMAN	60.5053	60.8205	60.1902	75.7521	63.9813	66.6434	62.2255	59.9743	56.7585	90.4501	76.9461	93.6322	50.4413	52.7551	88.1343	95.1903	77.4702	57.7277	78.4142	73.1861	73.1801	71.2807	79.8054	93.2308	50.5805	55.9714	57.0503	57.6748	60.5482	62.7524	74.7601	63.4102	38.2662	56.4916	54.7805	64.6062	57.9501	69.9645	73.3695	69.9106	121.303	87.2109	78.4674	65.6703	65.9004	45.1124	45.55	45.9875	56.635
PUM3_HUMAN	32.9996	31.4101	34.5891	45.4647	36.5951	39.8137	44.5995	42.6709	42.7148	14.989	17.3807	14.1435	64.5398	48.2093	41.2012	38.0913	39.0001	39.2375	64.0292	57.3421	57.6881	107.563	125.201	183.426	10.9202	13.2973	11.9491	7.92751	4.20212	4.81957	40.14	44.4005	51.7632	121.68	95.2324	64.4203	29.1185	27.8128	44.0845	43.8746	36.5888	66.0643	27.3514	27.2329	30.6756	22.7511	20.7918	18.8326	24.2097
UAP1L_HUMAN	26.1377	25.9242	26.3512	20.1433	29.1168	31.3603	6.55357	7.93693	9.47158	6.74717	8.29612	8.5025	33.3258	21.9938	15.0709	88.9303	92.7652	103.81	46.66	38.3627	26.7803	26.35	20.0308	25.6152	13.4486	14.653	6.47673	15.0096	18.8598	19.1115	11.8082	11.0325	11.8854	29.4604	35.5342	26.1201	45.8231	89.7202	112.79	20.0332	12.0562	13.0285	39.9756	41.8154	41.0816	29.5609	31.818	34.0752	8.81999
WASL_HUMAN	3.54847	3.51093	3.58601	2.83081	2.80975	3.11636	25.5103	34.8203	35.0203	4.77042	4.44504	5.2922	10.4961	5.14421	2.64916	19.4701	19.864	20.6472	8.0952	7.57613	8.94306	1.60648	0.97984	2.88166	25.0352	23.5454	38.2902	13.7094	13.9002	14.7604	0.483712	0.509884	2.04067	17.1635	15.6113	7.51332	1.95244	4.885	6.13578	4.43639	2.66286	4.61756	14.2602	25.399	23.4602	22.3504	25.0203	27.6902	25.6033
UBE2O_HUMAN	155.247	152.148	158.347	106.919	241.401	236.091	44.6683	46.1779	44.4649	92.4475	107.276	112.663	171.386	160.665	141.248	77.1094	78.0712	51.1489	187.132	157.62	163.26	481.032	386.117	309.53	42.5144	31.1659	70.428	54.1764	49.9755	49.9828	164.022	184.928	258.627	384.914	368.023	468.696	169.511	260.931	298.715	148.646	159.19	254.08	116.407	112.572	95.3557	65.6129	55.5282	45.4435	302.047
SPTN1_HUMAN	877.281	877.773	876.789	814.937	962.402	924.644	2570.31	2773.4	2810.56	1569.88	1525.27	1872.53	606.215	710.719	638.874	5662.69	5751.76	5621.45	4115.44	3843.53	3827.6	1004.14	1134.46	1247.7	4778.27	5040.21	4673.5	1248.19	1313.79	1318.34	1157.95	1034.17	1284.96	1854.65	1624	1391.09	2043.34	1696.62	2152.72	760.311	609.784	617.204	1562.17	1831.42	1782.53	1229.39	1271.6	1313.8	1727.53
GCN1_HUMAN	6141.34	8193.05	4089.62	7622.59	1705.61	649.099	12196	10192.5	8299.97	2925.35	3675.65	3587.29	1767.51	2297.07	2530.86	1909.89	3286.43	4580.7	1633.51	1680.88	1770.99	3569.16	2323.55	2145.2	4411.98	4337.91	5210.03	6300.51	5448.71	4999.77	2673.1	4257.62	2417.99	1564.82	1064.13	3589.4	2213.23	1467.61	335.966	2738.11	3820.3	2855.77	7150.93	6379.99	5121.68	13164.8	12333.1	11501.4	7876.73
WNT16_HUMAN	1.41	1.15	1.67	1.19	2.12	1.33	7.3	7.38	7.83	1.07	2.94	1.32	0.84	0.566	1	1.44	0.981	0.0456	4.46	4.78	6.01	0.372	0.28	0.288	0.000173	0.000212	0.029	4.06	4.8	4.56	0.77	1.1	3.66	6.73	8.6	2.97	1.05	3.38	3.51	4.92	1.96	1.51	6.53	6.42	6.47	4.19	3.59	2.99	7.97
RGS8_HUMAN	12.8532	14.6392	11.0672	12.828	17.87	16.927	11.2603	15.8823	15.7203	20.4731	15.1991	15.1079	19.3003	12.064	11.109	11.1483	9.57325	9.26069	11.6655	8.00427	10.8881	16.1511	10.0472	7.8654	2.90952	3.42564	3.29249	6.20075	7.30122	6.58042	9.8899	8.6971	10.9521	25.0801	25.8491	14.4381	18.984	32.703	33.0309	13.969	12.039	21.367	15.2252	14.1041	14.5412	9.80522	10.0972	10.3892	11.9033
FHOD1_HUMAN	16.1757	18.0365	14.3149	44.3418	90.0927	75.9903	28.0165	35.4336	38.7673	24.7104	33.3167	37.6168	121.971	94.828	65.3943	43.4638	55.8212	47.2824	90.329	57.5463	73.6271	25.3775	56.5659	45.8141	55.328	48.2761	39.8403	16.9656	23.6095	17.0525	46.2114	54.5023	57.4851	131.258	155.849	92.547	64.2437	99.0964	88.0565	90.4706	76.7867	113.35	41.3866	52.5231	47.4814	20.7002	20.8491	20.9981	24.4803
SYEP_HUMAN	637.414	636.947	637.88	748.886	797.55	956.842	937.379	853.331	926.614	413.043	489.227	492.573	1021.12	971.671	729.378	1127.73	1183.9	1124.9	786.029	873.868	934.839	973.058	1089.59	931.687	783.897	705.48	685.295	597.474	573.634	597.163	551.798	567.119	666.736	932.974	820.279	888.004	623.736	491.221	458.873	999.891	936.728	1092.91	1243.49	1264.63	1280.44	519.332	541.206	563.08	592.79
SP16H_HUMAN	1152.71	1185.83	1119.59	942.211	572.48	818.194	1395.27	1404.73	1428.63	1318.76	988.502	1051.38	833.977	984.494	725.361	1245.89	1330.49	1135.13	760.876	866.334	815.11	916.642	999.758	836.016	359.945	418.467	340.611	682.208	659.333	681.377	523.406	580.895	548.583	722.923	641.028	1139.27	932.175	404.377	395.037	849.346	1088.99	780.27	1376.21	1371.67	1203.13	1431.25	1364.1	1296.94	1037.71
DNHD1_HUMAN	8.99	6.08	11.9	7.17	23.5	22.3	11.9	8.55	8.56	35.9	32.7	39.9	40.7	16.4	3.32	8.2	7.55	6.17	15.1	28.2	9.22	24.8	17.1	18.8	0.921	3.15	3.18	8.74	9.61	6.46	14.8	15.3	18.3	8.37	23	20.6	34.3	36.3	0.000946	15	10.5	15.9	10.6	11.7	11.1	16.8	15.7	14.6	15.1
BCCIP_HUMAN	114.431	113.317	115.546	143.803	136.567	171.315	164.652	153.32	143.718	170.95	166.557	171.373	142.184	138.794	126.775	148.807	170.488	167.246	168.246	189.007	181.191	114.461	98.3208	72.8908	107.743	103.036	122.134	115.365	107.738	151.031	146.658	130.291	98.9622	176.799	148.99	141.507	161.892	126.982	200.503	131.515	177.741	120.293	270.155	242.423	266.036	167.512	164.355	161.198	154.827
STX11_HUMAN	24.8406	25.181	24.5002	28.427	64.343	73.6001	67.8003	19.3003	16.7003	43.692	37.3001	41.3002	41.72	92.499	35.608	15.8887	21.32	17.707	47.89	66.95	59.6	41.116	67.055	43.95	13.94	11.999	13.024	74.9004	73.9002	109	21.048	23.227	19.687	25.43	14.775	42.639	19.365	0.0001524	0.001892	50.717	19.184	42.07	62.9002	16.9001	17.8002	4.14022	5.9202	7.70018	47.6003
TTC37_HUMAN	27.3843	28.4732	26.2953	25.0379	52.8288	46.7899	32.7693	48.4013	47.3465	21.483	19.1444	20.0181	41.8216	35.1639	29.7592	49.6953	54.103	49.9242	37.87	38.2361	42.4561	15.1913	16.0108	53.6071	15.563	16.2907	17.68	40.6497	14.5584	39.1262	30.4352	39.0174	44.5916	42.0074	39.7254	26.3332	27.4351	65.0546	107.838	33.9287	25.5803	29.9576	18.591	16.5432	18.9914	33.1399	31.5545	29.9691	32.0333
HNRLL_HUMAN	122.152	116.654	127.651	140.378	97.6196	121.754	84.0418	111.945	113.463	172.26	156.094	155.76	186.887	107.074	71.0198	136.578	128.839	142.991	111.187	139.616	110.931	66.7905	65.8313	87.1807	105.319	107.843	28.1808	83.1529	79.5582	88.9363	71.4712	61.4734	77.7354	123.72	84.4067	82.7472	120.374	153.211	189.418	144.313	150.651	176.445	139.846	155.861	143.065	91.3301	105.735	120.14	87.0427
LIMS3_HUMAN	0.000202	0.000233	0.000171	0.000135	0.000212	0.000112	0.484	0.679	0.663	8.36e-05	6.04e-05	0.000167	0.000263	0.294	0.000254	1.33	1.18	0.906	1.78	1.6	1.64	0.000136	0.000108	0.000132	1.09	1.19	1.72	1.19	1.31	1.08	5.3e-05	9.67e-05	0.000111	13.8	7.28	2.99	0.000136	7.62e-05	0.000946	0.000148	0.000164	0.000316	0.000193	0.105	0.113	0.605	1.1175	1.63	2.04
ACE_HUMAN	8.05032	7.29047	8.81017	6.73027	22.4802	14.4201	10.9713	8.53931	9.47826	8.03508	8.63006	10.9702	18.1503	11.0001	8.61025	15.9501	15.2829	11.188	18.948	17.34	15.58	5.59027	17.4401	15.0001	12.7202	9.58021	10.7002	7.61238	6.53922	7.08021	6.56505	5.60019	5.91022	8.085	17.063	9.86	10.2031	10.0901	0.002838	9.2903	12.6632	12.675	10.1002	9.95015	8.78019	12.2602	11.8752	11.4902	6.49033
DNJC3_HUMAN	315.312	313.423	317.2	165.61	233.143	158.192	96.3316	118.677	100.085	155.762	143.063	165.425	194.433	148.072	156.29	353.883	295.545	318.29	245.965	250.499	238.336	172.541	169.869	144.921	81.0789	82.1803	75.2426	116.074	103.566	107.647	201.638	197.673	208.621	82.182	102.843	116.641	159.783	165.431	120.404	157.077	138.867	155.155	76.3399	72.7678	70.9286	113.232	122.84	132.449	147.709
GDF15_HUMAN	96.5308	91.8305	101.231	210.609	69.7204	82.6201	68.93	85.521	81.852	230	259	219.195	0.644526	243.12	212.026	149.1	135.94	148.648	87.42	117.68	102.82	143.69	67.2002	4.48326	30.4022	26.8512	34.262	89.2208	84.9584	83.3006	191	228.817	150.31	3.92027	254.33	200.82	118	1.07023	0.252838	221.59	157.844	0.001264	103.821	107.553	117.795	54.1892	56.4831	58.777	68.301
NOP14_HUMAN	23.2832	23.1181	23.4483	39.2435	40.6143	36.6618	16.1518	24.3623	19.11	23.4803	22.4822	23.5315	28.5299	49.3225	38.5695	56.1004	53.3449	34.6271	56.41	44.1534	60.1482	56.7273	55.6225	66.6112	170.473	71.7499	96.1331	24.895	26.1202	20.8606	21.1488	27.2083	21.9406	42.2825	32.3396	50.6132	17.1977	26.3597	12.4742	66.2845	36.5813	59.9659	43.621	42.4523	27.3278	15.1396	34.8926	54.6456	30.4563
HUWE1_HUMAN	670.778	720.865	620.692	211.529	232.521	236.705	262.907	285.561	300.36	264.813	235.664	255.506	404.618	306.777	211.486	235.03	372.484	460.515	337.496	245.986	235.767	305.14	417.455	344.128	216.429	225.239	178.526	248.308	297.83	238.905	221.801	263.826	235.443	651	527.504	397.875	265.579	352.656	307.799	338.486	294.479	421.719	231.946	239.053	238.696	429.759	438.82	447.881	295.897
CISY_HUMAN	248.186	252.107	244.265	345.453	286.502	351.98	254.137	259.665	272.118	156.162	158.908	207.468	434.895	356.752	220.431	377.283	363.178	282.771	394.105	492.609	480.381	398.288	395.587	428.984	151.555	133.257	132.354	304.994	302.539	279.499	139.245	143.976	127.668	418.556	427.741	420.332	102.278	128.013	174.521	264.287	275.731	232.358	259.099	249.272	260.922	286.863	265.408	243.953	386.795
PTN23_HUMAN	18.1209	18.6175	17.6243	20.2221	16.4133	20.2364	15.6115	17.5529	15.5368	19.185	16.1821	16.3217	36.7661	23.0881	29.8323	32.4463	34.6602	29.1727	24.31	24.6615	23.0362	21.1048	32.6875	50.3419	18.1027	12.7693	13.2965	10.9369	11.2831	8.47804	9.89626	15.7333	9.91067	32.7977	38.4175	19.6842	12.8333	23.2826	19.7614	16.4003	17.6915	18.9252	30.6014	34.362	35.9162	14.6478	12.3768	10.1057	10.4237
P85B_HUMAN	8.9794	1.68547	16.2733	31.5574	9.32914	46.3646	20.7265	18.9429	17.7908	41.92	34.5861	38.5662	41.5012	88.2571	61.2652	401.23	386.527	379.256	132.022	168.298	116.206	2.99454	3.46243	5.9704	12.095	12.311	11.068	16.2601	17.1826	16.2093	5.28185	6.13719	5.02322	1.39055	2.70939	3.35049	6.257	4.23423	6.02084	2.4573	1.82049	9.95763	553.084	371.836	360.852	15.9921	12.0641	8.136	16.659
KIF2A_HUMAN	57.0287	56.8361	57.2213	58.6684	86.5371	81.5008	60.229	80.7696	72.6133	79.3282	73.2952	83.5575	83.4426	66.8752	62.4245	101.704	111.502	113.506	49.018	49.3474	76.1632	61.097	44.689	15.5365	59.964	60.8483	55.2211	60.6403	50.5963	75.1335	49.7492	51.8933	57.8073	91.0814	116.41	89.7263	48.0728	87.0156	98.3684	152.722	98.2183	147.505	76.0018	71.7126	77.3677	91.0793	81.7608	72.4423	80.1743
FAS_HUMAN	1880.51	1847.74	1913.27	1912.99	1858.4	1683.33	1805.49	1958.36	1951.62	902.508	1073.99	988.557	2562.08	2488.4	1472.38	6914.59	6656.88	6196.46	3313.72	3462.43	3310.16	2129.52	2456.56	2603.16	1298.66	1735.76	2571.82	1464.11	1425.28	1380.7	1243.96	1288.18	1010.05	2627.21	2192.62	2323.97	1330.56	1597.12	1284.25	2268.19	2230.82	2030.53	2289.26	2376.35	2415.29	989.46	1012.56	1035.66	2303.94
AP4A_HUMAN	36.8013	34.8554	38.7472	61.0921	53.5532	77.0522	28.2808	20.3716	18.5868	39.2501	35.2991	35.595	76.9763	46.553	49.4633	17.7285	16.9114	14.9629	22.0236	21.6724	19.211	40.4013	39.1852	46.0704	31.6503	25.9415	24.6943	51.7118	48.4684	50.0312	41.7055	40.348	51.304	34.7363	73.4421	43.9941	60.1211	89.4962	80.9538	39.583	72.35	48.9156	51.6874	42.898	42.6412	39.0342	26.5896	14.1451	16.6753
RS25_HUMAN	212.156	224.081	200.232	598.7	610.8	588.8	573.3	539.6	484.2	723.1	952.2	686.4	617.12	634.5	790.3	363.6	389	426.4	290.33	427.63	366.21	126.09	54.4802	46.4705	196.22	177.25	217.2	487.7	548.6	551.4	367.6	395.4	247.3	91.9702	121.5	276.71	659.3	496	183.005	434.9	607.5	347.8	608.1	611.3	585.9	477.3	440.25	403.2	376.2
CC88B_HUMAN	48.6468	45.4667	51.8268	64.2014	67.2161	80.473	31.6578	37.6549	38.6345	50.3043	49.9312	41.1397	84.2331	88.4432	66.391	42.4804	42.1894	35.0618	65.8354	69.3149	59.0174	75.1212	121.941	172.468	57.0596	63.9157	51.9383	29.9318	24.9217	35.9908	58.3282	71.3973	99.0516	45.8611	68.6309	74.6036	46.7496	62.079	67.2162	63.5965	66.274	96.3285	43.3925	56.166	46.6735	42.8254	32.1039	21.3823	28.863
RL32_HUMAN	201.606	187.268	215.944	439.939	527.542	513.516	299.3	310.808	318.27	443.99	482.64	474.14	274.831	435.415	502.089	479.274	356.257	327.362	509.253	391.114	411.197	104.64	71.0752	35.1827	182.334	169.779	209.824	309.43	304.77	369.83	411.65	391.578	322.005	225.64	184.65	307.343	460.748	250.34	264.883	470.39	491.67	383.18	357.32	360.81	387.141	203.811	220.076	236.34	237.893
PRKDC_HUMAN	2655.5	2710.17	2600.82	1208.45	1035.92	1101.33	1464.08	1437.47	1345.03	899.303	842.695	891.859	1761.14	1610.27	1204.41	1580.32	1642.28	1636.61	1502.71	1466.19	1532.19	2248.04	2202.32	1956.85	736.452	829.749	622.34	1022.41	921.665	987.872	684.253	844.971	1534.5	3473.27	2917.77	3406.18	887.113	698.205	449.693	1189.85	1256.23	1559.86	1259.19	1360.36	1286.13	1004.12	1049	1093.87	1430.57
AIFM1_HUMAN	152.507	148.266	156.747	186.348	297.702	273.602	95.3118	99.8136	96.0718	216.645	195.943	211.383	328.129	282.098	205.203	180.16	176.316	155.198	299.072	221.314	250.96	223.928	256.497	319.763	214.375	234.991	206.548	118.64	113.749	84.4387	150.507	150.657	218.705	295.261	281.636	194.572	354.435	323.14	530.444	374.319	244.833	341.874	112.595	120.155	117.662	141.956	141.011	140.067	74.7977
IF4G1_HUMAN	483.919	603.072	364.765	343.951	511.482	512.124	341.509	337.33	336.011	220.829	243.891	210.187	625.458	617.298	438.236	876.145	829.776	865.053	654.604	638.976	651.879	710.899	759.049	732.362	575.273	578.841	550.517	666.499	578.494	609.664	305.224	356.434	246.191	833.024	696.304	793.799	384.952	367.091	316.014	510.325	438.718	486.887	644.679	637.439	666.827	445.439	444.337	443.235	803.051
2A5G_HUMAN	16.928	16.6092	17.2467	10.9364	7.95842	9.47834	16.143	19.295	18.126	12.381	10.873	10.8725	7.07979	7.25495	4.74345	6.50714	6.96352	8.65013	4.67359	5.99814	11.2244	8.42427	7.54843	2.22766	13.5093	16.2544	14.6369	11.712	12.297	13.565	5.79781	8.1474	6.45722	17.4986	18.7111	11.5901	13.9491	14.3442	17.6249	14.543	5.11316	13.2716	24.489	23.66	27.41	16.16	17.1875	18.215	22.309
LRP1_HUMAN	71.2815	61.0129	81.5502	82.2605	180.66	153.645	79.3921	85.6287	87.2671	73.4998	73.6724	74.5957	39.7874	100.224	104.846	122.993	141.902	158.049	137.539	117.187	121.209	124.528	120.183	72.032	70.1585	60.1016	64.4343	67.0604	71.1524	49.7547	93.2996	82.215	118.822	133.051	93.5611	98.0648	79.1885	90.5613	26.747	151.782	127.947	114.239	105.638	120.942	118.681	48.7661	47.9939	47.2217	67.9631
BMP3_HUMAN	0.0915855	0.183	0.000171	0.207	0.694	0.644	0.000257	0.000313	0.0207	0.0921	6.04e-05	0.0581	0.399	0.273	0.19	0.000137	0.000125	0.000229	0.0741	0.0515	0.0368	0.15	0.469	0.931	0.000173	0.000212	0.000163	0.000376	0.000224	0.000208	5.3e-05	0.2	0.156	0.109	0.141	0.0511	0.241	0.329	0.884	0.54	0.408	0.000316	0.000193	0.000146	0.0497	0.000221	0.0002	0.000179	0.000332
PERQ2_HUMAN	316.13	297.84	334.42	243.033	288.653	397.055	127.586	127.152	132.764	282.711	284.154	285.301	320.712	301.227	299.64	152.019	159.859	144.876	289.247	253.637	256.964	391.039	510.244	254.467	272.277	264.716	261.205	119.991	124.256	120.432	374.823	355.026	447.343	690.38	553.073	459.82	543.857	142.696	63.0723	282.411	224.478	330.705	156.02	153.592	156.244	570.961	572.61	574.259	122.919
AKIB1_HUMAN	0.110054	0.135466	0.084642	0.01107	0.403212	3.42511	2.17726	3.398	3.125	0.184167	0.0808208	0.083834	0.199526	0.0690058	0.078708	0.121337	0.367125	0.150458	0.312195	0.418135	0.277056	0.047172	0.104216	0.809264	1.541	2.012	1.148	0.456752	0.544448	0.411416	0.177153	0.0644934	0.091522	0.366091	0.512178	0.169581	0.175272	0.962076	1.01189	0.349148	0.230364	0.269632	0.229386	0.194292	0.384372	0.491421	0.48285	0.474279	0.239664
ECHB_HUMAN	480.295	470.88	489.709	282.737	203.136	222.238	174.835	190.298	195.126	179.968	182.601	181.245	218.407	238.288	315.842	131.444	121.325	108.673	441.08	499.66	512.802	298.322	305.973	290.466	145.286	181.014	132.62	196.637	218.271	194.307	210.341	211.441	296.358	286.25	222.948	272.612	154.708	112.871	84.1182	198.21	251.567	144.083	260.481	239.22	240.414	134.194	123.714	113.234	177.455
RHG29_HUMAN	78.4692	41.1461	115.792	61.6139	302.014	281.153	155.262	106.979	100.856	212.017	211.404	227.67	255.577	190.295	172.333	204.094	227.364	241.661	104.355	63.32	132.315	140.742	192.907	90.6205	40.537	48.3386	114.509	140.205	257.11	151.446	158.458	63.8486	149.873	81.4735	75.5826	68.5296	154.879	116.28	8.1953	218.727	139.441	75.0946	54.3385	57.704	55.3947	133.68	89.943	46.2064	29.359
MYO1D_HUMAN	29.1456	27.8433	30.4479	28.8472	30.0637	30.6992	275.301	480.446	333.317	34.5508	42.6815	29.1443	42.8543	45.1409	36.7832	108.867	130.362	102.807	74.9296	150.233	101.372	38.7075	50.0631	24.6618	63.2164	70.7967	49.9503	264.934	129.774	171.656	86.8385	102.806	22.3232	72.3809	59.8819	132.85	47.3981	42.537	86.7323	47.1059	35.2202	65.7525	141.576	284.85	197.907	256.827	229.941	203.055	390.983
TBB6_HUMAN	1156.09	1158.86	1153.32	971.079	1230.33	1321.06	298.093	298.493	289.863	1007.38	1024.31	1055.86	872.807	1068.65	1151.15	227.276	196.124	173.387	343.934	329.574	326.69	1287.96	1725.16	1677.62	153.654	148.787	151.963	635.438	607.139	585.985	1151.52	1212.57	1204.57	977.477	860.506	1353.23	1076.23	579.277	98.9648	1306	1108.23	1338.99	767.634	775.443	784.051	1242.65	1168.73	1094.81	1025.79
DPYL1_HUMAN	2.24323	2.8681	1.61837	0.67835	0.23682	0.17112	4.35431	1.64344	2.69432	2.41092	0.477604	3.58734	0.194893	2.89342	0.783686	5.81123	4.00012	5.08683	5.58456	4.70922	5.9685	9.75782	21.5618	27.3013	2.63356	2.87448	3.0885	7.31414	9.27246	10.4721	0.90553	1.27887	1.574	2.301	0.0009372	7.48873	1.17536	5.01076	0.011352	4.48794	3.41238	28.8085	56.7302	47.6723	57.2094	27.0012	23.1537	19.3061	13.8113
P5CS_HUMAN	371.591	367.45	375.733	353.145	464.011	502.155	385.9	373.923	369.907	424.39	384.483	388.755	557.945	490.583	420.151	459.297	445.647	460.449	1220.22	1296.88	1308.51	389.966	538.16	562.716	387.496	432.664	366.673	234.948	274.823	248.457	431.536	439.697	387.375	562.371	437.491	395.909	526.723	649.672	747.572	894.429	763.416	1110.64	563.058	566.053	571.718	479.109	464.22	449.33	260.303
MIC60_HUMAN	379.052	384.957	373.147	355.086	357.753	374.204	166.076	157.686	192.669	559.547	432.129	454.18	478.759	306.34	350.35	191.343	162.798	173.763	220.373	221.873	250.566	807.152	907.866	863.364	161.41	149.321	163.728	140.678	163.387	163.719	220.673	288.909	292.778	785.015	781.667	714.035	324.635	335.572	304.661	588.666	500.334	812.812	231.95	222.402	219.398	129.804	120.004	110.205	191.202
CTNB1_HUMAN	82.6744	48.0083	117.341	180.723	108.191	87.2334	138.921	189.544	188.767	130.796	37.8408	52.1271	87.4733	200.994	220.354	186.597	170.034	171.689	547.24	503.765	484.93	56.406	41.8137	74.9821	174.624	173.17	157.982	130.57	118.477	89.1814	128.933	130.004	80.0484	56.7516	76.8956	194.565	264.121	96.4202	96.8115	225.9	112.764	101.365	332.335	358.134	352.957	125.065	126.276	127.487	80.779
TRM2A_HUMAN	17.8569	20.8052	14.9087	21.1263	22.4565	19.8098	15.1895	17.8593	18.0355	20.1493	17.3152	16.5625	44.5943	29.283	24.3797	32.7511	29.9641	29.8705	9.36918	13.4055	11.4158	134.382	145.97	64.6508	9.25487	9.57906	9.83598	13.0285	15.8534	14.1268	18.5552	15.8161	22.4941	35.2744	26.7615	27.9052	17.8784	31.8155	43.9485	33.4884	38.9492	51.9409	27.4966	30.9043	30.2714	5.00677	5.03401	5.06125	9.76133
PGM2_HUMAN	269.566	266.761	272.372	221.908	186.86	249.669	98.5665	97.9529	102.085	131.445	127.4	136.457	362.372	274.296	211.063	177.136	163.212	163.865	150.081	157.84	147.222	352.371	286.056	462.087	79.3252	77.7913	86.3465	78.2163	72.4705	76.4052	201.929	210.585	205.857	294.564	258.838	173.887	216.467	183.78	181.623	118.182	111.122	78.6328	192.262	208.663	214.257	189.568	197.505	205.443	109.589
TRI44_HUMAN	16.4351	17.48	15.3902	11.3801	16.428	20.534	22.159	19.144	33.31	11.279	15.884	8.527	27.774	7.00005	17.2889	20.96	23.91	23.8	31.205	41.4	30.617	46.5401	42.421	52.5003	29.877	33.131	38.299	13.5858	13.8702	14.5002	15.4901	15.4601	21.72	13.039	9.27	14.396	9.616	4.96008	3.42095	40.8501	11.5702	20.9903	12.4802	7.392	7.062	31.983	24.6285	17.274	17.26
WRN_HUMAN	20.0206	17.7907	22.2505	21.1791	11.7606	8.70482	16.3015	21.4026	22.9305	28.8702	27.7911	25.5243	27.3273	16.2401	32.8501	33.5943	34.2413	37.5505	30.6006	35.5904	38.7302	51.5304	53.8242	71.6904	17.6053	16.5794	15.9805	23.4898	21.8054	22.2874	15.0011	10.6082	5.23522	28.8711	28.5471	32.261	18.1261	15.9303	14.6428	29.3346	47.9602	38.1483	20.9954	17.5243	19.7214	18.0922	16.9414	15.7905	24.431
NDUB5_HUMAN	44.995	46.14	43.85	0.71327	3.24021	3.58011	16.3005	20.3006	23.1005	0.576084	1.258	23.7042	0.000789	9.343	1.81525	32.6311	35.5671	32.2502	0.10639	0.000405	0.0001668	26.46	13.4201	29.2001	0.000519	0.298424	0.000489	16.0008	16.2004	14.1004	1.932	1.4751	2.246	26.24	22.86	41.72	11.809	3.49015	0.002838	8.66	20.801	4.238	20.4462	21.3681	19.2262	19.0004	17.7004	16.4004	17.0007
RAI14_HUMAN	68.4661	59.7223	77.2099	84.988	129.763	144.398	108.5	98.8886	95.2233	99.0406	81.9725	110.883	196.876	152.292	83.7191	81.5892	103.244	111.192	93.7141	105.912	101.445	131.772	126.015	112.2	125.858	147.965	126.208	53.3586	53.295	39.4939	66.0908	84.9699	50.6122	34.9321	101.978	124.411	86.4396	37.2658	2.49743	98.0779	91.2008	59.1124	44.9542	60.4775	54.9317	71.1048	73.3884	75.6721	81.2275
ABCF1_HUMAN	219.421	205.137	233.705	205.954	200.255	240.25	120.308	118.414	121.319	146.932	126.84	109.495	283.637	250.92	173.666	275.467	245.318	268.617	197.699	192.387	204.113	240.68	265.08	339.263	144.073	147.878	98.9165	110.134	99.8206	105.778	170.083	206.255	218.166	380.84	366.193	235.021	167.959	195.103	187.815	302.272	262.419	375.504	173.693	176.291	180.648	139.811	153.788	167.765	82.274
LSM5_HUMAN	10.075	10.73	9.42	7.44	7.229	5.705	8.189	7.046	6.834	12.08	10.614	8.21	4.412	3.356	4.38	8.458	8.994	11.87	5.308	4.687	4.59	4.072	3.033	7.62	5.322	7.871	7.015	10	11.75	9.65	5.166	6.641	5.6	7.44	5.627	7.14	7.411	14.19	28.99	7.052	3.419	5.765	7.442	6.845	6.53	5.563	6.02	6.477	7.741
THIM_HUMAN	179.669	175.604	183.733	21.7927	32.2068	33.7091	201.812	214.003	230.671	132.992	112.448	130.631	87.8257	93.8839	80.9511	140.683	129.805	103.729	301.645	273.409	299.38	13.0594	11.0922	17.5734	498.487	522.844	499.072	5.07128	6.631	7.58982	243.525	251.631	315.347	265.517	223.908	204.02	150.778	166.078	170.005	56.0077	42.0866	73.7673	33.36	36.1558	32.2436	74.4237	69.978	65.5323	80.3914
LUZP1_HUMAN	476.707	75.2845	878.13	1191.23	164.145	273.974	276.839	63.3343	63.2658	955.686	780.724	718.966	225.521	284.135	170.813	330.195	358.987	315.648	126.084	147.015	147.788	119.712	179.975	88.8493	238.004	275.25	241.835	297.66	226.479	231.469	674.54	119.154	202.761	137.607	150.72	592.868	382.578	96.6589	51.5518	174.335	599.84	178.958	42.0441	51.1397	107.078	79.7681	58.4223	37.0765	80.447
PSA2_HUMAN	237.363	232.993	241.733	215.643	190.395	182.739	221.179	208.616	215.46	257.179	201.79	227.307	189.655	238.756	210.289	212.078	179.202	175.386	204.013	188.951	201.391	287.237	233.857	132.434	112.632	126.933	153.82	194.298	206.513	216.769	190.575	188.574	184.262	190.536	198.957	215.048	289.148	305.172	436.636	173.204	188.293	113.105	180.763	169.817	183.519	241.486	235.283	229.08	168.934
GGA1_HUMAN	28.3289	27.4915	29.1663	27.551	27.854	25.739	18.1795	18.2263	18.4283	25.9471	21.41	22.3912	24.443	26.357	13.4352	29.8041	29.436	27.599	13.513	21.588	17.4481	18.7904	12.8941	24.8194	12.8672	12.0922	14.8882	12.1318	13.5845	14.6764	27.279	24.7901	26.2887	20.7423	37.117	20.7832	22.3471	42.8531	12.4838	29.705	22.1412	14.8446	30.0032	27.793	23.143	15.2601	15.8793	16.4985	16.8597
P66B_HUMAN	126.263	124.175	128.351	127.922	139.732	169.3	39.5068	29.8034	30.1273	110.218	99.7881	104.632	130.417	131.229	130.017	49.1753	34.2495	40.1739	22.8282	15.1099	23.4382	85.5067	84.5108	199.423	17.009	17.3185	15.737	33.8875	22.0603	29.195	85.7851	82.5912	79.8272	178.209	121.966	97.3267	110.593	84.9305	54.4604	168.24	102.535	95.8309	29.422	25.5739	37.6897	19.1253	19.6758	20.2263	105.677
ATP23_HUMAN	22.9546	18.279	27.6302	11.126	57.084	82.558	0.556257	21.6983	23.9193	3.411	37.6801	4.034	29.536	25.308	18.7103	2.19414	32.9531	33.8102	70.1002	33.2965	64.2001	32.8001	24.2001	26.7001	43.714	37.9002	41.008	2.86938	2.95122	28.0302	23.5601	23.4701	23.5401	0.241182	11.4501	21.5701	20.6001	26.0201	0.002838	26.133	8.55016	32.801	39.2102	36.1401	3.10219	22.369	21.6746	20.9802	30.4303
CY1_HUMAN	170.616	168.564	172.669	237.834	174.46	205.978	138.898	138.735	153.415	122.947	106.479	107.001	149.9	158.767	174.911	126.669	133.012	127.337	194.749	215.038	213.658	124.228	133.956	106.983	39.4261	54.2781	53.8535	98.2695	93.6641	111.25	75.0483	88.2214	153.375	164.971	153.632	259.93	71.9049	68.5271	60.5661	65.5997	63.9158	62.1947	99.7806	85.0123	75.9046	95.1572	89.1872	83.2173	86.2205
THUM3_HUMAN	24.5902	23.9202	25.2602	14.0111	14.0604	14.6122	28.517	26.648	25.566	19.528	21.055	21.673	13.6635	22.364	18.373	68.2	56.5	62.43	19.251	17.5364	17.6291	22.0081	30.6562	32.4703	20.0673	17.024	14.8333	21.897	20.305	17.4102	12.1371	12.1401	13.5801	7.24036	10.7712	11.7002	19.0201	11.8103	11.8147	15.7661	12.4553	11.2009	47.06	48.71	43.84	10.9652	12.2372	13.5092	32.645
RB3GP_HUMAN	59.0375	61.2065	56.8685	40.5787	50.6376	63.2547	43.6793	49.1076	49.7383	31.5218	34.8412	34.1145	61.3026	57.524	37.3758	74.4864	67.6723	64.2179	77.2046	64.0917	80.5072	54.5983	64.3111	54.6788	87.8297	92.869	87.2723	25.1229	14.0117	20.6267	37.2428	29.6945	38.9844	53.6938	42.0519	71.4733	30.6338	39.9158	24.5873	64.8236	68.4555	100.861	53.899	47.2006	43.1509	69.7622	68.2065	66.6508	77.5023
SPB1_HUMAN	1004.73	967.754	1041.71	249.825	416.816	360.82	1368.32	1361.17	1413.88	1352.54	1308.74	1438.71	167.338	145.467	130.344	1375.01	1300.65	1407.45	341.835	367.755	344.585	178.938	205.146	226.514	6809.35	6578.5	6429.25	4643.84	4945.07	5347.83	125.518	122.074	125.669	2024.16	2177.85	1656.11	134.439	119.786	141.526	317.322	223.958	431.286	993.952	1067.42	1118.16	709.845	681.02	652.196	4706.12
HYOU1_HUMAN	526.158	528.593	523.723	1127.81	1330.35	1469.11	444.493	437.122	420.006	568.46	560.459	608.233	1805.29	1482.1	1412.59	755.799	798.572	802.449	1396.59	1398.76	1293.3	771.979	1000.34	1044	497.676	491.743	502.517	560.376	552.345	522.96	462.821	467.866	390.284	881.757	922.476	841.942	880.336	1128.12	1294.86	925.358	796.89	1293.5	607.188	590.99	622.004	344.852	350.754	356.657	367.167
STK24_HUMAN	92.7756	88.1669	97.3843	116.758	150.873	151.754	56.9717	56.8286	55.8599	170.089	162.933	163.055	187.931	172.649	158.11	149.077	143.8	151.2	73.5664	71.4903	71.9541	68.5024	70.2848	86.008	32.3703	27.1216	26.5795	97.3444	96.7182	102.852	110.849	113.749	100.584	134.645	112.876	83.3431	137.66	145.111	193.965	172.934	141.272	221.974	53.0964	53.8391	54.9002	59.3684	57.3879	55.4074	111.786
STK26_HUMAN	240.093	234.902	245.284	258.022	261.311	262.901	157.303	148.734	140.046	309.447	270.595	308.096	207.14	273.46	277.102	203.116	195.558	160.749	132.74	144.083	159.883	337.91	374.603	287.03	117.034	114.682	92.7105	149.908	143.861	137.265	318.651	279.251	249.501	109.687	219.92	206.803	296.08	115.384	58.0195	285.221	272.331	261.281	205.467	185.945	175.462	112.452	122.156	131.86	170.734
LYN_HUMAN	39.6732	41.3612	37.9852	16.6468	58.9093	58.1424	4.9206	13.4263	25.0376	91.855	85.687	102.779	59.3511	63.1642	57.7898	6.89851	5.43537	5.39779	16.1818	19.0214	19.0197	45.1632	47.5326	81.1571	7.14798	3.05941	5.76863	4.95451	9.38246	8.67468	50.3411	55.3952	45.3114	86.9865	82.2826	46.5353	80.1781	61.5793	76.1866	26.2077	17.7928	73.9309	4.4569	6.76904	12.7242	5.92645	7.0303	8.13415	9.61799
AP2A_HUMAN	161.068	157.566	164.57	208.607	232.55	283.486	178.332	160.036	165.534	291.152	336.251	383.026	234.645	269.255	239.03	220.101	181.227	185.018	106.152	99.7292	97.1478	264.835	261.754	283.428	69.9797	70.8208	61.2967	107.351	114.659	120.093	255.552	220.852	214.25	213.458	144.03	201.474	235.273	322.829	302.214	331.022	227.342	428.982	197.439	182.757	186.404	125.118	112.174	99.23	200.677
NDUS3_HUMAN	82.6375	76.42	88.855	116.337	154.721	206.63	41.252	45.719	42.5903	64.971	56.0071	63.843	300.215	147.308	114.82	87.0328	82.977	83.422	116.125	118.84	124.244	89.6324	100.857	119.425	43.5003	43.7286	47.7032	64.3778	69.1682	64.137	55.7811	77.6291	82.6361	126.681	130.924	83.7342	99.6731	197.2	310.533	162.029	98.139	189.701	64.4142	78.986	80.993	34.6648	35.7584	36.852	46.1303
SMG8_HUMAN	137.806	141.297	134.315	82.6305	9.63442	21.8922	186.11	164.998	185.054	180.223	213.17	129.775	14.5308	60.0701	88.848	189.286	181.225	204.649	214.238	168.68	199.416	296.379	395.227	11.0854	54.8625	59.2396	58.4843	137.57	142.799	137.192	75.6593	93.6344	153.651	26.0403	15.8512	216.29	109.337	20.3474	15.6937	166.959	98.4107	10.9476	214.001	195.286	203.865	160.516	156.616	152.716	147.658
SATB2_HUMAN	18.6996	20.231	17.1683	17.5631	23.9008	22.8462	2.58783	3.96344	16.2197	46.9725	55.2204	53.681	17.4944	18.797	12.2565	29.2876	18.8843	28.9756	4.51187	19.2421	19.2874	4.30609	6.67584	17.1088	11.3412	5.95233	7.94737	4.13238	4.28202	5.34266	17.978	20.3265	15.8798	25.5597	26.2956	16.9074	22.014	30.1525	55.6976	51.864	34.386	51.0116	4.78404	6.93088	12.1399	3.80805	5.02165	6.23525	3.85332
TRMB_HUMAN	12.9733	11.1955	14.7512	12.8079	25.1224	26.0302	13.0305	23.4306	19.8905	5.09125	4.32218	5.1735	29.7203	18.3301	10.0625	26.6901	22.3163	22.6354	37.6202	40.045	39.03	32.2513	41.7645	65.8503	29.003	34.2884	13.7542	21.991	20.502	19.968	4.63016	3.81929	3.31644	13.9403	10.8003	16.2011	4.12941	10.1222	13.3888	20.1003	11.2993	21.2236	10.8444	14.7703	13.9904	10.9362	11.3137	11.6912	14.6197
CACL1_HUMAN	0.0717875	0.143233	0.000342	0.093835	0.362212	0.000224	0.000514	0.31	0.374258	0.475	0.28006	0.250167	0.000526	0.306	0.351	0.000274	0.060725	0.000458	0.155195	0.134135	0.0001112	0.443136	0.564108	0.000264	0.181173	0.000424	0.193163	0.000752	0.000448	0.000416	0.140053	0.0001934	0.000222	0.0001824	0.0001562	0.160081	0.674	0.0001524	0.001892	0.585	0.671	1.03032	1.67019	0.183146	0.3329	0.000442	0.0004	0.000358	0.000664
THUM1_HUMAN	59.076	60.6107	57.5413	43.4844	67.3063	53.6207	39.202	33.4598	47.5608	58.1663	44.2902	52.3557	107.668	85.6861	51.3285	60.8439	66.7044	61.5199	67.9532	61.8863	82.8321	55.4365	24.0819	65.8579	35.4617	66.6848	19.7864	36.8211	33.1097	29.726	59.4702	60.5343	73.9623	65.6398	44.0208	50.1586	71.9327	46.3507	150.655	37.2197	32.3005	50.5819	38.9166	54.9484	36.7486	32.9239	33.1514	33.3789	38.2873
DDX27_HUMAN	218.26	203.72	232.801	260.396	389.862	207.851	160.15	172.313	160.778	135.068	127.823	148.051	525.385	189.254	362.617	104.126	93.8321	97.7322	201.02	223.644	200.06	84.76	80.7259	80.1207	67.6049	79.3595	70.0208	151.682	148.648	150.512	136.069	138.269	146.608	270.863	188.375	96.4584	200.716	239.511	219.644	404.63	160.535	229.591	160.499	150.504	136.51	121.747	154.285	186.822	129.617
NEU1_HUMAN	0.000202	0.000233	0.000171	0.000135	0.000212	0.000112	0.000257	0.000313	0.000258	8.36e-05	6.04e-05	0.000167	0.000263	5.29e-05	0.000254	0.000137	0.000125	0.000229	0.000195	0.000135	5.56e-05	0.000136	0.000108	0.000132	0.000173	2.55	0.000163	0.807	0.000224	0.000208	5.3e-05	9.67e-05	0.000111	9.12e-05	7.81e-05	8.11e-05	0.000136	7.62e-05	0.000946	0.000148	0.000164	0.000316	0.000193	0.000146	0.000186	0.743	0.37159	0.000179	0.000332
COR1A_HUMAN	566.235	545.437	587.032	544.313	668.422	745.759	55.4614	83.1049	63.8736	902.345	768.178	881.059	381.54	474.085	351.419	88.6523	59.8397	53.4381	74.165	82.4188	93.0198	1176.35	1327.31	973.433	48.9963	61.7775	62.6814	33.7509	37.1669	40.3268	1490.21	1353.05	1725.7	283.088	247.719	298.409	1975.6	1219.28	1825.94	200.903	143.383	185.106	92.8557	106.335	110.649	57.3952	47.9337	38.4721	52.8489
NIBL1_HUMAN	83.8004	78.5865	89.0144	90.4749	120.883	103.641	141.513	170.414	183.757	23.5102	26.914	23.3959	113.015	75.9275	74.7192	98.9079	102.073	84.0066	136.933	129.363	118.999	29.7308	72.6112	37.8399	228.122	220.852	194.097	79.5656	93.0883	95.589	25.9198	38.1129	62.9423	90.5976	79.5191	48.8367	36.3807	90.3451	63.5899	96.4152	104.132	105.003	73.5884	78.2224	66.478	191.068	183.25	175.433	123.707
FUND1_HUMAN	0.2886	0.3349	0.2423	0.655	0.284	0.2002	0.262257	0.484313	0.68188	0.499	0.736	0.573	0.392	0.316	0.000508	0.000274	0.060425	0.048929	0.00039	0.00027	0.0001112	0.272	0.479	0.721	0.000346	0.006362	0.057363	0.099176	0.112224	0.098408	0.2419	0.478	0.2521	1.716	0.984	0.855	0.034	0.132	0.584	0.923	0.514	0.1002	0.492193	0.9809	0.80142	0.15719	0.186685	0.216179	0.353332
GCDH_HUMAN	14.1324	13.4625	14.8023	13.3111	20.2474	21.6861	9.18551	9.99363	10.2775	16.5952	15.2221	17.6193	23.2655	19.3091	18.9765	25.3042	25.0102	17.7805	30.3302	28.9503	26.6401	34.9903	38.5001	40.0301	7.17152	7.31164	6.17549	10.9308	10.3024	9.36642	19.4531	20.1721	19.1161	31.3502	44.2102	30.0181	52.5601	50.4002	24.8998	44.8201	32.0912	35.4206	6.55658	7.18944	7.46137	8.69144	8.3479	8.00436	4.36666
IPYR_HUMAN	271.376	258.346	284.405	323.658	471.896	390.255	346.087	313.151	313.583	395.584	438.627	425.938	358.868	335.734	301.12	226.48	221.371	214.29	315.221	392.805	441.194	443.841	488.741	435.841	315.193	317.911	305.401	381.185	371.943	322.263	398.277	373.811	381.64	581.016	468.247	614.015	552.999	601.981	223.728	403.955	461.958	284.885	562.802	544.565	551.128	345.026	340.982	336.937	316.672
NONO_HUMAN	665.712	660.813	670.611	839.52	725.562	707.546	664.21	634.172	546.801	1014.39	1037.52	992.434	796.203	669.519	809.032	933.824	887.77	838.243	810.312	820.872	838.792	596.555	517.449	596.717	500.613	508.393	531.027	783.566	665.392	739.699	966.532	867.423	667.842	828.626	847.947	829.564	760.83	1114.54	1509.74	1030.91	1150.54	1017.63	1053.78	970.233	1013.97	1075.97	998.664	921.357	722.993
S27A3_HUMAN	14.0502	15.1002	13.0002	30.3001	94.8002	35.3001	5.70026	7.85031	8.08026	62.8001	34.3001	50.6002	23.1003	33.5001	26.2003	12.2001	16.0001	21.1002	0.00039	0.00027	0.0001112	3.11014	30.442	7.77013	19.1002	5.81021	6.20016	11.5004	9.40022	6.84021	15.2001	18.0001	11.6001	11.1001	44.8001	10.0001	117	79.2001	0.001892	41.6001	99.8002	132	4.79019	0.000292	7.96019	1.45022	3.3002	5.15018	10.3003
ADAT2_HUMAN	0.1595	0.192	0.127	0.465	1.08	1.38	0.000257	0.000313	0.000258	0.268	0.25	0.275	0.684	0.675	0.31	0.35	0.211	0.172	0.444	0.312	0.327	0.771	0.679	1.39	0.000173	0.000212	0.000163	0.000376	0.000224	0.0962	0.297	0.216	0.123	1.33	1.04	0.521	0.334	0.734	1.79	0.65	0.368	0.978	0.167	0.232	0.204	0.000221	0.0002	0.000179	0.000332
MCL1_HUMAN	5.79	6.148	5.432	1.30713	0.232636	0.765224	2.66626	1.57963	1.15077	2.8851	1.27806	2.2294	2.47153	3.302	3.57675	2.19127	2.60812	1.91246	0.98839	0.893405	0.990167	0.218408	0.303324	0.608396	1.46935	1.07064	1.58049	5.708	5.07022	5.22021	0.148159	0.996193	0.219333	0.862182	0.618156	0.811081	0.171572	0.360229	0.854838	4.115	3.9535	4.60732	1.20119	0.833292	1.20837	0.647442	0.68991	0.732379	1.02113
MEPCE_HUMAN	42.057	37.5272	46.5869	49.5153	79.9546	79.1584	32.6775	41.1974	31.2693	55.9752	59.0381	65.8142	76.8581	44.9712	54.4288	41.2344	41.4874	47.9523	22.6396	28.9337	28.4533	74.424	74.7996	31.2813	16.2555	16.2986	20.0873	26.7596	24.7268	24.828	21.3864	23.6514	30.0638	146.846	112.441	90.3331	34.1837	57.3126	48.8184	92.2721	75.2953	94.499	24.3534	27.3759	21.2129	19.8063	17.2565	14.7066	38.7673
EAF6_HUMAN	10.6864	11.3735	9.99934	10.4041	6.90842	7.07822	29.1894	28.9966	7.74252	17.3281	7.62606	31.218	7.35079	7.054	9.19625	35.5458	5.78238	9.98583	9.73719	17.985	18.8861	74.0304	108.174	13.2473	10.2322	8.49564	7.52949	30.4101	35.6527	31.4884	24.496	78.585	32.8392	4.87046	5.04231	12.2972	17.4711	10.1922	15.7728	8.7213	8.45516	10.3096	28.6306	40.0713	37.8972	9.04588	13.4826	17.9194	28.5897
NU155_HUMAN	190.167	193.853	186.482	125.662	124.584	129.912	245.12	226.515	210.124	202.655	191.303	230.027	170.082	136.271	131.315	253.73	225.249	207.101	168.536	206.926	171.221	228.324	192.309	347.223	143.531	113.536	141.181	132.558	134.111	138.696	137.559	142.288	129.636	434.866	381.693	336.913	150.45	405.386	353.64	257.103	243.02	277.639	160.398	163.248	145.58	155.631	157.19	158.749	110.77
CHCH2_HUMAN	41.945	40.478	43.412	52.17	97.38	99.57	56.31	46.3403	56.4	73.79	67.66	68.36	93.6	81.77	64.13	107.3	97.1001	86.23	40.5002	31.8801	33.7901	48.3601	48.2201	47.7303	49.01	44.04	47.758	77.34	84.48	70.15	145.98	100.66	115.5	210.2	161.2	127.8	93.22	64.4802	3.84284	86.53	51.04	80.24	35.74	33.3401	41.1902	25.4222	27.9112	30.4002	34.9
ATX10_HUMAN	74.5567	74.2217	74.8917	60.6467	102.383	81.2913	113.323	113.81	131.33	216.74	228.483	225.082	116.168	99.4132	66.498	277.518	246.488	243.035	106.639	115.82	118.936	255.522	256.147	252.715	92.046	87.9853	95.3367	123.251	206.776	173.586	124.627	104.484	105.358	225.196	294.919	195.521	117.918	104.145	122.607	193.602	213.905	201.103	75.876	71.8439	84.2469	54.3641	79.4461	104.528	144.157
CHM4C_HUMAN	0.000202	0.000233	0.000171	0.000135	0.000212	0.000112	0.488	0.000313	0.0692	8.36e-05	6.04e-05	1.83	0.000263	5.29e-05	1.67	1.27	2.32	2.56	0.000195	0.000135	5.56e-05	0.000136	0.000108	0.000132	0.000173	0.000212	0.000163	0.000376	0.000224	0.000208	5.3e-05	9.67e-05	0.000111	9.12e-05	7.81e-05	1.56	0.000136	7.62e-05	0.000946	0.000148	0.000164	0.000316	0.000193	0.000146	0.000186	0.000221	0.0002	0.000179	1.17
BAG3_HUMAN	42.7593	40.4945	45.0241	46.7361	38.4151	41.831	26.9816	34.0473	28.1079	4.3285	45.8707	12.486	11.9345	36.4468	30.4578	70.8914	58.2687	77.3285	56.7365	41.2073	48.6766	90.8729	90.7707	61.1144	157.354	166.817	146.696	114.613	97.4973	103.619	37.4497	32.8774	25.1877	28.3292	35.694	40.9016	34.8424	17.7013	35.4972	42.1718	53.913	64.4604	82.5908	90.9315	81.4065	88.6503	92.8917	97.1331	78.1667
PYM1_HUMAN	33.7621	36.481	31.0432	30.1266	62.406	47.9321	20.9275	24.4303	20.6648	38.766	35.711	32.606	48.847	43.5701	49.472	83.058	78.66	80.691	47.115	44.756	54.38	22.7844	16.9423	31.2594	13.146	12.9286	12.9942	14.1804	17.6254	17.4072	34.504	38.858	32.1341	37.3982	29.1272	18.7952	17.8561	28.1484	27.7766	74.1001	45.5012	53.1903	22.5992	26.5453	30.0953	9.9871	11.2401	12.4932	15.3629
IP3KB_HUMAN	29.5735	32.125	27.022	29.77	46.583	50.74	31.002	27.475	32.606	46.99	38.067	37.95	64.08	56.34	32.45	30.192	27.278	23.154	22	21.73	22.01	13.782	12.133	16.47	12.6002	10.2002	10.7002	9.462	9.889	10.418	32.202	28.353	40.5001	21.5001	17.583	9.733	24.36	65.2001	88.9009	56.315	28.303	40.1003	15.4	15.29	13.95	37.43	36.835	36.24	9.12033
MINT_HUMAN	20.1189	18.9565	21.2813	23.9923	38.3024	36.2703	21.2801	21.1519	17.0662	29.5974	26.0483	25.0322	53.7358	26.2041	24.3973	7.03928	8.54487	6.36254	15.052	9.99754	13.6064	43.9283	41.901	32.4811	37.8467	49.5878	42.2849	8.69853	14.8441	13.147	42.2682	38.9361	60.7249	49.4823	57.8301	28.8551	29.7094	10.5375	39.6018	27.3284	24.4153	31.8699	28.048	15.9295	18.0019	23.0653	23.1932	23.3211	11.9217
SPN90_HUMAN	15.4998	15.3075	15.6922	15.2081	21.9882	21.1601	10.04	13.1676	12.3015	10.3103	7.00024	8.4565	22.1305	16.2801	7.81251	8.08427	6.38725	6.93246	3.26578	4.00254	6.28322	10.8013	12.8702	19.0805	14.5017	14.3511	9.77082	6.29288	7.68712	2.35125	5.20846	6.77929	6.62444	9.99027	9.65031	6.44632	10.0433	20.0502	18.7708	10.0464	6.16033	6.52126	6.07267	5.89058	7.21093	14.7009	15.7662	16.8315	8.19566
SON_HUMAN	176.017	161.711	190.322	250.541	344.174	316.059	131.447	150.304	152.658	221.185	200.82	221.426	457.273	364.277	291.918	359.178	309.849	311.934	233.203	231.944	215.062	171.191	173.631	299.357	130.119	139.429	136.556	130.485	127.951	139.772	177.784	160.698	152.666	267.927	233.825	227.725	243.71	336.388	386.522	361.068	266.537	357.108	195.744	210.592	205.999	101.575	109.557	117.539	149.562
PHF23_HUMAN	6.5822	6.29023	6.87417	16.7001	25.1102	19.9901	6.506	7.20031	5.70026	13.488	11.087	14.042	28.953	18.9201	17.0303	12.215	10.52	8.581	10.2382	13.416	13.84	13.6971	15.1002	22.0003	2.63035	39.8004	38.7003	6.831	6.19022	6.12021	7.412	7.9551	8.42811	39.846	35.1001	10.847	12.0901	16.4501	3.12189	19.755	15.4102	20.2503	9.675	8.302	7.212	5.64222	5.1972	4.75218	7.128
PDLI7_HUMAN	20.5775	18.4932	22.6619	51.4944	110.389	96.2503	186.188	217.643	199.712	35.9274	38.6131	37.6685	128.645	88.4121	50.847	40.4275	38.2716	24.4394	55.4718	54.3825	61.3952	22.5931	22.442	37.2133	156.731	152.886	158.71	19.5979	20.0013	22.612	33.6303	30.8715	31.4419	36.7287	44.8515	23.462	15.7904	30.8438	28.1904	59.1406	32.0557	64.8819	44.582	53.6466	51.3214	142.21	125.354	108.497	61.7783
BCR_HUMAN	34.4353	30.7072	38.1635	63.9156	7.86085	64.1872	20.6155	18.4726	19.8265	118.955	74.1986	14.1235	13.8655	58.4541	53.2778	34.6624	20.7324	20.8947	52.3888	39.3381	34.3603	41.1105	53.1123	17.2308	34.5942	30.4703	26.7859	10.6811	11.4664	7.55183	77.8961	107.834	84.47	10.7303	17.9972	26.415	113.14	93.5213	9.22662	22.6436	85.9183	69.4393	11.8596	11.2714	18.8835	8.43944	8.80208	9.16472	13.5897
TALDO_HUMAN	920.418	887.814	953.022	840.09	760.451	671.713	480.725	545.187	543.595	1628.37	1385.98	1609.57	782.942	707.923	687.713	514.15	495.813	536.831	709.067	662.359	666.333	1291.93	1065.23	926.57	546.115	559.766	556.861	529.695	497.173	507.601	1110.67	1110.18	1138.88	635.439	688.714	677.59	615.282	571.03	452.55	577.842	733.041	345.451	483.13	540.568	556.286	710.296	697.777	685.259	416.663
DCUP_HUMAN	40.0036	37.9158	42.0915	304.157	305.453	370.869	34.1223	28.4449	33.0225	105.903	108.016	110.127	272.419	275.829	229.983	40.0458	38.8724	30.6189	29.022	35.2416	35.0207	54.5115	46.6078	111.691	22.748	21.6975	26.7148	21.3235	16.1078	16.996	49.1692	54.1843	47.7682	96.6255	93.5785	62.0953	98.0083	138.71	77.5506	85.0652	62.1833	54.4522	24.4942	31.8066	26.3189	25.1603	25.777	26.3937	11.2848
PRP6_HUMAN	139.713	143.124	136.302	52.7366	59.9958	59.0481	92.1663	113.573	104.239	141.151	112.65	135.04	79.8422	79.0355	271.453	121.556	125.558	129.126	130.453	130.862	138.032	248.719	206.432	165.691	104.425	75.8353	83.2112	78.8136	72.5662	65.8321	59.9263	86.4857	122.111	146.211	217.891	470.999	65.6685	67.2911	57.217	106.806	102.331	128.602	88.9513	113.503	119.485	62.2974	140.397	218.496	101.449
TRA2B_HUMAN	142.656	135.851	149.461	157.585	179.06	201.003	84.9925	88.7756	86.9878	200.827	189.728	192.437	140.301	213.888	158.665	149.17	157.035	132.564	139.811	166.487	160.884	104.331	94.7789	144.127	39.8597	42.5268	39.8425	97.1571	100.044	106.867	153.6	141.122	186.302	132.581	155.464	207.643	168.983	101.042	68.9627	154.576	189.28	283.054	150.038	154.752	153.25	77.3822	76.4612	75.5402	95.8043
ALDOA_HUMAN	7747.46	7832.8	7662.11	5123.21	7942.3	6780.21	2740.91	3071.02	3104.3	3662.03	3623.43	4229.52	6547.23	5154.85	4370.29	4080.2	4374.65	3693.74	5873.54	5341.32	5183.68	5677.99	5514.8	9936.6	4095.53	4072.99	4026.6	3542.58	3624.89	3448.79	7384.58	6389.01	6830.02	3502.03	3992.05	2737.73	5517.98	9222.77	9768.72	4780.92	3757.42	3964.35	2877.17	2929.73	3038.61	4854.21	4972.72	5091.24	2563.31
CBSL_HUMAN	47.4172	49.8339	45.0005	116.795	118.018	142.38	78.5433	78.263	82.4041	53.4657	87.164	75.2934	26.8568	60.0865	66.0517	496.909	522.99	509.363	117.958	130.164	89.6852	177.245	164.628	26.3854	21.8733	22.085	31.2731	94.3053	95.1481	88.7986	68.5599	45.3416	59.0776	17.8717	21.8492	46.4022	48.9986	2.05168	0.021758	58.6148	91.1518	68.0835	237.997	282.542	289.006	27.8342	31.3907	34.9471	20.5919
UBR4_HUMAN	238.793	235.679	241.906	390.23	609.609	545.657	340.636	346.735	304.287	404.685	351.436	379.72	781.621	284.79	394.097	434.427	409.694	401.44	382.828	465.911	435.05	263.283	328.897	321.913	324.674	250.118	298.455	287.926	267.953	242.062	278.022	290.185	250.382	790.422	819.708	378.676	475.413	566.738	727.047	481.881	357.434	349.489	367.136	405.79	410.752	238.607	238.427	238.247	282.348
SSA27_HUMAN	6.28982	5.67647	6.90317	1.84041	5.07742	6.21122	12.5233	11.0003	11.8133	2.96517	2.66418	1.7455	7.44705	4.41111	1.93576	19.7501	17.0101	16.05	5.7672	3.44427	5.70706	38.7623	42.1002	30.8503	10.9203	15.141	13.7602	15.6108	17.0202	15.0592	3.00411	5.46019	2.20183	28.7492	18.8372	9.73716	9.20527	13.6902	7.13284	12.4003	5.27633	14.9209	14.2932	12.8391	12.8752	12.6432	12.7002	12.7572	3.79333
RRP12_HUMAN	147.17	73.9074	220.433	82.4677	140.878	86.7378	144.082	161.004	148.431	74.3401	305.855	139.286	200.744	143.731	145.069	62.8061	55.5694	57.6476	161.716	163.046	185.027	271.681	412.33	397.072	93.1937	101.424	86.4571	109.899	101.024	104.72	206.926	149.707	113.804	284.838	249.012	149.664	206.485	67.5543	102.341	212.841	103.045	203.041	118.724	129.691	127.667	91.8145	93.0314	94.2483	77.7353
NFYC_HUMAN	15.9007	14.4822	17.3192	30.295	78.2172	64.1771	13.7503	9.89431	8.04352	15.595	15.317	18.55	49.352	56.23	41.047	25.734	27.795	66.155	12.6092	12.5791	12.9861	36.9111	52.3053	41.3011	64.8651	72.9964	45.4113	4.96238	6.54622	9.62121	41.23	43.607	60.756	24.8701	31.4341	23.33	44.833	10.4232	17.5928	24.0461	19.815	57.0206	16.1902	16.6201	18.2902	21.955	16.6191	11.2832	21.8613
ETFD_HUMAN	29.3355	28.591	30.08	21.3261	27.5302	34.0101	18.8295	4.65057	7.16777	12.0857	10.2843	10.6115	44.2073	22.6531	19.9903	9.86027	8.48795	8.13646	4.42159	9.119	8.77811	64.4671	77.6671	99.6831	9.05569	12.3838	13.9447	8.22926	10.8187	10.3164	7.79905	9.64819	7.97822	34.0632	34.5032	30.7661	13.1145	10.2704	8.82473	12.5681	7.41846	11.5986	16.5895	5.653	4.03956	11.4959	11.2572	11.0185	1.538
ITPR2_HUMAN	16.3209	15.844	16.7979	18.9768	2.42212	12.7179	20.8023	23.1028	25.2023	5.38067	2.78242	13.1709	1.2261	8.09836	3.77427	3.37636	4.12175	4.7114	9.29936	5.57921	7.60703	44.1284	42.5404	6.54206	16.4974	14.1619	14.3041	20.4034	3.55202	22.7319	21.5259	17.1005	16.0465	12.6306	10.6045	14.7661	5.95209	0.0008382	0.010406	10.043	11.9038	1.7673	13.6917	4.01831	5.51567	13.162	12.5912	12.0204	11.513
HXK1_HUMAN	276.612	277.341	275.883	247.995	246.206	280.887	122.358	110.755	125.112	122.647	131.017	112.407	436.962	300.394	188.743	80.7582	77.2308	85.6457	78.813	79.4446	77.1301	102.459	89.5872	83.9864	111.447	127.673	129.539	182.64	168.348	179.848	178.473	195.177	296.306	565.014	656.138	559.635	234.548	250.996	159.684	173.35	153.042	209.01	195.664	199.108	195.18	204.289	175.168	146.048	125.818
HXK2_HUMAN	371.711	368.441	374.982	247.153	381.514	380.216	131.322	151.336	165.091	179.599	157.073	181.791	489.615	388.744	445.415	607.103	609.926	605.9	276.164	258.266	274.597	417.899	539.201	539.869	120.296	132.967	127.897	200.43	189.479	188.879	310.372	298.109	321.888	712.513	762.42	640.499	341.165	505.269	607.808	236.671	215.422	355.556	141.583	181.773	189.717	244.439	241.384	238.33	198.12
HXK3_HUMAN	26.2739	25.1454	27.4023	22.5772	33.2413	44.5039	14.8804	13.2397	6.54087	224.308	210.845	200.405	40.3936	21.8235	24.9196	74.4124	108.203	100.094	10.1329	12.1405	10.1486	17.0237	12.8143	33.0771	20.0662	10.6808	11.0456	49.2068	30.9254	15.318	17.8646	15.557	21.2092	28.8488	21.6598	13.4668	13.5535	21.0099	244.291	15.4016	14.3826	23.2072	29.8151	12.4488	14.119	13.4622	116.82	220.177	134.542
HPBP1_HUMAN	22.1868	21.8935	22.48	50.1646	58.9184	50.3326	112.113	103.422	109.459	18.0382	25.7801	17.5765	40.0498	37.2101	41.7148	86.2261	81.411	69.3022	42.4042	38.7041	42.4601	45.9667	52.4815	104.98	47.7711	47.7184	54.6013	54.822	59.055	56.661	56.8051	31.9962	58.4262	91.4576	83.8303	52.7374	82.3821	77.9744	103.61	86.0073	53.3481	76.3379	92.506	97.12	108.883	28.2447	33.3764	38.5081	71.458
REPS1_HUMAN	43.8526	45.865	41.8402	34.6344	34.5101	44.1654	38.0503	57.5736	64.4973	27.2713	20.1452	29.3395	29.0181	42.4072	34.7219	23.1225	22.0895	45.5281	39.3128	47.7276	48.9804	88.4161	124.611	130.231	88.1999	95.2247	81.7741	43.3369	39.5211	11.4015	46.9721	46.0772	52.7793	98.5094	133.319	107.415	47.2054	57.9172	83.5957	57.0883	37.3793	78.9036	56.463	69.6354	67.4682	73.0743	41.762	10.4497	11.2847
DYST_HUMAN	195.179	179.569	210.789	252.345	364.62	423.688	262.347	269.14	277.405	156.708	219.624	217.473	263.264	360.355	276.525	246.947	231.59	234.124	236.925	255.812	269.091	328.143	314.324	351.126	273.213	265.293	641.433	220.107	202.433	230.343	270.735	309.682	363.532	233.657	152.767	270.338	264.346	263.689	321.763	201.842	275.227	336.127	312.65	244.966	126.944	261.131	257.864	254.597	248.733
NCLN_HUMAN	37.2465	53.6947	20.7983	11.0068	9.49406	10.0667	21.5363	10.2968	8.14452	13.2095	13.8904	16.2722	14.5854	24.3662	16.2244	22.448	23.5598	38.9354	26.7948	24.5105	26.5472	82.6391	77.2512	61.0705	11.4075	10.2428	21.6767	19.4624	7.28402	7.43266	11.6564	12.7485	14.7248	42.4634	49.9432	32.6362	19.6435	22.5236	30.2476	16.2297	15.5945	22.3466	10.3319	11.3602	11.6773	28.4251	21.7962	15.1673	20.021
LAMB1_HUMAN	121.993	117.212	126.775	134.69	212.004	191.635	170.214	203.802	183.098	110.101	121.178	122.579	163.121	229.067	208.957	163.659	187.889	212.792	339.227	286.51	350.896	178.715	124.529	194.516	229.747	212.065	238.006	149.75	146.618	157.929	125.231	140.73	187.762	36.1208	70.1454	147.477	181.242	115.202	16.4627	191.644	204.593	317.49	92.5459	90.8562	82.8457	119.28	117.118	114.957	153.201
ZN428_HUMAN	4.42249	3.90947	4.93551	3.78627	16.3326	9.54134	11.6433	15.583	15.25	14.852	16.82	18.07	6.96105	21.472	8.016	8.13114	9.816	8.06246	9.62039	8.52027	9.04511	7.13227	9.72011	13.8764	12.6603	8.85064	8.17049	3.64938	3.43145	3.65621	15.965	13.2861	4.27044	20.2004	12.1003	43.17	30.1	0.000381	0.00473	26.17	11.702	19.7209	25.04	31.79	30.01	5.23722	6.90161	8.566	0.448996
KC1A_HUMAN	70.2348	70.2742	70.1953	69.1541	16.4178	18.3054	61.6903	34.9303	32.2605	49.7941	57.8691	61.5162	58.5488	96.6681	14.5057	94.9101	105.29	101.498	92.165	82.6201	94.3101	65.7102	71.6285	75.1704	18.7491	17.2266	13.2425	51.7704	48.2302	45.5462	73.1762	64.0151	61.4773	66.7919	60.3302	45.1959	82.2014	38.6873	48.8147	18.1206	89.9582	10.8109	123.72	109.87	103.38	69.0524	64.5684	60.0844	49.17
ZN521_HUMAN	1.2	1.1	1.3	0.000135	0.000212	0.000112	0.000257	0.000313	0.000258	8.36e-05	6.04e-05	0.000167	0.000263	1.63	0.943	0.748	0.000125	0.79	0.914	0.000135	5.56e-05	0.000136	0.000108	0.000132	0.000173	0.000212	0.000163	0.000376	0.000224	0.000208	5.3e-05	9.67e-05	0.000111	9.12e-05	7.81e-05	8.11e-05	0.000136	7.62e-05	0.000946	1.67	0.000164	0.000316	0.000193	0.296	0.253	0.000221	0.0002	0.000179	0.000332
IDI1_HUMAN	28.4958	27.7899	29.2017	73.8721	81.9322	60.412	52.6743	45.5079	48.0168	37.1592	35.2871	33.2682	53.7218	48.7651	47.343	235.946	213.801	193.295	98.162	126.644	107.53	23.4957	26.7088	44.9491	33.5779	30.1758	33.1527	20.8809	20.9981	20.048	49.1381	47.5341	46.0662	66.3671	83.4612	90.2032	91.875	226.596	194.256	62.3321	73.3342	66.8896	64.1936	65.1484	65.3494	25.1561	21.3985	17.6409	42.2647
RBCC1_HUMAN	8.34499	8.85947	7.83051	7.86641	5.99964	16.8842	4.87003	9.41494	6.47277	15.3432	26.9371	11.4363	8.36731	8.07415	5.08652	8.12727	5.96537	7.97369	12.5054	16.3444	14.7979	22.1096	16.6825	9.07266	2.48556	3.73785	3.17685	5.0213	3.9966	7.64713	9.86316	7.7831	3.08544	13.0382	15.9562	17.0042	8.12571	7.1483	3.43673	8.28259	12.4453	22.5456	18.9104	19.0481	14.0502	6.68166	7.1251	7.56854	5.37733
DD19A_HUMAN	90.6076	92.4209	88.7943	106.217	92.6093	93.8528	132.481	117.441	133.077	83.0374	104.718	102.218	83.7338	113.733	101.585	127.55	126.328	119.769	215.334	181.803	192.239	167.518	166.781	211.847	160.419	116.717	195.195	96.9121	122.942	116.413	196.095	169.351	174.4	144.87	128.251	146.113	179.505	151.237	93.0954	161.608	172.435	142.961	241.233	226.371	254.192	114.192	115.632	117.071	104.356
CLIP1_HUMAN	238.773	229.43	248.117	313.461	633.986	451.054	360.756	321.074	340.403	377.443	319.097	362.151	215.856	382.749	286.14	278.623	314.033	316.357	355.789	224.944	314.011	292.066	213.413	226.962	264.286	302.394	246.802	280.703	274.523	269.433	404.045	425.686	506.474	725.588	824.781	592.383	332.65	599.013	288.003	471.371	375.545	336.946	411.408	417.939	401.535	325.889	352.538	379.187	289.822
VPS53_HUMAN	9.2422	8.87123	9.61317	7.46113	2.45127	3.65956	12.496	14.957	15.72	4.36392	4.54024	4.92033	5.71279	19.3071	7.48476	17.41	17.11	16.474	23.394	12.583	13.137	11.9104	11.7813	5.29066	9.36852	5.85106	6.75083	6.33738	5.77	6.164	1.03226	5.71739	1.53667	1.71064	10.3822	6.77808	1.80541	5.6083	2.48068	4.96674	2.92966	7.19126	6.19719	11.042	9.34719	8.733	8.22359	7.71418	4.87933
FRYL_HUMAN	69.3399	71.6125	67.0673	57.8344	45.5301	46.0146	61.8125	73.0563	61.3726	55.6143	42.5082	42.0367	58.3226	36.5762	21.1812	35.8807	44.6356	47.145	62.5798	58.8634	64.1432	51.1394	45.284	66.6607	85.349	68.1438	62.3397	25.4419	30.8323	52.1416	51.6318	50.4201	59.3276	73.2284	61.5343	57.2742	60.8155	129.515	153.964	54.9796	47.9922	53.1626	59.2908	50.3977	68.4249	43.6184	46.1239	48.6294	41.744
CCD50_HUMAN	16.3976	14.8947	17.9005	18.9204	21.4754	12.6404	52.7533	30.7433	41.4	30.1903	13.6262	57.2925	11.8921	16.3851	18.3366	113.914	101.35	106.02	26.4514	19.7913	18.55	20.0273	18.8832	6.40066	25.0705	25.1104	16.2003	23.5724	31.9402	22.7092	35.7911	40.9002	25.8403	22.1505	12.0224	13.0072	37.7403	21.0634	27.7217	17.6704	11.0545	9.57158	16.5688	13.1413	8.48756	67.2204	62.3653	57.5102	27.1853
FUBP3_HUMAN	246.89	233.494	260.286	270.922	289.384	316.211	167.439	174.867	184.344	275.977	272.728	251.759	277.301	255.317	247.471	320.603	315.805	336.466	298.78	292.982	286.784	333.947	324.65	432.801	164.97	164.349	154.709	182.875	187.057	183.305	217.631	187.411	262.216	318.159	368.845	351.571	275.175	411.339	455.673	309.822	260.866	341.644	278.311	270.583	246.899	173.463	170.668	167.873	176.625
A2MG_HUMAN	126.557	130.237	122.878	56.8894	155.169	114.05	162.804	272.382	269.941	106.121	124.621	106.069	141.848	92.8062	114.019	270.045	291.976	283.061	982.839	1003.7	1017.08	153.814	180.264	147.392	269.131	288.144	236.295	210.619	193.065	240.177	106.32	107.441	111.174	227.666	196.336	138.133	139.108	77.1048	15.8281	89.1795	127.407	145.223	245.702	274.273	322.967	278.43	326.418	374.406	289.5
SPDLY_HUMAN	32.9437	31.4847	34.4027	54.6283	41.7348	38.2853	35.9745	30.1163	27.3075	65.3833	56.6152	57.6763	25.8748	31.9609	60.5178	29.4274	32.4102	34.6235	30.7908	40.1724	34.1952	46.2073	20.0994	10.6738	19.2153	21.3192	24.1953	47.0104	43.9266	60.2714	47.24	64.7452	63.3694	84.1705	47.8452	68.4273	37.5944	18.1235	30.2406	53.1313	96.0142	47.5353	56.4054	65.017	38.9762	46.4774	46.6261	46.7747	45.4507
MBNL1_HUMAN	94.4307	87.1292	101.732	64.3501	83.596	61.96	33.7235	37.7006	26.9105	98.063	84.11	94.26	130.84	104.836	90.3253	54.0761	36.6701	34.6392	34.268	37.7941	34.9201	60.1803	44.2351	47.0283	14.3222	18.808	16.9562	90.5548	81.8907	70.5333	69.044	70.079	71.756	98.8002	62.9602	65.4621	86.541	81.2622	90.5919	44.9601	51.7703	80.7803	33.7404	32.4803	31.9302	38.8972	40.0012	41.1052	86.011
SURF6_HUMAN	44.1604	45.3635	42.9573	60.2691	43.6041	54.4912	60.4035	43.4837	47.7225	45.5462	49.7382	50.1874	35.7711	43.5021	45.2777	59.1744	40.6279	29.9209	31.8064	27.6563	32.2891	45.1445	37.8383	20.8235	19.691	20.7915	15.94	38.8448	35.3792	42.7337	45.3301	38.0886	47.5791	38.9253	36.7404	60.1683	74.4791	55.4684	35.0576	47.6833	63.5809	40.2676	44.7364	41.1843	18.2352	26.2921	33.9621	41.632	20.6699
EPN2_HUMAN	4.39921	4.2734	4.52503	4.49054	5.24585	1.84667	12.931	12.9986	14.1345	5.92632	4.07436	5.63687	4.46331	4.07721	2.94952	15.6623	13.2988	15.3525	12.1291	13.2353	12.5922	1.68095	2.92165	4.90279	11.1963	8.46021	12.6072	13.0461	14.0738	12.2846	2.71232	2.76858	1.29389	5.30546	4.57255	4.16641	2.68082	0.547686	1.46357	3.57989	10.6837	2.24858	16.0774	18.3873	20.448	4.32733	4.52136	4.7154	4.52419
CLYBL_HUMAN	30.0842	30.9052	29.2632	46.0211	55.8256	52.9672	13.1858	22.4397	20.7983	56.9102	65.2598	64.8403	65.9193	38.2611	40.7903	28.2021	29.4073	29.4995	19.021	31.0904	27.9811	32.1557	19.5896	27.3565	31.222	10.7334	23.9843	14.0329	18.1451	18.4822	30.0192	25.2243	31.9686	23.2509	19.0085	22.6263	19.0764	27.5054	29.3036	45.0387	18.7878	28.7759	29.961	26.9909	45.3687	22.9873	28.9301	34.8729	19.089
IQEC2_HUMAN	21.178	21.34	21.016	36.15	69.8	57.51	15.5003	14.5003	16.4503	43.38	43.25	39.88	65.6403	46.57	21.7303	13.387	38.558	8.7	24.148	22.199	22.32	22.1701	18.1561	18.7001	0.918746	0.965424	1.79333	11.6504	10.9602	12.078	61.78	61.83	80.385	74.518	65.6201	28.084	63.96	91.3002	164.702	45.46	33.83	57.6003	18.1202	19.1501	18.8902	12.49	12.035	11.58	16.8803
TBCD_HUMAN	97.3622	93.9997	100.725	151.677	62.6817	89.0229	211.999	216.007	241.56	183.237	164.234	191.446	95.8246	173.845	154.983	112.808	98.1143	69.4901	103.023	160.083	130.817	93.124	61.083	45.384	131.874	149.843	141.413	99.5959	104.583	104.565	92.5377	104.14	97.4897	119.647	128.914	204.69	143.817	29.6521	30.1092	145.823	191.732	147.073	204.94	217.407	214.642	177.396	169.602	161.809	116.629
CDV3_HUMAN	137.732	135.613	139.851	100.347	153.481	146.589	72.013	81.0819	105.923	157.353	134.967	131.735	181.21	208.342	209.936	319.623	258.594	251.25	156.313	141.976	144.749	123.373	140.51	131.332	181.233	174.208	164.97	120.275	133.612	129.548	187.686	176.189	160.483	242.708	164.79	138.591	210.074	270.506	223.501	220.738	177.05	161.358	116.842	138.363	143.279	111.742	114.651	117.561	68.4067
C170B_HUMAN	2.03042	1.53417	2.52668	2.66881	0.954484	1.01078	4.94154	6.04188	5.03155	1.9885	1.67936	2.69883	0.540841	1.87432	5.46227	2.63882	6.0415	3.34137	2.02617	0.339945	1.04593	7.12214	26.3606	7.31092	0.147211	0.028384	1.22698	1.71088	0.291568	0.725248	0.777965	2.93849	8.86364	4.84255	3.94055	3.55049	3.91268	4.70053	0.962622	2.42989	4.04876	5.4489	1.17097	1.67398	5.28812	0.465547	1.9234	3.38125	2.78966
ADAS_HUMAN	179.483	178.697	180.268	113.754	138.298	147.711	213.102	203.61	215.864	175.077	166.53	175.201	165.223	148.377	113.385	148.782	137.263	172.327	135.036	103.089	108.047	356.812	426.98	525.868	150.403	159.565	142.226	88.4857	51.5304	82.7274	120.206	126.206	145.748	364.227	293.081	214.744	143.937	169.826	130.884	166.21	173.883	181.052	104.679	102.85	100.481	167.895	161.235	154.574	181.52
H2AY_HUMAN	345.25	347.514	342.985	543.09	360.618	407.227	250.523	291.393	264.205	578.567	560.6	532.918	707.23	568.53	339.991	365.636	439.071	350.496	319.02	355.825	351.044	326.809	320.555	280.991	160.868	160.822	143.01	171.385	200.908	201.127	379.914	547.329	1030.68	1057.27	1158.95	1123.09	200.098	295.867	188.356	364.965	286.32	340.965	282.889	300.384	271.71	154.481	152.941	151.401	308.542
BACH_HUMAN	65.5712	60.5059	70.6365	178.061	188.146	253.764	172.364	176.949	177.702	221.829	201.586	186.207	201.388	170.385	213.679	117.309	92.9597	96.2566	171.019	164.8	160.984	93.8677	123.34	161.521	164.366	164.02	149.278	84.2875	83.7847	75.1458	119.864	148.643	136.324	256.441	280.785	155.251	253.231	204.607	202.66	138.416	90.4852	148.143	116.562	115.019	138.301	90.4197	93.0837	95.7477	75.5143
DDRGK_HUMAN	11.7923	11.4095	12.1752	10.4483	13.2354	12.838	2.64484	4.25354	4.58677	5.98425	7.44718	4.22367	14.9685	13.1141	11.523	4.93741	6.93925	5.27436	9.27039	10.5485	7.05997	24.8863	25.7713	29.3105	2.94169	3.39342	3.25779	4.26335	2.6679	3.08083	10.0092	12.3592	20.9711	19.5305	24.1991	12.7982	13.168	24.7252	39.6328	15.5304	8.36066	27.9863	6.28758	5.50689	4.91317	6.08844	6.08549	6.08254	6.95686
ISCU_HUMAN	8.15172	5.35493	10.9485	20.6404	10.9008	3.75354	11.1937	14.5686	14.8385	23.0202	19.9431	22.0898	10.2503	27.6173	23.9908	9.28841	15.1773	12.8909	62.9476	33.4174	28.9294	3.74568	2.83065	7.46366	2.54169	2.69585	3.77565	6.04485	8.47737	10.2188	19.4181	36.9762	14.6034	1.10916	6.45723	13.7582	22.2964	1.42046	3.72473	10.4663	28.1443	23.0409	10.3454	15.059	9.55429	13.8468	10.4337	7.02072	9.998
GCP2_HUMAN	19.6495	19.6975	19.6015	15.5914	17.6435	21.2694	19.1148	26.6406	24.8715	15.4093	14.2222	15.2215	25.4151	10.92	7.84222	27.7243	25.6752	21.3865	18.605	20.4794	18.7313	24.4364	32.7595	49.5528	8.40104	8.82627	9.02898	9.6625	9.9789	9.54962	13.6248	14.3259	11.5697	70.5103	54.4662	41.305	8.10198	15.6185	15.1066	45.43	34.361	49.5409	26.0544	23.4554	25.9326	20.8847	21.295	21.7054	11.1313
KAP2_HUMAN	277.133	276.04	278.226	140.296	211.282	188.784	281.99	261.625	284.221	191.7	193.136	231.787	168.434	178.176	227.384	175.887	139.807	225.154	336.242	290.775	271.92	228.638	251.696	191.717	274.221	268.888	232.095	146.783	144.616	142.663	177.329	176.329	122.887	249.493	181.782	267.349	190.777	206.885	208.765	214.711	222.94	224.445	190.182	238.116	234.52	166.71	183.575	200.44	166.384
CHAP1_HUMAN	42.1218	41.2515	42.9922	33.6861	66.758	56.1152	15.4871	27.0085	18.6088	52.1142	45.9352	47.0073	54.6511	55.5951	48.321	48.567	60.777	50.1942	33.7512	24.5525	26.3182	57.032	56.5711	66.1145	18.4685	20.8503	21.4473	17.3073	13.9383	20.4722	69.947	64.2091	75.045	50.7803	84.3501	61.9841	40.6093	40.6675	28.9095	83.334	63.73	77.657	37.9656	55.6493	47.1177	8.59799	10.2296	11.8613	20.8863
GBG7_HUMAN	9.06959	10.66	7.47917	10.059	1.16742	1.73422	6.55077	0.095839	5.82077	45.16	30.1501	44.5	5.05079	18.0501	0.919508	7.73527	8.54925	2.31069	10.046	4.64914	8.3	11.7033	14.3402	1.5904	5.92235	5.79064	5.63533	1.41113	1.75067	2.42062	13.635	2.5511	13.82	9.46018	8.82016	9.34008	17.4701	4.49015	12.2919	9.68715	26.791	18.9903	3.54058	2.98044	0.275558	7.51066	7.2506	6.99054	1.811
PARP9_HUMAN	28.1492	27.9842	28.3142	8.976	14.137	12.2981	14.9585	2.47673	14.3685	2.41407	3.17086	1.66433	10.4243	8.99035	5.69776	7.96055	8.3705	8.71092	9.51159	10.6264	11.5602	8.05484	5.82722	8.2204	4.66952	5.68364	3.36933	6.415	4.782	4.8726	5.09835	6.12119	84.0988	2.87327	5.39923	1.48824	37.6036	15.6419	21.5459	14.678	6.82216	20.0173	2.47097	4.30558	3.51164	3.24384	2.53649	1.82914	4.30533
GCSH_HUMAN	42.5192	40.8742	44.1642	55.6491	20.02	10.7901	60.8963	71.2703	58.3203	10.3681	13.1651	10.9452	19.5982	23.1914	15.7773	32.0003	41.1801	43.7242	42.8702	50.8901	47.9601	29.7001	33.1201	46.4203	46.6202	47.7702	56.688	37.4024	45.0502	66.1772	22.4371	20.0521	20.0891	59.6402	33.4501	29.4301	41.5201	63.2401	85.7119	67.5201	25.8702	62.3603	81.6062	75.0225	85.4602	78.7684	67.1704	55.5724	59.4577
IKZF1_HUMAN	13.2023	12.3815	14.0232	9.06354	17.7798	23.6113	0.341056	0.462191	0.262006	22.5802	21.1821	20.7607	7.66184	10.4452	9.54476	2.62596	2.82687	0.295832	3.02136	1.39367	0.736389	30.4993	34.4352	65.8064	1.18504	2.26927	28.268	0.291008	1.13557	0.376664	34.611	38.2512	28.0843	23.0505	28.7179	13.5363	40.8123	50.4993	44.7406	17.7433	9.31166	22.8213	4.24435	0.898022	1.57512	1.29177	0.8311	0.370432	0.403656
KANL1_HUMAN	5.97	5.9	6.04	1.32	3.3	4.66	10.9	10.7	0.561	0.165	0.157	0.000167	4.71	0.0806	2.04	0.339	2.86	2.96	7.68	7.36	6.68	1.04	0.000108	4.22	23.2	23.8	23.8	7.35	7.24	7.1	0.582	0.889	1.73	9.12e-05	3.66	1.21	1.4	4.56	3.79	0.000148	1.93	5.5	1.47	1.66	1.67	13.8	12.75	11.7	6.27
ANXA4_HUMAN	204.759	196.812	212.706	149.483	167.709	138.807	559.778	753.521	577.627	315.746	260.144	267.279	189.185	208.859	228.001	629.153	597.439	617.902	985.867	1024.69	1015.82	204.55	179.93	140.43	648.486	1069.43	955.133	237.046	224.03	231.071	149.894	151.207	211.943	123.772	151.214	103.718	157.064	148.522	117.686	75.6146	78.3382	45.149	130.665	140.287	129.519	261.267	259.001	256.735	377.983
SYVC_HUMAN	296.197	293.262	299.132	423.282	457.744	243.596	284.565	294.917	282.109	61.9862	80.3042	114.931	451.242	298.038	183.833	691.412	730.306	747.211	427.652	410.623	393.122	581.534	667.949	577.686	384.807	347.802	303.766	383.825	361.672	473.327	115.34	134.828	171.287	470.978	525.899	417.843	59.127	65.0163	62.1142	205.185	243.322	267.419	494.687	511.116	480.982	298.408	293.132	287.855	310.3
IF4B_HUMAN	194.458	189.238	199.678	437.323	429.4	472.13	379.593	418.456	403.2	415.825	424.716	390.254	463.337	450.175	343.87	624.952	576.872	586.619	279.013	335.184	334.932	291.876	223.808	340.038	197.214	197.517	211.413	404.446	395.282	422.072	355.732	284.034	251.197	310.726	313.998	259.01	159.349	278.839	315.778	434.705	345.231	254.367	523.936	531.178	576.257	325.98	320.652	315.325	278.177
GOGA3_HUMAN	42.88	42.568	43.192	75.3613	137.677	111.33	68.1626	74.3227	81.8191	48.4141	75.3534	63.6865	112.984	88.6592	70.7898	83.643	65.9587	125.681	95.6385	87.5406	97.2014	85.6308	113.547	144.399	99.8174	97.4605	81.6536	60.1051	58.3812	54.7861	57.8498	45.4168	72.4228	105.045	111.347	58.0838	118.218	166.465	157.562	134.598	73.287	154.202	62.0339	61.9211	66.5861	63.6044	66.2541	68.9038	92.3896
ODB2_HUMAN	39.2977	39.6892	38.9062	34.0101	41.0142	40.3162	18.2635	18.6926	17.4563	37.718	22.686	29.0342	46.6585	34.5941	31.9043	43.4211	33.2491	27.1605	63.3902	42.9711	44.4111	43.6486	55.6384	85.1405	49.2659	53.7081	52.2472	21.8254	21.3872	19.1282	73.6611	59.9611	57.3291	64.6914	45.5188	28.368	30.2773	29.0232	38.3728	35.5823	29.6122	36.8383	19.2082	21.9271	22.4313	15.0212	19.0627	23.1042	30.0353
UNC4_HUMAN	8.16033	8.16563	8.15503	0.001215	0.565696	1.1009	0.318642	0.600878	1.03155	0.649669	1.21042	0.565336	1.90384	1.82437	0.040932	0.479096	0.797875	1.88337	3.01137	0.001215	3.86839	0.960952	0.919756	2.05106	5.05121	2.51148	1.44714	0.003384	0.002016	0.063156	0.139424	0.0931736	0.717777	3.52073	3.35455	0.694568	33.2401	64.5502	75.8438	0.410184	0.001476	0.002844	0.001737	0.001314	0.201488	1.08855	0.569639	0.050732	0.002988
DTX1_HUMAN	3.755	3.39	4.12	6.78	4.44	2.95	3.04	3.36	2.38	3.4	3.75	4.81	1.95	3.41	2.1	1.04	1.02	0.615	0.439	1.11	1.21	0.000136	0.000108	0.000132	1.53	1.94	1.82	0.752	0.876	0.296	3.39	3.13	4.31	1.74	7.81e-05	1.5	2.44	6.88	0.000946	1.44	2.03	1.47	2.11	1.34	1.14	1.7	1.88	2.06	0.772
TOP2B_HUMAN	418.703	404.537	432.869	132.34	161.724	146.685	148.537	141.54	103.414	122.715	99.2518	111.212	364.659	258.599	155.505	170.278	134.506	157.176	126.666	131.692	124.681	455.826	435.886	508.482	153.758	198.478	124.278	73.34	82.2165	101.61	342.294	227.578	462.825	470.694	486.891	389.477	144.929	196.742	130.304	256.119	172.027	276.951	115.602	97.4915	108.683	124.522	120.43	116.339	118.932
SYNPO_HUMAN	7.44143	7.20833	7.67454	10.4762	9.93648	6.09301	5.69257	6.83733	6.96026	11.2328	7.28218	9.6359	11.5678	13.0334	13.3852	13.3615	37.298	118.692	11.4312	15.9851	12.7405	524.251	20.5509	683.401	74.3902	79.5402	75.101	6.53801	5.28824	5.33408	4.95942	8.77468	6.592	15.3359	39.4365	35.9705	6.07022	4.49091	3.43135	10.494	16.233	1.53706	6.90712	9.63781	5.69999	6.77955	5.87395	4.96835	8.19199
SRRM1_HUMAN	221.787	223.686	219.888	359.727	423.61	419.314	123.906	125.434	118.11	384.731	363.305	370.683	327.61	307.01	352.821	174.027	176.575	189.274	130.022	117.112	121.308	296.192	276.948	435.15	65.3886	65.4515	63.3423	188.605	183.916	178.074	399.325	407.859	352.224	289.615	334.059	301.796	321.38	314.358	374.614	344.134	351.779	491.071	184.956	178.472	202.445	102.668	102.473	102.277	148.63
SPD2A_HUMAN	26.1002	25.3722	26.8282	48.7151	51.2824	39.7423	49.0708	51.5509	54.4508	27.3322	20.7311	24.2673	29.7518	47.3641	45.4493	51.4105	51.3892	46.3517	37.2308	32.0174	35.9961	27.2801	28.1871	30.8614	15.6405	18.4806	23.1705	38.9768	40.6947	39.0654	20.1091	19.8947	28.8602	48.3203	28.0602	18.1642	41.6821	6.2333	9.73473	50.2433	61.8132	81.0476	51.5704	55.9463	51.9594	32.8175	32.799	32.7805	31.1767
PKP3_HUMAN	60.304	69.9033	50.7047	40.2187	57.341	65.2338	98.6761	105.481	103.268	91.1642	75.2181	62.7873	47.9277	61.5299	46.8273	110.763	117.766	124.916	131.109	140.028	133.909	61.905	70.4937	85.8214	92.4503	108.571	101.74	206.849	228.375	218.866	37.8046	51.1003	50.047	96.2978	94.2056	56.5561	75.016	45.6786	54.2387	89.2627	64.3767	55.705	58.4703	55.6173	60.5623	74.929	71.499	68.0689	159.693
M4K4_HUMAN	25.4637	26.0586	24.8689	44.2602	49.9177	49.3911	11.7303	5.08019	4.14381	13.6167	15.3715	4.5245	35.1293	53.1802	55.256	120.505	103.264	104.051	82.49	64.748	64.927	40.8432	36.181	15.6742	33.4043	33.1859	49.1342	7.76576	2.71624	6.57108	87.1503	91.9497	61.7458	20.0885	14.8725	31.9865	76.7367	8.49069	13.8746	11.4675	31.1412	12.6095	23.2682	28.6859	27.9039	11.881	13.7996	15.7183	11.4783
GBF1_HUMAN	81.015	58.5944	103.436	52.2598	104.933	106.259	116.511	113.479	107.064	48.9444	65.7676	75.6212	85.0088	147.206	93.811	169.962	162.69	141.945	155.602	98.7717	110.594	140.055	132.767	204.848	127.454	131.561	125.096	63.7287	70.0534	57.0766	75.6064	77.1445	98.8735	115.686	111.073	113.009	118.885	79.707	92.2221	106.325	85.2315	73.7849	115.093	119.467	124.612	85.5704	88.2797	90.9889	76.0596
HYCCI_HUMAN	11.3137	11.6002	11.0272	6.89614	18.346	13.5264	5.54426	5.80463	6.45226	8.571	3.28906	10.618	13.925	11.318	4.803	5.76114	6.45012	9.81123	15.566	17.204	15.8749	40.7101	51.8501	92.9901	18.2302	19.8002	14.5502	12.3404	4.33745	4.92062	6.069	6.399	15.899	31.25	53.57	29.404	11.219	21.44	3.62189	12.933	5.682	13.842	7.58058	8.77495	8.10237	6.61822	6.03929	5.46036	8.15533
GPR98_HUMAN	0.100616	0.000233	0.201	0.24	0.252	0.31	0.000257	0.128	0.192	0.382	0.359	0.409	0.656	0.196	0.11	0.000137	0.000125	0.546	0.0145	0.0375	0.0323	0.000136	0.000108	0.000132	0.000173	0.000212	0.0229	0.000376	0.000224	0.0601	5.3e-05	9.67e-05	0.177	0.327	0.261	0.201	0.625	1.18	1.84	0.607	0.507	0.3	0.0514	0.0739	0.000186	0.000221	0.0002	0.000179	0.000332
STRAP_HUMAN	209.769	207.278	212.259	376.402	385.857	373.422	317.728	351.747	331.575	285.958	255.15	286.749	382.463	550.251	475.59	492.268	466.062	449.338	262.284	257.576	270.862	365.478	435.248	329.312	276.849	282.828	246.964	376.993	352.763	337.092	356.798	352.878	284.349	246.611	287.341	442.554	306.21	254.587	224.344	380.333	417.3	360.72	416.483	482.122	499.704	252.404	253.295	254.185	304.163
PTPM1_HUMAN	14.824	11.518	18.13	17.142	5.37042	6.16141	29.129	39.475	42.017	21.5521	25.9731	25.8502	2.03053	38.1671	62.1005	37.33	34.02	30.34	22.256	28.09	18.898	23.7903	42.5701	16.1004	23.484	15.2887	14.4614	33.51	30.73	33.36	7.154	9.177	7.66111	4.47279	12.9951	25.6951	7.68514	0.623229	1.17284	12.0861	26.782	22.5406	26.938	30.601	27.22	36.18	33.131	30.082	48.47
GELS_HUMAN	262.498	254.926	270.07	347.333	311.754	302.079	232.163	229.589	286.974	3705.74	3784.22	3564.77	360.072	479.265	328.087	121.612	79.7827	98.494	271.52	221.22	222.97	532.635	547.013	798.345	736.532	677.01	749.416	113.362	101.706	133.333	628.122	743.771	1362.28	391.189	334.033	477.821	703.353	452.815	549.947	612.18	828.969	945.548	243.685	261.187	303.686	230.687	291.085	351.483	167.834
CP131_HUMAN	73.1828	70.1649	76.2007	97.6751	186.469	160.162	92.3168	75.2645	71.9578	74.1636	64.6514	52.7908	148.831	115.455	96.014	83.7859	72.0239	79.4081	105.736	80.3325	92.5555	76.1151	71.1738	129.046	103.856	102.975	101.029	77.068	77.622	94.2347	91.029	77.8334	80.8283	79.4309	102.282	65.6845	86.4972	217.976	222.739	132.802	91.0007	105.074	100.658	99.1464	97.2361	50.7261	72.8919	95.0576	114.222
TIF1B_HUMAN	434.041	420.798	447.284	893.842	1162.34	1294.17	534.139	541.325	550.505	629.488	648.414	706.994	1162.44	1176.22	1031.14	999.213	895.241	873.056	615.276	609.401	552.78	1050.31	1212.11	1090.72	308.735	320.573	290.776	307.682	309.813	325.052	617.762	507.507	526.786	922.904	821.567	827.926	636.544	730.632	901.835	1284.84	1154.55	1695.03	666.005	711.194	713.851	242.336	230.366	218.395	618.716
IASPP_HUMAN	37.9999	35.4333	40.5665	63.1422	62.9645	66.0664	52.5368	54.4409	62.1763	45.2478	67.8706	57.562	92.1232	53.7477	63.1215	55.316	57.4806	53.2815	42.4166	39.03	47.1003	295.144	168.955	69.6493	100.914	83.9214	94.2083	40.0856	37.3143	45.022	31.0285	30.7546	31.4182	32.0014	44.7412	52.1698	48.3186	68.4548	102.182	71.7928	65.0543	94.0961	48.8287	25.7897	12.856	68.0549	65.1997	62.3445	151.911
UN45A_HUMAN	107.034	109.964	104.103	83.6924	126.059	152.96	71.1748	67.7722	74.3901	68.5432	62.9794	61.5207	209.352	125.035	88.4755	95.777	92.8249	83.4075	80.7477	76.2799	97.6035	80.1365	107.754	215.593	42.9541	51.7451	43.0481	125.09	125.977	119.388	101.161	99.1256	118.27	225.031	220.928	120.934	112.051	137.718	106.972	98.03	114.504	104.635	72.8137	74.0009	80.5372	45.4133	41.9241	38.4349	58.7913
TMF1_HUMAN	53.355	54.7155	51.9945	57.3344	80.7271	72.3676	89.7413	103.585	109.447	51.7527	54.0402	43.211	69.0418	71.7822	63.5585	111.092	119.359	119.282	156.861	178.635	172.388	74.4353	86.9082	91.9925	133.398	148.921	126.401	60.5595	59.8469	61.6006	48.5921	44.4452	49.2592	34.1605	19.4155	50.4402	38.6864	96.6955	35.5085	79.6047	63.0127	81.3016	74.6808	95.3063	88.4016	48.9221	48.0035	47.0849	55.0057
CP7A1_HUMAN	0.000202	0.000233	0.000171	0.000135	0.734	0.000112	0.936	1.35	0.0895	0.0431	0.147	0.0689	0.633	0.979	0.817	0.616	1.14	1.82	0.000195	0.192	0.248	0.0399	0.633	0.717	2.91	2.59	0.346	0.855	0.815	0.695	1.14	0.464	0.556	9.12e-05	7.81e-05	8.11e-05	0.000136	1.7	11.4	1.21	0.000164	0.000316	0.000193	0.859	0.601	0.484	0.972	1.46	1.34
DC8L2_HUMAN	0.0482165	0.000233	0.0962	0.000135	0.000212	0.000112	0.106	0.000313	0.000258	8.36e-05	6.04e-05	0.000167	0.314	5.29e-05	0.465	0.000137	0.293	0.191	0.111	0.000135	0.275	0.652	0.859	0.000132	0.000173	0.000212	0.000163	0.000376	0.000224	0.0285	5.3e-05	9.67e-05	0.000111	9.12e-05	7.81e-05	8.11e-05	0.0327	7.62e-05	0.000946	0.176	0.184	0.53	0.000193	0.000146	0.000186	0.000221	0.0002	0.000179	0.000332
ADK_HUMAN	185.536	182.394	188.678	136.573	104.291	90.4306	132.534	122.539	139.868	238.248	208.082	218.31	119.384	98.299	137.218	84.8673	80.7004	92.2564	187.893	177.079	173.306	298.226	324.058	323.735	128.996	144.209	117.222	173.123	168.311	168.599	221.157	199.527	169.073	265.122	311.725	294.097	192.645	183.179	189.092	184.832	214.192	182.27	216.485	171.886	189.4	172.248	166.539	160.83	164.218
OGT1_HUMAN	79.4323	79.5919	79.2727	83.4355	170.795	153.968	129.383	135.136	142.076	170.886	175.113	192.78	283.882	172.997	114.505	194.334	184.888	187.405	166.546	48.8273	144.645	162.577	265.872	316.204	120.283	152.566	133.208	88.9138	86.6212	90.8092	139.646	108.508	101.306	121.618	135.799	86.7212	191.112	359.894	440.435	183.848	126.227	245.851	162.469	170.615	158.922	111.243	115.358	119.472	85.544
MCCB_HUMAN	52.0752	48.5244	55.626	56.7948	62.7575	73.8867	113.033	129.114	113.924	93.9133	80.5302	97.4265	96.7336	74.5094	63.4563	112.165	123.972	126.772	356.849	359.585	325.974	43.6994	46.459	69.7657	220.466	215.967	203.111	96.449	36.0546	34.3792	68.2312	59.0574	60.1684	141.858	127.605	70.6253	85.881	155.951	140.899	123.086	93.4411	155.425	36.6084	52.6477	49.8275	194.358	191.909	189.459	241.891
RUS1_HUMAN	10.545	6.721	14.369	3.52364	0.808424	0.772224	3.04077	5.53094	5.28992	1.58417	3.12412	0.095101	1.35353	0.885353	0.915762	2.64027	6.20325	6.14069	6.13058	3.17827	4.61017	14.64	21.93	17.2501	65.3903	41.1192	3.18033	5.31838	4.98745	3.04062	0.418106	1.0061	0.729222	5.09618	4.68016	2.8853	0.209408	1.02215	1.40489	1.09044	4.24483	4.72263	3.88058	6.41044	5.69056	3.06066	3.27401	3.48736	4.581
AKA12_HUMAN	64.6124	53.332	75.8929	123.072	55.023	72.6193	322.651	327.179	323.536	116.83	94.0919	64.6508	43.9449	93.6125	119.349	154.306	139.72	142.084	198.914	169.679	172.884	107.475	170.419	146.967	209.553	227.242	198.8	46.1483	41.861	112.658	63.1027	69.9396	73.8654	80.4424	54.2075	75.8732	45.5781	60.71	58.7643	71.468	82.4758	67.5727	169.787	184.36	181.772	480.976	475.118	469.259	268.652
RPGF3_HUMAN	8.07	7	9.14	10.2	3.48	6.15	110	294	316	6.59	5.82	5.98	19.1	16.8	8.73	71.3	86.3	34.1	43.6	113	78.8	28.2	34.1	9.78	8.59	6.98	9.75	118	106	150	2.61	3.08	5.39	17.7	14	10.3	4.75	7.62e-05	0.000946	10	8.3	15	130	271	187	235	211.5	188	256
GLE1_HUMAN	18.5428	19.4954	17.5902	24.4384	14.9584	12.0453	11.704	14.4406	9.19177	18.8971	18.5282	17.1703	11.0711	12.7061	24.4593	11.0141	6.04237	7.63346	6.158	8.348	5.43106	12.1721	10.8111	12.1683	2.12352	2.49751	2.25875	35.0584	35.7964	36.5892	1.33611	4.93019	3.31733	20.6411	22.414	28.421	7.61227	9.4303	17.3119	5.21815	10.461	8.20632	23.3986	25.3639	32.6684	29.1504	26.2275	23.3045	32.1799
KAP3_HUMAN	24.1435	23.2899	24.9972	130.596	153.95	146.911	4.92111	3.56908	5.11013	46.2641	35.9276	44.0627	67.6244	43.119	35.1308	6.34192	5.83275	6.59643	16.5305	15.9956	20.9497	18.8988	30.3253	10.4321	11.2091	10.3238	18.4533	503.106	4.89403	509.807	13.7067	4.02245	9.40444	6.56837	9.64987	13.713	10.3147	16.2613	1.52608	136.89	124.358	157.424	17.3635	22.0168	23.9843	9.62654	10.547	11.4674	7.87632
SERPH_HUMAN	139.073	133.821	144.325	253.104	326.101	422.783	285.577	267.882	279.736	323.405	323.22	371.056	261.992	318.977	234.126	842.062	852.286	798.712	819.969	791.941	836.725	159.951	172.704	188.537	1318.87	1259.74	1309.67	753.266	747.028	701.038	101.472	127.244	196.017	441.262	359.002	302.121	193.641	222.43	163.62	483.059	424.305	471.77	729.485	783.19	817.88	404.089	407.007	409.925	3465.43
SMC1A_HUMAN	339.819	340.264	339.374	325.074	340.703	338.54	332.82	344.46	340.669	389.592	385.666	420.117	609.273	404.066	367.569	337.205	329.2	321.603	380.864	380.604	383.66	623.99	584.144	710.237	249.689	227.786	236.448	228.19	229.495	241.891	245.749	273.207	434.254	544.749	479.123	466.133	338.68	349.601	190.265	394.706	349.739	391.455	335.507	408.684	342.097	321.754	313.049	304.344	339.959
CAAP1_HUMAN	61.5163	61.2905	61.7422	57.988	123.35	124.75	80.7405	69.5506	71.7583	95.96	85.884	99.45	105.7	140.21	88.8603	120.07	122.769	139.086	113.04	92.033	98.279	106.132	100.952	11.0473	127.3	125.5	116.8	58.5008	59.3082	56.3752	90.233	96.692	94.7311	154.515	116.504	91.676	144.341	117.3	134.152	142.97	99.539	230.81	73.929	68.931	75.77	55.0251	56.8601	58.6952	62.5108
NU107_HUMAN	62.957	68.2759	57.638	96.1441	50.5943	54.1516	52.2358	40.2346	51.904	87.1471	77.314	79.4987	101.728	70.9892	70.1133	67.2833	70.1034	86.7319	57.1846	54.9553	63.6301	109.242	132.47	153.788	50.3882	57.5771	41.948	77.9403	79.5509	84.8772	84.1041	96.3342	74.2862	80.8705	90.9245	71.9972	50.6085	93.9614	53.5114	75.6406	86.7443	67.8286	73.977	76.9363	66.5522	54.2642	59.0332	63.8022	87.7499
LRC8E_HUMAN	138.96	143.97	133.95	42.6721	5.08842	3.77911	116.491	119.521	142.83	71.0201	116.971	113.01	6.00726	23.1411	44.9173	63.7251	57.4753	17.1125	74.688	98.0521	58.3241	117.135	50.8302	3.74026	3.51917	2.19321	5.56616	89.6994	107.88	101.141	71.543	66.612	25.3021	2.66709	5.95308	106.585	87.6591	10.3251	1.93195	16.77	123.243	5.67032	156.91	166.417	170.025	100.59	83.9343	67.2782	94.0407
ACOT1_HUMAN	36.8516	36.8791	36.824	32.2873	49.6462	55.2912	29.1108	29.7526	29.3295	81.2502	65.1001	82.1603	43.2531	49.1351	37.7795	54.348	52.1841	50.6735	174.643	189.039	192.47	10.1011	12.0368	14.9511	73.8175	73.1566	64.759	19.6675	21.4457	13.1746	46.0608	44.8926	45.9404	190.35	162.611	108.22	55.5665	67.9404	94.4868	46.4223	29.2743	54.5009	59.2802	65.6473	63.8332	6.85888	9.76089	12.6629	15.5563
P5CR3_HUMAN	26.3026	18.7327	33.8725	10.4351	6.45364	15.1793	15.2993	18.404	18.739	14.4092	13.0851	15.411	10.1098	13.0321	7.28176	14.6581	17.3803	13.5547	8.41658	8.1634	6.80022	88.267	60.1014	42.7009	12.3965	12.2164	13.4903	28.4404	28.2702	28.43	12.486	15.0252	34.5922	47.0483	91.0614	9.98924	28.114	16.1105	28.8457	1.90489	6.59349	3.01758	21.1304	25.6451	25.0204	9.89544	8.21131	6.52718	21.8903
BYST_HUMAN	20.1053	23.9126	16.298	45.0843	40.7388	34.5627	57.6991	56.5199	52.822	32.4013	33.4152	41.5514	55.3101	64.5641	51.7195	55.4683	60.4024	53.1687	64.1392	61.9354	55.1311	72.3394	80.3304	88.8917	26.7483	22.9313	16.0667	51.1711	35.2351	44.7828	36.8432	35.9227	33.4906	83.7903	53.7289	45.9538	29.3615	29.1607	15.0845	47.1034	51.1625	55.6699	48.8096	43.6624	40.4186	48.7159	44.5968	40.4777	58.478
T22D4_HUMAN	107.027	104.743	109.31	81.3641	62.7508	81.8702	115.807	72.8089	86.1315	133.307	118.47	124.66	69.0211	105.831	79.3641	96.7254	103.128	115.253	99.9452	79.8803	95.0961	78.2224	58.6894	106.211	136.659	141.717	124.816	95.9163	55.3881	52.1968	95.176	80.746	55.8942	51.3903	88.6702	40.085	17.3464	5.29646	16.4066	85.6753	33.4342	79.4109	140.237	109.007	97.7906	108.85	106.948	105.046	176.324
DCNL1_HUMAN	15.5758	14.7762	16.3753	28.3394	45.4214	82.2813	6.31777	6.09694	5.26617	24.6443	10.3952	21.6743	42.4188	73.5741	25.0454	21.9423	15.0143	13.858	11.6422	13.0381	17.1651	46.7244	4.94954	7.41366	5.60386	4.52706	4.77965	13.5478	15.5334	12.4164	11.6681	10.9957	56.7122	14.3343	16.6052	12.1242	12.0795	16.5154	20.6288	75.1274	20.1163	36.0466	21.4006	21.8333	20.7732	68.4519	62.7358	57.0197	59.9623
PDIA4_HUMAN	1261.57	1241.89	1281.25	531.072	691.181	645.713	754.999	864.736	813.485	680.422	620.476	623.685	561.788	484.364	472.072	2031.33	2106.86	2047.39	2742.34	2765.89	2729.37	835.033	915.685	1221.54	2212.93	2272.63	2309.22	357.206	364.148	348.986	323.167	399.689	397.251	1760.58	1562.64	1428.23	431.302	511.14	450.35	932.495	854.752	1058.04	985.477	1104.91	1105.09	605.105	615.026	624.947	648.33
NUCB2_HUMAN	266.637	254.61	278.665	55.1161	85.6103	69.3675	56.1601	58.2078	56.1041	213.278	203.713	196.872	84.3727	73.2477	65.5241	123.292	75.8402	93.718	210.526	219.552	191.356	262.672	259.113	379.539	198.673	264.104	242.575	58.3827	59.6089	50.6647	247.354	254.168	241.916	221.469	281.714	212.27	323.345	511.621	557.015	134.657	91.0975	148.597	126.905	113.048	114.21	159.706	156.717	153.729	139.476
DYHC1_HUMAN	1282.77	1245.68	1319.85	653.815	743.869	771.545	1667.21	1853.36	1921.4	705.621	593.359	644.704	1391.51	938.258	837.594	1761.14	1443.6	1337.77	1768.45	1876.14	1756.64	1498.55	1639.99	1814.45	1357.01	1315.17	1227.93	896.062	783.163	961.08	712.667	758.578	924.61	2075.45	1923.21	1474.08	679.342	725.21	535.569	829.392	720.962	820.785	2237.8	2325.6	2287.47	1247.37	1177.86	1108.36	1509.49
ZC3H3_HUMAN	9.6632	8.68623	10.6402	9.20414	22.4502	23.6001	3.73051	7.64063	6.78052	10.2391	7.93006	10.5902	13.7403	19.4891	25.2603	22.8831	25.1601	21.9302	13.3702	14.7641	14.9851	40.1501	56.4201	48.5301	13.3003	18.1102	8.24033	6.41038	6.04045	5.87721	18.3375	15.659	14.1001	11.36	3.86008	17.352	12.4901	4.34008	2.86295	23.0301	10.4852	11.8803	7.03019	15.3801	14.5102	4.13044	4.2854	4.44036	4.55833
JADE1_HUMAN	16.04	16.754	15.326	3.156	8.545	5.3041	34.213	10.557	9.567	8.5968	0.97406	1.347	6.334	9.154	7.298	21.9511	21.9461	20.1796	33.4222	6.41413	29.4341	5.89027	0.265216	0.810132	119	123.411	128.691	282.11	43.6602	49.938	5.729	6.563	0.937111	2.115	1.34	1.624	0.777	1.819	2.884	13.971	10.7752	9.18	18.018	22.3687	20.704	35.3002	63.8602	92.4202	78.8203
TLL1_HUMAN	38.0035	38.792	37.215	115.311	80.02	142.064	118.987	110.274	134.267	227.32	204.32	204.06	51.75	118.54	145.25	161.132	208.228	51.3005	103.151	55.68	69.09	18.3711	9.48511	0.644264	62.5003	70.2004	24.1003	22.638	109.515	134.393	116.007	88.13	61.818	10.314	24.26	23.49	192.57	1.51015	7.38189	67.17	96.88	23.262	195.328	184.65	193.45	131.167	127.904	124.64	114.3
F177A_HUMAN	6.98632	6.61047	7.36217	11.5831	36.5552	1.28511	2.28226	8.93631	8.41626	4.01017	12.8001	15.8242	37.5903	25.2141	11.2153	11.9441	11.1961	5.87046	18.6952	22.0401	18.3901	18.9003	21.3002	28.0003	9.15017	6.39021	16.08	12.5008	0.157448	11.8042	15.9901	13.1401	12.4601	33.4002	27.1002	13.7002	14.1003	30.9601	39.9609	20.6071	11.0062	33.4383	17.3402	30.1001	20.2702	3.20122	5.7707	8.34018	12.3313
RREB1_HUMAN	158.163	164.264	152.063	13.0677	120.097	68.6024	130.156	17.9035	143.982	224.896	150.889	184.783	242.917	221.455	16.585	248.511	237.547	1.66839	133.647	187.059	199.703	136.427	157.404	130.526	118.06	132.428	27.4293	200.658	189.341	179.171	183.241	184.519	178.007	56.6023	41.7742	214.49	205.563	70.4876	39.8636	42.1507	17.314	205.22	275.496	21.0066	223.709	126.663	131.508	136.353	172.228
ADDB_HUMAN	3.29651	2.37017	4.22286	11.5009	12.5606	23.9097	19.2513	4.10188	21.2813	12.5005	14.4404	1.6946	21.2443	2.18232	10.8265	1.33096	6.5595	2.76137	0.00156	3.95094	19.7004	15.4508	15.2384	26.5207	11.965	15.1015	13.9011	6.55988	1.88134	7.62662	3.01032	10.1086	19.5537	17.2605	35.7173	11.7003	11.5828	32.1014	0.007568	5.46104	10.243	0.808896	21.3952	26.2451	14.8622	11.5271	9.00409	6.48107	3.54199
B2L13_HUMAN	10.7923	10.9985	10.5862	19.7429	52.3674	20.8933	65.7754	14.8729	33.973	15.2132	9.71562	11.8776	45.8404	21.8341	31.0155	42.9447	8.83052	82.4935	24.711	103.207	13.2893	12.9105	15.6826	22.2215	20.4889	17.6074	18.7548	31.6065	38.1321	42.5911	17.5604	18.0569	13.1297	93.3102	89.079	10.5911	18.8663	63.1352	76.7179	35.5323	12.9495	36.6469	91.6887	85.7216	84.4169	72.0739	38.2884	4.503	54.6895
SC23A_HUMAN	94.7498	90.7974	98.7022	63.8778	53.9885	186.69	97.6031	102.852	99.2108	83.1145	67.0644	68.2022	90.5204	35.8166	68.252	329.594	310.079	289.576	412.619	350.189	338.804	77.9933	89.9548	130.328	186.634	201.299	202.966	91.4945	94.8496	96.8494	59.4281	85.8562	47.7622	102.948	100.603	74.4959	93.5114	87.6417	92.3825	45.0976	153.189	62.2143	132.96	144.494	139.751	214.782	171.711	128.641	34.8626
STAU2_HUMAN	17.5458	15.232	19.8595	29.363	69.7404	62.654	8.36406	14.423	15.5194	70.69	68.775	71.563	55.3525	62.234	45.2343	34.0851	25.6891	31.0112	16.5436	15.5624	19.9233	8.62399	11.7496	4.81032	30.353	35.5007	37.3891	9.80593	9.47177	8.29166	44.673	38.8811	31.6663	16.6455	16.5695	15.6565	97.06	124.05	113.057	74.348	47.477	57.8743	17.828	25.0464	30.6314	5.15067	5.89378	6.63689	5.48042
APOE_HUMAN	78.123	74.8066	81.4394	55.2188	117.842	36.6632	43.2338	26.1924	28.6016	48.8615	51.0761	49.172	22.9952	63.7776	60.1442	219.018	218.135	194.909	250.967	267.219	290.945	90.9244	92.503	19.6001	46.8644	51.3912	49.5064	32.635	31.541	18.0877	58.2593	56.4744	64.1927	12.9165	12.3562	51.4719	66.2045	4.90145	12.0199	51.7261	55.8076	44.9042	39.6523	41.9863	41.1126	34.6125	24.0461	13.4797	43.684
BGH3_HUMAN	89.2466	92.07	86.4232	40.8768	10.0828	16.5084	106.392	104.83	116.557	57.717	48.6297	44.7048	25.3472	54.5476	54.4886	62.387	54.8556	67.044	78.007	62.9677	76.4463	116.747	102.936	48.8568	168.18	191.978	163.295	28.3465	29.3261	37.0897	62.4516	50.2792	63.0494	68.8455	47.6012	83.2461	75.6938	18.8011	7.89208	42.4209	47.4231	16.7794	44.8379	52.4724	52.001	113.104	110.357	107.611	85.9241
YRDC_HUMAN	29.2765	27.9497	30.6033	36.6121	46.4502	49.754	34.5503	11.7346	14.954	29.2691	26.1271	23.6132	50.428	64.7981	42.306	8.98927	6.9784	18.0333	8.77839	8.3044	8.97922	22.1833	27.6202	37.3164	1.88904	2.16406	2.74632	20.8728	20.315	20.3132	37.344	33.3361	49.6361	16.5505	59.9873	44.3122	18.9064	23.3283	28.1557	47.0371	41.1245	57.726	25.591	24.173	23.9642	15.7949	13.7312	11.6675	22.9087
HTR5B_HUMAN	29.3251	30.366	28.2842	19.9221	7.51406	8.58134	9.71277	22.074	19.469	12.0188	8.99986	4.51533	9.24826	15.8891	21.5302	9.95527	11.1191	10.9662	13.2904	14.6181	15.1762	19.2981	18.2803	24.5904	25.9592	22.0222	28.1059	6.9985	6.95267	6.66042	30.4411	28.7002	38.4682	3.09536	6.12516	4.79316	11.5043	0.0005334	0.359676	7.16044	8.12116	2.46026	8.933	14.373	14.1482	10.6417	12.4716	14.3015	18.378
HNRPC_HUMAN	956.439	973.559	939.32	1408.38	935.987	1359.71	723.994	552.264	553.124	1676.41	1436.57	1248.45	560.186	1278.44	1391.17	1199.46	1033.2	1015.86	925.57	813.85	887.923	1102.13	865.535	307.479	405.545	429.477	403.936	721.841	783.282	687.8	949.708	1423.17	1066.06	512.26	402.936	1314.9	1585.69	414.819	793.613	1300.69	1402.16	782.244	1104.57	895.593	860.75	455.151	386.998	318.846	635.149
UBA1_HUMAN	1154.89	1147.18	1162.6	749.87	931.257	956.582	681.571	707.505	678.638	1212.58	1100.52	1187.7	955.763	767.282	770.458	821.546	799.716	767.043	1013.29	956.056	950.547	955.676	983.993	1061.23	1193.28	1189.82	1192.39	834.522	841.47	846.171	1145.3	1167.73	1415.38	1529.34	1592.29	1234.93	1551.53	1571.67	1996.95	1343.29	1193.69	1373.44	879.543	892.776	943.426	1285.76	1279.81	1273.87	765.785
EI2BD_HUMAN	18.8332	19.7072	17.9592	19.1421	24.1418	25.6804	12.5073	18.721	21.124	11.3603	10.7073	11.6623	37.5443	33.5031	19.2458	15.0003	13.0381	15.6755	28.66	48.3438	27.983	23.5283	28.5912	47.4354	16.1825	20.1668	22.3313	12.3393	11.9807	12.0814	17.0832	15.3953	18.0813	45.8943	44.7362	22.9412	19.6034	16.5805	18.5137	17.6103	12.8263	13.8859	24.1674	20.1431	35.7934	9.76666	8.69936	7.63206	10.2933
ZC11A_HUMAN	30.0254	26.2225	33.8283	50.7864	56.9245	75.1703	19.6924	22.1743	21.0686	53.2875	34.7365	42.0662	82.5102	76.5402	67.8219	30.9356	39.8786	31.8395	33.9593	48.3462	43.4006	70.9671	55.8349	144.159	15.0229	27.473	18.5999	39.194	29.8431	29.5904	60.4223	74.9825	64.8187	121.973	113.01	75.9275	65.814	65.7931	76.4823	74.3636	55.696	133.804	39.9555	50.623	53.8939	15.0465	16.1252	17.2039	27.7867
EDC3_HUMAN	61.4639	59.2067	63.7212	66.4893	63.9532	64.765	46.8176	51.6789	48.0423	41.8772	43.7072	45.7485	54.3903	96.6711	66.6855	66.6931	78.8301	81.1162	32.3516	31.7006	44.3112	55.8465	57.1621	66.7148	88.404	34.6903	40.7247	38.2925	39.8221	45.7759	44.0961	52.8373	41.3893	40.7517	32.0005	65.7148	71.2645	52.5005	60.1827	67.0563	89.3083	93.9059	71.1841	83.0633	87.2146	47.2031	40.8522	34.5013	52.0668
ADHX_HUMAN	210.996	199.921	222.071	171.955	249.181	237.504	254.148	237.981	250.912	185.669	168.052	183.58	277.229	255.9	224.011	490.67	444.05	501.021	717.811	703.51	688.26	211.349	205.57	223.261	219.68	214.537	207.04	93.3683	92.4073	91.3352	222.243	222.79	227.411	259.006	238.421	318.71	285.551	307.371	427.87	351.392	330.99	431.535	166.97	191.421	175.691	115.291	113.498	111.705	129.94
AIMP2_HUMAN	73.4425	72.441	74.444	69.2301	81.509	76.8038	69.7231	92.4774	86.7221	52.1781	45.5262	41.6614	93.1613	84.7762	59.8682	122.352	114.44	112.653	108.387	105.494	104.853	88.5491	101.248	126.578	64.4016	66.3662	65.9332	66.4814	62.2414	63.2442	77.2961	71.5134	82.7149	118.841	112.492	80.5171	66.9293	70.0182	94.7839	75.7956	66.3592	110.568	84.7002	94.391	97.656	51.6932	54.6247	57.5562	91.9507
ETS1_HUMAN	1.80379	2.14623	1.46134	4.39203	6.186	7.466	3.331	1.93511	2.30852	3.707	2.70406	1.32467	18.346	7.226	24.605	4.50914	4.15913	4.41823	5.56419	5.91514	6.60306	0.795408	0.115324	0.000528	2.52317	3.78621	1.26616	1.62438	3.81822	3.3991	0.593106	0.500193	0.490333	4.97318	4.81816	0.893243	3.3991	5.571	6.65295	4.617	5.2804	7.192	5.16919	3.29195	4.89519	4.89022	3.95561	3.021	3.481
SEPT8_HUMAN	61.8225	62.083	61.562	103.095	117.667	109.751	112.503	99.84	110.441	166.115	165.313	190.586	126.751	98.1601	110.792	67.1131	64.097	58.7302	83.1265	84.1901	83.3261	72.817	93.2665	147.285	53.6583	62.501	57.3742	61.8548	60.1812	62.8662	120.968	118.949	131.145	14.7549	26.5606	74.6062	150.918	197.773	238.669	82.577	75.5812	46.6206	48.2915	47.9861	49.0996	70.1522	68.7353	67.3184	106.74
BRE1A_HUMAN	66.7743	67.4181	66.1305	346.605	146.789	156.111	253.725	109.12	95.2871	105.014	280.471	90.9812	183.781	95.3454	82.2784	98.1435	93.6445	168.885	72.1008	77.3159	70.1335	95.5638	411.803	99.7658	97.2094	261.098	78.416	345.148	279.455	71.0437	96.7582	225.294	266.782	113.489	307.5	82.6136	104.178	83.4553	113.579	157.368	89.0273	159.055	274.937	263.503	313.071	77.5072	130.749	183.99	234.073
OSBL5_HUMAN	5.51673	2.51047	8.523	12.2603	5.16221	4.26311	6.20051	5.44063	5.40052	13.517	15.1801	13.8942	9.63326	5.05905	10.5523	9.33027	7.26025	6.33046	0.709585	0.585405	0.674167	43.38	53.2801	19.7301	2.84435	6.87021	2.49333	0.527552	0.625672	0.794624	10.1289	12.9402	3.85522	1.97918	1.99023	2.11024	3.08114	9.99415	8.45989	2.8363	17.3092	2.44432	3.53119	7.52015	8.70019	1.16066	1.57751	1.99436	0.556996
CH60_HUMAN	4519.91	4667.65	4372.18	6691.09	6617.92	6726.13	5258.33	5779.99	5627.16	4531.84	4099.35	4688.56	7252.25	6934.45	6136.13	7583.46	7513.27	7678.73	13242.1	12078	13289.1	6525.73	7257	6980.91	3281.11	3636.9	3247.95	5406.37	5366.41	5038.17	5246.46	5149.49	4382.46	6449.83	6260.25	5862.72	5696.3	7190.37	10808.9	6511.81	7516.52	8236	5679.91	5663.76	5460.78	3328.73	3259.42	3190.12	4587.68
TBCC_HUMAN	22.5728	23.1425	22.0032	10.0943	21.2102	17.1271	17.1015	104.211	133.741	20.9182	21.4681	20.5442	20.8333	11.3589	12.3615	16.7471	16.7511	15.1675	39.0202	55.8881	51.3541	29.5414	22.5183	28.3884	22.0832	18.4882	21.8352	43.7854	44.8082	58.8594	31.9391	26.4761	38.6841	32.2063	20.0582	42.6511	38.0143	40.5502	11.0798	16.6773	14.4373	17.7096	93.3262	130.35	116.434	86.6004	106.18	125.76	111.6
VWA3A_HUMAN	49.285	86.26	12.31	16.83	14.35	10.93	33.41	31.41	11.25	20.4	17.04	29.1	27.3	9.06	15.41	88.27	84.75	80.3002	47.81	37.73	43.33	26.99	71.575	42.62	38.327	36.7002	36.984	17.81	21.25	9.21	5.3	5.93	7.15	67.99	65.55	16.41	35.92	1.99008	3.56095	7.44	20.12	6.11032	58.48	70.03	79.34	11.28	27.7	44.12	29.43
PSMD1_HUMAN	251.38	242.379	260.38	383.463	490.485	496.284	392.201	325.087	327.725	312.235	267.479	312.052	561.695	456.541	364.27	524.67	484.329	441.414	439.268	437.216	409.775	257.416	308.693	371.843	322.641	305.797	324.336	287.456	280.01	257.878	332.317	326.069	288.003	318.126	343.439	217.988	398.872	561.114	612.058	548.005	371.377	583.492	366.164	380.966	395.66	330.271	332.916	335.561	216.432
ANC2_HUMAN	43.8661	43.1587	44.5735	29.1106	19.3869	31.5767	29.4845	26.3543	38.5356	58.7574	54.6114	53.7606	61.9471	57.8872	55.7289	60.8743	52.8813	54.2115	40.7858	43.6034	38.9352	39.6954	56.0553	91.6675	32.6567	21.5421	31.6328	44.5455	48.3567	54.7746	83.6533	97.7705	126.225	47.9005	33.7194	42.1061	20.4831	18.1908	29.7665	33.29	44.4968	75.8572	26.5578	34.2924	30.5954	40.2579	40.4197	40.5815	21.9471
EWS_HUMAN	139.144	138.408	139.88	245.817	296.521	265.34	175.539	150.914	140.407	327.546	335.751	369.603	221.792	240.179	241.511	228.439	233.664	339.676	213.093	169.527	187.928	147.699	99.4476	56.1701	153.101	157.165	142.31	155.698	210.306	177.614	241.684	205.646	165.785	234.101	421.192	256.458	336.468	206.3	15.5214	292.077	268.026	426.671	247.353	206.297	315.95	162.708	155.196	147.685	189.351
FR1OP_HUMAN	27.8496	28.6602	27.039	9.78941	32.0016	20.3704	21.1153	4.35994	20.8075	9.61133	9.22612	12.6547	10.1018	13.4492	12.082	20.7231	19.644	23.909	10.837	10.419	16.175	29.2151	27.4681	48.1131	11.1735	13.6822	7.56633	6.52275	8.10022	8.89821	34.3801	27.1812	20.1711	11.4744	13.8162	14.728	16.1941	33.6422	18.1047	19.0593	13.7032	23.4213	10.5274	15.9651	15.7082	24.5732	26.5992	28.6252	6.07166
CLC4M_HUMAN	7.555	13.9	1.21	3.59	3.2	3.98	10.8	26.1	28.8	1.47	1.2	1.94	3.32	5.56	0.36	6.82	11.9	13	15	1.98	0.815	15.5	1.47	8.9	13.9	9.37	10.5	12.8	9.16	12.2	1.64	1.92	0.673	17.1	24.2	11.6	0.969	7.62e-05	0.000946	4.79	6.11	1.74	15.5	23.5	20.1	26.2	35.4	44.6	28.5
PDS5A_HUMAN	118.188	116.241	120.135	57.2349	56.1903	62.6951	43.2249	52.2188	55.5515	40.8014	32.3513	38.9141	102.499	85.9663	57.2258	110.589	107.961	113.563	71.9901	55.6225	66.2326	159.499	175.003	373.045	35.9939	42.0274	38.4334	25.8737	22.3534	18.1456	50.5283	61.0687	73.491	241.86	226.921	140.212	47.2708	89.9102	77.7499	95.8249	69.5393	160.161	77.4092	94.0996	87.8069	42.5809	41.9496	41.3183	32.4186
PDC6I_HUMAN	682.604	669.428	695.781	466.2	539.306	544.942	388.223	355.539	333.151	668.067	630.26	668.194	445.643	578.287	561.242	361.675	355.47	354.625	405.02	371.012	376.747	624.372	703.39	694.667	206.735	209.025	209.067	440.554	435.276	435.116	446.756	442.503	472.904	471.37	479.472	540.907	494.916	358.92	314.805	391.27	423.333	347.739	536.907	564.228	544.793	462.475	442.911	423.346	723.04
KPYR_HUMAN	11.7975	11.3419	12.2532	11.4527	8.6647	14.2218	19.5868	17.0564	24.0613	10.3056	9.78448	13.4233	46.6845	15.5172	7.79078	37.0005	28.6939	31.0897	27.4516	20.3651	21.6238	8.84092	10.002	24.5319	78.2532	77.7327	57.8135	9.09076	10.5193	8.22189	6.17148	8.29187	18.0389	4.61982	5.62878	10.7647	12.8378	10.8889	32.1434	11.1152	16.0896	9.25246	16.0955	18.3759	22.7865	11.4035	11.6546	11.9056	17.1059
DDX21_HUMAN	358.925	355.967	361.883	561.691	435.408	483.058	330.108	382.626	368.626	131.677	144.557	154.686	529.1	468.916	454.906	229.163	218.652	218.333	395.238	385.062	357.661	958.543	1181.16	1051.69	160.94	147.752	159.658	346.655	361.536	354.6	489.784	504.435	462.21	1244.34	1020.02	1078.62	364.441	350.588	389.671	581.349	548.336	822.937	614.41	675.352	658.11	191.225	188.014	184.803	219.046
EPIPL_HUMAN	207.917	194.596	221.238	152.277	198.598	192.014	270.479	394.678	326.267	205.359	164.828	152.434	167.07	186.675	128.257	256.913	298.528	377.686	395.079	395.145	396.046	203.897	256.66	157.15	811.07	835.793	746.308	669.732	594.758	684.888	112.632	119.71	158.563	169.798	226.042	186.649	178.064	224.643	389.553	227.47	249.68	193.537	345.06	509.158	381.605	683.42	744.131	804.843	1783.72
HEM2_HUMAN	26.4401	28.45	24.4302	7.72527	20.187	14.5922	0.262542	2.57157	2.64977	30.716	28.02	31.11	38.73	20.07	9.62225	17.53	17.97	20.324	15.8532	16.9801	18.3901	26.149	17.6242	19.7241	7.63517	6.85442	10.0113	2.02913	2.07467	0.126248	17.507	13.74	21.08	40.0901	43.4201	22.4201	19.0201	43.29	76.5519	13.8121	5.04449	10.1716	8.85539	6.43129	10.3504	6.41222	6.06238	5.71254	7.80866
CDAN1_HUMAN	14.5852	15.4202	13.7502	15.1448	15.49	22.699	2.39161	7.53231	2.66402	14.867	22.9281	0.775334	24.469	11.666	12.3033	11.1511	0.75625	0.627687	1.76039	8.73813	1.89111	17.4503	11.8102	14.9801	2.84217	2.00942	4.31033	8.03568	3.44845	0.498624	5.04205	9.6251	32.748	25.3602	14.8171	26.43	7.60627	28.0371	0.853838	3.9943	2.04833	13.1806	4.34319	1.72429	2.17637	2.37066	6.97551	11.5804	10.801
DDX10_HUMAN	57.1894	52.9747	61.404	63.8229	38.2824	31.2261	118.162	95.7883	85.4409	35.7773	79.4377	38.3785	28.6543	57.7221	42.1926	59.5591	61.8134	78.8815	83.3396	50.2824	67.9561	109.476	87.0882	60.9707	42.8827	48.1361	35.9151	109.883	89.2591	90.3304	45.2628	48.1782	43.2294	69.9387	58.4385	83.995	59.606	40.5575	21.1536	91.76	89.5393	84.2523	157.013	144.593	117.845	55.1862	54.2962	53.4063	59.9823
RALY_HUMAN	207.901	198.279	217.524	217.027	147.83	176.103	280.705	300.362	291.994	328.547	346.291	330.211	412.627	457.124	457.412	294.817	282.649	238.876	612.039	544.517	591.33	212.682	199.646	231.507	201.803	180.948	184.08	249.165	223.956	255.035	284.867	535.983	386.956	410.32	584.374	523.414	317.864	228.326	94.4851	223.154	315.243	286.137	466.551	347.353	437.477	328.373	283.026	237.679	188.707
ARL5B_HUMAN	0.0019565	0.000233	0.00368	0.0478	0.000212	0.000112	0.000257	0.000313	0.000258	8.36e-05	6.04e-05	0.000167	0.000263	0.102	0.000254	0.000137	0.000125	0.000229	0.0244	0.0168	5.56e-05	0.834	0.654	0.152	0.000173	0.000212	0.000163	0.000376	0.000224	0.000208	0.0369	0.0604	0.0395	4.7	3.79	0.95	0.000136	7.62e-05	0.000946	0.000148	0.000164	0.0361	0.000193	0.000146	0.000186	0.000221	0.0002	0.000179	0.000332
SF3B2_HUMAN	402.565	409.26	395.871	462.632	628.629	599.079	417.925	422.276	431.763	610.895	600.127	610.596	598.882	597.095	601.529	739.551	735.007	766.041	452.729	449.577	430.806	435.039	354.768	445.328	322.231	333.779	342.647	353.557	344.787	336.16	627.308	583.097	618.869	493.154	543.016	519.383	811.618	963.005	735.276	644.668	525.562	678.69	610.374	589.197	615.461	401.223	385.535	369.846	344.024
FA84B_HUMAN	21.4966	14.6577	28.3355	3.5804	4.26106	5.09045	2.41691	4.59731	5.13126	4.53325	7.69018	6.32067	5.26131	6.83616	7.02102	8.51641	6.71927	4.76666	10.1188	5.89067	4.24728	11.9894	12.5643	4.49053	3.59369	4.54164	3.23549	2.06813	1.50467	1.56062	7.327	6.1192	13.9312	18.5002	12.5292	11.6751	5.30277	5.5573	7.92654	4.9043	4.78216	5.14995	1.38596	2.56358	3.59056	2.40744	1.94558	1.48372	4.38696
NPTX2_HUMAN	0.114116	0.000233	0.228	0.806	0.000212	2.01	0.000257	0.000313	0.0407	8.36e-05	6.04e-05	0.0385	0.000263	5.29e-05	0.613	0.000137	0.000125	0.000229	3.72	1.27	3.1	0.000136	0.000108	0.000132	0.000173	0.000212	0.0792	0.000376	0.000224	0.000208	0.476	0.589	0.764	9.12e-05	7.81e-05	0.0879	0.784	1.35	5.11	0.893	1.08	0.415	0.000193	0.000146	0.000186	0.000221	0.0002	0.000179	0.000332
ADH1B_HUMAN	9.575	9.64	9.51	8.42	4.97	2.98	31.8	31.5	29.8	7.6	8.59	10.6	5.17	11.4	5.04	8.94	8.06	1.72	12.1	13.1	15.4	1.78	73.1	198	16.6	15.2	0.258	38.7	39	36.7	7	7.64	3.36	9.12e-05	7.81e-05	23.9	4.41	7.62e-05	0.000946	7.7	9.63	6.93	23.8	31.2	35.1	20.2	20.2	20.2	53.6
PRP8_HUMAN	522.261	489.86	554.662	406.708	655.819	599.449	424.906	463.253	469.747	455.901	472.135	507.583	617.218	530.686	425.934	595.019	573.842	546.763	568.58	649.445	640.334	807.394	855.829	817.999	426.038	377.981	425.16	497.773	449.658	448.166	364.526	330.927	512.347	924.707	895.757	810.527	465.736	762.95	390.27	726.755	473.712	618.541	540.588	541.968	541.993	360.87	381.412	401.954	431.462
ENAH_HUMAN	42.0638	42.3849	41.7427	41.8471	109.268	105.814	147.47	153.353	133.956	28.2219	74.5756	46.671	146.472	108.847	59.442	224.071	221.851	216.202	93.0292	101.509	91.4511	40.4786	94.2037	71.1662	327.205	329.513	292.817	67.5319	74.7591	84.3875	42.8134	42.5482	47.1149	33.0327	66.3987	30.5489	62.3743	103.194	46.4857	112.921	57.0618	71.5591	122.551	145.316	137.599	74.812	78.4756	82.1392	109.356
AT1A1_HUMAN	145.596	154.054	137.139	57.7121	33.1311	41.6933	35.9999	55.5092	49.386	61.7423	45.0949	41.0612	57.2097	47.9116	37.477	61.3599	52.6822	59.8696	93.8491	91.1958	102.921	238.025	265.554	379.369	82.1501	78.0627	103.696	42.606	47.2559	47.498	71.7925	75.3513	63.5847	168.066	120.086	87.9692	41.5554	74.7123	69.558	45.0795	37.6328	35.6748	49.3363	70.8453	59.6395	37.6041	42.1847	46.7652	53.8926
AT1A4_HUMAN	3.145	3.69	2.6	0.783	0.000212	0.000112	8.37	1.9	2.52	5.02	16.2	14.9	0.000263	5.29e-05	3.33	0.767	1.14	1.37	0.582	0.976	0.82	2.72	0.000108	0.000132	0.999	0.694	0.000163	9.11	10.3	10.9	0.949	0.965	0.842	9.12e-05	0.17	1.43	0.000136	7.62e-05	0.000946	0.0851	1.14	0.000316	6.2	2.01	1.73	75.8	86.7	97.6	11.7
COIA1_HUMAN	76.4502	76.9069	75.9935	59.8495	89.5664	120.918	25.2883	36.8792	38.4913	92.9478	46.9247	46.6938	44.9721	85.2082	65.9883	185.192	208.031	192.949	118.156	114.561	72.8353	35.0554	34.6183	41.2603	37.7392	38.1443	34.1871	22.9555	18.3731	21.7707	96.0065	51.9611	64.1859	18.998	20.8989	57.1617	162.095	15.28	14.5142	83.6618	115.15	69.4141	13.7025	61.617	59.0487	17.1449	16.2437	15.3425	25.294
FAKD5_HUMAN	4.64494	3.5287	5.76117	2.06241	8.57942	3.85422	5.83951	7.27131	7.483	4.59325	3.72342	2.7272	10.0615	3.05911	3.15751	28.7531	24.425	12.5032	31.772	37.52	29.373	7.78514	74.1115	120.719	18.7235	16.7816	4.57965	5.75875	23.9422	9.74662	7.67805	4.6071	3.81772	17.9102	14.6013	8.73008	3.14714	2.1593	8.41068	11.4051	7.606	11.4893	8.69219	8.946	9.684	5.02844	7.7019	10.3754	12.3527
ENOB_HUMAN	2188.76	2175.05	2202.46	1731.6	2842.89	2527.19	1243.99	1567.61	1552.5	1063.16	1030.54	1321.9	2591.17	2824.89	2303.67	1178.42	1010.94	1055.71	1816.7	2064.46	1893.98	1314.41	1349.17	2862.13	1207.15	1200.51	1126.41	735.583	759.387	733.813	4061.57	3484.72	5441.15	1917.04	2652.87	1590.77	1926.81	3409.01	4003.22	1583.99	1188.02	1119.99	781.909	889.002	934.66	1357.96	1191.61	1025.25	733.639
ENOA_HUMAN	11986.8	11861.1	12112.6	10611.6	9290.23	8677	7554.52	7855.97	7961.26	7872.37	7350.83	9375.25	11453	10132.7	13705.1	4791.65	4634.66	4415.89	7516.17	6486.68	6999.47	8591.79	6621.87	7895.77	5035.26	5210.71	5296.57	5025.98	4706.9	5083.9	17346.9	15208.5	18338.1	6756.33	8462.57	7823.46	8485.89	9325.6	10863.3	7106.16	7194.5	3748.82	4552.68	4768.95	4535.08	8572.89	8564.15	8555.41	5002.41
NOL7_HUMAN	65.6342	68.1227	63.1457	81.1541	42.1196	45.8462	23.5298	50.4259	45.3608	91.409	96.8711	90.028	82.4693	75.656	67.8693	45.5863	57.2482	20.4577	65.6862	45.4221	43.4831	86.7055	68.9961	72.1107	17.9565	16.5338	17.6368	34.9794	33.0184	30.9676	70.3301	96.5461	110.23	132.468	144.236	261.904	37.0561	50.5802	22.0366	65.418	57.1642	70.1506	35.2334	55.2543	52.2642	21.3927	27.9864	34.5802	50.707
MUTA_HUMAN	41.8736	39.2934	44.4539	9.21735	51.9019	59.8828	14.6345	15.6526	13.7773	20.9815	18.2434	20.4388	68.6784	21.4423	12.6813	39.3405	34.9035	33.1607	79.854	83.553	85.247	37.1005	38.4345	61.0737	24.6417	22.3618	20.6785	17.1713	15.5223	14.882	34.6633	38.6063	61.9613	28.1628	48.5625	16.9986	29.6017	45.1025	69.3375	68.6736	23.3677	70.6509	10.3552	8.87088	9.10193	16.9451	15.9231	14.9011	8.36299
MYO1G_HUMAN	340.963	382.439	299.487	112.8	159.895	215.419	53.9944	89.3552	95.9677	166.712	122.3	132.3	182.167	197.998	177.524	113.153	105.637	89.0478	130.4	94.7836	111.385	350.968	330.147	356.843	63.3378	65.8837	58.3129	54.1479	77.3209	57.486	114.827	210.303	370.841	565.939	717.44	433.646	388.789	428.612	393.841	501.263	314.492	494.169	76.3149	98.4485	120.03	51.1833	59.2872	67.3911	88.3963
I20L2_HUMAN	32.2884	30.9065	33.6703	10.159	13.443	37.9301	27.3453	7.17751	35.4443	9.75	26.192	23.1952	42.976	17.808	19.731	7.06027	11.4571	4.96523	9.0602	5.65733	13.6001	353.88	431.17	578.02	22.8602	8.34021	57.1902	12.8544	13.8272	12.2022	30.814	50.152	110.16	278.49	177.02	78.579	39.005	18.9202	8.46684	21.349	13.551	11.4693	4.93619	8.17015	8.07019	18.1404	18.9054	19.6704	12.1843
SYSM_HUMAN	24.7178	24.5194	24.9162	40.7783	86.2313	60.9096	39.6471	43.0369	43.9053	37.3645	39.2073	33.575	68.1563	80.9531	63.3847	122.508	93.543	104.691	82.1828	82.6215	91.6351	57.366	71.9268	75.6451	18.2282	22.6396	21.0321	19.6928	22.7488	19.543	62.5552	60.8304	62.1633	24.7198	20.3679	20.0706	45.1087	57.6245	72.3004	103.537	99.4443	151.022	43.8136	44.7207	44.7239	17.1619	17.0045	16.8471	26.6407
ANR16_HUMAN	3.69529	7.39023	0.000342	0.291135	0.539212	0.827112	1.186	0.814	0.878	1.197	1.521	1.267	2.119	1.888	0.353254	1.054	0.664	0.773	1.367	9.286	1.251	1.364	1.651	4.057	4.714	4.716	3.546	1.606	2.04	1.712	0.22	0.2093	0.211	5.59	5.61	2.43	0.996136	3.8	4.9	1.05015	0.581164	4.68	1.908	1.069	1.197	6.12022	4.8052	3.49018	0.303
IQCB1_HUMAN	90.7152	89.8902	91.5402	126.26	69.5004	80.5501	101.21	34.74	26.81	120.69	117.36	93.06	94.4523	95.5001	54.2303	77.7501	62.03	20.6502	49.6702	64.8101	57.4301	45.0801	23.7701	11.1913	6.88817	8.21921	9.58616	106.58	88.74	126.88	60.6501	57.802	50.342	5.08027	65.0002	85.5001	77.8301	41.8702	23.6028	157.34	110.35	48.2373	178.41	194.24	207.97	162.949	143.274	123.6	167.61
HBE_HUMAN	14.939	28.0303	1.84771	61.0418	8.00791	50.1179	39.0889	3.43719	2.79341	40.9458	50.5075	42.1635	299.411	369.473	285.39	1.86396	43.017	41.8653	27.6846	28.3672	26.4825	5.18709	3.29576	16.6311	5.98656	4.74791	5.85347	5.31263	21.4786	4.06146	4.29148	4.11668	3.70089	0.0010944	56.0196	45.2176	41.9862	28.3917	1.51041	58.7538	5.08078	43.3348	41.8593	2.78662	35.8563	34.9378	32.2831	29.6284	4.41966
GALNS_HUMAN	84.4673	84.2102	84.7243	174.352	61.9106	204.001	89.0015	91.4326	87.3513	111.01	101.948	75.0862	73.1813	149.706	44.4602	70.9143	53.9144	15.4664	48.5633	61.1551	58.4	42.8607	11.2544	6.0374	9.21027	11.1987	11.9753	99.0441	77.8728	115.743	109.168	88.5702	38.7112	11.4132	43.6946	120.559	88.5201	66.3101	103.47	239.887	104.4	48.602	174.019	190.874	205.786	122.198	100.591	78.9837	121.713
ADDA_HUMAN	67.3886	67.3652	67.412	26.2489	24.4923	32.6868	26.3535	33.8766	33.7973	60.8113	51.3222	65.7805	39.9298	30.7923	33.3153	113.934	104.41	107.839	69.0348	77.4923	64.8482	42.7141	22.8609	62.3619	120.588	113.446	107.878	19.6246	19.3896	17.1295	42.1266	47.9237	43.3556	42.5775	58.6333	46.0785	108.7	73.0524	108.416	54.1464	38.8348	29.6673	83.9928	102.342	106.146	30.0811	26.9186	23.7561	45.6508
ACADM_HUMAN	387.001	392.017	381.984	476.209	422.516	400.282	141.474	127.231	152.28	550.052	473.587	532.228	310.758	559.737	604.793	128.082	130.696	159.932	286.035	198.131	258.421	147.036	129.385	150.841	72.7239	120.573	185.972	88.2821	89.6135	92.1778	379.854	392.596	359.363	61.0039	60.0458	225.019	258.044	86.1208	70.3954	284.803	368.998	206.423	118.378	106.474	114.428	116.272	80.8771	45.4824	110.342
RBP1_HUMAN	287.28	280.72	293.841	280.301	299.039	356.527	214.932	236.04	230.534	244.026	222.812	212.905	227.04	249.065	324.831	673.556	680.594	760.418	1367.12	1247.66	1337.87	329.041	343.7	447.457	691.678	676.168	731.323	170.899	158.654	181.179	407.686	469.992	413.962	516.099	483.927	316.201	403.366	462.642	448.49	598.082	430.066	774.43	300.861	343.31	336.928	475.686	495.574	515.461	176.379
LMNA_HUMAN	2136.43	2122.19	2150.67	2333.54	1884.71	1876.99	4275.49	4477.6	4705.08	262.27	279.012	301.478	1586.5	2232.03	2211.19	1084.58	1177.49	1215.73	3159.27	2786.34	2892.87	730.322	809.041	512.796	7667.89	8254.12	7526.23	3758.38	3777.45	3774.18	620.704	724.552	864.31	251.446	194.494	255.127	202.9	101.019	85.0937	2462.7	3078.36	2606.32	641.441	616.895	896.393	3868.57	3818.26	3767.96	2924.13
ADT2_HUMAN	337.691	347.431	327.95	60.4793	39.9398	52.9813	92.6775	84.0372	88.9508	284.251	163.883	135.544	69.7061	60.5302	55.691	33.0135	49.6864	43.5207	62.6006	92.3861	97.2601	485.36	413.83	473.56	49.0729	51.1756	54.1797	85.8558	62.9907	95.0694	40.4842	101.318	87.8662	718.47	505.522	402.95	62.2717	58.8195	51.7876	102.077	104.437	104.474	102.505	105.589	102.03	266.412	222.053	177.694	99.3793
ADT3_HUMAN	152.462	153.467	151.456	33.7981	235.908	217.107	33.6529	30.4794	34.3868	152.517	86.86	89.548	91.5515	69.648	36.2047	31.0617	22.1376	21.7575	68.6426	80.8581	92.4141	535.604	535.452	439.74	39.2357	35.4808	29.3329	30.703	669.246	661.086	39.9701	52.1881	50.6562	550.97	556.481	326.333	310.536	78.5303	100.425	459.196	84.023	252.175	49.0484	103.635	530.92	87.8644	276.303	464.742	17.0278
NDUV1_HUMAN	76.5511	61.9177	91.1844	108.753	151.712	176.983	39.0181	45.3892	41.3843	117.76	108.206	82.0508	150.141	143.846	103.176	95.9423	77.3571	61.3309	159.922	161.881	137.726	69.4057	78.1846	63.9813	35.2878	35.1893	33.8807	80.3925	70.3791	74.5738	74.4712	99.8153	89.0913	93.7265	127.044	94.9114	155.646	224.211	98.0513	165.276	128.285	207.365	55.52	53.6386	64.9527	30.0068	32.1916	34.3764	46.628
CHD4_HUMAN	288.009	273.489	302.529	253.76	110.426	171.093	241.03	228.891	219.516	110.016	94.2322	96.5017	234.622	266.419	188.951	240.853	248.463	286.199	216.255	215.715	212.062	515.826	597.401	402.241	148.674	128.424	131.46	145.025	145.167	139.079	141.255	191.917	303.107	465.605	492.684	523.395	114.713	109.683	63.2424	237.094	244.613	294.229	244.488	237.169	223.765	107.946	105.302	102.659	174.674
ANXA1_HUMAN	942.492	952.01	932.975	119.373	168.216	215.668	1109.35	1110.85	1093.46	62.4024	61.8187	63.6053	470.779	422.603	382.202	60.9007	50.2841	57.0928	47.1827	47.2352	71.0527	373.441	521.278	279.376	1523.72	1569.31	1605.35	2742.25	2828.02	2687.16	1233.59	1307.84	1398.78	96.5768	61.2527	47.6016	3250.06	2652.91	3427.47	120.895	45.958	94.4755	9492.72	8893	9832.68	1549.65	1517.6	1485.54	2082.6
COTL1_HUMAN	188.066	181.435	194.697	378.08	405.995	444.099	12.0406	12.5988	11.5948	205.009	193.638	194.75	352.061	535.46	439.048	143.384	117.066	140.791	100.491	90.1964	104.617	518.68	487.569	437.941	11.8594	17.3217	16.1765	63.9219	65.2013	62.7815	370.608	390.858	640.663	197.604	190.526	405.678	134.707	77.9176	67.6295	545.717	444.673	356.561	142.288	131.979	115.919	564.233	555.627	547.02	406.537
SYRC_HUMAN	486.561	489.296	483.826	528.953	443.528	463.396	652.395	716.264	632.869	263.638	269.588	251.928	400.036	446.134	486.883	523.414	568.99	603.718	771.302	537.753	870.913	642.636	628.517	662.611	374.095	381.346	332.622	492.965	479.429	481.002	331.987	374.485	358.62	485.816	457.801	443.058	322.585	420.435	254.297	445.179	492.45	507.566	687.353	845.45	1031.37	488.627	555.696	622.765	523.09
MYO1H_HUMAN	0.927	1.17	0.684	0.695	0.499	0.525	0.000257	2.42	3.04	0.3	0.26	0.169	0.585	0.306	0.21	0.000137	0.000125	0.000229	0.000195	0.000135	5.56e-05	0.588	0.41	0.759	0.414	0.000212	0.0412	0.000376	0.000224	0.000208	5.3e-05	9.67e-05	0.000111	1.7	1.34	0.578	0.443	0.939	1.2	1.24	0.736	1.01	0.000193	0.000146	1.86	1.9	2.3	2.7	0.000332
GBB1_HUMAN	139.062	145.276	132.847	78.0504	43.0908	41.4543	76.3075	94.4846	98.1515	142.163	156.622	159.636	35.4411	55.8252	76.4615	109.052	111.828	85.3975	75.2131	78.7973	75.3261	36.6235	22.8805	5.13092	58.1982	60.8204	70.0303	25.0611	36.4707	31.6877	107.981	84.0145	78.9491	9.69046	6.70231	34.9361	60.2003	21.9673	52.4438	56.4084	101.959	75.0653	50.9006	77.0373	80.2362	65.2544	67.6375	70.0205	34.841
SEM3A_HUMAN	11.4554	10.9605	11.9503	2.37727	4.91064	9.83022	36.2629	35.6063	33.2037	5.37017	12.5971	7.45033	4.41853	4.01511	5.26076	10.2003	8.04025	6.29046	9.1112	6.39027	8.26011	12.3303	8.53022	24.0303	5.19317	4.37042	26.8203	41.5206	39.1004	39.1304	5.84016	3.84029	3.36033	2.18027	4.26023	33.8502	5.70027	0.0003048	0.086038	8.2723	3.79033	15.8706	13.081	17.215	15.552	24.6204	15.6554	6.69036	57.0207
VPS35_HUMAN	190.91	221.37	160.45	314.236	201.013	195.352	323.382	323.006	308.898	311.428	283.535	328.94	236.5	202.521	168.764	202.262	185.84	196.164	282.652	310.114	303.029	362.075	393.675	259.908	287.487	299.002	297.623	194.683	202.482	186.024	203.339	257.643	2291.41	280.059	311.211	230.93	415.857	243.063	198.19	236.188	183.286	189.388	325.747	313.127	314.636	223.508	241.047	258.586	212.878
HEAT6_HUMAN	9.08892	7.96767	10.2102	24.6166	6.27164	20.9222	14.005	14.0036	14.4578	19.5149	9.81014	9.43763	8.39353	28.3822	7.56976	8.8191	7.49092	7.78646	6.58258	8.00113	6.97057	7.34598	7.91794	6.12106	0.811938	0.557872	0.365441	3.3285	2.55634	2.64383	3.29801	3.74739	10.2882	5.27636	4.98431	6.26532	10.1872	3.2836	4.46473	7.47644	9.65493	5.43565	17.486	17.65	18.1922	4.63188	3.4258	2.21972	2.27393
QORL1_HUMAN	383.713	374.32	393.106	184.441	147.924	238.261	331.97	475.777	418.185	282.77	252.171	252.464	42.4478	212.599	162.163	354.2	372.417	423.41	107.877	164.347	156.03	146.926	80.0105	14.8108	176.209	162.58	177.864	635.933	799.183	739.478	210.785	205.5	140.397	69.8303	14.2168	292.183	312.436	20.6773	10.1447	192.605	205.286	139.336	569.736	484.434	412.283	799.677	830.108	860.538	975.9
PGK1_HUMAN	4520.26	4394.58	4645.94	3540.94	4592.07	4139.76	1694.62	1614.4	1788.86	4295.5	4393.15	4646.68	3889.22	3665.7	3552.24	1726.68	1555.6	1561.16	3556.73	3354.47	3219.55	2980.37	2917.21	3440.66	4578.31	4508.84	4469.5	1644.18	1577.34	1398.88	5070.49	4593.52	5132.02	5131.64	5208.85	4988.93	6975.44	8442.02	11205.4	3288.07	3348.6	3542.82	1500.34	1434.47	1444.72	11617.5	11447.7	11277.9	1813.94
LRWD1_HUMAN	18.8986	17.5217	20.2754	8.68168	14.7498	20.6626	33.7074	39.3019	25.9825	9.68043	12.3918	13.4165	28.5264	18.3693	7.2343	20.9903	17.2819	17.8161	27.8444	27.3484	14.4005	22.3637	34.3591	51.5117	98.6905	81.8902	80.5455	45.0957	32.3729	13.0431	9.57827	13.2115	8.49607	59.8424	63.7002	40.7282	10.8123	18.0345	11.0325	23.0167	12.1498	34.3452	20.9344	23.6389	20.7454	11.8629	19.3897	26.9165	11.875
FND3B_HUMAN	13.3875	13.044	13.731	4.44827	10.2554	9.36034	10.2605	13.8306	13.0105	13.4766	10.6202	12.9205	10.2011	6.81021	4.42102	14.1841	12.6242	15.497	5.3362	6.51513	7.07406	14.6411	23.5131	25.9003	7.373	10.9932	13.525	9.78113	9.78067	8.92142	11.2231	12.4142	10.7211	12.4603	14.2002	14.461	12.9604	16.5003	23.0038	16.2263	11.5123	20.3013	12.1086	11.2006	11.7646	11.4404	8.8469	6.25336	10.098
PLOD2_HUMAN	30.0094	33.0683	26.9506	16.7244	16.2277	18.5076	45.5214	49.3758	44.9658	24.1069	19.4311	21.5525	57.3521	76.1263	46.3685	64.1854	59.0254	47.097	139.137	158.5	157.603	26.2996	19.5611	19.72	251.659	265.029	251.825	18.1394	16.9287	13.7213	14.3192	14.266	14.6201	16.8585	27.9593	15.7441	25.4861	30.0409	16.027	35.457	36.8528	58.0132	39.6482	35.8729	33.2671	225.836	225.852	225.869	39.5977
DDX41_HUMAN	40.5441	32.6617	48.4265	41.7527	85.1016	76.0682	34.6815	47.5976	40.867	43.7875	40.9402	41.7203	39.2093	61.8901	47.6155	41.2493	41.1972	29.4459	68.3663	66.8581	71.3602	116.261	142.751	159.041	36.3729	45.2695	24.0827	42.2044	39.1712	41.34	51.5451	54.935	65.1202	168.592	187.901	74.2504	73.9331	70.7194	48.1614	58.6063	73.6692	96.8123	37.0542	39.2291	68.5072	52.969	56.0936	59.2182	35.9057
ERG7_HUMAN	92.5938	83.9752	101.212	98.3791	270.283	264.115	27.9184	47.888	47.3458	28.4879	25.5741	27.721	135.783	91.5891	100.966	53.8993	61.9914	63.1626	103.806	90.2763	85.7972	166.576	279.093	209.645	103.376	111.718	109.882	44.8299	52.8029	63.8383	42.4521	103.223	99.7402	116.913	125.372	89.2472	112.534	140.948	89.1125	97.7164	68.3003	245.164	54.9068	62.6215	48.7816	77.334	78.003	78.6721	61.4213
CFAI_HUMAN	12.298	11.6037	12.9923	13.2215	32.7808	30.7304	10.398	15.2109	11.221	0.797418	0.0003624	1.60084	5.44079	21.3822	4.04051	2.51605	10.8183	19.9157	18.6302	19.4101	17.0411	20.2983	39.9102	45.4103	5.14969	4.02106	17.9495	2.0955	6.0619	11.2698	13.9541	9.71719	14.3603	18.8003	16.7402	14.7962	8.20264	31.2942	23.3209	29.9303	17.0075	32.1106	13.9208	6.79058	3.78074	0.943084	3.59681	6.25054	8.70133
MMS19_HUMAN	68.598	67.8138	69.3822	68.1174	93.4004	95.702	86.8493	121.862	119.17	64.1292	54.8491	65.0357	76.3868	63.974	58.2325	60.142	56.0733	45.1305	83.2842	81.4651	88.253	114.632	130.531	113.873	18.847	19.9671	23.3211	31.8961	29.2754	48.7906	53.1834	55.409	56.0471	137.995	141.244	102.309	85.701	106.016	105.245	98.173	83.0832	110.219	87.1255	103.398	98.6715	45.5194	41.4842	37.4489	19.0309
PPIP2_HUMAN	26.1551	25.7499	26.5603	58.1401	91.4664	83.6952	9.73298	14.9706	8.56111	13.6202	14.5821	18.8204	121.594	112.706	107.795	6.15255	11.9615	9.75092	3.70687	3.65808	5.31489	48.5248	62.1043	94.1054	5.67657	10.5491	15.0657	12.6588	6.0089	11.2382	28.7901	24.1505	24.3882	42.4064	45.5383	31.4122	16.2452	32.6942	10.8276	51.5434	36.089	50.7093	37.3821	41.0029	15.7057	21.4582	14.6637	7.86925	11.8938
GNL1_HUMAN	129.357	103.994	154.719	67.0923	110.351	89.43	71.9736	73.3345	61.4859	73.1819	40.3309	44.9831	153.517	93.5403	62.5103	97.8474	75.7397	57.8438	39.7998	53.6552	45.8525	99.6727	208.096	216.415	51.1187	75.1231	68.3941	78.1424	72.6856	76.8453	48.844	70.664	102.648	176.721	145.128	91.0504	92.9738	98.9811	99.3022	158.326	129.277	145.503	88.185	85.4172	74.5823	85.889	69.388	52.8869	82.825
TTC38_HUMAN	98.1261	99.8972	96.355	179.799	65.9133	125.958	142.364	148.692	132.441	155.261	168.013	168.946	104.629	230.163	208.067	289.655	180.891	165.48	215.68	244.626	238.368	160.848	131.123	7.09858	91.6605	75.1356	68.3405	110.891	118.299	139.305	162.131	144.805	158.468	10.8409	120.787	207.299	132.281	7.48084	13.7614	158.594	200.733	38.7506	158.804	136.815	143.519	113.277	112.834	112.392	115.61
CO3_HUMAN	318.53	341.018	296.043	466.377	184.333	398.641	251.461	264.718	256.925	381.762	377.273	395.099	308.712	530.838	501.856	249.983	271.659	265.905	694.768	846.87	796.224	368.523	279.494	230.586	324.647	317.296	234.831	215.707	207.278	213.361	389.839	418.28	474.759	376.689	309.271	345.285	396.945	314.809	220.851	370.383	400.614	392.379	304.942	302.401	314.717	319.47	335.329	351.188	275.856
GSLG1_HUMAN	81.7209	94.1509	69.2909	38.8457	35.7959	21.2189	40.4463	8.14688	12.3296	28.7574	34.2354	36.1698	38.7599	27.4295	29.0393	18.7867	20.0467	21.8481	53.6614	43.5244	39.641	214.413	138.207	178.903	30.0376	30.4805	14.211	27.9768	33.706	31.2378	18.6283	16.1975	49.5934	90.0906	77.6914	65.4042	33.7608	22.2788	16.2314	26.531	29.6147	22.1479	7.80564	12.2467	43.12	47.1908	51.1183	55.0458	65.725
NU214_HUMAN	181.496	177.556	185.435	201.298	183.744	222.794	209.748	194.852	197.428	142.745	152.616	153.927	250.691	275.84	179.924	253.258	277.709	322.507	275.893	282.507	277.101	145.453	150.532	223.164	119.138	152.29	101.488	146.035	119.163	134.106	168.341	188.436	166.963	219.604	216.873	145.682	121.771	188.544	161.859	227.209	273.569	299.602	219.149	192.677	219.776	171.976	175.638	179.3	124.535
UTP18_HUMAN	24.3666	17.5744	31.1589	50.9545	80.6236	51.4632	37.8452	44.2336	46.403	38.2433	40.4057	42.5177	95.9868	41.3795	43.4989	35.8848	31.1595	32.4541	47.9285	47.5045	63.5192	47.6533	40.8896	50.8498	27.9042	24.4473	24.877	31.8639	36.1167	36.745	45.0651	40.7324	25.2066	110.497	92.3123	66.2192	24.5155	82.1874	82.0267	113.6	56.0268	84.4093	45.028	42.9414	45.7313	16.688	15.5862	14.4844	26.0097
EGFR_HUMAN	760.377	743.208	777.545	475.23	415.312	525.676	182.293	181.479	173.512	505.91	504.661	272.873	389.244	73.7865	459.24	64.6761	56.4196	310.476	51.4325	264.747	356.588	227.23	213.287	191.325	740.895	771.968	738.269	295.513	299.034	296.515	593.672	649.014	466.74	55.2069	61.5036	108.434	439.484	454.843	662.461	169.155	150.479	302.966	32.5722	188.048	180.181	78.1281	90.3222	102.516	144.134
GBB2_HUMAN	195.055	187.829	202.28	217.18	211.878	211.681	161.915	180.901	185.091	434.814	327.727	357.342	111.651	167.068	147.047	127.93	121.329	76.9525	95.6312	91.3302	103.695	51.3887	30.7845	13.5413	174.32	174.039	210.909	102.556	99.0747	111.182	152.678	143.649	156.806	37.7214	25.9004	103.434	205.628	50.4506	65.0006	232.96	201.543	197.981	126.782	156.26	140.461	173.823	168.288	162.752	138.923
ZFYV1_HUMAN	0.0656165	0.000233	0.131	0.000135	0.000212	0.000112	0.000257	0.000313	0.000258	0.0673	6.04e-05	0.000167	0.000263	5.29e-05	0.000254	0.0512	0.000125	0.000229	0.000195	0.000135	5.56e-05	0.000136	0.000108	0.000132	0.102	0.116	0.224	0.000376	0.000224	0.000208	5.3e-05	9.67e-05	0.000111	0.176	0.221	0.127	0.000136	0.136	0.000946	0.000148	0.000164	0.000316	0.000193	0.000146	0.181	0.365	0.493	0.621	0.000332
OASL_HUMAN	6.91071	8.4714	5.35003	13.3997	22.8181	28.0256	2.57429	11.7223	5.73933	7.1905	10.5442	6.21084	19.3951	25.5463	19.8537	5.92955	3.98163	1.73037	12.1008	9.86854	9.55822	17.1115	21.842	32.8937	14.2909	7.24148	21.8208	7.12913	12.0879	15.1078	13.6012	13.1505	15.7336	18.8564	24.0905	12.2504	13.0397	20.0014	0.007568	33.954	24.068	60.642	8.11397	2.89588	8.89514	4.05011	3.43236	2.81462	14.1917
VAT1_HUMAN	213.232	206.759	219.706	63.5148	76.1171	81.8217	256.37	279.372	269.925	31.1349	34.8765	35.4093	115.049	81.3122	58.8713	153.704	159.008	148.096	256.791	232.826	217.299	298.221	362.89	481.521	202.031	199.239	195.77	43.455	47.8588	45.8185	88.8082	109.812	120.314	252.73	294.012	181.474	60.0047	62.1625	69.1863	117.831	95.9387	93.3929	83.1814	103.08	108.213	84.5826	88.2707	91.9587	67.6167
VAT1L_HUMAN	302.367	58.3447	546.39	377.125	189.881	118.411	536.764	444.395	517.611	46.5745	497.724	566.657	112.061	504.798	32.8423	439.141	385.214	282.604	309.504	145.274	306.007	323.984	359.913	47.1748	338.919	343.882	350.575	188.39	198.184	255.021	582.34	547.487	61.3014	105.194	42.8614	65.2863	99.9222	32.7965	4.64157	173.524	32.8025	227.432	366.952	336.237	277.342	386.378	457.6	528.822	341.422
LEG1_HUMAN	1287.46	1228.43	1346.49	521.126	551.548	618.064	1963.52	1756.46	1770.03	1793	1803.7	1819.42	352.914	408.234	379.237	163.652	150.964	126.849	731.531	581.114	683.517	35.8444	112.806	34.9112	6625.13	6719.79	4967.09	10.502	11.2167	86.5735	3293.53	3540.78	5137.66	35.0998	58.8387	38.9587	3819.43	2228.26	2104.69	1313.45	1182	1187.45	227.007	228.43	236.773	1745.36	1715.71	1686.07	761.625
PUR6_HUMAN	406.553	396.404	416.701	416.081	550.985	536.541	428.361	440.156	456.727	496.025	472.91	524.983	654.74	500.218	425.413	689.33	738.025	707.911	462.811	456.46	468.215	489.533	419.014	881.896	160.263	164.487	174.777	476.323	493.841	466.248	557.281	483.04	519.35	627.588	670.594	622.54	886.561	828.79	588.692	993.65	742.395	391.392	421.493	500.904	499.506	298.226	297.637	297.048	282.942
DESP_HUMAN	667.033	690.46	643.606	531.091	482.699	509.67	580.603	757.927	726.22	537.372	569.336	528.67	510.048	714.371	619.555	1348.77	1238.52	1171.03	1770.39	1840.06	1818.64	782.003	625.536	484.554	724.172	748.674	643.255	2824.07	2878.68	2896.77	622.784	772.317	649.897	315.485	413.262	583.717	595.093	330.319	184.029	415.412	451.329	589.745	591.734	741.908	683.261	470.163	579.267	688.372	950.633
ARRB2_HUMAN	13.7339	12.3005	15.1673	16.0047	53.8484	65.777	39.3943	46.8856	42.275	33.243	59.8171	34.396	50.1118	63.6431	19.097	50.473	53.5892	19.6937	21.4792	18.0493	22.4201	36.6775	55.9475	39.3711	6.15064	7.74027	5.39114	12.3966	11.9023	15.7467	15.009	14.494	25.2211	9.65964	18.4395	11.1853	61.6461	13.9964	19.2697	32.2303	9.31416	10.1246	20.3768	3.45173	20.4487	2.15066	10.0863	18.0219	24.596
ARRB1_HUMAN	38.5281	36.44	40.6163	133.331	130.983	143.058	12.5226	13.7086	13.1082	215.153	196.473	216.245	137.821	161.215	155.578	19.6218	25.452	23.1064	76.2586	66.5144	76.6431	31.105	23.3296	28.8694	9.85577	13.2062	11.5486	8.90114	7.1997	7.33805	105.003	130.291	147.463	101.562	80.8135	81.2548	196.245	202.786	323.536	167.278	167.31	216.358	18.6047	14.3065	15.836	7.4552	8.43039	9.40558	11.6352
TPP2_HUMAN	459.899	460.449	459.349	349.398	607.185	651.139	254.772	270.352	279.451	516.197	453.803	519.689	663.693	524.598	420.948	374.575	341.058	336.423	255.392	270.865	344.895	347.082	452.371	991.099	282.811	348.308	360.174	167.463	155.543	178.685	658.673	641.822	736.014	439.898	428.31	420.546	271.977	527.659	646.111	538.158	394.603	412.675	191.498	197.283	248.787	187.277	212.943	238.609	201.145
SCPDL_HUMAN	7.43882	7.35847	7.51917	2.0434	12.7313	13.642	0.743285	1.12025	1.50303	2.94825	2.15718	2.81333	13.3551	7.25216	4.17976	0.183685	0.166625	0.056245	4.09298	2.2374	1.79711	34.0783	34.1102	50.8433	0.001038	0.04046	7.02081	0.894504	0.90912	1.43104	5.97021	6.1	12.4101	56.2901	76.1201	39.8929	2.10954	14.3123	0.331384	1.80744	1.75149	10.5913	1.23097	0.86273	0.10493	0.754105	0.5025	0.250895	0.88266
UBA6_HUMAN	133.573	125.504	141.643	118.258	176.475	177.122	135.687	129.843	142.561	136.774	138.218	136.325	211.926	149.702	138.947	238.713	191.292	176.12	150.808	177.359	153.094	197.767	214.008	268.495	50.9337	54.9347	63.2912	102.384	95.0691	101.314	119.079	136.511	159.936	313.484	307.235	199.422	187.72	237.242	345.823	208.636	194.267	282.612	95.838	95.7387	93.5442	177.279	166.274	155.269	121.632
RBM24_HUMAN	4.505	2.65	6.36	4.27	10.1	6.2	17.9	24.9	25.5	7.48	7.06	6.73	19	18.8	18.7	14.3	15.7	16.6	13	15.6	10.9	9.75	9.03	6.83	13	16.1	10	13.4	11.3	12.1	7.34	6.83	8.42	10.6	9.55	6.9	6.2	0.431	0.000946	10.4	9.55	20.4	9.09	7.04	8.85	20.3	19.6	18.9	11.1
SPB5_HUMAN	67.4941	97.0134	37.9748	35.4414	44.6436	62.526	125.306	181.816	156.945	45.5395	33.6459	34.9041	35.0753	44.77	35.8703	108.107	120.895	144.78	114.928	137.288	117.923	45.7723	72.0363	130.497	169.617	160.882	172.582	356.726	351.825	347.665	53.7758	46.6475	49.368	103.764	120.563	69.6182	23.0704	42.9714	37.478	304.742	180.38	330.618	150.994	57.3755	56.1007	160.667	194.68	228.693	458.281
SWAP1_HUMAN	3.155	4.18	2.13	1.42	0.312	1.53	3.47	3.42	4.02	1.37	3.38	0.49	0.706	4.23	1.93	4.7	4.9	3.66	1.61	1.68	1.61	4.47	15.4	9.33	1.98	2.49	1.72	1.84	2.94	2.31	3.8	3.57	2.57	5.83	7.58	4.69	3.56	7.62e-05	0.000946	3.37	3.39	7	1.49	0.935	0.62	3.83	3.385	2.94	2.93
SOX3_HUMAN	2.215	2.6	1.83	0.000135	1.49	1.75	1.79	0.000313	2.76	2.74	1.77	2.09	0.907	0.954	0.000254	0.64	0.975	0.000229	0.331	0.842	0.833	1.83	2.26	4.75	0.000173	0.000212	0.0668	0.464	0.719	1.14	0.423	1.2	0.461	0.769	0.876	0.924	1.73	3.44	0.000946	0.546	1.77	1.62	1.32	2.57	0.000186	2.56	2.85	3.14	1.09
PRS7_HUMAN	405.01	395.854	414.166	478.393	541.537	467.254	437.524	410.636	405.794	370.283	387.506	395.002	623.84	485.586	506.668	569.91	559.721	557.169	509.06	549.583	508.37	416.853	466.768	547.397	502.598	509.13	523.625	423.958	413.117	418.719	452.38	463.695	385.924	513.176	452.622	395.845	500.183	625.241	953.048	529.065	528.327	629.976	575.834	569.845	558.843	542.852	548.048	553.244	437.364
ACTN1_HUMAN	1027.46	1031.3	1023.62	539.319	856.936	744.698	2169.52	2161.19	2106.04	707.326	752.117	712.729	962.507	757.598	620.388	1466.54	1381.02	1361.37	1430.57	1542.53	1381.34	501.526	424.48	783.305	3214.91	3204.63	3436.31	518.115	516.867	542.522	526.774	525.748	514.46	657.024	695.825	399.882	632.714	1051.33	1071.38	686.996	506.965	562.563	732.594	751.192	730.708	2585.28	2589.96	2594.64	900.722
ACTN4_HUMAN	1300.38	1300.75	1300.01	1718.16	2667.8	2559.24	3506.74	3621.14	3510.71	1616.74	1563.8	1742.12	2429.49	2109.43	1706.06	2092.16	1928.75	1873.77	2912.36	2764.3	2716.61	1060.44	906.333	1813.71	4126.93	4092.49	4262.2	1260.71	1265.69	1255.41	1317.92	1282.65	1549.12	980.357	969.83	635.881	1349.88	2085.5	1873.16	1570.88	1265.78	1641.88	920.606	997.213	997.87	2292.4	2321.57	2350.73	2078.65
PPIL4_HUMAN	39.4088	40.9599	37.8577	42.4893	43.7398	54.4543	28.1028	32.2599	37.0828	46.244	43.401	45.6882	67.0118	50.2174	34.907	49.0641	48.9432	55.0675	72.011	73.9183	62.5441	68.5294	116.927	176.451	47.677	48.5116	42.0372	35.7984	35.6207	43.4854	42.5311	43.8623	39.5354	78.4984	58.3614	65.3713	38.7434	24.2565	28.3006	34.9144	38.0153	35.6119	26.9036	35.6276	30.7504	53.1252	45.9703	38.8154	40.5843
KIF15_HUMAN	24.1976	21.6979	26.6973	13.3741	23.4368	22.8576	10.3503	16.9797	11.8959	24.6824	41.4488	28.8363	33.4671	35.5788	20.8493	31.4012	29.9225	26.9813	23.2982	19.7361	19.3577	34.4467	28.0784	54.0439	14.3878	57.2272	58.0465	14.523	12.9548	13.8695	24.9212	42.7342	56.6637	56.8255	74.5932	35.7072	30.4653	45.2276	23.0925	33.9786	28.3768	35.4539	26.923	37.5583	48.8482	16.0227	34.7717	53.5206	15.5046
DAAF5_HUMAN	88.4348	84.2912	92.5785	59.7849	94.9477	61.2531	96.8593	89.8926	93.0465	58.5515	48.9324	51.9037	84.9628	74.0418	57.4366	119.23	115.21	100.61	82.7154	78.8288	81.3604	141.451	150.626	156.302	68.0449	66.5101	73.566	65.8326	63.8213	56.504	83.3302	119.217	83.3139	196.811	190.521	124.037	91.0773	100.913	119.475	140.854	89.0846	126.536	135.997	116.469	120.867	49.6288	45.8788	42.1288	66.847
ZEB2_HUMAN	30.6938	32.0219	29.3657	53.5273	68.3954	86.8373	17.9803	13.4231	12.7633	19.7244	13.4004	20.9097	54.2321	66.7751	54.6783	10.0462	11.7478	11.2343	26.572	23.1314	22.4506	32.757	40.6725	28.8951	30.3141	27.1659	24.8116	14.42	11.745	10.3767	24.0312	47.2542	44.0874	26.2439	29.3905	24.1676	16.1361	29.0967	0.883406	63.2461	55.5422	86.9886	16.5775	13.5312	15.6593	19.247	18.3589	17.4708	5.54079
VP13C_HUMAN	99.3691	104.926	93.8124	91.5753	115.187	107.59	41.9043	73.7649	58.172	73.7137	62.8895	66.1068	111.528	117.357	93.774	64.154	67.4383	108.056	67.4515	75.9064	60.8813	184.713	197.741	110.275	100.76	147.864	111.361	52.5365	47.8054	52.018	66.4311	56.66	97.2499	119.11	119.956	96.2235	81.1591	58.6498	66.6851	96.1907	87.496	65.8477	78.5507	76.9859	88.3298	51.4511	52.6544	53.8576	109.218
LAMC2_HUMAN	27.614	21.5791	33.649	23.6939	38.9411	33.4679	25.9807	35.8073	29.539	18.9802	14.8365	13.5866	12.3414	11.8464	41.6508	24.1593	26.1196	18.612	16.3485	30.8854	23.7504	55.477	56.9076	43.2886	59.7667	64.1509	73.9101	52.9056	53.4771	42.1617	23.6613	15.5866	30.1378	20.1146	19.9276	13.6762	20.2731	53.2231	38.1464	51.9008	18.2951	21.7059	28.5978	37.6247	34.5139	16.7372	18.2719	19.8067	32.1736
GBB4_HUMAN	42.2277	43.1402	41.3152	36.509	58.2502	47.81	13.6568	15.4253	12.011	80.035	61.63	83.512	49.5923	29.671	14.336	15.3884	12.5228	9.29669	9.65078	15.7974	15.3602	29.6993	30.3532	30.9394	12.6855	18.1046	8.14149	6.37013	8.05067	6.41083	27.509	25.52	28.942	40.9273	41.6382	31.9752	24.2701	42.2102	36.8669	78.57	46.608	66.99	11.6074	20.2553	20.8352	10.9907	12.1631	13.3355	9.271
CO6A3_HUMAN	105.002	108.006	101.998	76.0639	103.923	120.615	80.4452	91.8279	70.6993	58.1072	84.8579	95.6145	133.8	84.8578	78.5884	88.4437	87.1121	86.0463	100.837	96.935	109.169	117.599	163.965	122.021	32.0609	44.1691	69.6511	58.763	57.4881	78.7279	49.1746	77.3839	56.4144	103.262	83.6294	111.611	67.5007	65.0067	61.9522	72.9969	86.8433	77.7388	100.792	94.989	95.1457	160.435	145.126	129.817	76.8081
PLBL2_HUMAN	25.0858	22.3995	27.7722	25.9531	10.451	61.0496	29.3425	23.5853	22.9553	37.8061	31.1741	36.8622	46.5788	18.1558	18.4063	29.3361	24.8501	25.8182	28.4384	36.3501	30.3201	32.5563	18.6703	19.6167	21.0355	14.6357	22.4005	28.6241	18.2257	24.4606	26.9393	17.1822	24.0982	30.0293	27.3082	34.3791	22.4223	81.2873	97.9177	19.5983	44.922	58.2119	53.4402	50.7146	41.907	19.6372	18.7942	17.9512	24.476
AP2A2_HUMAN	130.504	134.556	126.452	103.654	106.712	115.455	126.759	152.606	152.905	120.159	121.307	122.716	107.529	100.939	85.9703	203.642	214.703	196.194	337.481	198.345	153.744	143.641	149.865	159.473	224.275	219.931	206.974	104.656	105.409	118.574	111.031	100.16	121.976	148.711	116.847	142.428	96.1911	111.584	121.695	158.409	107.456	89.3782	138.348	166.622	172.906	193.917	159.087	124.257	98.1554
LAMA3_HUMAN	78.8912	82.3572	75.4252	75.209	53.2171	43.1409	60.1479	79.825	72.3234	59.7951	54.7693	58.2517	42.6544	82.0893	50.6148	98.6686	100.037	69.0494	76.3843	77.3238	86.4159	264.562	323.167	612.88	106.176	90.9216	86.4988	69.445	60.6657	74.6692	69.7862	42.2602	131.046	65.97	117.058	111.071	71.4425	62.2022	148.108	64.9466	73.4841	78.4509	94.0858	95.5978	121.902	70.0936	63.441	56.7883	67.5058
KBTBB_HUMAN	7.50789	8.1101	6.90568	23.8397	21.3911	32.9244	4.56454	3.02219	3.36181	5.10782	4.33536	12.8728	37.4593	15.6297	29.1946	3.68492	5.23875	3.7866	5.09997	4.59381	5.63433	14.0799	8.93343	7.98079	1.19138	2.07627	2.10481	2.21963	2.47844	3.73684	10.8271	20.8303	27.4163	40.7802	49.0232	39.9451	36.0418	43.3575	1.03757	3.26174	33.8227	18.3233	7.08916	8.22273	8.72793	2.7831	2.43109	2.07907	3.81232
PAF15_HUMAN	4.68613	1.9394	7.43285	4.77067	2.87224	3.12856	3.26528	5.11057	5.65203	6.95213	10.6061	6.9401	1.33508	10.7451	2.14302	3.25605	4.24962	6.13092	4.78078	2.20768	1.37933	12.3278	18.5013	3.15253	2.83569	2.69806	1.79781	7.77513	9.5649	8.66383	63.082	28.8041	1.49867	4.02755	0.241547	8.57174	10.2996	2.04346	1.00262	7.67544	11.7527	2.54158	8.32877	9.42158	9.45874	4.5811	3.715	2.8489	33.291
RFA2_HUMAN	75.7139	76.0272	75.4005	92.5725	72.0875	69.0334	24.2154	25.7749	27.8875	127.111	118.413	142.831	108.265	103.874	143.644	26.8748	25.9267	25.6874	25.8993	24.2689	23.4093	100.172	35.771	113.151	14.0292	11.4189	11.9804	39.2093	36.6915	30.9037	90.717	89.0344	58.4453	63.3726	91.8906	65.3783	81.2619	48.5724	23.5275	81.993	139.468	47.2332	65.586	72.8661	69.2426	30.3223	29.4205	28.5187	41.684
ECM1_HUMAN	77.1997	75.5144	78.885	37.2501	31.3547	42.9399	162.565	177.402	144.033	38.9736	58.9914	38.2122	38.6544	49.9803	39.972	37.7715	67.565	66.2721	33.7923	43.4862	37.2306	81.8703	97.4659	106.651	165.915	162.562	166.76	55.4956	52.5842	41.0477	20.4115	38.5368	38.6888	93.8185	64.0664	41.7535	29.4098	29.0158	35.8864	38.89	28.3438	88.1006	69.6654	91.0012	69.6317	127.452	138.492	149.532	124.286
NELFD_HUMAN	42.2926	42.2205	42.3648	21.6531	44.7402	42.3301	24.0893	25.0926	26.0638	20.5415	19.2881	24.7002	64.954	32.625	22.1451	31.86	31.396	33.177	22.829	32.5061	26.0461	44.2103	58.2392	76.0604	8.94769	6.03985	9.27549	23.524	22.2392	23.2452	17.2181	19.421	30.3301	73.7841	72.5111	37.9691	41.371	55.1601	114.553	47.676	33.4852	56.357	25.468	26.945	24.2312	16.9392	17.6182	18.2972	20.3308
CCND3_HUMAN	6.92	6.11	7.73	4.507	21.19	15.2001	3.605	3.70031	4.182	1.598	7.189	1.351	0.865263	9.701	5.82	8.3	2.724	10.55	26.91	17.96	26.66	1.48014	2.2	3.85013	1.31017	0.800212	2.844	3.91038	4.02022	4.2036	19.7	13.71	15.92	16.4001	18.99	1.789	11.5001	0.0001524	0.001892	18.59	12.37	9.50032	6.835	7.03015	6.70019	2.85022	1.6857	0.521179	3.579
CCND1_HUMAN	9.69529	12.3602	7.03034	9.08027	14.4482	8.74022	2.60351	7.489	11.02	21.8861	24.2301	11.8103	3.16653	2.35805	5.55025	1.52127	1.76225	1.13069	12.6312	11.2251	14.474	21.0901	21.8061	23.9801	3.46935	4.50242	6.57016	7.70075	8.65122	8.39221	50.8101	49.8001	16.8131	2.54027	4.05216	4.73016	7.58334	4.92023	53.0019	7.9903	7.49033	10.8406	0.897579	5.30329	3.84637	2.13222	2.75879	3.38536	4.805
TB10A_HUMAN	14.0616	13.9002	14.223	18.8001	11.091	8.665	15.8003	14.612	14.7003	17.3001	14.7001	13.1002	9.42026	8.28005	7.35025	8.542	10.85	11.9946	8.99019	9.27013	10.5001	5.806	2.154	2.644	5.91	4.372	4.953	12.9004	14.3002	15.7002	10.7001	10.7001	8.764	2.452	2.26008	10.4001	4.57014	22.5001	8.37095	13.3001	8.77016	1.84032	17.7002	13.5001	19.17	12.137	13.404	14.671	16.413
HNRPM_HUMAN	1297.43	1325.03	1269.83	1407.75	1202.81	1314.12	854.923	824.04	823.89	1581.1	1773.35	1710.17	1503.1	1321.73	1508.44	1453.72	1441.74	1414.91	1246.43	1288.54	1214.75	1354.92	996.935	923.244	632.408	633.397	622.333	1102.87	1043.03	1045.45	1334.72	1205.22	922.071	2259.69	1833.16	1746.79	1831.41	1949.77	1906.86	1559.1	1677.58	2161.62	1493.86	1384.72	1472.35	972.918	923.324	873.731	1034.85
GPT11_HUMAN	3.3775	3.466	3.289	2.408	6.6	8.37	10.727	10.52	10.3263	2.941	3.034	3.467	4.232	3.665	1.931	1.49514	0.936125	1.21923	3.5602	2.548	2.381	6.74014	4.24022	0.440132	14.0974	17.436	5.07816	3.22038	2.68045	4.244	5.496	2.997	2.462	0.128182	2.658	1.528	3.261	8.78	8.77095	8.84	4	6.99	2.92019	1.01029	2.74019	8.37044	7.88781	7.40518	3.395
IPO4_HUMAN	199.953	159.133	240.774	114.343	402.362	112.396	255.178	257.986	250.61	143.944	73.1625	71.3466	386.006	193.317	250.631	209.819	200.648	178.772	351.221	362.332	359.923	203.906	272.458	243.923	99.4679	94.336	95.0186	119.861	115.845	104.26	118.761	120.873	212.229	399.339	626.229	402.98	133.637	312.357	205.268	326.543	158.971	335.553	334.178	331.02	329.922	97.5825	99.5332	101.484	71.2564
RS3A_HUMAN	933.545	880.569	986.522	1411.88	1263.36	1524.36	975.886	1007.64	1009.51	1615.85	1743.27	1622.18	1148.52	1640.68	1298.52	1222.9	1203.35	1441.19	1077.91	1127.44	1062.2	1544.06	1212.49	790.31	578.75	545.279	539.172	980.492	1024.51	1037.9	1110.51	1108.88	1190.11	1066.58	1058.44	1479.05	1128.57	1148.05	719.254	1654.7	1342.49	1052.12	1313.94	1302.93	1320.51	811.509	853.008	894.507	801.496
BIG2_HUMAN	98.8855	109.717	88.0539	109.632	147.156	137.821	67.6805	95.6202	75.1963	135.361	108.903	108.466	166.557	108.996	72.3773	212.86	173.201	221.05	96.6643	113.615	116.739	109.691	76.2165	137.057	64.133	70.2681	61.4071	92.425	89.2559	99.2972	102.387	105.126	98.3085	240.232	236.28	126.232	130.83	85.5356	94.0975	204.753	123.614	115.914	116.885	130.336	122.156	113.22	103.69	94.1607	73.165
FLII_HUMAN	119.451	117.796	121.105	84.9751	510.557	232.304	171.779	184.68	173.114	139.228	130.883	186.768	184.061	139.562	109.596	155.205	157.406	139.597	159.779	172.075	171.743	148.61	219.498	272.184	200.084	224.162	190.31	86.4765	94.3419	92.2048	293.961	240.183	187.182	177.305	175.505	105.253	121.068	208.387	260.262	142.476	94.6653	162.981	141.119	148.487	141.817	127.558	127.223	126.888	138.342
KEAP1_HUMAN	6.11178	6.8351	5.38846	9.13454	12.1803	13.2284	0.584813	1.5367	2.00876	12.7004	11.9603	13.6355	29.3851	26.9192	16.7083	6.08552	5.0934	3.11653	1.91376	3.50495	2.83644	19.6215	14.0536	24.6109	1.29368	1.9107	1.68847	62.5483	60.5823	63.5665	3.07348	2.71487	2.90189	15.0666	10.3476	14.6503	19.1424	21.6835	10.4665	5.78133	4.97758	6.49613	0.630337	4.38502	3.57652	1.10579	0.645879	0.185969	1.53632
GPAT2_HUMAN	7.85954	7.9389	7.78017	11.579	3.88021	4.03011	14.7003	18.9003	18.2003	8.65008	7.02006	6.6368	0.862263	3.414	11.02	13.1001	15.0001	11.0002	9.3802	9.24014	7.73006	0.000272	0.044708	0.119132	0.663173	1.35021	0.632163	6.35038	6.55022	6.69021	7.08	1.9201	1.89011	0.0001824	1.52008	12.038	12.05	8.69008	2.66095	1.38015	15.907	3.11032	6.68019	9.59015	8.80019	46.5002	43.8002	41.1002	5.63033
MIPEP_HUMAN	435.921	406.761	465.081	413.384	269.815	183.358	203.982	218.321	216.887	272.33	274.635	236.586	216.092	232.987	162.293	124.457	134.066	47.7505	230.519	275.286	281.658	138.15	125.33	127.02	17.062	14.1833	17.5101	238.252	245.881	273.2	325.004	320.843	247.877	69.6695	83.1735	126.188	239.168	322.777	212.663	236.77	229.158	163.182	210.501	203.638	223.622	402.029	296.701	191.373	203.582
ZC3H1_HUMAN	1.97749	2.3232	1.63178	4.11514	1.23685	0.858448	0.229628	0.949252	1.41977	1.51033	1.54604	1.2663	0.841052	1.58116	6.512	5.09097	4.64738	2.88809	10.8064	13.8965	16.0228	10.2173	2.31843	1.12853	3.76869	2.39185	1.07249	0.002256	0.13312	0.001248	3.25805	3.39119	1.56072	1.45436	1.28531	1.70716	0.783544	0.258381	1.01473	1.7643	4.061	4.21095	1.66277	1.87714	1.91256	1.06118	0.66345	0.265716	0.001992
PYC_HUMAN	64.5904	56.958	72.2228	52.4869	54.7511	84.9465	51.0968	62.1579	60.6674	65.2308	55.4958	61.9419	49.4343	74.7236	66.286	507.556	501.13	426.659	409.488	387.971	447.365	111.236	136.477	223.086	153.477	152.146	144.138	60.8439	52.1282	53.9835	38.9433	44.645	62.0619	105.168	148.523	86.4001	151.029	185.456	163.01	135.51	99.0346	149.641	52.0373	82.8846	73.9957	58.8512	56.3447	53.8382	51.7127
TCPG_HUMAN	956.028	951.669	960.387	1363.12	1819.11	2041	1136.73	1107.03	1141.34	1261.26	1312.09	1279.07	1963.1	1803.15	1579.91	1754.34	1562.86	1361.11	1913.5	1848.35	1516.52	1397.89	1320.31	1462.97	863.4	869.782	864.234	1452.04	1440.27	1449.37	1569.53	1336.24	1147.49	1669.89	1620.89	2046.4	1255.47	1825.16	2059.28	1916.37	1714.99	2077.72	1344.18	1373.4	1333.76	1143.3	1130.47	1117.63	1286.9
NIPBL_HUMAN	66.392	50.0397	82.7443	123.255	200.703	198.617	45.3426	50.6864	51.0368	137.203	146.112	178.011	181.342	123.578	125.833	141.396	147.113	177.33	79.3634	84.2862	85.8094	211.65	290.865	469.453	48.0605	65.1373	55.8277	76.8698	66.5912	48.9963	78.5288	84.1885	118.958	157.419	122.164	89.2445	117.044	149.744	76.0655	109.915	101.124	110.895	114.34	85.084	86.6523	85.6648	82.4639	79.263	69.6988
GUAA_HUMAN	264.259	260.102	268.416	338.098	405.951	407.998	221.901	237.173	233.835	350.198	331.687	348.531	667.848	593.583	510.739	405.835	388.215	368.658	266.407	277.867	272.138	307.167	346.261	443.541	216.091	218.288	229.519	419.271	429.403	422.283	372.263	309.708	237.257	335.772	391.942	307.322	528.089	551.373	546.029	712.884	650.881	826.536	429.418	451.102	464.056	210.522	207.501	204.479	379.174
SMHD1_HUMAN	244.93	234.356	255.504	175.428	226.375	276.065	207.695	219.105	207.445	185.178	187.639	187.643	262.216	265.322	192.044	183.266	197.892	178.92	255.754	258.865	233.269	432.418	477.674	537.808	97.0587	79.7027	82.0841	147.695	138.112	143.821	187.625	179.2	285.225	394.181	444.79	303.701	198.169	215.016	202.123	233.567	198.173	309.825	170.85	192.694	212.474	131.967	120.651	109.334	135.468
PLXB3_HUMAN	46.5216	43.143	49.9002	11.576	13.4002	13.4001	9.24	9.10031	7.963	8.317	2.102	7.098	58.16	21.72	9.04	12.54	14.91	12.67	7.87	12.18	11.96	1.003	27.098	0.000264	3.40017	4.309	3.33016	9.18038	8.44022	10.14	6.733	27.652	46.4001	2.62009	16.4001	1.96	28.93	32.17	27.9009	18.681	18.396	23.6003	11.27	10.92	9.55	11.7002	10.7691	9.838	10.899
CD109_HUMAN	24.0631	22.4894	25.6367	47.3578	78.5801	77.2317	37.484	40.3898	42.1123	57.1203	50.9047	56.3838	116.578	85.3896	71.2774	32.1502	28.5439	25.7371	28.3806	28.9571	25.4372	22.9208	30.5895	44.579	27.117	31.0798	32.2278	51.4174	56.9669	55.2106	51.5824	47.1964	33.544	50.6949	60.6848	29.0889	127.421	242.559	373.68	98.2636	70.0756	102.88	50.1517	52.3695	56.7629	38.9326	34.7647	30.5969	53.9773
KIFC1_HUMAN	32.9264	33.8485	32.0043	26.0634	41.9971	44.2762	38.7702	13.5222	12.8935	49.1375	33.4014	27.9498	49.8788	59.231	31.2173	45.3063	31.6911	22.9955	24.0966	38.5228	36.5463	51.2155	50.6544	96.4609	34.849	46.3661	46.7358	12.4329	18.0579	20.9162	35.4821	33.2224	39.8437	40.6345	78.2084	53.6471	45.5675	48.9227	28.4625	61.5524	38.6507	44.0566	17.3746	16.7963	17.5232	26.5013	33.1251	39.7489	20.3633
PNPH_HUMAN	481.686	463.797	499.576	391.788	707.223	685.088	157.816	144.767	138.859	574.067	571.941	642.873	798.671	512.891	405.633	269.989	237.296	232.072	239.489	228.357	200.038	384.834	345.234	768.196	74.1981	75.8763	76.2452	142.871	133.076	144.408	442.321	399.39	498.824	496.656	438.497	239.178	592.75	1021.18	777.182	320.948	196.745	234.094	113.567	109.08	110.383	36.6898	40.7268	44.7639	149.506
CHID1_HUMAN	45.1651	47.01	43.3202	11.9104	28.4404	21.8702	21.4005	256.951	267.391	9.69517	8.57066	9.99033	60.2105	18.3101	18.9605	34.0103	30.9741	32.3805	20.7004	21.7761	21.0201	42.8103	30.1902	65.8403	204.653	168.013	21.6552	17.5408	17.9404	17.3404	9.30011	15.2502	21.2802	76.3201	70.5501	48.6201	8.77041	22.6702	20.5428	41.5103	21.2802	37.9806	50.2402	56.2501	55.4902	192.63	280.735	368.84	291.331
RS3_HUMAN	1262.85	1208.61	1317.09	1156.46	1458.36	1299.87	1050.2	975.326	1033.04	1103.58	1313.58	1124.78	1364.37	1486.1	1217.25	1252.84	1176.55	1073.33	1151.99	1273.42	1296.83	1448.64	1299.44	1071.49	480.49	453.482	485.139	1121.25	1119.02	1045.49	1122.87	1040.44	1589.78	1328.27	1392.96	1672.88	1089.11	1070.82	728.386	1195.25	1005.86	658.023	1499.77	1480.51	1476.68	791.641	799.464	807.288	907.242
ACTY_HUMAN	177.389	174.093	180.685	268.399	36.1268	65.2579	173.579	188.125	220.609	236.822	272.959	213.325	36.8321	67.4372	203.463	246.235	239.01	263.572	151.596	161.788	204.356	86.6704	108.416	79.8504	141.256	138.199	147.511	165.286	137.77	152.583	94.1018	126.432	112.69	28.8794	50.4603	141.335	57.3913	39.8395	62.2108	29.0304	207.875	94.6909	263.429	240.96	246.606	134.703	157.466	180.229	119.788
ACTZ_HUMAN	55.37	54.0297	56.7103	80.4183	156.666	144.746	96.1005	101.319	94.5705	83.0891	75.4101	83.2562	153.68	90.4491	74.5743	89.9663	71.7931	65.4905	84.513	79.5401	76.881	49.3694	58.5803	142.58	112.951	111.864	112.678	38.9661	33.5337	39.3944	57.887	64.0712	61.7309	119.973	137.229	63.0592	65.5903	116.92	152.283	140.399	100.762	153.68	121.64	134.365	112.871	94.7707	91.0156	87.2605	31.061
CBL_HUMAN	1.20887	0.527864	1.88988	6.56154	10.8588	9.72134	10.8068	14.2199	14.3635	19.3911	12.6091	16.9923	23.1995	19.6419	10.6058	10.3593	8.60037	8.47892	8.04259	7.80754	8.43028	26.9182	43.8084	75.4903	16.011	12.3698	13.0008	4.07658	6.48912	3.39594	12.2151	11.7042	15.3583	7.12064	12.0872	3.45649	18.8753	24.0832	14.6736	14.3211	7.34566	3.3129	8.97477	14.5083	14.0696	6.36988	7.7248	9.07972	8.05566
GORS2_HUMAN	31.3751	28.718	34.0322	48.0259	27.9386	35.9002	16.6565	22.7943	21.0405	56.0101	44.769	47.736	30.0943	63.3201	52.1103	43.193	45.186	52.5052	58.1962	62.6791	65.1701	69.6501	73.2101	140.03	14.1683	16.1842	14.6405	27.2484	20.5304	23.1881	44.5401	36.3141	39.5601	15.5704	21.0592	39.2361	73.193	22.7362	15.6387	29.2001	32.0402	44.4103	33.5952	32.536	34.413	22.3687	23.6266	24.8845	22.6817
CCS_HUMAN	16.6418	17.1527	16.1309	26.0654	31.4116	29.9806	17.2828	17.2759	20.2668	21.5803	16.7362	24.8738	61.6255	54.3421	38.276	63.1721	57.8051	54.5237	33.7812	38.5643	35.1771	29.1135	42.1804	32.1608	23.1425	21.4856	18.3673	9.1515	7.306	9.78572	17.8322	14.0706	22.8823	10.4925	27.7905	20.4903	52.6064	63.9182	45.2697	21.5707	18.6808	34.1919	20.4906	23.5053	21.9464	22.4137	23.4221	24.4305	16.588
UCKL1_HUMAN	4.714	3.894	5.534	2.21414	76.7404	171	1.694	2.684	1.75226	8.12017	1.82706	43.4102	209.218	99.9811	1.05651	127.023	2.254	1.995	61.5	95.987	28.982	7.294	11.15	24.5701	2.63735	2.27342	6.96633	4.409	6.735	5.798	13.26	3.668	2.26211	63.2601	35.58	11.792	98.6433	104.01	89.5028	111.347	1.70433	137.075	5.60139	9.21515	1.36137	4.387	4.05859	3.73018	5.337
SGF29_HUMAN	3.4405	3.631	3.25	3.37	5.83021	5.554	2.184	3.296	2.421	3.86	3.81	4.24	7.51026	7.1	5.35	4.07	5.28	3.8	1.864	2.7	2.07	4.79	4.06	7.61	2.458	3.569	2.864	1.924	1.817	1.15	4.88	3.35	3.91	4.85009	3.53008	3.56	3.449	6.25008	8.34095	4.62015	2.942	5.19032	3.23	3.16	3	0.825221	1.04311	1.261	2.627
DUS27_HUMAN	0.037654	0.052166	0.023142	0.000405	0.038624	0.000336	0.017414	0.000939	0.000774	0.790084	1.14306	0.673167	0.000789	0.0001587	0.000762	0.175274	0.000375	0.000687	4.59039	0.000405	0.0001668	80.4003	105	155	17.4003	17.2004	15.3003	0.001128	0.000672	0.000624	0.014606	0.0002901	0.000333	0.212182	0.0781562	0.104162	0.000408	0.0002286	0.002838	0.000444	0.000492	0.000948	0.000579	0.041392	0.000558	0.000663	0.0006	0.000537	0.000996
ERLN2_HUMAN	182.521	178.335	186.708	123.414	159.641	160.34	54.2643	54.4446	56.2938	119.787	99.3863	114.476	108.863	94.2752	71.49	94.1617	118.599	93.2941	64.4856	72.4198	62.9834	86.008	89.6351	81.5696	69.9397	80.4819	73.2982	61.5749	50.3287	53.243	120.096	143.852	137.975	276.9	246.456	194.621	286.096	343.069	500.364	131.182	125.995	135.111	107.295	86.8197	82.3609	47.5366	42.8012	38.0659	67.4895
ERLN1_HUMAN	119.122	114.514	123.73	53.9501	42.4222	51.7892	24.086	20.2466	22.53	57.0811	48.8794	53.0802	60.4998	46.0521	37.2656	33.942	30.428	29.158	18.9812	27.937	30.515	46.3841	53.7481	42.4593	15.5793	17.7908	17.1265	19.2298	19.3504	18.814	43.777	58.701	56.127	37.6202	51.7464	105.193	112.648	39.2243	20.0038	48.698	55.217	57.3176	31.4649	35.21	35.5383	14.5794	15.3214	16.0634	26.0913
SYQ_HUMAN	324.039	328.817	319.262	309.796	215.293	249.975	294.598	299.832	301.665	195.867	211.202	224.975	378.365	259.179	264.464	249.023	253.769	229.632	325.069	382.776	340.131	340.546	342.407	385.073	165.845	176.806	171.707	198.01	219.484	191.202	193.17	244.159	163.676	350.149	313.052	296.092	225.024	192.78	184.141	239.62	247.513	360.855	329.038	333.84	356.331	204.687	206.528	208.368	246.708
VAMP2_HUMAN	1.745	1.79	1.7	1.44	2.13	1.52	1.15	1.73	1.86	1.52	0.816	1.65	1.72	2.18	1.15	1.34	1.05	2.06	2.25	2.1	2.82	0.277	0.000108	0.819	1.51	1.68	1.18	0.712	0.753	1.01	0.966	1.17	0.000111	9.12e-05	0.533	0.474	1.32	1.98	2.19	3.06	0.52	0.000316	0.762	1.38	1.22	1.21	1.14	1.07	0.68
JMJD6_HUMAN	15.4731	19.2472	11.699	9.01914	20.1462	20.5061	8.56451	11.213	9.874	5.19625	5.69512	8.98217	22.5838	11.9421	18.3835	12.29	10.2631	8.50569	15.8394	14.1203	14.5861	3.31754	17.651	11.0657	8.81177	58.7182	40.5362	6.59975	6.95292	7.04542	10.6441	8.88419	6.88222	14.1302	12.0832	5.61724	4.77331	7.3033	25.1377	40.7203	26.5002	60.1403	15.0882	19.821	17.5952	9.69644	10.1099	10.5234	7.04766
RNH2A_HUMAN	87.0599	88.0505	86.0693	43.452	84.5715	74.1713	49.4983	59.0616	39.9255	184.073	168.411	184.073	87.1888	79.6851	77.0768	43.6528	37.6775	50.4726	56.1442	47.3429	53.4931	104.517	90.7644	65.7888	69.6247	78.8938	64.9107	51.1389	56.2139	51.9	105.562	97.0401	112.091	86.0827	118.061	101.342	166.845	187.536	137.318	86.4296	44.329	51.6076	66.9428	51.4666	57.0057	134.531	108.335	82.1397	41.5493
NCF2_HUMAN	30.0516	30.092	30.0112	0.56981	0.614484	1.53878	0.052956	0.081491	0.084264	3.4095	3.35336	3.81317	1.16444	2.66892	0.822778	0.001233	0.001125	0.002061	0.10556	0.001215	0.272445	0.338088	1.40086	2.30106	0.001557	0.293484	0.157304	0.410008	0.002016	0.832664	1.63142	2.14279	2.67667	7.35846	7.26523	2.74839	1.60109	1.77061	1.01757	0.669184	0.493312	6.5719	0.001737	0.139168	0.001674	0.001989	0.080271	0.158553	0.051756
RNZ2_HUMAN	113.552	117.454	109.651	105.711	124.2	153.307	114.793	102.893	104.373	132.86	115.867	92.4431	177.632	139.921	78.499	176.317	152.26	192.416	177.357	180.208	180.863	188.932	190.914	219.672	77.2586	145.655	79.2784	122.225	121.531	109.615	92.0423	91.0382	188.641	141.441	140.148	159.664	99.7525	156.57	115.155	151.527	115.387	163.767	169.878	165.091	159.098	74.0214	73.6555	73.2896	85.9817
EYA3_HUMAN	3.85209	4.155	3.54917	1.84407	0.428636	0.618336	0.991771	1.02133	0.914774	1.45025	2.22942	2.1905	2.71953	2.074	2.692	1.237	0.55125	0.186687	0.448585	0.93227	0.892056	2.303	4.575	10.4061	0.037719	0.673636	0.000652	0.783128	0.620672	0.863624	2.25811	2.77219	3.27033	1.54218	1.42916	1.072	1.45814	2.32015	3.50089	0.812896	0.307928	8.07095	0.027779	1.77044	1.45237	0.000884	0.47021	0.939537	1.19966
EFTU_HUMAN	909.713	930.628	888.797	890.955	1037.33	1204.79	879.468	824.962	837.869	913.561	748.482	853.635	877.242	774.158	927.066	1114.87	1164.16	1181.45	1933.54	1877.12	1886.6	1556.98	1863.93	1859.41	646.059	598.733	628.152	757.981	744.375	730.491	723.27	820.77	844.554	762.195	871.773	709.712	1001.57	1124.52	1557.2	1286.71	1335.57	2014.78	1382.87	1399.53	1370.81	584.406	572.204	560.001	652.663
AP1G1_HUMAN	92.5509	91.0655	94.0363	111.983	119.775	67.0687	78.8635	82.8626	79.6005	65.6928	51.745	35.7552	116.474	109.81	99.0108	158.653	150.17	143.015	155.864	187.645	182.799	76.9155	100.723	103.001	105.418	112.809	115.556	93.7518	97.3392	96.5162	70.3612	70.7702	81.5486	105.91	70.2427	99.131	56.908	54.4978	77.3455	134.221	99.3984	123.398	128.025	151.643	134.407	69.247	69.9608	70.6745	83.5847
SEPT5_HUMAN	15.4618	12.7585	18.1652	20.6561	48.1282	32.4111	29.044	29.5676	27.7083	2.31842	1.04136	1.207	145.491	57.6511	10.2453	16.2164	26.1738	10.9971	25.1406	17.3507	18.5382	10.4408	9.79176	0.386524	5.82982	3.42585	6.56373	26.0423	48.6469	36.3321	10.6003	11.0894	20.0406	87.4553	168.005	18.9331	26.202	260.975	12.3157	6.95159	4.95482	82.3799	17.5316	20.9284	20.6594	54.3811	38.924	23.4669	20.3889
RED_HUMAN	69.812	71.8352	67.7889	91.5535	131.555	137.029	73.8245	67.8149	69.0599	78.6399	77.5932	60.1823	93.1021	100.1	78.1053	100.786	87.6965	95.5936	235.72	124.366	171.099	111.061	112.421	178.101	124.022	138.727	119.864	52.0621	99.6407	82.0916	108.434	98.6223	125.237	129.075	127.627	85.4344	120.979	116.784	89.6115	244.545	144.174	257.839	77.1398	78.7897	81.5982	45.6599	46.0454	46.4309	56.6243
NLTP_HUMAN	257.036	256.687	257.384	72.0406	66.5158	74.2188	84.0847	77.3732	75.0817	212.274	206.038	220.654	131.937	138.325	152.613	242.965	213.4	216.549	166.836	192.575	190.214	251.449	330.583	197.587	125.811	125.976	118.444	56.3814	55.7558	63.5021	293.3	296.543	343.834	240.774	270.119	260.113	256.963	353.561	337.877	224.098	239.021	240.609	72.2947	70.8839	73.3753	72.4232	68.2163	64.0094	128.636
SND1_HUMAN	752.538	746.115	758.961	505.617	542.519	628.164	407.741	455.857	451.89	539.486	536.241	510.535	579.469	571.419	561.206	1078.66	1077.55	1051.06	859.327	844.671	850.913	1279.93	1413.53	1267.84	1242.51	1338.9	1262.05	591.664	591.077	622.65	436.312	420.299	592.046	1140.28	1065.53	983.2	393.026	378.54	342.754	521.21	432.214	612.701	472.521	527.339	535.055	528.329	520.056	511.783	393.007
OBSL1_HUMAN	102.451	102.982	101.921	122.191	32.3008	83.8994	110.002	116.656	107.481	123.993	120.128	85.1507	104.433	89.8121	59.3873	113.678	99.3464	65.6445	69.5669	84.1001	76.178	41.4108	11.9145	7.90866	26.9405	34.2914	30.0143	103.969	86.1313	124.721	68.2592	52.7754	44.8246	22.5034	54.9105	78.5405	89.2807	66.2113	76.9238	163.186	111.99	64.0016	171.99	189.92	206.202	133.459	113.274	93.0885	126.559
TCEA3_HUMAN	53.1465	50.9239	55.369	19.1214	48.1504	46.1152	11.055	15.2687	15.153	100.551	98.8402	115.347	89.9038	59.5421	54.4855	17.6441	14.834	19.7343	29.534	27.266	26.364	53.8033	98.2212	197.888	19.0387	70.1011	20.0987	28.2908	27.5944	26.5454	254.681	243.078	186.146	6.27827	7.37123	16.9712	168.99	191.78	16.5938	28.7903	9.64649	35.8806	1.77397	10.9079	4.20004	12.2307	11.9025	11.5744	12.0663
COPZ2_HUMAN	3.28	3.01	3.55	4.32	0.222	7.28	3.86	0.000313	0.000258	3.4	4.16	3.39	10.1	4.96	2.91	0.000137	0.000125	0.000229	0.000195	4.71	5.08	0.147	6.78	1.77	0.000173	0.000212	0.161	0.000376	0.000224	0.000208	4.89	5.88	3.21	6.16	9.87	3.88	6.76	16.9	17.6	9.71	5.62	11.8	4.56	4.8	3.85	3.09	3.18	3.27	1.39
COG4_HUMAN	33.8145	35.5132	32.1158	44.1134	59.7918	40.7242	52.8917	58.0633	54.1769	30.1996	35.3157	35.5091	60.5948	41.9022	42.8555	47.8241	57.4053	36.1345	70.8865	97.9213	75.5601	47.5551	56.3691	62.3147	18.7619	19.5343	9.70148	48.9675	62.4893	53.8522	48.5071	41.8461	31.4516	81.2645	65.0553	49.6022	52.8245	14.2988	25.5314	55.8284	54.8115	12.2738	67.8676	63.575	67.7962	37.2069	31.367	25.5271	48.6937
SNUT1_HUMAN	110.057	109.312	110.802	112.76	211.562	195.004	79.4635	98.6599	101.114	149.357	158.573	157.527	180.892	181.503	152.775	161.508	154.095	145.119	116.212	118.784	106.651	130.211	147.218	274.451	62.4906	63.5899	63.1773	131.674	144.233	125.281	162.819	145.525	150.767	193.014	179.777	113.02	217.64	278.764	333.953	189.555	147.61	260.693	133.326	131.912	152.13	71.7098	70.0118	68.3139	99.1873
CAF1A_HUMAN	11.8141	9.177	14.4512	10.0797	14.7385	15.2818	9.39206	12.4725	9.30432	20.9234	14.9992	21.0736	6.74063	12.5352	7.16552	15.6553	12.8902	7.3326	14.5292	12.0588	15.0689	15.8699	15.0561	29.2321	15.1782	13.0283	24.0673	8.08988	9.27057	13.8099	19.6313	16.4051	4.94518	28.2345	16.4115	17.9971	30.8309	22.1345	17.6325	19.6603	7.18898	15.3646	3.70963	7.64217	8.7153	10.4323	6.80286	3.17341	9.38032
DCPS_HUMAN	127.377	124.535	130.218	139.41	227.028	242.532	31.8708	40.8119	33.7785	159.982	134.43	145.721	162.982	244.58	201.359	40.9787	37.7446	39.3316	77.6168	79.9155	86.7232	67.4767	85.9746	231.486	38.091	37.8823	34.883	31.7896	27.4726	27.4325	156.197	161.646	235.689	86.0193	77.1506	68.5572	249.455	268.22	293.259	102.486	87.3043	115.375	131.971	120.644	119.359	61.5115	61.1775	60.8434	39.3983
CLH1_HUMAN	2151.78	2143.93	2159.62	1549.55	1414.46	1492.43	2170.14	2234.66	2206.93	994.167	969.61	1021.04	1796.16	1521.95	1310.24	2364.2	2247.66	2201.54	1883.55	1901.03	1846.73	1291.89	1340.55	1620.52	1486.51	1451.43	1344.3	1363.74	1258.23	1271.03	1036.61	1271.45	1134.18	2050.77	1823.21	1671.74	1500.53	1432.54	1424.62	1989.96	2004.15	2048.48	2507	2563.75	2543.34	2208.51	2164.06	2119.61	1092.13
ELOB_HUMAN	188.875	179.652	198.097	202.07	199.558	187.46	207.594	193.9	188.944	212.325	206.092	229.524	78.4913	248.58	289.771	223.086	224.111	231.468	199.064	121.569	139.699	242.391	250.941	101.301	255.74	247.589	249.41	159.249	171.825	171.579	233.581	215.623	200.751	32.5508	35.8925	212.31	248.43	23.9886	15.6066	236.735	222.682	137.593	153.808	168.91	178.836	225.055	205.591	186.126	152.521
WBP11_HUMAN	64.8121	65.8762	63.748	141.134	157.671	148.6	101.432	100.883	102.062	88.4422	93.3301	85.6743	93.7653	133.445	151.35	123.9	116.013	99.0557	92.1782	85.8143	82.8682	88.7424	53.6989	69.8615	30.9652	130.863	121.519	89.9068	85.6064	84.3172	143.804	139.096	121.343	69.246	66.001	100.832	121.602	91.0508	107.395	122.67	137.496	121.652	126.079	129.822	139.723	58.1794	60.7259	63.2724	100.022
ACSM4_HUMAN	1.71512	0.000233	3.43	11.1	6.21	7.77	4.03	3.89	2.14	8.36e-05	6.04e-05	0.000167	9.46	9.04	11.5	0.000137	0.000125	0.000229	0.000195	0.000135	5.56e-05	0.000136	0.64	1.66	0.000173	0.000212	0.000163	5.12	0.000224	0.000208	7.19	9.67e-05	8.53	1.36	3.22	4.22	0.000136	7.62e-05	0.000946	6.57	13.2	2.47	0.000193	3.49	3.74	0.000221	0.0002	0.000179	0.000332
ACSM3_HUMAN	14.9474	13.9832	15.9115	62.192	106.751	142.207	13.2237	16.1775	24.7118	7.40584	5.77166	14.297	133.723	86.439	74.369	20.2064	17.2734	15.2025	17.4216	17.9218	16.3343	14.087	21.3488	30.6378	20.7717	42.9269	87.7016	12.5926	9.56702	13.8017	18.3494	15.746	26.4308	32.7616	32.8776	21.5126	21.1932	46.1588	58.7614	83.3531	54.0123	109.966	12.4405	18.0132	17.5945	12.2345	13.8521	15.4696	11.1083
SAMH1_HUMAN	267.954	276.619	259.29	33.9096	40.6349	53.9236	85.8164	86.5581	83.7465	28.7592	38.8459	26.5008	46.7347	34.2256	35.8474	34.9819	22.9894	25.9029	187.444	184.707	191.389	94.6378	130.642	137.624	35.7367	44.5051	37.9584	42.0076	34.3328	52.4722	64.3425	64.0878	81.1679	103.675	103.126	65.6314	50.6895	66.7629	47.7503	187.803	151.323	267.747	62.4123	86.2229	76.3158	74.6839	73.4346	72.1853	38.7342
DGKG_HUMAN	0.000202	0.000233	0.000171	0.000135	0.000212	0.000112	0.000257	0.000313	0.000258	8.36e-05	0.214	0.000167	0.000263	5.29e-05	0.000254	0.000137	0.000125	0.000229	0.000195	0.000135	5.56e-05	0.000136	0.000108	0.000132	0.000173	0.000212	0.000163	0.000376	0.000224	0.000208	5.3e-05	9.67e-05	0.000111	0.933	0.288	8.11e-05	0.000136	7.62e-05	0.000946	0.000148	0.000164	0.000316	0.000193	0.000146	0.000186	0.000221	0.0002	0.000179	0.000332
IFIT2_HUMAN	3.00349	3.49647	2.51051	1.87241	2.42485	2.20145	1.22077	0.843752	0.262832	1.89735	2.34624	2.4387	1.11132	2.28521	1.56802	1.98855	1.6555	1.41492	1.59458	1.43054	1.81022	1.52154	1.71943	2.51053	0.253865	0.35006	0.217815	1.35663	1.3629	0.977832	1.49016	1.76129	1.16853	5.35046	2.28031	1.68232	3.19041	4.2603	4.87378	8.20115	3.733	9.16363	0.709965	0.799584	1.05574	0.808884	1.13441	1.45994	0.28366
PIPNB_HUMAN	105.518	93.1845	117.852	121.531	311.935	258.73	94.6503	105.201	115.892	176.556	160.337	169.675	227.781	199.855	72.7835	164.95	135.186	136.972	85.1324	91.3811	89.6951	204.775	101.858	385.601	127.421	123.251	112.702	1196.89	1275.07	1129.9	265.659	274.473	247.324	360.491	335.097	232.483	210.192	461.411	576.38	192.352	141.644	80.0291	206.392	227.337	217.489	114.294	111.542	108.789	146.938
NTF2_HUMAN	58.1977	57.6654	58.73	74.0741	99.195	103.623	74.3505	74.058	74.8275	134.158	127.482	131.979	139.271	90.576	67.957	127.94	110.656	89.207	193.77	189.229	172.746	53.7453	28.6912	65.8025	41.0762	40.947	47.501	134.192	148.817	145.591	74.583	61.982	80.555	268.962	252.064	199.59	193.606	131.45	311.062	134.23	128.169	70.948	188.382	191.045	189.345	116.95	115.139	113.327	87.495
DEFI6_HUMAN	41.8374	41.8315	41.8433	25.6397	19.7895	27.5076	9.36734	5.89438	7.1761	40.4493	30.6312	36.5607	47.0283	47.1361	34.4208	6.95964	4.88363	9.99052	13.0203	6.96176	12.1107	81.9603	86.3742	86.1808	3.27342	2.92167	7.03012	23.6965	14.3999	24.9259	41.4922	43.7723	55.9087	20.0768	26.5464	26.4543	35.7395	52.2805	60.7995	47.9234	39.8813	51.0919	3.4197	4.5139	3.67779	6.04787	5.6866	5.32533	16.937
K1143_HUMAN	4.3454	4.20047	4.49034	6.61064	9.9216	6.33022	0.374771	0.754626	1.06652	7.42248	6.3219	4.9327	5.73053	4.95011	3.89925	1.64627	1.80525	2.16746	1.48279	1.34327	1.25017	4.22484	2.81961	9.18026	1.91935	1.64942	1.99733	1.94298	2.21192	2.54042	6.3711	4.69019	5.13022	5.04569	5.86548	4.0227	6.68027	22.5021	20.577	4.5503	3.29556	2.54963	6.33019	5.73965	6.61119	2.85044	2.9054	2.96036	4.55066
CEMIP_HUMAN	220.261	214.331	226.191	350.001	486.011	547.121	106.858	127.241	123.396	255.418	219.601	257.935	705.521	402.42	377.381	201.111	189.053	186.366	325.953	342.703	314.803	295	256.672	340.121	91.78	79.15	82.71	96.9791	105.541	84.5846	235.82	238.493	320.728	163.901	657.001	397.639	216.588	346.666	228.627	368.751	253.221	297.385	137.189	144.875	143.811	91.6869	102.464	113.241	104.223
PRDX1_HUMAN	2888.18	2747.3	3029.06	2735.93	3375.7	4053.95	1697.68	1831.9	1895.56	8263.62	7933.42	8939.65	1989.1	1874.91	1649.44	2254.06	1996.9	1686.97	3679.32	3581.54	3607.03	1344.02	1323.13	1121.02	1744.99	1642.59	1637.91	1679.49	1883.12	1803.19	2153.6	1770.57	1665.68	1228.74	2235.06	2203.48	8124.55	3607.51	4636.04	5278.72	6578.12	3546.29	1722.48	1852.17	1868.94	936.727	1018.21	1099.69	1473.59
CUX1_HUMAN	104.278	101.488	107.067	113.545	193.083	199.418	64.4977	48.0706	44.3493	93.706	82.5225	101.365	264.087	149.887	117.971	76.1951	70.2656	74.3428	128.786	136.541	126.047	76.2947	55.2197	79.1701	39.0304	40.8555	53.0402	53.6655	54.9393	44.71	49.9731	58.5253	72.6321	121.619	172.235	134.526	99.3949	178.055	138.962	143.236	91.5279	140.55	62.7527	77.7059	78.7712	45.9546	48.4291	50.9036	68.1267
UTRO_HUMAN	335.183	327.181	343.184	412.101	526.822	379.996	383.147	349.103	492.78	363.508	454.998	406.017	446.199	478.855	272.458	825.954	774.331	785.933	1399.97	1418.14	1424.75	265.337	407.314	698.456	628.377	665.329	661.357	435.301	401.811	439.827	511.245	331.939	659.254	410.119	445.496	327.378	293.192	273.503	220.494	689.601	592.394	532.36	277.056	368.78	318.189	358.456	372.524	386.592	603.43
CARD9_HUMAN	12.3348	12.6908	11.9789	20.7335	41.4058	33.7034	46.5098	50.6499	43.4321	11.9899	15.2502	9.33384	30.8971	23.7651	19.458	25.696	24.0489	31.7191	15.4534	29.5517	18.2117	21.8174	28.6845	37.3808	88.2186	87.5747	80.0831	12.3136	13.5968	13.0421	18.9562	22.4514	29.6264	15.8005	25.1125	22.8367	5.33409	24.4606	8.47951	9.59604	17.3731	28.3026	20.8015	23.2723	24.9674	61.7293	56.5693	51.4093	17.7793
WNK1_HUMAN	73.8865	71.4032	76.3699	113.973	73.8631	109.219	281.157	476.201	418.141	113.068	106.06	107.922	136.698	133.509	163.425	304.863	360.392	353.517	71.6301	143.467	132.858	32.5153	35.1737	38.8284	96.5066	69.1721	70.6414	263.572	275.178	378.485	62.751	99.0717	92.0348	45.5983	73.8809	55.7875	115.933	56.645	119.166	161.051	153.992	130.068	334.937	409.313	378.337	411.843	536.01	660.178	538.214
INT1_HUMAN	301.383	295.205	307.561	507.858	338.52	410.105	604.071	560.597	506.528	467.168	402.708	457.702	218.358	355.136	289.98	507.388	441.543	491.274	633.036	491.081	476.652	163.015	171.363	112.73	792.51	872.921	831.853	326.671	389.026	318.921	417.214	347.229	387.3	882.726	488.081	521.761	338.398	211.032	464.861	442.466	582.256	412.176	247.78	216.609	210.899	566.889	708.15	849.411	386.074
BIN1_HUMAN	44.6341	48.7758	40.4924	11.4872	42.5397	16.338	86.9978	93.4156	95.734	188.791	188.203	214.542	62.6083	86.0201	107.169	45.9999	43.1838	43.1696	61.2155	42.3013	45.4496	30.7695	29.4382	20.174	60.3681	61.6577	63.4825	62.2348	44.5593	31.6813	48.9685	44.3424	43.1887	18.7719	19.8738	34.5488	77.0766	53.3772	52.3444	33.6353	33.1501	11.3191	46.4636	72.764	73.0234	61.3377	70.7798	80.2218	54.0299
SYDC_HUMAN	1129.57	1120.87	1138.27	1091.83	796.802	828.973	567.228	557.256	555.151	780.255	769.579	836.528	1279.34	1259.99	1220.41	849.537	839.282	676.27	642.553	694.693	710.568	1318.13	1533.74	725.579	322.747	317.836	333.56	505.055	494.493	507.065	930.694	864.251	664.057	880.515	944.234	1104.19	921.41	678.791	604.881	789.569	1027.29	702.124	641.724	628.845	630.15	533.5	536.124	538.748	521.399
SC65_HUMAN	6.13072	5.70093	6.56051	8.10507	4.98864	5.44045	4.60977	9.97094	10.141	3.47233	2.69518	4.3155	0.820315	1.10526	1.62376	6.44027	8.31925	10.2115	11.3442	9.89327	13.4411	39.9875	25.3504	2.20566	15.1115	13.1408	7.00449	9.09188	6.30467	20.745	3.64121	5.10039	2.56955	4.03055	8.17523	3.86124	1.93568	2.76738	0.703676	6.90159	1.60098	5.98026	3.23058	5.06915	5.18037	63.5307	42.8176	22.1045	5.87833
MYH9_HUMAN	1916.58	1885.98	1947.18	2121.86	1700.76	1990.82	9838.59	10028.3	9632.6	3324.03	3466.79	3755.59	2536.42	2860.95	1935.76	293.181	320.456	303.792	1109.9	1151.97	1031.98	4187.57	5053.23	5338.72	11861.6	12005.4	11439.6	1382.56	1369.9	1343.68	1755.71	1975.9	2816.93	2706.22	2572.65	1958.81	1855.85	1959.98	2186.78	1665.01	1627.8	1937.68	1795.87	1810.57	1833.66	9183.74	9247.29	9310.83	4286.88
MYH10_HUMAN	490.149	497.991	482.308	657.34	840.279	901.279	1387.02	1204.32	1302.05	704.158	684.645	570.75	1045.21	980.625	707.13	1491.31	1533.76	1434.13	1499.88	1483.17	1422.49	634.358	661.382	659.41	796.185	785.734	790.573	467.86	409.159	445.028	345.444	399.958	526.607	472.516	460.32	600.611	503.436	358.004	374.833	808.555	666.833	967.017	666.96	616.094	654.99	1264.67	1229.54	1194.41	694.997
GSHR_HUMAN	319.813	306.648	332.978	466.643	501.273	561.481	314.535	332.498	336.71	450.147	414.385	472.729	411.57	582.316	476.776	493.598	452.112	439.096	488.097	487.374	480.758	237.288	241.725	113.472	119.784	122.178	116.989	334.754	299.611	310.57	463.555	445.95	388.336	123.622	164.377	292.285	326.631	226.379	134.045	449.773	496.984	629.726	357.893	406.524	351.869	187.071	188.485	189.9	367.82
ACSL3_HUMAN	72.895	63.8945	81.8956	42.0779	56.7988	78.4531	18.6729	38.4031	38.2896	45.4428	44.0265	42.2773	77.4622	66.4004	68.63	183.39	186.297	181.638	87.905	122.809	113.245	137.324	170.575	147.088	29.3347	20.9859	28.3967	12.9765	13.4895	18.8037	65.0414	75.4753	101.093	119.361	107.451	108.752	79.1354	53.8511	7.68197	65.2445	57.2473	113.666	30.5336	38.9744	39.007	67.1728	56.0126	44.8524	25.316
K319L_HUMAN	0.444	0.444	0.444	0.367	0.0816	0.208	0.117	0.103	0.162	8.36e-05	0.0266	0.000167	0.000263	5.29e-05	0.0325	0.000137	0.000125	0.000229	0.000195	0.273	0.249	0.395	0.000108	0.893	0.000173	0.000212	0.000163	0.000376	0.0195	0.000208	0.0545	9.67e-05	0.0334	1.25	1.01	0.464	0.000136	7.62e-05	0.116	0.000148	0.048	0.000316	0.0344	0.000146	0.000186	0.0263	0.02245	0.0186	0.000332
GNA13_HUMAN	15.7381	17.09	14.3862	7.266	9.03242	22.5051	19.4158	23.7176	7.21352	6.61417	9.98726	13.2666	5.33853	7.71905	5.13325	27.6243	22.4634	31.4395	9.99239	12.6117	8.32131	20.438	21.2001	29.8391	7.79635	16.2094	6.91049	9.66913	7.52512	12.2214	7.80165	4.92019	6.61122	4.61718	5.80123	11.465	11.9514	6.45523	9.64178	19.2281	10.717	5.38095	16.4985	12.1521	12.53	15.7417	11.0875	6.43336	17.5042
UBAP1_HUMAN	5.16724	4.40573	5.92874	7.22767	10.6175	8.66802	18.0865	7.32905	2.43779	7.75117	8.72508	8.5895	15.5343	6.57856	4.49202	9.69881	4.17087	20.7667	5.72687	2.71128	3.37932	2.68982	3.39054	6.50366	2.90552	2.99664	2.84513	3.45813	3.66867	3.19002	3.78775	3.35499	3.57523	7.17346	5.72949	4.35949	5.03074	17.8133	31.6478	12.8282	8.46666	15.3536	3.69199	3.95773	3.31493	10.1031	6.05409	2.00507	2.56433
STC1_HUMAN	7.16	7.4	6.92	6.08	7.84	5.91	0.000257	4.91	4.54	3.45	3.5	4.17	7.76	7.6	5.52	3.33	3.47	0.000229	3.7	4.64	4.48	4.06	4.77	6.96	0.000173	1.32	2.51	1.27	0.000224	0.953	2.56	4.19	2.69	8.99	10	5.65	6.09	5.82	4.41	7.09	6.97	3.82	4.94	7.54	3.64	1.55	2.095	2.64	1.43
DAD1_HUMAN	12.2745	10.319	14.23	8.79013	5.31021	15.2901	12.9903	10.97	19.79	8.17308	12.7701	5.70317	16.7005	14.2301	8.83025	28.25	20.69	15.13	27.03	24.63	16.26	115.1	146.17	57.8001	23.96	24.42	21.37	15.2904	15.8702	16.2202	5.76205	4.7541	8.33011	9.03009	10.2002	27.0201	4.06027	7.26015	10.0019	12.4003	12.2402	0.438632	13.2102	5.47015	6.044	9.33022	6.4892	3.64818	3.94533
FA76B_HUMAN	13.4842	15.389	11.5793	14.3891	13.7642	18.692	8.35577	7.96294	8.72852	21.898	21.999	23.302	9.34253	17.843	13.163	6.68541	5.9495	5.35269	10.0744	8.43941	11.2201	16.616	25.6771	10.3403	10.9825	13.4484	10.2563	7.54638	7.89997	6.86862	8.42005	15.2052	18.0481	3.38818	8.013	19.0241	31.73	17.0702	36.3619	20.32	14.521	27.124	8.40958	7.36729	7.37237	6.68666	5.99519	5.30372	7.004
SPB6_HUMAN	76.0455	72.3568	79.7342	103.844	194.236	144.964	87.3822	95.9876	93.3123	274.92	226.505	266.744	208.443	123.361	119.023	212.702	176.729	173.191	240.694	211.249	207.711	86.4522	107.538	153.462	129.552	128.81	132.341	62.117	55.9501	58.9909	59.4378	53.4672	51.3782	303.733	238.123	168.233	199.274	284.068	404.669	143.105	99.1189	118.814	117.409	123.274	123.19	104.608	111.736	118.863	94.9743
SPB8_HUMAN	150.133	137.491	162.776	75.1785	77.3308	96.1671	148.185	188.632	41.0863	96.6825	75.2138	96.0659	59.7969	61.4416	65.0477	99.6895	167.274	80.9884	118.743	41.2038	54.3083	107.735	138.575	137.786	79.3927	67.9007	75.9631	33.2431	27.0314	28.5263	30.6559	100.511	120.725	78.8232	157.616	64.2203	40.1853	34.5352	6.76603	87.8388	96.537	43.0795	91.8595	89.7092	98.0272	102.75	88.0097	73.2691	93.6553
RBGPR_HUMAN	139.134	133.012	145.255	94.3967	163.288	119.223	110.503	110.254	103.593	130.985	118.198	135.068	175.346	138.066	107.406	161.585	149.132	142.853	110.276	97.8848	108.977	193.554	167.167	115.231	98.1142	88.1144	94.3585	95.2363	77.7078	71.6141	91.3325	93.857	103.75	138.357	150.36	115.632	107.62	131.291	93.5448	164.727	116.545	176.135	108.937	113.753	112.691	96.782	94.318	91.854	94.1927
RELB_HUMAN	10.6762	2.83123	18.5212	15.2661	15.7402	14.2501	6.60626	4.26531	8.11826	23.2401	23.3401	17.4102	3.61226	13.3101	1.683	1.234	1.04313	0.907229	5.19119	4.22314	4.04406	16.1881	17.9401	0.079464	2.321	2.514	2.261	0.423752	7.41222	0.301416	3.545	20.375	25.632	1.32018	1.74016	26.9701	17.34	8.40008	16.1409	8.78	4.052	13.4	0.236386	0.347292	2.94719	0.349442	0.3639	0.378358	5.15233
JUND_HUMAN	19.439	18.631	20.247	15.829	25.2582	26.528	11.2083	12.1663	8.27466	30.077	30.243	28.474	20.743	18.1401	13.204	20.0843	21.0101	18.6592	15.767	14.0901	15.3131	13.3583	9.94751	11.1363	6.46552	9.15164	6.91849	8.54638	8.40145	7.80141	31.88	31.18	31.04	22.5951	6.61716	12.296	33.466	27.0702	46.5119	23.374	15.795	12.1516	12.539	14.5901	11.924	14.514	12.5891	10.6642	7.647
ZO1_HUMAN	250.887	243.982	257.791	97.6645	152.932	127.094	374.459	390.303	381.368	98.5871	81.8997	111.123	139.227	142.278	183.859	184.434	173.335	169.524	420.988	342.927	326.386	262.633	294.57	260.451	680.024	256.328	614.893	256.459	312.652	311.168	53.7135	172.789	192.629	108.291	161.249	112.516	119.059	96.3745	17.5972	186.394	299.749	177.002	164.683	171.477	168.409	255.269	271.188	287.107	330.987
TANC1_HUMAN	10.3606	10.8377	9.88351	17.2601	20.8704	17.1821	14.4663	10.315	15.1423	27.6799	24.1721	28.0833	23.6963	31.709	16.2563	27.4921	31.8693	23.675	37.6834	28.4021	34.8631	9.46068	12.1005	23.7305	13.5812	25.355	20.5662	9.44238	9.02772	11.8532	14.3541	14.9502	21.2202	19.7005	16.4004	13.1603	31.7534	61.3002	21.5895	33.7014	28.4464	76.7213	13.0422	8.39515	8.20219	12.829	11.3646	9.90018	14.4573
SPSY_HUMAN	79.0976	75.2042	82.9909	72.3435	92.5828	102.677	152.098	161.742	157.075	111.712	100.345	111.612	91.5469	98.6157	86.498	125.842	115.221	104.633	100.33	109.808	112.254	98.0986	100.965	134.121	133.124	141.153	140.61	79.4933	67.3498	67.9057	66.2725	69.7324	71.4521	119.659	132.822	91.6685	130.678	137.795	101.5	75.2829	67.8716	66.0311	35.9933	30.7225	30.3875	395.336	395.852	396.368	91.5756
ICEF1_HUMAN	1.11612	0.269233	1.963	2.18013	0.000424	0.000224	0.000514	0.000626	0.000516	0.0001672	1.84006	0.000334	0.000526	0.0001058	0.819254	0.000274	0.00025	0.000458	0.00039	0.00027	0.0001112	0.127136	0.245108	0.337132	0.129173	0.672212	0.000326	0.000752	0.000448	0.000416	2.088	1.965	2.09	2.37009	2.45008	0.952081	2.689	0.0001524	0.001892	0.000296	0.000328	1.69032	0.000386	3.15015	3.25019	0.000442	0.96031	1.92018	1.29033
PHLB1_HUMAN	94.3636	94.4238	94.3034	126.234	71.5324	155.976	103.6	109.863	110.015	134.348	143.935	141.227	79.1794	109.252	161.955	180.269	171.103	168.124	184.873	110.773	149.378	190.952	205.528	43.4245	143.716	133.048	192.582	103.574	103.489	107.497	139.659	175.281	138.155	57.5051	86.0853	185.869	201.492	36.7694	70.4041	182.743	163.818	64.4761	81.253	99.039	109.878	113.34	107.734	102.127	56.5993
DLDH_HUMAN	278.545	273.516	283.575	288.934	199.046	262.089	196.836	211.803	215.671	324.479	319.084	337.305	264.517	323.738	289.621	227.138	225.463	212.14	385.184	575.975	583.776	294.693	336.511	367.119	271.253	279.964	257.744	281.243	264.498	283.975	186.385	160.623	158.608	358.416	377.677	297.403	270.323	145.515	153.11	300.626	312.873	345.368	228.709	237.507	234.87	161.446	165.54	169.634	229.973
PYRG2_HUMAN	50.4829	49.8382	51.1277	33.6852	80.8421	73.4607	32.2993	35.7327	34.5711	19.0736	15.9608	15.8283	81.4013	49.0503	53.8133	71.1463	66.2284	51.8317	59.7342	59.8941	60.3571	24.0834	40.1589	45.0286	75.2359	79.2431	86.778	17.3554	21.7781	18.1617	51.4062	52.6164	63.9084	56.1965	73.5343	46.9922	34.1065	80.6206	86.1296	105.183	75.9308	122.594	103.749	91.5609	81.6247	105.394	93.9583	82.5221	16.252
ITA4_HUMAN	38.9164	44.2642	33.5685	60.3821	51.3666	60.6921	24.1428	15.3328	9.18358	89.037	75.8671	90.64	56.2311	91.778	71.9343	9.37423	7.52013	6.80106	17.1409	17.3941	17.8974	41.2097	36.7194	26.2931	25.4592	5.2057	7.04063	25.0891	21.6027	4.50029	29.3222	38.9842	37.0902	54.7206	55.0744	95.752	80.085	47.1207	64.4376	39.9609	31.6215	22.9825	31.0009	32.6913	29.0047	7.56743	15.5396	23.5118	38.174
RM24_HUMAN	27.4865	28.9768	25.9962	24.0241	38.6501	44.0092	31.2603	30.1513	30.2085	21.1923	20.9411	24.3705	47.2595	33.3111	27.899	36.6751	39.6571	39.0172	65.2213	63.4891	61.3958	64.3741	70.5511	90.9941	16.7473	18.4294	15.8092	28.9894	25.3872	25.1962	29.0921	32.0201	33.8221	72.2773	88.453	43.867	38.0671	57.1712	61.8828	62.1931	43.6112	93.001	35.5864	27.3451	40.0442	12.5556	11.621	10.6864	13.5717
CAH1_HUMAN	1.82485	3.03696	0.612736	925.257	1035.88	1050.6	4.20411	2.55601	2.67613	0.929338	1.54197	0.506672	1479.18	1514.4	1509.64	2.50806	1.557	2.24966	2.84212	3.41202	3.60683	18.2019	19.8473	21.0968	4.2526	4.34318	3.43261	7.22396	6.92358	7.62253	2.40664	1.15845	0.648776	12.0013	8.97209	6.84214	2.17018	2.47414	2.66014	1.77622	1.21933	3.91974	1.0919	0.734482	1.3122	0.191336	0.6801	1.16886	6.66198
ZAP70_HUMAN	10.7347	11.2051	10.2644	9.73378	14.9999	17.6183	11.7903	15.2795	15.7488	9.30367	70.0744	60.4126	21.8614	11.426	10.9003	11.069	12.1517	17.2971	3.56285	4.34692	6.84074	15.4342	11.444	9.48872	8.63873	18.4035	9.61238	5.60476	7.91182	6.80487	10.8464	14.204	10.882	5.02019	17.9608	17.0499	114.543	153.191	211.077	14.5223	14.9789	8.02484	12.0572	7.55102	9.87796	6.73521	6.488	6.24079	7.56225
EMC1_HUMAN	77.7668	79.3053	76.2283	130.827	91.0699	149.016	103.966	109.656	86.9852	88.0419	83.452	92.9235	71.1936	143.506	117.065	111.776	93.5895	117.982	87.7766	92.2105	69.6783	75.9945	111.887	156.978	110.884	113.238	98.3927	97.8158	104.912	116.324	86.5432	80.9704	64.5998	48.8469	55.4666	89.8925	89.5534	81.3077	66.1494	111.732	135.542	94.1845	120.478	124.105	119.938	77.4646	73.6547	69.8447	97.1353
HLTF_HUMAN	651.279	669.038	633.52	263.847	437.73	213.892	422.375	405.571	414.114	222.71	142.202	193.393	17.5406	516.837	368.044	6.87241	198.593	167.981	254.919	292.689	307.725	227.647	285.888	671.32	446.52	385.325	484.397	312.05	281.4	266.04	496.01	445.902	667.46	109.52	313.927	148.154	236.467	160.15	8.41284	119.082	173.13	257.845	195.103	182.642	179.135	385.968	391.249	396.53	582.843
TB10B_HUMAN	10.3264	10.4995	10.1533	5.27627	6.00642	6.95722	6.27951	7.29163	7.12052	9.79025	6.40218	9.66573	5.24379	5.92811	7.70225	14.97	11.2521	8.99746	12.287	12.906	9.75706	19.9661	17.0502	26.4013	16.8802	14.7904	15.6903	10.3638	10.3874	12.2424	6.74911	7.18819	11.9522	50.7389	47.0202	21.4562	7.33641	8.29023	6.82878	3.65044	6.37533	12.7163	6.64339	4.83944	5.43856	4.90366	5.9146	6.92554	8.31966
IGLL1_HUMAN	2.65101	2.62116	2.68086	3.73068	7.88885	8.59045	1.15128	2.35625	1.97403	20.9743	19.2212	22.2113	21.2948	16.6452	14.265	1.34705	2.0305	1.12115	5.83979	0.84254	0.676222	75.42	78.9901	56.5743	18.4825	14.3068	13.7403	2.81613	1.3679	1.74583	10.6002	12.5233	13.4263	35.1203	27.2002	24.4911	26.5913	72.6172	112.544	13.2446	11.0247	28.3023	8.68958	10.9206	9.33093	3.24088	4.3608	5.48072	3.10633
UBXN7_HUMAN	53.6111	53.3215	53.9007	64.61	91.0706	125.77	32.4913	41.8438	40.2343	81.233	73.931	107.108	82.4815	98.8067	77.689	71.5833	59.8974	68.9257	70.3914	56.1363	61.1211	71.7084	90.9416	46.6698	65.7773	66.9796	57.4887	48.537	50.0212	50.5801	91.3151	56.194	65.9711	135.95	117.02	84.6321	67.7453	64.8305	146.536	86.8401	88.9332	104.636	40.4098	66.0697	85.0284	32.9156	32.8961	32.8765	41.9897
LHPP_HUMAN	25.0572	24.8292	25.2852	18.8301	8.03242	38.77	7.94051	9.76063	11.1005	12.4901	10.2621	12.3802	17.6933	45.124	14.4913	17.8101	5.45212	11.0249	22.2651	13.6251	15.838	28.1041	35.6611	16.8004	126.015	90.3006	112.233	5.38075	5.92122	6.49021	16.3901	15.4402	28.8491	2.22027	3.10023	10.7701	27.757	10.3452	23.2519	8.8363	41.8802	0.373948	8.65019	7.23015	10.0802	47.4764	50.2128	52.9492	40.0537
RS8_HUMAN	715.204	704.384	726.024	1431.67	2088.31	1900.95	1200.7	1149.83	1174.45	1477.24	1542.82	1405.65	1437.77	1508.79	1413.73	1598.63	1582.89	1410.6	1289.41	1313.57	1396.42	912.418	1036.94	1174.75	1032.28	1009.95	1018.88	1194.34	1129.88	1204.47	1403.36	1444.14	1119.81	1182.47	1421.62	928.315	1432.59	1931.16	1443.89	1707.16	1399.41	1721.76	1544.02	1377.51	1406.36	969.725	964.894	960.062	1026.23
PRS10_HUMAN	281.963	274.889	289.036	271.246	396.24	375.658	207.15	193.405	186.412	269.284	266.609	289.686	446.761	294.492	311.165	298.575	309.659	286.032	225.253	255.838	237.11	241.235	293.967	237.653	251.745	246.025	346.594	164.192	163.619	171.782	285.076	264.302	245.292	341.777	349.74	277.891	316.085	598.757	664.729	443.83	346.202	543.879	443.47	453.339	545.96	299.703	302.381	305.059	173.944
EST2_HUMAN	0.001212	0.001398	0.001026	0.00081	0.001272	0.06716	1.00029	1.93925	2.97603	0.0005016	0.581302	0.001002	0.001578	0.225265	0.001524	1.18068	0.00075	3.06114	42.8902	42.3801	51.3101	1.18068	0.440432	3.50753	27.686	27.624	25.625	0.291504	2.3759	2.16462	2.74321	0.473387	0.000666	0.789456	0.450391	0.0004866	0.000816	0.0004572	0.005676	0.000888	0.000984	0.11158	18.9908	17.6866	21.1046	1.78188	0.891479	0.001074	0.001992
SPB7_HUMAN	0.7455	0.311	1.18	0.636	1.21	1.27	0.453	0.358	0.328	0.498	0.209	0.232	2.19	1.02	0.355	4.78	4.01	4.56	14.8	9.26	12	0.000136	0.000108	0.000132	19.4	16	32.2	1.58	1.6	1.71	0.294	0.218	0.622	9.12e-05	0.497	0.403	0.237	0.289	0.677	1.03	0.609	0.518	2.26	2.21	1.93	0.912	0.8935	0.875	8.2
LIMA1_HUMAN	222.735	115.083	330.386	161.152	236.084	246.741	333.886	249.258	360.126	325.427	280.278	370.491	234.277	317.754	260.651	564.986	605.226	714.772	421.567	408.324	428.58	127.304	440.663	249.451	705.516	698.359	613.548	263.023	271.552	438.521	336.565	140.268	145.395	115.363	118.382	70.4767	169.381	156.122	128.424	235.565	488.926	314.167	202.866	393.352	520.379	310.378	307.31	304.243	556.229
RSSA_HUMAN	596.455	598.849	594.06	873.192	580.05	596.1	650.738	748.007	708.834	1035.5	1017.57	1096	840.04	881.85	958.18	856.89	854.28	833.03	686.441	745.55	696.26	183.948	167.794	125.029	377.499	379.116	395.26	678.126	687.066	659.452	888.82	756.617	667.431	290.411	390.451	468.815	817.13	558.49	737.427	699.709	696.756	373.543	875.334	938.78	977.921	515.332	552.294	589.256	613.136
A20A1_HUMAN	181.527	166	197.054	33.8801	5.06921	13.3301	35.622	33.506	34.2703	86.2001	94.113	87.4002	6.02053	44.2501	42.3003	30.328	31.881	15.3902	23.839	25.92	26.111	46.9001	33.5001	38.5003	24.0002	19.3402	30.1002	33.6704	32.0002	29.855	198.7	192.1	370	1.25018	3.18008	31.2441	97.9001	3.24808	3.03189	17.34	35.978	12.0803	45.7352	47.2003	66.067	16.9004	18.0504	19.2004	38.031
AHNK_HUMAN	5206.31	5241.88	5170.75	1080.37	1015.47	1060.77	6279.54	6667.52	6729.59	1067.82	1636.79	927.482	1188.76	1900.9	1233	1842.68	1848.5	1955.25	2946.32	2704.03	2705.78	984.653	1292.49	1331.58	8627.96	9110.54	8416.43	4671.15	4747.93	5081.15	1488.78	1833.18	2275.15	1264.96	1219.44	989.209	935.702	965.222	912.212	1015.2	1558.09	1294.56	1144.25	1187.36	1227.88	8994.65	8847.14	8699.62	4116.43
RS18_HUMAN	592.545	594.52	590.57	980.29	632.79	796.06	728.25	640.4	635.53	1030.47	897.7	1011.79	547.731	724.26	795.45	643.35	696.34	630.604	379.78	410.2	403.23	849.537	878.802	1060.16	274.558	352.233	347.617	792.46	695.68	802.16	695.89	711.465	605.05	596.63	521.26	673.83	730.89	591.03	642.476	774.01	712.1	611.14	1002.16	872.56	926.85	500.09	504.95	509.81	589.5
IF2A_HUMAN	468.418	452.797	484.039	457.553	454.612	545.729	500.782	520.322	486.904	543.112	551.119	544.658	566.124	711.505	545.665	670.339	650.269	622.037	506.653	481.734	518.798	410.728	433.855	300.874	507.805	521.466	453.38	517.124	514.614	546.234	536.104	482.809	390.231	613.07	628.76	585.94	592.382	428.557	524.207	704.46	549.2	612.279	663.35	645.145	684.477	551.102	516.24	481.378	520.132
ABCE1_HUMAN	229.648	209.071	250.225	156.088	170.747	193.598	210.349	214.881	215.022	103.631	133.942	135.612	182.637	151.431	115.805	197.194	172.625	174.268	251.966	185.057	176.535	316.74	360.131	272.543	121.725	114.654	104.612	124.731	134.723	119.415	120.167	102.262	137.376	204.417	321.013	327.971	108.593	137.354	60.1631	243.479	250.546	169.231	285.176	302.862	295.141	121.742	123.297	124.852	217.242
WASP_HUMAN	98.9038	98.6215	99.1862	46.9363	65.6163	84.3853	19.3389	19.0044	21.4252	80.1141	88.116	79.8175	69.0806	81.3601	134.722	58.7219	51.5478	51.7728	49.6941	57.1694	48.5616	94.1715	160.885	154.328	13.1634	16.1549	14.0851	26.8389	25.2101	25.8637	150.144	149.572	145.323	72.8826	58.0956	53.2703	107.289	76.5406	149.278	27.2369	25.8808	40.4339	33.0999	31.268	31.2174	25.7596	24.1765	22.5935	25.8276
LACB2_HUMAN	85.459	81.156	89.762	28.2944	43.2826	36.4973	28.1108	27.5689	27.0595	105.448	85.7781	91.935	57.0681	53.0041	54.1222	43.7183	32.4471	29.2207	32.7536	42.7021	35.3331	48.4103	42.4325	55.6788	18.2907	21.7094	16.7288	28.1621	29.0779	32.5312	36.7213	35.1452	24.9474	74.8653	69.8252	58.447	51.8795	105.564	150.483	94.7731	65.9632	69.9243	64.0822	74.7934	75.5102	21.8209	19.8764	17.9319	45.9077
HES1_HUMAN	3.466	3.253	3.679	0.603135	1.63021	1.45011	0.556	0.075213	1.631	0.310084	0.0001208	0.168167	0.000526	1.18005	0.856254	0.213137	0.00025	0.000458	0.00039	0.247	0.526056	129.76	91.36	223.6	0.071673	0.000424	0.768163	0.929	1.10022	1.472	0.956	1.648	3.83011	225.13	153.97	62.93	0.000272	0.0001524	0.001892	1.49015	0.684164	1.96032	0.291193	0.416146	0.000372	0.000442	0.0425105	0.084579	0.2758
TNI3K_HUMAN	52.44	50.18	54.7	41.758	67.3569	47.5901	63.45	51.032	64.44	56.779	57.688	71.292	53.22	29.823	43.063	52.187	56.812	58.5238	31.0392	33.9491	29.6139	13.307	14.1501	17.0301	160.658	157.181	171.667	44.0034	45.0052	37.6212	47.9301	43.4001	72.28	68.7	51.98	33.247	65.6081	40.2021	106.811	70.656	66.045	44.1003	62.4982	57.436	54.948	42.99	39.54	36.09	105.09
PAIP1_HUMAN	111.055	126.39	95.7199	115.152	210.667	201.526	69.1435	81.216	92.9183	90.9762	102.938	109.235	169.611	118.854	77.9866	77.8701	79.5384	90.5517	52.4644	44.4431	49.574	184.114	227.661	260.134	35.5923	32.1504	39.1792	50.6808	42.2352	43.4454	108.309	102.234	133.949	292.944	294.335	173.367	161.472	115.157	100.264	126.557	103.938	140.586	46.4414	40.8991	45.7902	64.0964	63.0928	62.0892	80.3143
SLAF5_HUMAN	0.000202	0.000233	0.000171	0.744	0.000212	0.312	0.000257	0.000313	0.000258	0.311	0.365	0.71	0.000263	1.33	1.36	0.000137	0.000125	0.000229	0.000195	0.000135	5.56e-05	0.000136	0.000108	0.000132	0.000173	0.000212	0.000163	0.000376	0.000224	0.000208	0.657	0.924	0.594	9.12e-05	7.81e-05	8.11e-05	0.000136	7.62e-05	0.000946	0.000148	0.000164	0.000316	0.000193	0.000146	0.000186	0.000221	0.0002	0.000179	0.000332
VPP2_HUMAN	4.0983	5.0896	3.107	2.96014	1.64042	4.37022	5.11026	8.53031	7.88026	6.64208	6.40706	10.5002	11.1043	7.44005	9.74025	21.1201	25.2001	25.6002	10.4002	6.73813	2.32906	14.9	28.3	35.62	1.88035	1.40042	1.19033	11.9004	4.44322	10.9302	9.45005	6.7801	6.04011	5.79018	9.807	4.67	7.32014	0.0002286	0.002838	1.8403	15.5502	13.876	4.44019	12.3401	8.40019	5.37722	4.7317	4.08618	3.08066
TDRD7_HUMAN	98.0571	113.999	82.1152	68.8501	89.7115	89.642	27.1783	39.4774	35.0556	63.435	62.7335	66.8137	60.1652	114.187	95.8845	43.8614	36.4106	39.8075	54.4364	49.1537	64.3639	73.4164	125.501	133.609	60.7102	65.7472	52.2054	29.9491	44.4803	47.9913	104.857	103.159	108.263	25.9364	21.7901	34.8778	59.3754	38.9111	63.2142	76.0479	88.059	100.877	36.2083	35.674	36.1384	204.158	191.659	179.16	167.246
CHIO_HUMAN	0.000202	0.000233	0.000171	0.000135	0.0756	0.156	0.000257	0.000313	0.000258	8.36e-05	6.04e-05	0.000167	0.492	0.349	0.133	0.331	0.305	0.706	0.000195	0.000135	5.56e-05	0.000136	0.162	0.000132	0.000173	0.000212	0.000163	0.000376	0.000224	0.000208	5.3e-05	9.67e-05	0.000111	0.088	7.81e-05	8.11e-05	0.000136	7.62e-05	0.000946	0.000148	0.000164	0.000316	0.000193	0.000146	0.000186	0.000221	0.0002	0.000179	0.000332
DYH6_HUMAN	98.96	106.243	91.6773	89.4021	115.207	112.635	40.4935	41.4156	45.2548	67.6326	95.0311	64.0233	90.2365	57.8171	53.2715	102.968	105.268	113.92	80.3462	76.4993	75.7631	88.0153	80.4921	20.5673	89.3362	100.49	95.5812	89.7578	29.5904	30.0687	70.0401	64.7211	143.165	66.4481	71.0662	47.6821	49.2573	122.972	218.632	104.872	71.3423	161.776	43.5564	36.255	26.7534	35.0095	36.6209	38.2324	56.2807
AAK1_HUMAN	43.086	45.733	40.439	19.0421	36.9152	31.608	30.0088	33.9063	31.8305	37.0425	22.8954	22.349	35.9298	29.5047	19.8695	20.8773	22.8764	18.6689	24.5464	19.5905	23.8909	10.6948	13.3219	58.6839	46.248	48.633	52.537	34.2701	33.9769	32.9692	15.0721	17.8493	24.6887	11.5695	14.1005	6.97457	42.9621	89.7232	46.0257	37.7813	28.441	24.3079	17.6754	18.5791	21.5092	35.6882	34.2667	32.8452	32.2226
UD2B4_HUMAN	0.000202	0.000233	0.000171	0.000135	0.000212	0.866	0.261	0.148	0.000258	1.19	1.19	1.76	0.827	0.36	0.34	0.000137	0.000125	0.000229	0.000195	0.000135	5.56e-05	0.211	0.919	0.000132	0.000173	0.000212	0.000163	0.134	0.332	0.000208	5.3e-05	9.67e-05	0.000111	1.11	0.948	0.755	0.845	2.19	0.000946	0.000148	0.33	0.000316	0.000193	0.000146	0.000186	0.000221	0.0002	0.000179	0.000332
STK25_HUMAN	6.48582	6.40047	6.57117	5.84014	7.11021	7.73611	2.90226	3.5507	2.53926	6.59017	7.24006	4.79317	14.4203	10.6776	5.17025	4.671	5.601	4.892	3.211	4.167	3.729	3.87027	4.22022	5.43443	2.12517	2.669	2.47516	3.02438	3.07622	2.18042	4.40011	4.9311	6.27022	5.85909	5.05408	4.58016	6.75014	17.7201	20.529	6.15015	4.81416	8.83932	3.35819	2.62015	2.4972	2.06422	2.3487	2.63318	2.77833
ESYT2_HUMAN	188.231	220.99	155.472	122.129	168.953	246.152	124.673	74.1003	60.6281	385.605	354.785	247.143	23.4439	86.5915	23.9369	68.9029	29.8505	98.0034	56.6307	57.0617	82.8867	121.419	113.222	120.744	22.4983	76.4274	83.1868	426.39	435.052	377.452	205.557	46.5534	135.581	155.274	130.499	149.812	329.331	221.171	454.28	119.918	118.857	61.6088	362.013	292.06	113.995	116.844	163.627	210.409	246.407
HIP1_HUMAN	253.476	246.484	260.468	276.838	206.331	212.135	91.7168	122.788	91.2698	350.438	331.975	350.5	417.449	350.719	316.527	114.327	105.309	126.22	330.983	200.937	226.827	366.12	358.446	450.001	340.467	362.496	233.718	67.7612	64.7094	160.207	235.464	245.142	351.977	413.267	298.897	334.631	216.414	259.744	271.271	242.499	217.565	254.038	127.017	153.653	126.632	123.747	142.593	161.439	151.302
NPM_HUMAN	1980.28	1707.77	2252.79	4329.77	3079.02	2950.1	1916.98	2367.9	2195.61	3153.68	3074.04	2666.71	2026.75	2580.18	2674.32	1298.16	1126.31	1648.32	1854.14	1286.56	1727.01	4054.99	3056.57	1585	1165.46	1301.55	1112.7	4502.47	3649.54	3990.23	4132.06	3028.04	2388.49	2618.15	2234.43	3725.69	4113.94	3337.2	5952.15	3149.88	3827.31	3154.23	3971.99	4044.05	3504.84	2355.22	2208.12	2061.02	2715.56
ACDSB_HUMAN	35.4256	32.7039	38.1474	16.8889	31.1981	29.0711	27.3981	33.8485	32.4006	50.5217	43.1214	47.6472	33.6376	71.0535	27.4573	118.059	102.384	68.9668	438.32	494.02	488.35	41.1861	30.5713	24.8795	7.09373	14.0411	13.1308	64.0982	31.9472	40.0227	27.9214	28.2219	34.3509	64.462	156.397	67.7966	90.5974	103.941	105.228	82.1805	18.7895	91.5015	52.4855	34.103	46.8578	26.5588	26.8801	27.2014	35.7593
SYMC_HUMAN	205.657	200.766	210.548	261.227	378.495	385.681	335.506	351.497	347.703	191.352	145.105	163.221	493.569	361.843	262.624	487.11	456.88	426.002	480.814	453.398	443.251	428.035	492.569	496.015	287.308	290.132	273.559	214.034	210.27	214.844	264.179	230.91	269.542	451.915	446.385	287.397	195.616	208.498	388.427	436.065	336.681	503.919	374.802	404.907	403.758	316.486	320.772	325.058	183.399
TYB10_HUMAN	2.215	2.475	1.955	5.49014	4.521	8.016	10.07	9.05	10.43	2.128	1.27006	3.59	1.49026	1.26005	4.187	5.49	4.64013	10.41	11.19	6.87	6.5	1.898	0.841108	7.26	9.54	7.4	12.1	5.59	5.114	7.65	3.869	7.0201	10.115	3.98009	5.51	4.67008	7.70014	7.81	4.10095	0.000296	1.54016	0.500316	2.13019	3.13	3.79	8.14	6.7565	5.373	4.052
UB2L3_HUMAN	203.728	204.866	202.591	281.47	433.639	418.092	237.531	222.892	229.22	416.234	392.767	462.932	379.185	241.559	309.487	418.34	435.491	485.493	313.691	300.527	275.424	264.57	208.271	112.244	490.625	538.801	549.392	235.335	240.63	229.721	326.901	325.592	277.584	467.336	404.397	249.602	425.958	692.497	880.937	365.587	272.142	383.994	583.103	578.865	566.388	245.761	254.066	262.371	181.445
PAPP1_HUMAN	69	72.2	65.8	35.1	4.25	9.28	37.4	36.7	49.2	49.4	50.4	50.3	18.1	19.5	75.9	36.4	43.9	54.4	13.8	12.7	14.9	24.5	23.1	0.000132	22.9	21.6	17.5	44.7	49.4	48	49.6	60.8	64.5	9.12e-05	7.81e-05	24.7	31.1	7.62e-05	0.000946	15.8	70.1	0.000316	29.3	27.7	32.7	37.6	35.9	34.2	47.8
K1C17_HUMAN	138.567	137.093	140.042	79.2751	112.357	166.537	307.657	230.078	197.573	138.947	112.548	139.073	85.8368	106.988	136.525	151.666	151.368	201.939	260.112	284.38	230.496	189.989	287.039	225.095	333.351	340.576	272.068	8800.04	9857.33	9540.23	215.505	224.695	233.032	370.042	345.219	199.041	216.862	125.866	139.776	144.187	79.9738	299.559	49.0456	110.635	58.4332	559.181	558.147	557.113	1541.81
K1C14_HUMAN	80.6197	84.8973	76.3422	30.0397	21.8173	25.4395	95.7561	95.6771	92.4651	45.8187	45.9111	39.0216	24.1386	33.3243	38.5584	74.4757	92.8058	110.656	199.141	221.388	199.641	171.079	130.474	70.9433	74.0817	81.7562	58.6836	3041.92	3283.21	3079.85	37.1045	43.005	36.7104	57.8803	66.7752	52.5106	83.7001	24.8363	26.2616	45.7005	49.7083	33.5727	40.3672	58.5065	43.3377	212.066	202.061	192.055	625.089
K1C10_HUMAN	63.1064	61.3299	64.8829	45.7312	23.2623	11.9681	85.3637	105.131	95.8781	44.6801	50.0587	56.3517	15.4311	33.1185	56.9238	36.6808	34.2688	72.1483	35.8529	25.5953	21.7627	66.0055	66.1181	38.0891	18.4882	32.7175	21.483	1261.19	1249.65	1164.72	43.8685	30.4295	30.2874	23.1431	17.4159	58.6154	45.9042	2.79512	0.017028	14.2706	77.2009	24.1675	46.5801	45.6686	29.334	36.7452	48.024	59.3027	95.3215
OXR1_HUMAN	14.998	14.3123	15.6837	15.1612	27.7861	30.8041	23.1001	28.0684	31.3624	30.4206	23.2545	31.2928	37.5049	21.9404	26.5647	28.9326	20.6899	30.969	18.22	16.3355	15.9093	20.2108	31.3316	46.1498	36.1544	23.3238	28.1651	14.3357	14.8761	5.63412	29.0413	23.2446	33.6447	17.6225	18.8781	13.6123	57.03	63.7968	102.341	23.1963	20.2638	21.2288	181.893	224.351	226.095	35.8633	34.2725	32.6817	14.268
CNDG2_HUMAN	17.2351	17.2692	17.201	12.8043	24.3064	21.9397	20.3803	16.1703	17.0083	14.1992	13.7241	14.5393	36.6745	33.8461	29.8734	4.86641	5.75325	7.48946	10.7684	12.0653	10.8301	47.995	41.5501	38.2201	2.79135	1.92864	2.52449	4.22475	5.63822	3.79142	12.1851	13.6152	15.5652	47.6001	44.8502	34.723	36.5773	54.5521	25.3228	30.7113	24.5503	20.8199	13.1504	12.6903	12.4704	11.0702	10.1052	9.14018	7.10366
UTP20_HUMAN	162.899	190.661	135.136	155.396	187.83	138.837	145.736	186.895	138.452	54.1091	56.3965	82.1071	135.75	151.931	124.797	84.9127	107.888	129.513	112.538	97.0937	104.143	183.877	282.407	359.106	129.743	137.283	132.857	84.5797	96.8239	82.1401	104.7	121.067	94.9821	219.247	181.556	162.933	102.787	105.048	80.5361	202.632	149.378	269.211	186.883	243.768	197.385	152.208	136.169	120.13	79.2013
TRIPC_HUMAN	48.6242	45.8268	51.4215	62.0175	74.9173	67.0036	24.1848	15.6832	30.2123	70.4933	57.6909	63.4438	100.393	96.1691	73.3663	24.9018	26.9965	26.1583	92.3328	55.9505	92.3522	36.3762	30.8387	60.3465	40.9749	38.7185	43.4108	40.8479	52.0566	51.6032	15.4947	25.9402	29.5424	29.714	35.4218	64.8241	54.2621	28.0837	25.8513	78.1904	63.7837	90.6613	100.303	91.7714	86.9496	69.6463	67.7378	65.8293	109.653
RM46_HUMAN	82.6191	74.6792	90.559	93.023	66.9086	51.2581	86.0015	84.7916	68.6585	58.722	55.8516	48.275	54.2565	53.234	54.7666	108.517	108.334	80.4337	112.46	103.69	134.43	64.7801	67.9301	76.4004	61.0007	73.8108	74.1555	74.253	76.558	73.531	60.849	67.094	58.3601	23.4343	34.0703	44.9111	59.4961	35.9522	12.1657	79.3261	83.096	104.96	80.4732	74.1501	73.1982	69.8744	70.4826	71.0907	35.404
CYC_HUMAN	183.84	179.431	188.249	135.423	78.7422	106.83	120.345	109.681	107.796	79.9982	52.2149	59.6907	118.514	134.844	135.648	135.355	118.342	88.9855	288.598	280.746	280.666	164.955	157.055	384.11	158.536	144.516	158.575	236.377	210.212	207.533	95.6541	86.5811	104.535	198.194	258.984	225.685	177.826	187.046	177.498	113.279	108.857	152.085	118.11	111.299	110.966	285.11	264.09	243.07	129.202
H90B2_HUMAN	1689.32	1698.88	1679.76	1894.53	3725.35	1240.09	1588.94	1447.91	1629.31	1943.57	1842.51	2091.18	5148.03	2910.54	1933.57	2505.96	2356.68	2309.54	2329	2292.34	1936.69	1516.33	1308.1	2217.04	1197.96	1327.93	1453.66	1858.96	1842.68	1814.15	2287.63	2038.6	1731.77	3536.28	3098.5	2084.01	2622.87	2256.02	2674.88	1485.98	1325.21	2784.81	3248.2	2972.07	3161.1	1636.72	1698.6	1760.48	2464.39
ANR27_HUMAN	4.48862	4.52857	4.44868	4.21263	5.81742	4.38345	2.65071	2.44356	2.33177	1.01233	3.30318	3.19423	10.7095	6.28705	2.80776	0.960685	0.67075	1.42192	1.14278	2.02851	1.11333	18.4415	15.2063	69.6403	0.984592	0.72206	0.440215	31.594	28.1345	28.2872	4.89911	7.02619	6.83211	10.0552	10.6722	4.93424	7.50214	16.8582	20.1968	15.2501	11.259	18.902	0.754265	0.71663	0.729516	1.82201	1.61425	1.4065	0.702992
ARHG1_HUMAN	269.721	257.481	281.96	192.66	212.435	206.002	177.204	178.487	172.808	153.774	163.818	137.895	323.695	262.574	173.538	212.119	190.248	202.306	139.813	131.927	124.934	341.641	377.94	505.516	77.7776	78.9834	67.1477	81.8438	66.6612	76.1725	144.383	138.859	215.592	226.265	214.264	183.903	125.456	149.799	140.807	182.864	171.224	220.73	79.1099	84.3667	77.7431	81.816	77.8344	73.8527	109.479
OPTN_HUMAN	47.0715	46.298	47.8451	21.6148	14.9597	14.1928	19.9728	32.1535	29.5948	9.82609	9.77706	10.5171	9.9311	18.7314	15.2567	17.5393	7.63705	19.4042	18.6342	21.6589	19.3074	71.3761	90.0636	2.45498	29.4217	28.0458	34.4865	12.4204	12.1434	11.5616	18.9059	12.7567	17.6015	1.67778	4.79894	27.0263	40.7225	52.9935	73.9704	8.09204	25.0355	9.95116	35.8609	46.0716	48.0977	42.4213	45.7412	49.0611	18.9386
4F2_HUMAN	81.7653	83.4184	80.1122	103.196	100.957	115.347	78.2893	69.7591	83.5173	104.48	82.9137	90.0835	89.3816	112.032	93.9215	126.981	114.779	118.519	224.532	197.662	220.708	208.243	209.51	229.791	204.874	215.434	193.9	189.216	193.514	196.221	84.1832	94.2583	93.1635	135.004	130.264	124.159	144.162	113.139	89.6972	113.37	90.0368	118.451	73.0968	82.2332	77.5354	56.1705	54.6218	53.0731	112.107
IL11_HUMAN	1.19	1.25	1.13	0.392	4.11	3.41	0.000257	0.0308	0.0164	1.31	1.34	0.000167	0.933	1.77	1.86	0.0332	0.122	0.000229	1.23	0.554	0.963	6.54	8.82	21.5	2.77	3	3.75	0.000376	0.000224	0.000208	2.48	2.89	3.49	9.12e-05	7.81e-05	0.301	2.7	11.9	20.8	1.09	0.535	2.54	0.0714	0.165	0.000186	0.000221	0.0002	0.000179	0.000332
MIRO2_HUMAN	57.9037	59.9152	55.8922	35.2413	58.8118	59.2564	54.8015	43.3652	47.7238	58.8495	49.8804	66.032	56.0501	46.1829	41.4803	43.1721	37.1028	16.3238	25.0294	39.6849	33.7003	41.215	42.9074	34.3443	5.55556	3.8004	5.87847	34.8089	31.7213	31.819	38.9183	35.4456	64.4142	72.1504	55.7277	51.4142	71.931	49.4775	2.13751	20.0289	32.4738	23.4173	23.4894	22.4156	19.8675	36.9218	33.0185	29.1153	33.4643
HGH1_HUMAN	36.1635	39.0502	33.2768	38.7085	92.3213	92.3106	113.56	97.3336	32.0363	60.4674	60.1602	61.4987	122.799	80.1332	45.966	62.0908	48.8216	37.9141	37.3234	29.1899	28.8574	37.0285	52.5964	51.7328	32.4781	48.9991	33.381	121.606	123.734	124.735	66.3542	60.4024	63.9814	51.9305	47.9574	61.7873	103.752	167.32	170.663	131.796	83.1005	94.5456	120.788	75.5354	77.1176	37.1311	62.0216	86.9121	41.0687
ITAL_HUMAN	300.556	310.467	290.645	57.9734	42.4218	63.83	177.568	216.471	123.776	20.3321	18.8172	28.2125	25.8133	96.165	84.1593	109.705	130.479	142.01	122.61	97.6991	112.574	236.564	291.18	132.551	84.8787	82.833	64.2261	374.462	314.748	81.1542	112.521	110.207	159.284	16.0509	7.3288	60.0796	251.824	100.922	94.1592	65.1357	58.7343	42.9148	836.068	846.827	128.134	297.331	281.531	265.73	421.626
CNTRL_HUMAN	88.8299	84.0928	93.5669	89.9985	98.2585	109.553	226.437	185.154	173.477	90.1616	72.1939	80.8705	73.7635	115.363	94.5211	80.9304	61.0378	66.7635	80.2892	86.7057	114.112	58.664	78.3666	121.122	194.218	203.259	198.842	128.641	202.459	222.488	91.919	98.4054	101.834	17.7626	54.8965	52.0062	56.4933	87.3884	69.4177	178.731	123.149	145.555	124.414	113.671	80.7329	245.552	227.878	210.203	233.164
SPB9_HUMAN	40.5774	36.3293	44.8255	28.2906	52.2918	50.9216	17.1921	15.4308	15.6491	60.9191	28.9548	63.1338	94.4268	96.8668	93.2493	138.941	128.677	114.767	113.817	103.909	99.6492	61.9396	82.6721	47.983	4.89494	5.90497	6.60577	23.0455	21.0939	26.5431	36.6474	31.2462	29.6643	120.975	173.187	88.3461	77.5315	68.911	20.9661	44.7135	37.6983	62.7811	44.9531	38.906	47.2806	45.5568	40.9285	36.3003	11.0664
GOG8R_HUMAN	11.1311	11.4287	10.8335	8.53054	24.4136	24.3724	61.9758	56.7609	56.1808	14.0103	23.0702	14.9707	23.7805	25.3402	20.7803	18.2404	22.7904	17.6209	14.0856	13.3974	11.7092	12.5804	17.5703	23.7905	6.00552	7.78364	6.55749	10.8141	14.8437	17.7806	3.17921	11.0323	7.33044	31.2084	28.6873	15.2812	24.2161	13.6212	25.6128	34.7904	12.7775	31.3926	14.2916	14.3854	14.6907	16.5907	14.2306	11.8705	19.3865
GOG8M_HUMAN	4.52	4.27	4.77	5.07	15	9.83	56.7	57.7	56.1	7.55	6.35	6.63	70.8	12.5	11.3	68.4	88.4	88.4	39.4	63	47.8	76.8	63	0.000132	38.9	43.7	38.4	58.9	56.2	55.9	25.5	2.56	1.9	89.9	11.1	61.5	21.8	59.1	91.6	3.61	3.38	27.4	78.9	87.9	86.6	62	62.1	62.2	46.9
AACT_HUMAN	5.41551	4.63016	6.20085	8.00667	6.62106	12.8906	2.29428	3.25156	4.25029	6.54133	8.54424	13.5147	1.20184	10.6353	14.5183	10.5375	8.04063	7.07815	107.42	114.33	120.34	13.4005	32.4153	5.86979	12.241	16.9611	8.68082	6.0505	5.4339	5.28083	9.66721	8.65648	10.9786	1.87555	6.15031	10.7492	2.67082	0.0006096	0.007568	3.03284	11.8588	8.06095	7.82077	6.65258	6.31974	9.56911	11.3901	13.2111	3.42166
ILEU_HUMAN	1221.25	1198.97	1243.53	338.412	392.401	411.146	60.584	60.0978	65.4601	2528.66	2086.18	2350.77	638.074	593.41	888.197	236.232	246.425	234.426	282.536	223.606	268.278	161.869	135.459	132.575	99.9976	102.502	100.717	195.49	195.25	188.085	561.056	558.33	573.417	497.181	207.471	282.13	1164.24	860.088	992.61	289.116	393.949	233.602	29.5731	26.6889	33.9425	79.9342	80.3155	80.6967	63.2918
RLGPB_HUMAN	1.00912	0.894233	1.124	0.3498	0.777	0.877	0.556257	0.573313	0.545258	0.517084	0.34206	0.529167	2.769	1.42	0.857254	1.71014	1.57012	1.83023	5.04	3.787	4.39	2.03014	2.81011	4.81013	1.17017	1.47021	1.76	0.189376	0.194224	0.120208	0.442053	0.594097	1.34011	5.03009	4.54008	2.13008	0.786136	1.738	3.22095	1.43015	0.958	3.42032	0.801193	0.812	0.899	0.771221	0.6747	0.578179	0.317332
MAP4_HUMAN	224.097	219.092	229.103	551.973	468.935	628.674	474.483	533.65	535.984	313.473	276.289	301.713	183.748	296.64	316.685	329.658	327.843	368.382	543.388	552.656	537.613	334.483	250.298	271.457	516.529	547.447	550.414	247.465	237.986	243.231	273.083	311.749	296.168	364.442	329.912	383.863	535.345	564.076	549.583	200.141	245.538	164.188	346.873	411.766	445.266	485.265	526.963	568.661	276.334
BORG4_HUMAN	5.19191	5.35863	5.0252	2.69714	4.73706	13.7754	3.77729	5.74125	3.95529	0.420402	0.263983	0.370336	4.08588	4.08991	2.99727	12.8063	19.304	18.4462	8.32339	9.67141	8.74417	2.99768	4.52076	9.76392	28.734	28.685	30.469	4.9405	6.57567	5.57683	0.770671	1.02568	2.39478	2.22273	3.10562	3.91449	1.64009	4.15069	3.32457	3.63789	1.53398	3.22253	2.46154	3.24573	2.75692	6.84188	7.50171	8.16154	10.8763
QCR1_HUMAN	306.015	299.813	312.217	320.075	482.66	555.495	130.995	137.892	127.674	297.63	283.016	315.886	557.472	437.056	444.279	144.6	126.939	131.854	478.403	425.856	484.69	298.617	392.465	440.916	104.981	106.841	124.543	155.362	151.937	178.234	374.283	393.341	430.189	530.128	667.378	382.141	440.572	508.418	394.631	517.771	417.304	929.841	162.041	183.118	173.933	104.205	99.8311	95.457	146.984
ANR52_HUMAN	23.0002	12.2002	33.8002	22.327	15.545	31.0691	15.785	16.6803	15.525	22.8981	17.5001	17.803	2.61226	28.096	21.8313	28.7901	25.3601	5.576	5.85	10.1	9.305	142.714	193.34	367.84	8.34017	8.05121	2.15016	11.326	9.89045	13.174	17.301	2.4451	18.61	223.98	192.41	51.13	20.9201	1.74015	0.002838	15.2401	2.86016	12.001	23.4002	2.15015	15.8682	14.5602	13.9407	13.3212	8.09033
ALG13_HUMAN	7.37512	6.17023	8.58	4.81013	9.787	11.5701	9.147	4.942	5.363	2.76008	2.496	2.703	2.76053	4.53005	10.8223	9.97	9.8	8.43	9.16	8.66	10.53	11.7601	5.96011	9.01026	5.37017	4.18021	2.54033	8.556	7.907	7.721	15.1601	14.782	14.569	7.56018	9.58	13.94	7.66014	4.93308	0.002838	7.13015	5.60016	7.97	10.08	9.8	9.31	4.06022	3.5102	2.96018	4.23233
EI2BA_HUMAN	55.9462	46.9162	64.9762	45.4141	64.3904	49.2232	53.1915	62.7493	63.6623	40.2123	32.6359	32.1095	73.8861	42.2371	35.1555	55.6111	48.988	48.1222	29.864	34.685	31.7451	57.0904	42.0553	51.1524	26.7254	40.2103	29.556	38.1814	35.9322	36.5792	29.733	30.351	42.5331	100.385	79.2262	53.8582	40.4794	40.9145	20.9456	48.0683	55.8532	30.2707	82.8032	85.5001	79.4982	29.5454	30.3588	31.1722	36.4727
SYIM_HUMAN	234.834	231.24	238.429	151.82	164.222	140.178	196.885	228.972	232.159	94.1428	110.895	105.468	180.239	192.952	150.607	234.996	231.623	225.943	245.165	287.284	255.046	277.043	327.612	419.519	191.264	193.083	174.429	151.428	139.876	133.212	85.5476	129.44	157.584	196.727	192.274	216.64	96.3546	112.922	73.5429	134.347	135.158	194.804	196.149	196.859	201.985	115.312	120.616	125.92	121.144
APLP2_HUMAN	31.5981	28.9457	34.2505	26.0669	15.0919	17.6686	8.47257	18.2431	17.4823	47.8273	54.7534	48.1778	14.4734	14.0914	15.94	3.75537	5.00925	2.37106	11.96	22.3434	28.5092	94.573	114.04	24.7513	18.4552	13.0321	11.3785	8.07138	8.73246	3.92229	24.3604	52.5633	4.96529	25.9805	29.8814	32.5113	23.801	9.03069	5.70041	19.4269	50.849	69.0875	9.51693	19.2213	20.6863	11.4602	9.31582	7.17143	12.0472
SYTC_HUMAN	179.62	188.149	171.092	319.093	283.616	306.503	409.375	429.185	426.665	130.979	166.741	155.766	430.805	311.63	224.706	420.979	401.771	436.138	278.359	290.842	249.205	324.934	409.236	376.481	271.467	246.218	235.596	371.787	349.689	390.997	132.99	122.392	119.305	350.022	287.908	245.591	149.756	241.103	201.882	231.215	240.995	251.331	431.121	463.265	459.844	315.679	306.915	298.15	271.994
TXLNG_HUMAN	6.02324	5.74193	6.30454	6.9524	10.1848	13.9481	13.1425	13.7386	14.5478	10.2732	10.4931	11.5803	15.9231	17.5621	13.1013	13.4956	14.4691	11.0719	22.7682	21.735	19.1901	21.0293	23.0794	44.8705	9.13269	9.69685	10.7915	12.2118	11.4167	11.1136	10.131	8.8701	3.90494	6.29346	13.0623	12.8582	16.7693	7.19153	2.19751	28.3323	27.4792	17.7376	7.53639	8.81258	9.32267	15.9701	13.4628	10.9555	8.737
CAP1_HUMAN	936.124	927.503	944.745	1639.15	1370.4	1683.69	983.961	957.7	941.476	1276.04	1197.05	1396.74	1122.06	1567.55	1539.8	765.458	714.509	635.124	776.998	796.664	774.437	451.536	437.536	530.207	1664.78	1712.07	1586.65	376.904	332.078	322.437	1332.97	1363.25	1172.55	477.265	441.503	330.241	702.256	674.003	1201.21	750.484	811.359	694.257	591.759	564.79	549.011	680.44	699.946	719.453	418.095
FLI1_HUMAN	19.8592	18.5289	21.1895	35.7903	62.9226	57.1953	4.25106	6.6275	4.43732	35.9676	30.9165	39.4112	56.6475	39.0611	30.4868	10.2814	9.62533	10.0011	23.2169	21.6539	23.9815	22.9616	23.5714	44.9925	17.8524	16.6125	11.2985	7.56663	5.47032	6.11908	19.6757	11.5654	21.1294	51.6153	51.0283	26.7132	42.593	57.4962	65.8277	22.0354	22.1863	32.4109	8.64174	12.3532	14.4645	20.5808	17.1813	13.7818	2.52832
EHD2_HUMAN	219.16	231.335	206.986	231.89	50.6621	52.3812	213.31	209.774	186.066	210.334	213.176	264.141	70.3429	90.2557	186.389	125.914	140.058	39.5611	99.4097	160.538	137.337	91.2557	22.6896	30.4365	91.267	81.9924	89.9272	149.865	157.004	175.009	86.5921	78.1339	73.5077	7.99398	9.72025	323.631	63.88	88.8721	0.962282	102.159	326.531	36.0382	213.153	213.596	206.795	177.975	168.521	159.067	124.231
ECHA_HUMAN	1175.78	1159.78	1191.77	474.663	610.162	639.016	366.697	366.918	386.624	262.083	283.611	307.586	763.98	602.375	512.229	267.226	263.114	258.332	1351.78	1317.82	1368.8	656.507	747.177	640.032	382.831	414.313	356.33	418.314	428.197	420.121	439.754	465.631	802.978	899.105	778.479	707.178	407.555	496.646	557.288	557.213	407.517	633.86	447.03	449.903	437.648	276.847	259.662	242.478	287
PTEN_HUMAN	9.03	9.02	9.04	0.83027	0.000848	0.000448	1.37077	0.741939	3.17752	4.47908	2.01312	2.55033	0.001052	1.27711	0.510762	2.00427	2.14038	0.571687	5.77039	1.7504	3.99011	7.06214	6.87032	19.0004	2.93052	3.33064	0.000652	0.795352	2.83045	0.774416	5.13905	4.7911	6.35411	10.5602	13.3502	7.16008	4.35714	4.81015	3.52284	1.3683	2.69016	0.576948	3.04419	3.32029	3.29037	1.32066	1.12551	0.930358	0.602996
PGM1_HUMAN	274.923	272.145	277.7	226.561	236.724	265.766	162.887	153.859	157.893	146.268	104.986	101.777	449.744	350.019	325.535	102.29	106.124	102.888	300.796	316.648	326.176	284.724	191.514	241.435	334.045	352.718	364.262	103.159	106.317	111.238	338.416	376.754	421.473	526.812	712.008	675.089	616.526	748.271	958.446	102.38	98.64	90.2929	99.3629	130.243	120.799	223.712	211.449	199.186	251.696
INO1_HUMAN	55.4308	49.7285	61.1332	134.78	120.142	157.444	41.9173	42.6784	56.0796	104.266	83.345	79.4476	209.662	197.337	214.543	127.294	138.702	128.97	104.491	107.356	100.871	15.3722	45.2134	17.7412	35.5019	41.7901	37.3448	25.2479	26.2227	22.6958	12.7461	14.4168	9.579	86.9982	95.2668	82.3283	9.72482	8.98164	17.9151	123.479	130.09	125.959	236.12	239.04	251.44	23.4667	20.1253	16.784	112.548
MX1_HUMAN	924.258	889.303	959.214	743.672	932.827	673.479	453.773	815.278	668.667	583.098	471.672	544.664	1105.85	469.142	697.346	332.332	326.118	398.099	640.507	451.214	567.595	565.332	575.02	562.843	512.136	639.844	513.842	361.536	305.537	352.038	1548.45	1098.11	1861.02	368.006	455.922	488.102	530.917	723.292	1343.29	2034.63	1367.99	1537.36	313.124	371.198	352.648	613.54	669.837	726.135	332.019
AL1A2_HUMAN	7.33301	7.47616	7.18985	14.4007	28.8311	19.6006	30.0373	9.89245	25.8113	13.5704	24.4652	24.0408	7.74158	27.8503	32.6913	126.799	178.198	148.642	100.7	90.3107	121.564	17.701	12.4008	0.001056	12.8909	15.2231	12.29	25.163	24.5792	24.461	12.9503	12.1744	10.9406	0.0007296	2.02055	14.0554	28.2507	2.29053	4.45662	21.0106	19.0408	12.0619	198.438	183.42	159.288	25.2161	27.1135	29.0109	48.2957
SMRC2_HUMAN	270.495	228.548	312.443	242.722	311.403	245.249	255.367	235.561	257.197	250.751	224.642	234.934	307.445	274.013	235.12	154.918	182.477	157.168	171.572	120.585	141.476	206.159	172.383	360.41	102.754	134.662	116.363	329.802	312.19	325.545	211.451	219.202	226.074	222.107	191.793	252.995	243.235	319.175	261.242	253.901	284.659	345.273	781.187	701.272	778.551	276.389	246.356	216.323	334.432
CCD94_HUMAN	4.86899	5.54747	4.19051	6.84413	7.057	8.726	5.48126	4.78331	4.688	7.817	8.151	7.628	8.94953	6.30205	5.957	18.6701	16.9811	17.0702	9.45039	5.64027	6.40017	17.63	19.6431	23.7601	7.43935	7.07842	7.13433	9.534	7.382	8.115	14.036	12.1101	7.01611	12.8502	10.1482	8.548	9.728	15.7002	13.7238	6.73	7.591	5.82732	15.46	13.935	13.1202	8.07322	7.8572	7.64118	4.36066
NHP2_HUMAN	22.9953	22.4799	23.5107	44.5074	107.249	87.2432	33.4628	33.6606	32.8275	63.6391	61.4671	59.4212	77.1405	89.4844	65.8686	63.2703	52.9712	54.8705	86.0142	66.3181	76.7751	30.6947	35.1106	21.4008	30.9263	29.5954	32.7223	35.2358	35.5544	31.8672	82.836	73.7871	42.6402	75.0204	62.4622	36.8242	84.745	80.3702	165.323	113.06	61.3442	176.19	38.2363	49.1163	40.4004	20.0957	23.7956	27.4955	32.2613
DPOE4_HUMAN	39.5541	38.4702	40.638	50.9727	23.7614	73.7971	29.8523	28.9383	26.0103	19.7331	22.0271	22.1197	29.2703	52.771	43.4483	44.6101	48.2531	43.1032	60.3864	54.2773	62.8301	8.67714	11.1661	12.8401	16.1252	16.6072	16.4843	43.6654	40.4772	36.0002	34.275	31.2901	33.5901	17.8802	26.7202	35.639	46.371	39.0702	12.4228	27.5053	40.3433	59.6986	38.0392	31.2311	31.2052	34.8072	30.8897	26.9722	25.0507
SAE2_HUMAN	324.815	318.457	331.172	550.106	330.454	327.593	370.804	349.381	382.11	330.761	302.961	334.88	269.813	364.247	323.737	345.486	329.779	327.317	254.759	268.011	272.16	403.039	312.498	262.098	157.555	164.225	141.487	226.547	194.509	192.721	246.353	226.495	186.05	277.831	270.264	268.142	381.86	363.724	339.063	519.292	675.589	603.112	409.912	403.033	379.77	157.271	158.925	160.579	292.959
ASUN_HUMAN	58.6371	55.4435	61.8307	61.3431	88.7944	92.741	92.3752	72.3288	73.7392	72.3671	60.09	61.359	91.2305	88.642	73.1903	52.755	57.084	60.6407	30.4904	31.9681	32.3901	99.699	74.7651	167.964	123.915	56.0361	50.5305	32.5121	40.0432	34.0312	58.421	57.1841	115.444	94.2803	83.1102	107.761	85.472	104.993	100.504	102.424	62.651	94.8643	28.9922	36.153	34.481	51.3164	61.6498	71.9832	64.9471
VPRBP_HUMAN	10.9733	13.3284	8.61813	16.897	16.374	18.3643	20.1665	16.0556	11.351	5.1085	15.0903	15.1054	24.1805	16.0722	13.1868	14.2882	13.6618	16.5414	20.4302	19.5283	18.5462	48.1754	47.4296	63.9849	9.24038	8.5711	10.5915	17.444	13.0027	7.64923	5.30236	11.2399	9.73008	26.3474	29.4041	25.7602	15.5834	28.1423	32.0328	14.2104	9.14392	16.7716	20.3872	15.2454	15.4387	7.15547	7.23745	7.31943	12.345
TPP1_HUMAN	162.754	143.598	181.91	30.8334	2.59206	2.28056	64.711	55.3038	66.0038	148.011	114.724	144.79	62.9485	26.5161	10.625	108.449	133.671	78.9027	92.875	169.184	154.451	25.1384	6.39943	8.00066	24.2073	21.3325	23.4217	51.3115	49.2349	54.0246	59.6691	59.9501	158.51	15.1784	14.9743	22.5063	39.853	40.7112	14.4757	22.9254	18.1665	5.90526	50.9896	50.1893	38.2823	78.7044	82.02	85.3355	84.9793
IF2M_HUMAN	34.6242	32.9335	36.315	23.86	10.7294	11.4412	25.5138	22.3524	23.0678	26.5842	24.0181	23.7703	3.04273	22.7481	21.7515	15.8341	19.2764	23.7747	45.4612	25.6381	25.993	1092.7	1043.59	323.01	30.3403	29.5846	25.3067	18.4338	18.3994	18.3844	44.4668	56.396	120.027	756.102	774.294	619.769	27.5813	34.2004	1.02568	3.67559	11.4692	18.9303	22.3452	18.528	19.435	15.4827	14.2465	13.0104	32.6463
VPS4B_HUMAN	79.4933	78.2322	80.7545	49.1291	107.458	77.4376	56.7351	80.0519	64.0495	111.329	107.789	109.161	87.1798	106.577	85.1901	81.454	47.7766	47.6644	98.6546	90.2268	93.5893	98.9354	137.799	162.463	105.462	102.056	101.02	68.7551	66.5522	59.8276	108.987	89.4925	85.3326	106.544	56.1377	55.6106	103.092	136.105	92.2743	184.867	104.592	184.891	40.2745	46.171	43.6769	44.8428	46.0215	47.2003	81.821
PGTA_HUMAN	126.389	122.947	129.831	106.262	156.301	174.043	66.259	92.6086	88.4718	146.78	158.753	168.436	123.392	129.893	88.0503	60.5004	55.6573	97.0592	123.731	141.731	132.35	124.641	162.111	188.004	141.89	152.419	118.442	538.914	499.794	77.5122	131.878	115.564	172.381	110.054	148.706	99.5901	132.664	104.732	46.1942	126.01	105.388	174.219	56.4274	95.1247	96.5436	101.312	110.401	119.491	34.7327
KS6A1_HUMAN	150.649	135.254	166.044	264.961	197.833	270.385	99.3436	73.8315	81.0411	121.526	126.72	125.328	337.078	226.886	185.738	30.6274	26.4476	28.8877	110.714	116.64	106.657	86.5822	104.269	160.553	52.4407	50.6701	44.8995	68.7825	59.9253	78.983	200.871	218.625	171.237	73.4614	127.192	155.617	146.212	204.754	219.815	110.149	111.172	186.008	70.3494	77.702	45.9663	54.6011	56.5502	58.4993	82.177
CCD93_HUMAN	40.6276	26.7092	54.546	24.399	93.0206	89.4143	14.3733	19.4323	32.3705	33.4722	28.9901	19.3595	98.2335	88.877	35.4235	28.4751	34.6431	37.0285	40.0902	37.7073	34.8061	110.788	150.15	175.021	64.5312	51.1982	28.6623	13.4758	10.5227	14.2294	32.071	79.9491	106.153	121.31	116.915	46.207	101.472	129.81	29.0827	105.679	83.3245	98.2233	18.9944	23.1593	24.6206	18.6682	19.2642	19.8602	53.6903
KS6A2_HUMAN	25.257	24.741	25.773	19.9131	28.2071	31.5478	23.82	26.202	27.1	17.5961	17.8371	16.1862	32.9903	28.2081	21.9098	19.9971	24.2561	21.8272	62.198	68.079	81.148	47.2863	55.5903	56.7971	29.7303	28.7904	29.0003	19.8504	21.8202	16.7756	16.5501	20.0931	17.3256	32.2901	34.1311	20.6711	22.0844	36.1611	24.0038	21.0103	20.7365	32.25	15.7792	18.4151	21.354	20.436	22.6631	24.8902	21.3
MO4L2_HUMAN	12.574	13.0257	12.1223	9.60214	4.97242	6.38322	15.6125	14.7136	14.7355	9.75147	6.75712	9.21757	5.06479	7.63695	2.99551	52.3901	16.6081	45.0815	12.334	13.524	14.359	7.86764	6.45771	7.09713	15.3022	15.7202	12.491	12.8444	12.1507	13.914	6.88016	5.1183	6.72833	12.1301	17.9031	8.95808	4.42841	9.40073	2.67478	8.7543	9.126	12.3063	35.4554	11.1197	16.2753	22.683	22.947	23.211	11.167
EHD1_HUMAN	97.5688	87.548	107.59	89.4418	114.552	101.385	116.682	121.005	127.607	66.8632	57.1309	52.6717	353.947	228.589	144.157	109.04	98.5906	104.985	127.586	135.392	116.554	139.172	178.652	265.408	221.369	197.487	216.033	67.2809	50.1911	65.8475	75.9536	80.2072	120.42	170.748	201.447	143.94	144.055	210.83	210.254	91.5581	70.136	105.128	67.5545	80.3613	75.4179	146.516	135.056	123.596	65.2443
EHD3_HUMAN	29.688	28.2254	31.1507	41.0143	58.5026	72.8702	64.515	53.1426	59.9118	33.0483	28.0172	28.2767	97.1405	71.3731	47.6883	18.3915	15.6855	17.3109	9.02298	14.4675	12.9661	59.5525	114.041	93.6507	23.5269	22.6388	29.1357	16.9215	16.9499	20.3568	22.7692	24.4963	25.6396	56.2705	47.1724	41.8042	25.7008	34.5775	36.0076	30.0509	23.0187	33.4923	38.0528	36.8573	39.3912	22.9799	24.2374	25.4949	30.3373
CALM_HUMAN	1000	966.955	1033.05	905.053	938.759	866.163	1198.5	1196.72	1222.98	1099.07	880.641	1076.47	1035.25	726.549	782.08	931.668	1010.57	1067.03	1154	1186.98	1287.55	926.663	825.694	1285.47	1449.05	1266.43	1475.63	639.536	626.876	655.833	998.806	956.787	985.614	780.12	826.252	824.819	1326.85	1595.69	1301.16	634.521	741.512	445.155	982.561	1085.06	1155.6	778.96	784.025	789.09	954.774
CDK6_HUMAN	76.9058	78.4456	75.366	47.5596	25.9421	73.5866	179.174	191.53	188.673	35.3885	33.1835	35.3274	40.7371	78.4373	97.2	61.7347	69.2706	74.0906	66.7542	56.5287	66.0683	90.646	98.1624	70.7657	71.7702	67.3145	35.8281	53.2713	60.5757	63.5969	158.546	161.918	135.085	151.14	96.5415	192.23	121.622	113.612	66.5075	27.2842	31.2675	21.9625	64.3623	66.4659	66.5353	21.286	19.4116	17.5373	31.9573
TAF9_HUMAN	2.4547	2.14623	2.76317	5.18114	13.1902	12.9101	5.24626	4.78131	5.31826	6.50008	5.79706	8.702	19.889	10.7001	8.14825	11.673	10.988	8.213	8.3202	8.53013	7.83006	5.09514	2.73032	6.1404	4.21635	3.50064	3.68233	5.81038	6.07022	5.58721	6.869	4.7811	5.814	22.1591	16.9161	12.057	11.9	20.4101	30.1509	16.1801	8.36416	19.7643	7.10219	13.69	6.93019	3.81322	3.54245	3.27168	4.02866
EHD4_HUMAN	41.6232	45.0639	38.1825	34.7654	93.6966	73.9618	171.878	183.399	206.629	58.71	51.9831	57.0382	70.2831	44.6672	39.258	65.2461	58.9061	54.4922	67.7983	81.4154	60.9731	225.048	259.341	74.5115	391.061	376.801	340.77	74.7174	53.8056	57.2934	22.9984	32.4016	33.1939	95.6637	113.793	71.4436	33.1242	77.4005	55.5815	63.4349	20.3308	40.5375	54.1742	51.7804	47.3007	51.2742	64.9739	78.6736	105.563
RS14_HUMAN	283.581	278.457	288.704	530.681	852.05	855.915	180.45	239.442	260.877	483.237	440.14	456.532	524.466	705.376	566.274	261.778	256.431	250.941	230.021	227.538	242.909	386.101	502.13	776.174	195.051	176.391	191.195	268.768	278.239	263.721	584.99	558.896	481.012	1006.48	662.85	517.009	566.498	694.81	533.499	577.481	471.491	1211.32	340.572	389.99	445.268	226.181	206.256	186.332	190.326
TRFE_HUMAN	24.0264	23.4378	24.615	31.5768	53.823	70.6766	31.4689	65.5081	42.6818	25.2616	31.4969	28.6688	22.6286	30.4976	44.0006	1284.9	1314.95	1241.18	1041.33	951.605	993.875	66.6363	67.9267	98.8033	64.0827	70.3944	62.5318	18.9079	21.2178	25.103	21.1165	29.6904	39.016	40.2095	56.8203	32.2986	46.1845	65.3902	8.41006	37.2098	52.7927	50.1884	25.2375	45.1827	36.4562	80.7392	75.8527	70.9662	51.4713
GUC2C_HUMAN	5.11862	0.562233	9.675	0.906135	0.539212	2.35011	14.4003	23.1003	0.000516	11.6001	9.26006	6.63017	1.58026	0.0001058	5.64025	3.77014	16.0001	0.000458	23.4002	12.1001	1.56006	2.29	3.25	3.00013	15.4002	20.6002	15.3002	5.35038	5.77022	4.86021	3.38005	1.1901	0.072111	3.79	2.009	1.759	0.536136	0.943076	5.886	0.192148	2.18016	18.0003	14.0002	12.2001	8.19019	33.5002	28.1002	22.7002	6.75033
PACN3_HUMAN	2.2828	3.6714	0.894197	4.49354	3.49227	6.29045	15.3708	16.4441	17.771	2.92642	2.8123	2.69284	9.68105	4.47321	1.19927	41.5371	38.1601	39.2162	37.5842	42.948	38.621	3.82168	4.78543	4.74779	29.9912	45.4208	42.154	17.0611	22.0604	17.4104	4.22827	6.45148	5.72656	11.6304	14.0792	5.39741	2.72668	11.1873	4.12568	2.49989	1.90582	7.91226	3.26097	5.16858	4.20693	3.81811	3.897	3.97589	13.841
SRGP1_HUMAN	1.09081	1.05093	1.13068	4.3014	6.10064	8.61034	6.30926	7.29031	6.63426	9.58025	8.73018	9.2305	1.85105	8.27016	4.82676	13.9004	11.5204	8.11069	13.3674	9.7304	12.8072	1.41241	0.288432	0.807528	6.63117	6.83021	8.80516	2.58513	2.24567	1.57362	6.91911	8.72919	7.96033	1.49127	4.07023	2.21724	13.5924	24.8902	16.0928	13.2604	8.73649	10.3509	2.93158	3.27944	2.60156	5.03044	4.61058	4.19072	2.887
SC16A_HUMAN	122.786	132.648	112.924	167.426	132.205	116.69	80.6656	61.4828	56.0271	124.229	77.0227	96.7482	92.7595	142.953	171.354	91.1428	87.528	82.1265	112.176	112.148	88.7416	212.252	177.686	218.866	80.1859	54.1004	58.1133	109.307	97.2386	85.6756	80.8197	117.747	88.0463	215.44	149.538	161.689	160.653	96.2774	55.1318	141.818	119.148	112.228	126.14	90.2172	142.517	72.915	77.5224	82.1299	78.0653
SAFB1_HUMAN	113.416	108.403	118.43	168.245	267.158	217.106	103.749	92.5466	101.849	190.266	186.053	188.71	112.059	194.078	176.564	204.051	187.415	192.905	197.908	198.498	220.244	155.282	183.732	200.252	99.2175	107.534	90.9528	109.218	105.723	109.485	191.941	229.661	246.369	156.585	186.339	172.151	223.916	67.1888	37.6702	240.098	158.169	183.689	140.519	145.938	148.041	84.938	94.8322	104.726	116.359
SAFB2_HUMAN	135.497	129.661	141.333	186.169	392.052	365.891	99.6538	111.561	128.302	184.154	185.379	165.543	371.106	267.479	183.539	209.27	177.541	235.121	317.886	284.013	206.735	145.54	139.198	277.932	176	164.329	127.998	165.607	176.321	129.211	196.802	222.36	239.04	313.121	290.028	250.625	203.615	590.403	588.039	363.212	151.038	263.161	139.535	206.522	192.243	96.2831	98.3022	100.321	112.468
FERM1_HUMAN	4.71381	3.14493	6.28268	6.48067	3.22148	8.05356	7.99077	13.379	11.6833	5.57733	7.1183	6.30084	34.8791	17.4179	6.29352	33.9875	14.9216	12.8531	12.9234	12.1561	9.69806	8.81254	17.5353	29.6965	3.74669	3.26406	2.62395	15.6214	6.68422	13.0078	9.44032	6.03848	3.22067	11.6163	15.7982	4.47424	8.54068	3.32053	4.71662	6.08059	15.6867	0.813896	0.126351	11.8294	8.04574	0.650326	1.0287	1.40707	6.6036
CMTR1_HUMAN	11.0501	9.79777	12.3023	8.36368	6.52536	7.00156	11.5908	17.0809	13.1498	9.48425	4.52854	5.79267	9.96331	4.58091	5.52602	23.5653	21.0942	22.4055	25.5122	24.4981	21.1651	22.7475	19.8775	36.3657	5.88604	5.17727	4.03398	41.9579	47.4657	50.9486	5.27926	5.51139	5.15267	30.9056	36.1772	17.8819	4.31668	8.43053	8.27562	21.3904	15.7505	20.7169	15.2574	20.0863	20.1214	53.0664	34.7899	16.5134	21.6263
VAC14_HUMAN	29.2051	28.6932	29.717	14.0697	15.1693	22.9406	20.467	21.3816	21.3148	14.6012	16.3463	17.381	21.1126	23.4352	8.84422	28.0403	25.0591	24.5895	21.7034	17.8354	24.4522	36.5937	30.4866	63.3789	9.77121	7.40548	14.462	20.4971	32.3297	51.9264	19.6042	14.3125	23.7652	41.6484	33.2942	24.9243	40.8674	42.1474	68.4857	33.0963	29.2733	45.1919	27.3598	23.7964	25.5406	20.7567	26.6249	32.4932	10.4257
KDM3B_HUMAN	59.3265	49.1559	69.4972	136.387	114.379	126.859	33.7751	55.9494	56.3076	95.1414	81.28	55.6665	138.859	57.93	93.1738	83.609	48.6745	67.1288	51.1479	52.4045	77.2384	118.422	146.553	198.903	40.7082	38.3879	36.9048	53.4333	47.1129	50.6043	90.5689	82.5135	81.2138	133.546	120.866	78.2912	69.1332	77.406	68.3373	93.1124	96.9373	123.546	72.1004	74.0042	74.8723	48.1671	42.1402	36.1133	45.7071
NTR1_HUMAN	0.713	0.673	0.753	0.000135	0.000212	0.000112	0.000257	0.000313	0.000258	0.214	0.232	0.32	0.913	0.495	0.1	0.000137	0.000125	0.000229	0.000195	0.000135	5.56e-05	1.75	4.17	3.53	0.000173	0.000212	0.000163	0.000376	0.000224	0.000208	0.374	0.312	0.482	9.12e-05	0.8	0.342	0.479	7.62e-05	0.000946	1.09	0.684	0.000316	0.000193	0.000146	0.000186	0.000221	0.0002	0.000179	0.000332
RENT1_HUMAN	264.781	263.533	266.029	253.117	379.181	383.09	155.31	222.165	219.393	206.462	208.125	215.734	607.282	449.607	280.651	310.429	320.216	302.54	196.434	233.144	240.49	380.855	358.033	530.93	177.52	213.231	221.811	195.644	200.687	190.255	460.986	309.419	433.506	518.103	560.942	344.885	453.513	539.003	503.078	514.623	361.256	464.24	372.913	412.6	424.923	271.579	228.546	185.514	197.334
TRFM_HUMAN	2.5727	2.55423	2.59117	5.50814	12.2302	11.6801	5.60426	4.57831	4.76026	4.98008	5.62306	6.12017	18.44	9.28011	5.87525	10.5361	7.45025	7.57023	6.1102	6.03013	5.42006	8.83014	7.25022	15.5003	2.69035	3.46021	3.88016	9.50038	7.18022	8.55021	7.07011	3.0561	8.08011	7.39009	7.43008	3.54208	4.44027	24.1701	19.3019	16.0691	12.29	12.0403	8.35019	7.64029	8.88019	2.59722	3.0042	3.41118	5.94033
ERI1_HUMAN	48.7169	45.0867	52.347	197.49	66.0302	108.997	143.191	124.431	110.651	234.423	212.026	230.94	116.53	128.766	184.078	17.4823	15.7481	9.14236	83.4574	155.426	97.9137	27.1733	26.802	18.3903	26.5142	19.5692	40.9552	13.5568	7.8099	267.051	116.9	99.43	39.9662	16.2903	37.5761	54.7901	121.353	51.0802	12.4538	125.58	125.993	53.1503	156.334	115.384	130.59	94.4207	91.5349	88.6492	131.14
MRE11_HUMAN	269.091	259.946	278.236	275.219	101.042	101.766	264.573	269.553	243.587	263.642	289.114	318.956	182.203	194.124	394.449	284.443	291.868	206.699	307.435	367.281	299.387	148.167	109.574	159.691	121.589	131.252	125.678	229.407	268.603	234.677	352.023	240.159	185.17	82.4418	131.12	171.229	175.01	190.139	169.063	175.904	479.43	400.804	211.877	210.251	209.546	255.341	253.78	252.219	312.961
TRI29_HUMAN	53.6872	50.5491	56.8253	66.7488	46.8122	69.5612	91.0866	101.464	97.3104	62.8852	46.1338	60.2602	59.4642	79.9546	87.9098	52.6946	59.4734	101.055	244.74	291.303	267.751	49.4492	64.7721	94.665	167.521	153.922	135.401	234.148	223.487	230.571	42.6266	51.0101	66.4556	35.8736	52.7352	31.8656	25.0512	19.6023	0.752866	72.4072	84.86	76.6511	19.1681	28.6511	25.1908	71.3363	72.5151	73.694	228.526
UBP15_HUMAN	65.1977	61.5224	68.873	83.6867	125.754	338.731	103.58	102.376	108.886	160.776	153.748	168.874	111.021	101.639	89.2548	94.6305	105.334	73.4696	53.6342	54.9339	47.1417	57.5515	70.453	96.9506	43.5094	28.3541	40.2008	120.452	99.7753	102.361	135.212	210.128	145.092	64.149	81.6798	70.4066	311.383	5.7506	1.91287	120.171	91.019	157.343	141.364	116.789	117.055	63.9918	69.6585	75.3253	110.215
PRS6B_HUMAN	294.349	304.37	284.327	306.905	423.447	392.853	339.453	342.113	335.838	343.391	322.051	360.53	444.278	341.097	335.761	437.114	424.684	410.472	395.256	387.725	362.348	427.296	531.482	791.457	278.193	293.055	323.867	404.048	390.793	368.835	322.372	316.329	286.9	491.229	339.582	315.165	378.55	459.871	579.822	424.86	400.406	534.044	396.482	403.228	408.594	355.467	342.48	329.492	235.421
K2C6B_HUMAN	221.644	238.425	204.863	30.7742	28.9767	60.1815	215.375	222.379	212.658	117.997	165.787	98.7488	216.406	43.0119	61.0915	519.017	527.214	517.278	733.311	773.875	755.325	245.297	103.312	422.51	233.226	237.594	253.242	7397.78	7458.68	6327.84	101.602	91.5933	108.339	20.8837	90.42	35.7147	68.4851	214.072	3.30311	70.5884	204.684	389.705	115.308	133.592	38.5508	200.315	202.884	205.453	334.686
SEPT9_HUMAN	186.529	177.677	195.381	237.515	252.408	289.888	461.592	474.175	449.642	174.522	173.255	192.526	162.153	209.819	191.84	666.202	638.366	630.005	419.46	404.894	400.638	166.352	200.76	284.939	455.095	468.028	435.784	260.955	258.61	270.387	253.331	244.528	250.166	134.799	126.88	166.371	239.785	126.815	119.956	310.326	255.326	282.734	163.289	177.556	166.412	512.464	525.387	538.31	325.725
SEPT2_HUMAN	219.978	211.23	228.726	228.366	253.497	284.325	405.334	377.251	373.801	421.929	395.664	439.487	299.791	298.216	255.214	467.206	448.953	403.136	329.138	289.817	316.369	184.547	183.996	191.616	335.327	334.997	326.087	184.11	181.064	196.299	312.882	293.001	327.233	187.361	213.711	197.208	416.777	380.11	323.128	172.863	192.772	161.096	186.338	175.616	180.556	285.261	280.749	276.236	252.736
SEPT7_HUMAN	157.524	155.125	159.924	156.303	196.149	228.832	281.531	252.948	245.21	301.698	286.894	346.447	210.096	199.791	191.946	255.634	238.87	229.415	186.097	153.155	171.84	154.548	177.252	237.262	156.784	173.973	172.326	140.048	142.349	164.51	266.033	219.494	287.891	152.132	197.294	158.562	347.13	400.811	396.189	167.243	141.917	109.814	109.32	102.281	101.523	167.412	177.106	186.799	211.342
RIN3_HUMAN	288.746	295.266	282.226	37.4246	36.5033	37.3318	560.175	520.157	506.55	347.065	339.98	61.2332	51.0678	49.9922	475.697	527.02	582.569	555.792	422.556	484.662	434.264	229.891	151.519	108.851	205.936	250.519	170.004	338.592	283.052	309.107	681.587	76.9902	805.891	351.709	397.007	329.19	41.1894	32.0463	33.7646	24.4147	88.4524	302.506	326.166	283.231	228.351	449.285	398.58	347.875	475.51
ERH_HUMAN	53.9745	52.459	55.49	34.4501	54.9102	42.6001	37.9663	34.432	34.371	68.691	65.976	70.809	41.9403	42.063	51.996	61.06	56.678	55.945	77.047	73.331	73.064	36.1301	35.446	64.1103	33.061	30.7152	38.932	41.769	45.915	42.723	71.423	57.084	61.63	91.1902	57.7971	62.665	55.2601	55.6202	26.0538	62.1601	45.5402	46.439	48.054	43.631	47.743	42.066	33.9611	25.8562	40.381
ZFAN5_HUMAN	1.14362	1.06023	1.227	1.06014	1.762	1.114	0.065457	0.338313	0.258258	1.579	1.904	2.024	3.063	4.411	2.342	2.442	1.953	0.689229	0.732195	0.708135	0.579056	1.121	1.10011	2.77013	0.494173	0.000424	0.498163	0.2369	0.354224	0.504	2.34	1.01	0.803111	1.51009	1.55008	1.085	3.097	0.441076	0.455946	1.911	1.0729	1.313	0.041893	0.662	0.377186	0.000442	0.0004	0.000358	0.145332
NUP98_HUMAN	117.17	119.785	114.555	93.5184	137.071	256.557	73.1353	70.0255	65.294	118.238	114.652	124.28	476.764	138.352	123.904	164.178	137.77	148.569	136.846	125.983	122.444	173.944	186.201	201.63	72.7581	82.1324	85.9623	127.046	116.556	105.953	134.837	130.034	235.285	214.324	210.615	165.979	204.001	258.381	207.548	172.063	140.398	229.69	116.062	143.031	126.689	79.7684	93.4909	107.213	61.6867
NCKPL_HUMAN	22.087	24.086	20.088	16.5711	22.4243	13.8013	3.29557	2.62682	1.70856	20.0011	15.7482	18.6023	26.5258	24.5871	17.1832	2.60823	2.28112	0.98129	3.86126	4.09608	9.97039	31.2463	41.0712	51.4655	1.79456	1.93811	1.49279	0.502036	1.87524	0.83108	13.6083	12.9372	12.1204	49.0884	59.9543	31.6242	11.9411	18.4225	8.59268	30.5171	18.7045	31.8273	0.953123	1.94746	5.59352	0.680652	2.35613	4.03161	1.64679
NUFP2_HUMAN	36.5492	22.7869	50.3115	96.5433	67.7771	118.901	34.232	49.1269	36.963	32.4093	35.3921	38.2813	42.2816	129.64	99.2653	71.5331	114.644	59.6977	50.6256	37.8754	36.9712	34.2682	25.6014	31.1109	36.3303	41.6404	60.2565	31.8141	32.9904	30.7296	67.9231	111.196	61.7123	40.5845	41.5155	22.712	84.8603	57.9306	17.4334	108.081	136.041	74.0513	36.901	36.9783	37.4984	41.5431	34.8831	28.2231	35.0633
PTPRC_HUMAN	83.9921	87.9106	80.0735	44.1348	27.0978	31.3044	15.7956	22.0277	36.9319	29.2919	31.9077	35.7475	37.6602	44.4713	47.4908	18.7069	17.6287	19.8769	40.2451	33.4084	29.9369	40.1392	54.8866	55.8178	18.1905	15.177	13.7913	16.3358	15.6636	13.2555	66.135	93.1652	75.3533	18.4708	19.9413	14.9492	80.7965	91.7627	76.3643	45.551	43.682	76.3045	19.5783	22.7283	20.2183	18.8221	19.3668	19.9115	26.362
EHMT1_HUMAN	72.1256	72.0344	72.2167	27.5529	133.631	48.0743	47.0731	70.9573	70.611	46.7322	39.9102	56.3893	53.9871	34.0143	27.7875	46.0235	47.4992	45.5897	45.1996	45.8317	51.5533	45.762	43.5346	91.7011	90.5727	94.9363	86.9328	46.5816	41.3373	42.5175	44.5001	49.4603	52.6314	88.1795	97.1204	47.5773	61.3494	84.5935	105.274	72.7097	39.4145	65.2972	35.994	60.8514	54.7447	54.1393	59.2232	64.3071	37.9926
BRD3_HUMAN	10.2216	9.64716	10.796	21.4194	45.7262	45.5951	5.66754	18.8253	14.2875	29.2852	23.5211	32.1172	30.0428	26.3651	33.0583	18.9513	21.6441	23.1392	14.1916	12.9117	13.2742	16.8687	13.0306	14.2608	5.31391	7.0497	4.0873	10.0613	6.57657	6.34166	27.4211	36.7002	35.7092	46.7105	53.3604	19.7922	53.991	72.5502	52.9366	48.067	32.8672	41.6499	5.65035	5.44673	4.89793	8.35388	9.8258	11.2977	1.43832
DJC13_HUMAN	56.1285	51.0562	61.2007	24.1514	67.1308	60.4783	46.0268	50.5636	55.3235	24.0894	31.2306	28.3383	68.3471	82.5173	41.5853	72.6923	66.8781	49.0916	117.425	64.6864	58.9195	81.4506	128.343	736.867	29.6004	27.6277	33.5878	31.1755	30.2587	30.7882	37.0075	41.2067	78.6558	148.549	170.641	95.1102	69.9614	109.1	54.1601	75.1902	44.4855	98.7732	44.615	49.7066	50.6513	29.3302	27.4543	25.5784	261.664
CHSS2_HUMAN	40.8698	62.2002	19.5393	60.7153	182	222.736	28.4103	29.6833	31.8005	41.2601	46.9001	50.7302	259.072	56.455	36.6872	38.1001	35.1301	20.0251	27.934	64.733	39.268	17.1501	17.1201	7.02026	3.43527	1.85321	3.79216	40.523	30.1852	37.411	34.9001	17.9301	31.6201	72.1002	164	65.2301	369.4	3.72015	0.002838	319	73.8003	75.2003	29.8372	53.406	116.296	99.173	115.004	130.836	21.8983
DYH14_HUMAN	5.5802	5.28023	5.88017	3.00014	0.000424	0.060712	3.89026	5.78031	6.2516	11.7001	5.80006	8.90017	6.39026	4.93005	3.52025	2.18014	1.49012	0.000458	3.83019	7.21014	5.44006	4.49014	5.28011	0.000264	0.000346	0.1271	0.4979	5.92038	4.60022	5.43021	3.60005	3.4101	4.13011	6.749	3.546	8.568	10.3001	2.99008	0.001892	1.595	2.562	0.000632	6.25019	7.97015	7.97019	6.33	6.775	7.22	25.98
LEG8_HUMAN	37.9765	57.527	18.426	25.46	55.0102	51.004	89.4758	98.279	106.58	24.6441	21.81	23.3382	53.7703	74.451	79.192	36.3811	47.2111	46.1302	41.9472	54.435	16.672	45.9901	39.4202	92.1204	201.579	196.091	191.86	77.2678	80.4302	79.3332	13.647	23.024	11.249	20.2705	32.0482	8.51124	13.95	11.9604	8.86473	21.0661	86.32	57.1003	19.3406	14.9253	15.1307	82.1104	82.2405	82.3705	84.6733
TPPC8_HUMAN	49.2401	48.9422	49.538	27.7355	49.3184	31.6867	28.708	44.7059	30.689	61.4225	49.6505	70.5572	63.9895	162.829	53.1736	49.8507	45.0982	41.0292	34.6986	36.1705	31.5954	37.8304	38.1574	47.3387	16.9055	49.1052	17.6996	24.0454	27.0792	20.9176	126.57	83.7855	86.882	21.2582	28.7202	50.4472	29.051	47.8142	39.532	55.2215	33.1773	20.7036	42.0108	40.4922	45.452	20.1809	29.0458	37.9107	19.5822
KI67_HUMAN	192.009	199.832	184.185	439.961	382.573	592.877	145.346	138.261	165.909	188.681	162.701	183.209	292.982	325.137	294.124	262.488	288.341	300.576	244.55	203.302	210.922	368.782	408.795	446.634	1977.34	2087.6	1812.63	95.774	75.8245	93.2639	343.484	427.89	224.246	466.611	455.06	359.302	270.739	365.82	381.561	210.653	202.01	323.328	142.275	164.253	155.012	262.483	374.993	487.503	161.212
CHPF2_HUMAN	1.3735	1.418	1.329	0.032635	0.000424	0.000224	0.604257	1.357	0.742258	0.247084	0.16606	0.000334	0.000526	0.0001058	0.041854	0.384137	0.481125	0.435229	0.376195	0.289135	0.353056	0.000272	0.000216	0.000264	1.399	1.228	1.687	0.207376	0.000448	0.000416	0.000106	0.0001934	0.092811	0.0001824	0.172078	0.123081	0.000272	0.0906762	0.001892	0.140148	0.061764	0.160316	0.000386	0.000292	0.153186	0.598	0.5855	0.573	0.6655
GEPH_HUMAN	44.1946	46.3636	42.0257	26.2505	37.4215	35.6226	25.2565	24.6433	24.989	60.6053	50.2362	63.0233	48.6616	35.2262	30.7365	27.4674	27.0954	31.6369	32.7904	30.4713	28.9752	9.22335	13.6555	44.8038	20.8987	19.9111	17.2467	26.3419	25.2911	33.0318	25.6082	30.1274	25.3383	28.0816	31.2605	28.0922	54.8004	60.2905	45.9176	25.7437	22.5608	23.0192	22.7852	21.3416	129.49	13.0768	13.032	12.9873	27.1017
SSRP1_HUMAN	284.284	262.402	306.166	262.355	372.001	363.676	291.224	337.17	343.443	262.45	250.554	252.157	466.364	292.621	242.469	392.353	339.071	323.198	370.483	383.625	399.551	211.822	236.826	256.547	157.979	161.018	163.781	200.999	229.886	193.67	275.248	267.309	235.406	328.971	309.207	246.015	357.087	439.277	468.588	327.672	195.026	313.187	372.585	376.191	401.039	250.978	232.954	214.929	205.835
PLPL6_HUMAN	3.472	4.151	2.793	2.0253	12.944	1.23411	0.964414	0.756713	1.567	1.13488	2.62536	1.01097	5.3212	1.8641	0.631554	2.30027	2.86512	0.356558	4.6342	1.4643	0.560056	0.714408	0.000432	0.570396	0.736173	0.842424	0.766326	0.859376	0.011072	0.421624	1.993	1.793	2.849	2.38079	1.34256	1.7853	1.0402	1.17938	1.13589	0.858848	1.89316	0.853716	0.736386	1.51315	1.38419	5.5152	5.99105	6.4669	0.206364
CH074_HUMAN	0.384	0.274	0.494	0.555	5.02	1.98	0.0782	0.604	0.605	0.432	1.61	1.84	6.55	1.65	0.753	4.68	4.54	5.31	16.3	11.5	15.9	4.12	7.79	12.2	6.65	6.99	6.18	1.26	1.3	1.43	1.62	1.45	1.7	0.356	3.35	0.334	0.528	4.79	3.13	0.415	0.612	4.6	0.692	0.596	0.472	0.88	0.682	0.484	1.06
BZW2_HUMAN	108.678	108.072	109.283	42.7114	32.3119	39.4108	126.89	157.34	163.408	69.7903	81.7411	73.0233	96.1236	86.8702	90.5558	224.99	244.13	239.37	79.0176	82.7194	71.3812	154.91	140.13	125.371	77.3712	77.7602	79.178	121.165	105.652	116.251	66.4301	76.4294	49.6134	189.861	190.231	233.417	100.771	149.841	164.131	89.7926	112.937	100.792	66.8394	70.6973	66.54	55.1457	54.9276	54.7095	164.495
UBP36_HUMAN	33.9138	36.8197	31.0079	38.3077	16.4328	12.1094	28.5263	22.5513	24.7125	43.4513	4.56776	35.6417	18.7876	15.7313	33.1088	16.7925	20.9642	22.8437	15.582	21.111	29.3851	42.2183	22.2844	12.1757	8.57304	4.18148	4.8293	38.2118	9.2819	36.4626	36.5451	33.0534	40.6324	16.8544	18.0222	43.9945	36.1084	7.82053	12.4497	29.5727	52.84	21.1066	9.15777	38.2093	40.7609	21.7928	20.4428	19.0929	38.276
CATA_HUMAN	3193.06	3073.64	3312.48	253.434	318.858	267.913	143.663	139.316	151.862	438.262	380.191	455.979	367.918	364.613	353.896	679.465	644.15	542.88	455.059	444.185	450.245	726.573	716.533	400.879	100.705	119.227	114.427	86.7866	86.6236	116	1455.61	1591.4	2375.65	362.142	496.467	658.454	358.099	330.715	240.719	111.735	128.816	130.544	145.184	170.887	171.5	147.482	159.795	172.108	124.14
URB2_HUMAN	14.845	15.794	13.896	32.9375	9.49627	24.0176	18.182	14.7246	16.164	16.3024	14.5801	17.6982	19.4243	35.8531	20.1418	15.4566	16.7704	27.8505	19.9628	15.8383	18.9412	48.1849	58.7424	17.3702	13.7564	14.664	9.42911	13.9038	13.3287	14.1022	24.7579	13.5885	15.5382	50.3307	30.0106	16.4644	22.9914	12.0605	16.3627	18.4643	31.7615	14.4869	20.1894	16.7735	24.4002	12.5667	10.2711	7.97562	17.3923
EIF2D_HUMAN	16.8195	16.6767	16.9623	8.95927	52.0774	57.3862	18.522	19.8489	18.3575	26.0849	23.2305	27.1025	50.9545	40.0671	14.7055	19.0555	16.6681	18.4722	22.9104	24.6984	20.7332	26.6709	32.0514	63.4794	2.67671	15.0423	2.8853	15.7908	15.4997	15.8156	23.0781	24.8361	52.111	80.8641	68.6651	33.8793	67.995	94.8102	50.4638	27.4381	22.2743	64.7363	24.8613	22.1826	24.4632	10.4309	11.8333	13.2357	5.11396
ESRP2_HUMAN	25.7228	31.4142	20.0313	38.7991	36.9774	61.3722	24.5883	26.1423	22.7325	33.6702	27.6381	28.0173	14.6915	22.2821	29.167	34.011	32.761	31.9482	56.508	71.34	70.4601	55.05	64.59	85.4801	50.9312	65.3612	51.3803	23.439	20.3082	20.7417	17.7901	44.4351	40.9591	32.0452	36.8402	35.1402	44.5103	35.0693	8.60473	29.1204	32.0003	68.0816	36.0204	35.0303	38.3594	26.1404	25.4094	24.6784	23.8573
KDEL1_HUMAN	16.6773	17.9607	15.3939	6.34608	6.7697	5.64578	34.1828	33.8966	36.9258	3.20485	5.6559	7.57917	2.66137	6.72532	12.0455	43.5605	52.5149	57.4007	13.6288	16.9285	29.8904	58.8411	59.3533	47.0089	10.2092	15.0049	14.6411	2.05316	2.37402	3.10886	95.778	66.8993	72.8212	18.4957	76.1385	76.0612	8.08695	2.40591	0.949352	10.12	6.17531	1.25279	43.3476	28.0583	28.0754	29.1322	28.3557	27.5793	16.6363
LUC7L_HUMAN	123.568	120.712	126.424	191.461	226.301	235.011	126.972	120.08	117.49	233.98	240.932	209.692	217.727	224.031	195.915	155.2	141.29	132.68	133.271	150.532	138.14	230.71	209.43	280.241	87.5513	94.5122	92.2063	137.466	119.503	132.535	203.88	164.335	146.339	239.696	233.374	183.91	221.902	156.16	192.969	251.09	192.69	328.941	157.884	168.423	179.08	92.6052	90.4242	88.2432	146.763
CAN2_HUMAN	112.724	115.327	110.121	48.0202	63.0274	76.2566	275.854	283.812	294.48	73.4964	78.2133	81.2411	31.543	45.0441	29.1258	53.0392	48.3672	51.9897	54.9307	51.186	52.2651	172.11	138.925	172.803	274.534	277.976	274.865	121.536	99.0544	96.7433	56.4707	68.6793	108.85	146.62	63.5715	142.455	54.707	65.2614	21.3474	20.2828	36.7974	42.275	84.2391	95.98	93.6207	265.067	254.802	244.536	210.487
SPB13_HUMAN	5.40639	8.01693	2.79585	8.26967	29.5891	0.911672	16.4113	15.1886	12.7015	10.2703	9.53024	11.5364	29.7016	0.296317	23.4548	4.34868	7.5505	23.1511	17.3012	14.2207	26.3602	11.7155	4.60912	5.70066	0.341038	0.422272	0.338978	32.475	33.779	35.176	3.97421	9.14029	7.55044	61.3005	3.27931	13.6782	4.99468	1.47238	0.006622	10.1009	5.83382	19.7929	12.121	15.5016	13.9357	7.9211	9.126	10.3309	8.65066
FNBP1_HUMAN	97.4899	104.585	90.3951	134.122	165.997	129.491	34.3588	8.53713	27.8016	165	155.527	178.603	41.0069	113.777	138.352	101.634	116.749	83.1088	74.6521	10.9445	5.21156	46.6428	51.9093	88.6823	286.662	399.159	319.579	21.8758	43.0632	17.7108	136.081	161.988	275.061	31.595	25.4129	36.6826	207.754	66.0806	59.6295	146.963	185.546	36.2069	215.176	124.795	112.582	289.657	258.013	226.369	46.1421
HOP2_HUMAN	1.0742	1.12423	1.02417	1.53293	4.49064	2.99622	2.1984	1.68873	1.98652	1.24217	1.22812	1.54233	2.70653	2.28003	1.69451	0.295411	0.372375	0.171758	0.223585	0.549405	0.383167	0.397408	1.04032	0.000528	0.000692	0.000848	0.043289	0.5441	0.477448	0.398416	1.33711	0.67529	1.533	4.79027	4.19816	2.23338	1.01041	2.38215	0.003784	2.07044	1.76733	1.36095	1.585	0.572492	1.226	0.533442	0.51565	0.497858	0.001328
CHM2A_HUMAN	36.2424	36.4305	36.0543	33.4503	37.0616	41.8663	63.0103	61.9803	63.9903	21.3303	21.5581	18.7717	29.0511	14.1002	28.2755	46.468	51.219	46.3875	1.54917	2.86095	8.03428	25.3364	56.7602	58.4105	26.1805	23.6206	17.7107	7.6215	8.84067	10.8946	23.9253	26.1052	33.1433	27.4944	23.2332	14.8782	21.4954	38.2942	39.3798	39.1373	47.1595	29.2319	16.9604	20.6403	20.6304	22.6207	22.4505	22.2804	28.931
AGAP2_HUMAN	84.2509	84.4673	84.0344	87.29	117.914	17.384	67.1708	90.4209	91.8655	105.788	95.033	89.831	67.5815	132.384	148.483	183.23	156.978	168.811	98.9814	106.61	92.2381	62.5667	76.8241	112.64	59.219	58.3406	56.4982	77.5015	84.6607	74.3306	91.121	79.361	97.812	180.66	124.845	110.937	203.752	216.603	11.9428	132.34	181.088	198.865	83.4496	113.448	109.261	45.7009	52.3107	58.9205	66.096
DNLI1_HUMAN	92.6197	91.9363	93.3031	144.39	194.06	223.59	134.234	152.591	165.375	136.413	136.763	154.657	98.4894	193.635	165.541	164.396	203.91	198.897	101.49	118.758	127.688	200.057	210.869	178.192	142.178	162.997	145.769	118.62	125.606	156.207	177.994	164.718	164.597	174.378	227.801	176.708	272.19	189.582	189.721	222.951	210.912	256.905	232.517	285.569	246.809	144.922	160.016	175.111	129.665
CROCC_HUMAN	217.778	234.466	201.09	124.627	206.271	216.192	268.651	251.961	245.687	121.241	155.925	129.527	220.891	187.687	113.64	347.85	390.591	381.473	305.811	343.521	381.96	454.447	252.505	309.916	173.342	187.109	122.878	234.607	308.473	249.378	186.407	121.007	120.002	1016.08	866.699	128.303	167.336	285.055	741.102	252.061	145.223	244.011	256.529	234.935	713.659	294.202	269.002	243.801	252.766
NPA1P_HUMAN	9.12571	11.3227	6.92868	8.03554	31.6306	44.3828	9.33493	22.8903	21.6491	19.2407	28.8605	17.3608	21.7329	14.8211	24.5005	36.2199	38.3229	45.5167	46.2567	37.4413	47.5757	35.2743	52.6152	62.6815	8.28471	16.9255	8.3302	12.1488	10.3229	13.6984	3.93507	41.1169	13.535	70.9261	60.6682	37.376	22.0084	37.3009	23.5205	13.0534	13.1754	34.2576	18.5946	11.133	13.4662	9.04054	9.59913	10.1577	11.7093
SMCE1_HUMAN	78.0586	70.8299	85.2873	66.5874	135.189	115.087	60.7195	63.7673	55.43	86.6313	73.7921	76.0405	107.323	109.302	69.347	73.2921	80.7804	69.6857	79.4292	71.4713	71.8721	86.3775	102.818	139.301	42.883	44.1519	41.8761	29.9523	38.7219	29.8142	92.271	77.7893	102.025	133.165	89.6874	71.9793	73.6615	79.8106	91.9904	172.077	100.746	196.591	73.7138	76.6003	77.2414	38.1848	36.5596	34.9344	58.0003
SHPK_HUMAN	152.978	278.642	27.313	28.114	38.5084	36.5311	6.95026	9.863	10.8423	27.171	24.92	26.65	42.6893	24.342	244.021	49.03	46.84	48.93	46.02	46.49	40.776	10.9693	15.5502	595.964	236.93	179.973	216	10.8234	9.57722	10.9648	371.247	421.397	22.573	11.7022	17.7003	11.0331	295.11	724.41	777.023	20.0113	17.663	37.0613	21.737	23.458	26.71	24.0764	99.4984	174.92	8.76633
SELH_HUMAN	59.6094	59.9082	59.3105	52.8304	65.1804	84.2041	36.1508	56.3109	55.8508	58.2903	52.5802	40.4813	46.9111	29.1502	43.8808	19.4964	18.9644	49.3707	38.5586	50.6264	46.3251	64.1633	67.2303	59.0104	26.4777	28.9968	24.8157	35.6208	34.5334	23.9284	53.5333	52.4192	87.0642	66.3973	66.8102	91.5401	160.076	124.01	206.754	93.3721	54.4105	94.1356	56.7604	67.0604	32.8506	17.8629	22.6557	27.4485	54.961
TIM8A_HUMAN	16.4402	17.2902	15.5902	4.80427	7.72021	7.08011	5.651	4.18731	4.55126	7.28508	7.11106	8.98017	7.896	9.783	8.107	13.6801	11.7601	10.34	21.7802	19.6951	20.2921	7.84614	4.66311	8.57013	18.441	19.3802	20.44	7.68038	8.30022	7.34021	9.59005	7.5601	8.42011	17.38	10.604	8.087	11.4401	4.06023	4.69284	15.34	12.71	17.12	10.7302	6.68715	7.57219	14.15	12.6025	11.055	1.64133
MUC5A_HUMAN	26.9126	27.1908	26.6344	10.9469	17.2436	10.3317	7.9816	5.70938	11.5246	4.85325	6.41885	7.2484	4.35295	10.8097	29.545	12.7598	12.1196	15.1312	27.8213	17.269	23.9977	47.7905	69.9314	33.349	50.4461	49.4448	72.06	4.41726	7.91891	6.64691	8.1378	26.1304	15.0234	20.3082	16.159	16.4548	11.3512	5.0243	4.89514	2.47217	23.141	19.8944	33.7683	10.306	63.9108	26.5424	23.3476	20.1528	4.73865
AGFG2_HUMAN	3.8354	3.85047	3.82034	0.789405	6.17064	3.67034	2.85911	0.534626	0.820516	0.400251	1.02712	0.376501	2.14079	0.786159	2.35251	5.761	5.107	3.862	15.21	14.85	14.39	2.16227	0.394324	13.3004	0.968173	0.935212	2.379	1.75113	0.510672	0.670416	1.97016	1.21029	2.24033	27.4301	4.35023	1.43024	2.04041	2.06023	0.003784	2.73044	1.50049	11.9009	1.10139	0.535438	0.916558	7.61314	5.26075	2.90836	0.326964
K2C79_HUMAN	65.2324	62.2272	68.2377	6.38387	92.9813	115.819	317.432	339.267	281.722	258.254	217.897	269.425	6.72765	5.99602	4.72727	409.212	554.345	870.977	244.675	413.339	249.138	37.6499	7.02754	8.55466	370.259	411.951	343.384	2741.65	3150.27	2952.91	6.14351	6.09508	5.45957	40.4525	193.254	130.287	236.588	73.5685	33.2566	135.511	108.115	77.1786	5.44216	2.24488	4.08413	354.153	365.935	377.717	486.364
PKN1_HUMAN	46.4231	44.6747	48.1715	48.4113	57.0703	64.3074	17.8274	14.4638	17.3218	62.2811	65.5251	68.5412	184.8	120.853	102.303	23.8118	22.9758	18.4776	37.098	40.0868	28.8958	44.5829	44.9769	46.2237	26.5536	23.4974	13.594	16.1127	23.9705	15.6308	63.7571	63.5481	59.4553	70.2477	66.7795	50.0123	71.0114	132.518	111.549	88.2183	72.3622	104.536	14.7971	19.0243	18.0107	20.4617	18.9924	17.5231	11.703
DDX24_HUMAN	85.1167	84.7321	85.5014	91.94	74.8258	78.7289	63.1373	88.17	78.2133	70.0872	59.6682	56.5378	78.9792	68.8179	74.1503	63.6122	60.6004	87.4343	101.162	111.277	80.5578	126.315	155.417	147.414	54.2996	64.5351	42.3237	38.7533	44.9961	44.3235	97.1787	134.809	118.393	108.287	113.168	118.01	151.61	98.8233	87.927	128.736	96.1362	110.814	76.1187	74.9506	95.4448	60.5845	49.4426	38.3007	38.5513
K2C8_HUMAN	174.222	163.812	184.632	128.196	385.743	385.127	4193.28	4771.66	4694.06	393.988	366.007	401.261	217.826	175.538	142.142	7781.67	8075.44	8242.42	10227	8788.71	10611.4	225.706	240.892	323.574	3359.77	3230.27	3311.74	14300.2	14422.8	14031.4	165.233	156.587	196.306	253.488	405.372	245.373	380.583	293.151	184.049	309.088	213.203	214.25	146.01	125.884	136.92	4706.62	4694.27	4681.92	5196.85
K2C75_HUMAN	16.1822	14.0226	18.3419	10.6015	8.15312	9.51923	7.19346	3.01276	4.89158	9.32092	5.941	4.98467	3.29349	5.49658	18.205	6.26023	3.63735	8.0986	5.60037	7.33035	7.3625	14.0731	7.49597	9.16232	16.6367	17.3776	9.14163	2294.63	2328.48	2490.95	7.68248	10.8649	16.8528	32.0458	16.1708	15.2833	11.1745	3.80591	4.75135	21.8825	11.1473	25.7435	3.72545	1.73946	2.23123	10.2925	8.22499	6.15743	36.782
PAPS2_HUMAN	19.5694	18.7698	20.369	17.0991	56.4027	48.9147	65.275	71.0589	75.6367	15.8082	12.4251	42.7963	72.1191	53.3583	49.3963	17.5775	14.9974	19.5855	28.4309	32.1858	19.9837	204.929	241.58	111.652	191.505	164.634	165.274	33.7272	5.96114	38.209	39.8746	42.6151	55.7664	78.0141	31.5728	46.2216	28.4224	50.3012	9.78797	41.7423	42.1351	76.8166	46.2675	61.1232	63.8031	57.1925	65.9986	74.8046	83.6073
FLOT1_HUMAN	101.584	97.0197	106.149	126.62	163.54	177.194	85.3378	91.8036	83.6715	59.6478	57.3924	63.809	226.331	201.134	162.231	79.1782	88.8093	78.3255	69.9352	53.3338	55.8752	22.1031	27.6813	31.902	73.7127	76.2688	79.2483	562.213	548.69	519.857	30.465	35.1039	14.7812	23.3513	15.5629	18.5889	34.7656	16.9211	23.9501	101.434	94.7817	137.192	48.0569	43.2583	44.689	42.3083	41.6558	41.0033	134.901
RS10_HUMAN	450.797	433.778	467.817	591.476	725.587	750.954	553.736	505.304	470.549	719.941	748.276	753.517	820.529	609.863	592.17	684.196	688.424	614.464	575.369	602.838	578.537	380.986	403.371	331.086	403.202	388.501	498.73	504.554	512.23	494.271	537.137	493.872	405.993	582.791	591.296	498.748	606.731	1124.71	1124.73	811.004	704.429	873.062	884.779	950.44	1006.2	710.134	690.344	670.554	484.496
ASML_HUMAN	82.0179	75.7355	88.3003	240.441	187.294	243.456	130.23	151.119	135.183	139.602	154.983	139.411	152.059	184.433	185.31	102.153	101.843	100.08	170.006	158.976	163.305	75.0721	87.3678	86.7158	243.81	345.776	250.042	133.982	136.397	140.358	100.511	114.689	124.634	36.4205	44.3098	96.0955	168.787	208.325	317.139	149.218	133.088	143.076	110.411	115.454	119.702	116.486	129.514	142.542	134.614
WBP2_HUMAN	38.2802	38.0002	38.5602	55.91	28.5902	20.038	20.7105	30.24	25.7503	33.62	26.057	27.45	9.33779	28.0801	28.821	9.96327	8.79725	7.45923	6.839	4.92627	3.89911	19.8313	11.3553	23.6104	2.39769	3.45742	2.15533	1.54313	2.1409	1.10283	28.01	20.1101	12.537	4.92036	4.33931	10.8161	9.32814	3.16038	6.08473	24.7001	51.49	23.5883	13.4404	16.156	11.296	23.177	24.0736	24.9702	10.2397
ZGPAT_HUMAN	10.4089	5.317	15.5009	21.5717	24.1211	22.5134	25.3703	31.1876	29.8385	10.2321	9.731	8.534	38.5711	13.7371	22.2025	19.378	22.157	20.248	20.48	21.258	21.242	9.57588	42.6622	32.0907	17.273	18.238	19.101	6.46738	5.85245	8.53021	7.29705	9.62819	22.2013	21.5505	31.4023	25.4403	20.7253	11.6224	21.2957	18.0891	10.2259	23.5256	10.5792	11.059	8.81919	12.1567	9.96892	7.78118	5.11623
AKAP9_HUMAN	505.477	500.294	510.661	306.931	539.591	546.739	383.647	403.483	392.226	561.12	533.441	669.887	1055	615.785	571.028	455.78	397.416	404.852	103.528	167.502	150.89	435.862	326.367	285.174	98.4111	93.9076	61.2134	293.06	283.974	248.026	452.136	449.233	561.93	245.669	962.801	493.955	927.143	1300	45.7751	703.389	481.128	415.72	479.872	484.734	494.859	413.281	451.36	489.439	306.812
DNJB2_HUMAN	22.7762	24.7807	20.7717	23.0615	39.0142	33.44	12.3333	15.1196	12.5747	16.7673	11.1984	10.7938	39.727	32.1599	21.0423	26.0816	17.482	24.3498	24.8276	19.6594	20.0493	38.4094	38.8483	63.1214	35.053	34.211	32.953	12.0185	10.2387	8.08904	18.4708	17.7427	18.1736	21.8242	23.0904	21.7549	21.3851	56.1482	66.2259	41.544	23.8385	36.6636	13.0283	19.5817	17.808	11.086	13.1715	15.257	11.336
PDE12_HUMAN	40.9212	39.4848	42.3576	29.5591	48.9706	64.0332	38.088	43.2536	40.9553	76.5841	46.7191	68.141	58.1373	76.3742	30.823	40.2528	39.2692	35.1875	59.471	61.6211	53.7371	58.4075	73.1634	61.4938	72.6142	68.6217	78.643	39.5005	46.3304	39.5566	44.8324	45.8351	52.3003	49.5506	42.9495	37.9092	79.0469	61.1494	65.2445	121.091	59.3955	119.09	51.2202	60.5351	60.3822	44.9963	41.855	38.7137	74.9253
FLNA_HUMAN	2251.03	2232.09	2269.96	1400.8	1427.31	1565.51	10647.2	10987.5	11088.8	982.258	923.126	950.016	2014.4	2407.14	1978.78	1540.03	1522.76	1550.88	2209.62	2146.09	2204.36	1222.57	1259.34	1261.41	19461.1	19600.7	18026.9	2367.37	2425.25	2340.15	1838.42	1953.86	2536.94	831.994	1069.23	541.178	848.682	1590.28	744.153	1162.63	1116.69	1672.78	825.372	918.074	903.937	11415	11509.2	11603.4	2336.37
TBC15_HUMAN	79.8241	85.0747	74.5735	60.0871	65.2221	71.6383	45.0428	46.6389	47.6988	66.9822	79.118	79.7982	45.5726	177.508	44.6815	69.2813	69.0644	79.5629	153.812	97.5375	127.322	92.9434	237.774	235.38	118.067	122.508	115.096	15.6445	13.4951	17.3931	49.0821	47.9731	41.9193	100.482	137.717	51.6732	73.6653	56.9128	63.8014	143.236	110.787	105.315	42.0126	39.3854	50.0784	51.2449	49.9432	48.6415	29.384
ARMC1_HUMAN	12.1184	11.0419	13.1949	16.5244	14.2018	20.3523	10.2876	9.98125	8.62103	23.3202	23.3231	22.3192	29.0905	23.4378	29.0195	9.09904	8.23638	7.47492	9.7262	7.53527	8.51111	2.57182	2.38076	23.2345	14.9536	13.8408	15.4643	19.2596	10.7229	23.4898	16.4191	15.5002	16.0452	13.3883	17.2502	13.4892	18.1889	104.213	2.29568	18.5141	14.9777	114.12	15.1788	11.3007	17.6407	8.45111	7.05109	5.65107	8.96199
RA51C_HUMAN	1.582	1.515	1.649	0.783135	3.46421	2.91211	1.31651	2.04531	1.637	1.4079	1.08566	1.53177	3.73326	3.4199	0.968508	0.795	0.260125	0.136687	0.207695	0.00054	0.303711	3.147	4.6396	5.529	0.157546	0.000848	0.090789	2.174	2.674	2.11121	2.1387	1.2044	0.658811	7.841	7.791	4.3	1.6532	5.41608	12.0019	3.8024	1.9167	3.15063	2.12719	2.64115	2.29	0.428442	0.43625	0.444058	0.577996
NCF4_HUMAN	38.8438	39.7705	37.9172	12.1879	11.3997	15.2507	12.1821	11.0925	13.6172	39.0412	33.4621	12.7505	17.6618	14.7083	28.096	3.1931	5.02112	29.3948	5.55837	5.42575	5.89339	32.4945	30.1963	44.9505	37.8076	38.0388	31.6158	29.767	9.48979	29.9415	27.6251	27.8182	37.8441	30.5654	25.1403	12.4372	6.76782	6.95061	14.6095	10.408	17.069	20.6096	12.7817	11.0632	10.7727	0.673668	3.2895	5.90533	11.0593
HEAT1_HUMAN	98.4605	95.0334	101.888	78.2345	64.0479	65.7856	50.3635	65.1841	69.7116	75.7694	78.2522	85.4295	131.422	121.252	91.2869	93.628	103.45	87.7618	134.009	124.103	126.462	91.5406	168.98	190.498	101.323	76.1451	86.2529	68.0581	56.1715	52.2695	75.2403	119.525	79.361	132.946	112.487	110.81	74.8916	69.425	89.8356	94.4343	217.594	82.9151	91.706	100.528	91.0223	50.842	48.8873	46.9326	111.779
ITA6_HUMAN	41.7136	40.7257	42.7016	37.126	66.1936	64.2008	33.2753	43.9029	46.0319	33.013	26.6072	27.3977	91.8947	49.1437	47.419	35.3577	35.8698	37.8953	37.2327	35.9717	40.8443	56.8454	71.0643	126.675	43.7189	43.1839	37.9359	22.6008	31.2707	24.5714	48.2818	43.6716	62.6418	34.4834	53.8351	33.4139	50.0208	85.161	44.299	59.0532	42.9541	43.3207	27.0667	40.6458	39.2562	16.9962	15.9371	14.878	46.0053
HCN2_HUMAN	1.65	1.61	1.69	0.163	0.0305	0.475	0.313	0.187	0.0835	0.91	0.83	0.522	0.406	5.29e-05	0.18	0.0747	0.000125	0.352	0.831	0.569	0.754	0.515	0.000108	0.000132	0.179	0.154	0.133	0.346	0.364	0.373	5.3e-05	9.67e-05	0.66	4.5	4.54	1.51	0.000136	0.546	0.000946	0.000148	0.0893	0.0844	2.1	1.74	2.07	0.207	0.1715	0.136	0.519
SPAS2_HUMAN	9.0862	9.34786	8.82454	18.0791	27.26	31.64	4.76293	5.77963	6.46077	8.09525	4.0393	7.42867	16.9541	16.6651	15.3983	12.6661	12.718	11.2222	6.68578	6.52254	5.49222	18.1061	17.141	3.08606	12.983	13.3349	11.5901	3.55763	5.47912	5.72566	5.13611	5.68169	2.40208	10.4504	8.04339	4.94374	8.32654	6.35561	3.53251	20.995	7.69616	13.3456	10.3426	12.673	15.79	4.0891	4.894	5.6989	5.34799
FABD_HUMAN	2.42861	2.4137	2.44351	4.55241	14.03	10.6402	16.767	7.97231	9.069	9.63008	9.24506	11.389	9.41953	7.13105	5.847	5.88314	6.222	8.81023	20.95	24.221	23.08	12.5653	16.2471	27.5733	13.8833	3.67242	17.4633	8.20938	8.60622	7.85051	13.904	13.19	12.607	13.6004	13.3002	6.89308	10.7861	20.513	24.6528	21.487	14.027	31.456	12.938	9.464	10.616	6.73344	5.63531	4.53718	11.4123
AR6P4_HUMAN	11.5275	11.167	11.888	12.2551	19.9564	14.9012	10.6135	14.4563	12.5283	18.8061	16.2621	13.0682	13.9908	12.5201	18.2193	16.8513	14.1073	16.2315	18.8812	20.6531	18.1861	15.6863	8.94332	5.59066	5.57235	4.52464	4.48365	4.64313	7.81645	2.67883	10.3001	14.1651	17.9361	24.1153	27.4011	19.223	21.5103	37.4112	10.7047	15.2403	8.76916	15.2166	13.9336	14.9804	15.6696	8.09622	9.0202	9.94418	10.2947
ITA2B_HUMAN	126.266	123.402	129.131	196.444	313.812	544.661	116.891	143.715	116.281	35.394	20.7087	181.323	473.284	405.312	332.855	23.7669	40.285	44.5074	42.7671	35.8935	36.5408	214.983	148.262	142.912	53.3629	53.2494	50.1494	47.0976	336.674	379.215	56.6246	53.2838	85.811	232.131	202.662	136.63	232.236	105.661	155.193	579.872	367.913	162.403	235.789	254.563	291.632	266.053	262.676	259.3	203.916
PEPL_HUMAN	167.35	167.05	167.65	243.114	273.62	216.129	476.04	503.188	470.806	313.171	342.863	298.057	170.809	246.878	212.049	218.342	248.779	169.287	279.798	276.704	249.944	279.045	270.652	293.607	167.215	191.055	221.964	332.699	381.01	367.045	215.289	199.262	157.56	174.689	153.064	167.657	209.856	191.358	100.811	430.951	273.135	225.69	285.977	264.015	241.155	476.351	457.713	439.074	502.953
[truncated: 9,409 more rows]
[truncated: 101 more columns]
