# Supplementary material for: Drug ranking using machine learning systematically predicts the efficacy of anti-cancer drugs
Source: Nat Commun. 2021 Mar 25;12:1850. doi: 10.1038/s41467-021-22170-8 (PMC7994645; doi:10.1038/s41467-021-22170-8)
Supplement: Supplementary file 6 — Supplementary Data 4 [file 41467_2021_22170_MOESM6_ESM.xlsx]

## Sheet: phospho aml
	drugs	sensitive_markers	resistant_markers	m_sens	m_res
1	(5Z)-7-Oxozeaenol	BCLAF1(S512);-RCSD1(S177);-BCLAF1(S290);-HSP90AA1(S252);-JPT1(S91);-NFKB2(S22);-BCLAF1(S287);-BCLAF1(S285);-SRSF6(S314);-CHAF1A(K304);CHAF1A(S307);-VIM(T20);-HDAC2(M373);HDAC2(M382);HDAC2(S394);-HDAC2(M382);HDAC2(S394);-HDAC2(S394);-JPT1(S92);-HNRNPM(M525);HNRNPM(M529);HNRNPM(S528);-HNRNPM(M529);HNRNPM(S528);-HNRNPM(S528);-BCLAF1(S660);-RCSD1(S123);-MATR3(S206);-PTK2B(S375);-CAD(S1859);-SRSF6(S30…	PCBP2(S270);-HEMGN(S123);-HMGA1(S36);-EPB41(S709);-SRRM1(S597);-SRRM1(S715);-RUNX1(S212);-LSM14A(S216);-PGM2L1(M171);PGM2L1(T173);-PGM2L1(T173);-NOP56(S519);-HDGF(S165);-SRRM1(T614);-EFHD2(S76);-FAM117A(S413);KCNK12(S5);-MCM2(T25);-THRAP3(S682);-ZYX(T306);-DBN1(S141);-MAP4(S789);-HSP90AB1(S226);-MTSS1(T592);-APC(S780);-NUCKS1(S181);-SNW1(S224);-PDCD4(S94);-SRRM1(S560);-LSM14A(S219);-NCL(T69);-SNW…	169	81
3	16-beta-bromoandrosterone	EVL(S329);-MAPRE1(T166);-KHDRBS1(S18);-ABI1(S222);-SNW1(S224);-SNW1(S234);-PTPN6(M545);PTPN6(S534);-PTPN6(S534);-DKC1(S451);-DKC1(T458);-ABI1(M186);ABI1(S183);-ABI1(S183);-STMN1(S16);-SRP72(S630);SRP72(T633);-TXLNA(S514);-TOP2B(S1588);-KHDRBS1(S24);-BAZ1A(S1413);-DKC1(S451);DKC1(S453);-AHNAK(T5824);-BCLAF1(S290);-BCLAF1(S287);-BCLAF1(S285);-IFI16(S145);-SPN(R352);SPN(S355);-SPN(S355);-VIM(T20);-R…	TOP2A(T1397);-CENPA(S17);-IGF2BP1(S181);-CENPA(S19);-SRRM1(T614);-LSP1(S189);-LSP1(S189);LSP1(S188);-SRRM1(T581);-SRRM1(S560);-SRRM1(S583);-CHD4(S1531);-LRWD1(S212);-LSP1(T175);-EPRS(S882);EPRS(S885);-EPRS(S885);-MCM2(S139);-IRF2BP2(S78);-NCL(T69);-SRRM2(S2702);-NOP56(S519);-SRRM2(T2409);-LSP1(S252);-CLIP2(S923);-APC(S780);-RPS3(S224);-RBM14(R203);RBM14(T206);-RBM14(T206);-RB1(T821);RB1(T826);-RB…	94	90
4	17-AAG	HSPB1(S83);-RCSD1(S123);-IRF2BP2(S175);-MEF2D(S251);-TRA2A(S260);TRA2B(S264);-TRA2A(S262);TRA2B(S266);-EEF1D(S133);-RCSD1(S116);-RCSD1(S120);-RCSD1(T124);-SRSF6(S301);-NDRG1(T340);-DBNL(K288);DBNL(T291);-DBNL(T291);-SYK(S297);-IGF2R(S2409);-RCSD1(S177);-FOSL2(S200);-RCSD1(S220);-IGF2R(S2484);-BCLAF1(T257);BCLAF1(S268);-BCLAF1(S268);-IRF2BP2(S360);-FOXK1(T422);-DBNL(S269);-RCSD1(S127);-ARHGAP45(S5…	NCL(T69);-TBC1D14(S295);-PML(S518);-RBMX(S208);RBMXL1(S208);-HEMGN(S123);-PML(S527);-HMGA1(S36);-STAT5A(S780);-SAMSN1(S21);-CLNS1A(S102);-RAVER1(T463);-HMGA1(T53);-HIST1H1C(S36);HIST1H1D(S37);HIST1H1E(S36);-RBM17(S227);-CCDC86(S18);-TDG(T67);-KRT5(S8);-SRRM1(S597);-DMTN(S90);-WRNIP1(S151);-DBN1(S141);-SRP72(S630);SRP72(T633);-MTSS1(T592);-SRRM1(S549);-HNRNPD(S71);-TULP4(T581);-TMPO(S66);-TMPO(S66…	180	115
6	3-Cl-AHPC	LMNA(S392);-LMNA(S390);-HNRNPM(S618);-LSM14A(T194);-MEF2D(S251);-EPB41L2(S87);-DBNL(K288);DBNL(T291);-DBNL(T291);-CARHSP1(S41);-AKT1S1(T90);-IGF2BP1(S181);-ABL1(T267);ABL2(T313);-AKT1S1(T90);AKT1S1(T97);-HNRNPM(M525);HNRNPM(M529);HNRNPM(S528);-HNRNPM(M529);HNRNPM(S528);-HNRNPM(S528);-RBM17(S227);-ANXA2(T19);ANXA2P2(T19);-RBM39(S97);-NIPBL(S2658);-AHNAK(T5824);-BICD2(S582);-RBM12B(S280);-PGM2L1(M1…	STMN1(S38);-PML(S527);-PML(S518);-SRRM1(T693);-WRNIP1(S151);-MYO18A(S2020);-RAB44(S442);-NECTIN1(S422);-SPTBN1(S2102);-LCP1(S7);-SPN(R352);SPN(S355);-SPN(S355);-LRWD1(S212);-SRRM1(T614);-RAB44(S263);-PRPF4B(S144);-SEC61B(S19);-CENPA(S19);-CENPA(S17);-SYTL2(S540);-EFHD2(S76);-RB1(T821);RB1(T826);-RB1(T826);-RB1(S807);-RB1(S811);-RB1(S350);-CAMSAP2(S673);-HDAC2(M373);HDAC2(M382);HDAC2(S394);-HDAC2(…	162	113
8	5-FU	HSPB1(S83);-MEF2D(S251);-SAMHD1(T592);-IRF2BP2(S175);-DBNL(K288);DBNL(T291);-DBNL(T291);-LMNB1(S391);LMNB2(S405);-AHNAK(S93);-BCLAF1(T257);BCLAF1(S268);-BCLAF1(S268);-DBNL(S269);-ARHGAP45(S592);-ACSS2(S28);-RBM15(S700);-S100A9(M94);S100A9(T113);-S100A9(T113);-BCLAF1(S290);-ARHGAP17(T679);-RCSD1(S177);-ADD1(S726);ADD2(S713);ADD3(S693);-EPB41L3(K75);EPB41L3(S88);-EPB41L3(S88);-LMNA(S392);-BCLAF1(S2…	NOLC1(S538);-WRNIP1(S151);-ASXL3(S76);-DVL2(S480);-ARHGAP19(S422);-TBC1D14(S295);-NPM1(S125);-TPI1(S58);-RBMX(S208);RBMXL1(S208);-UNK(S158);-HMGA1(T53);-STMN1(S38);-HMGA1(S36);-MARCKSL1(S104);-PDYN(S99);-GPALPP1(S105);-CLNS1A(S102);-NCL(T69);-SRP72(S630);SRP72(T633);-NECTIN1(S422);-SRSF9(S211);-HIST1H1C(S36);HIST1H1D(S37);HIST1H1E(S36);-XRCC1(S241);-APC(S780);-TDG(T67);-MYO18A(S2020);-SRRM1(S626)…	114	66
9	681640	SYTL2(S540);-SAMHD1(T592);-LSP1(S189);-LSP1(S189);LSP1(S188);-CANX(S583);-EIF5B(S135);-TOMM70(S96);-EPRS(S882);EPRS(S885);-EPRS(S885);-CENPA(S19);-CENPA(S17);-HMGA1(S99);-CANX(T562);-SYK(S297);-HMGA1(S102);-SMARCA4(S1452);-EPB41L3(K75);EPB41L3(S88);-EPB41L3(S88);-KIAA1522(S406);-TBX3(T441);-UBR4(S2718);-BZW2(S414);-BZW2(S412);-AHNAK(T5824);-DNAJC5(S12);-CHAF1A(K304);CHAF1A(S307);-EIF5B(S137);-SER…	SNW1(S224);-NUCKS1(S181);-SNW1(S234);-NOLC1(S538);-SRRM1(S775);-SRRM1(S773);-SRRM1(S777);-SRRM1(S769);-PGM2L1(M171);PGM2L1(T173);-PGM2L1(T173);-LSM14A(S216);-WRNIP1(S151);-SRRM1(T778);-GPALPP1(S105);-EEF1D(S162);-SRRM1(S781);-PNN(S100);-EPB41L2(S87);-LSM14A(S219);-RBM39(S136);-KIAA1143(S50);-GPALPP1(S105);GPALPP1(K101);-RBM14(S582);-RBM17(S227);-SLTM(S553);-TBC1D14(S295);-RBMX(M353);RBMX(S352);-R…	130	100
11	A-443654	LMNB1(S391);LMNB2(S405);-ZC3H13(S207);-MSH6(T924);-ZC3H13(S209);-BCLAF1(T257);BCLAF1(S268);-BCLAF1(S268);-SPTBN5(T3171);-LMNB1(S391);LMNB2(S405);LMNB1(S396);LMNB2(S410);-NCL(S67);-MEF2D(S251);-ARHGAP17(T679);-MCM2(T25);-ACSS2(S28);-EIF4EBP1(S44);-SYTL2(S540);-SRRM2(T1003);SRRM2(S1014);-EIF4EBP1(S83);EIF4EBP1(S85);-EIF4EBP1(S85);-AHNAK(S93);-SMARCA4(S1452);-KIAA1522(S406);-ARHGAP45(S592);-RB1(S807…	NOLC1(S538);-EVL(S329);-ASXL3(S76);-DVL2(S480);-HIST1H1C(S36);HIST1H1D(S37);HIST1H1E(S36);-SRP72(S630);SRP72(T633);-CD44(S706);-STMN1(S38);-PDYN(S99);-STMN1(S16);-RSL1D1(T358);-MARCKSL1(S104);-CDCA3(S87);-SNW1(S224);-SNW1(S234);-WRNIP1(S151);-UNK(S158);-DKC1(S451);-DKC1(T458);-PGM2L1(M171);PGM2L1(T173);-PGM2L1(T173);-CLNS1A(S102);-SASH3(S25);-SASH3(S25);SASH3(S26);-NOP58(S502);-NECTIN1(S422);-ARH…	187	100
12	A-770041	SRSF6(S301);-MCM2(T25);-SRRM1(S452);-RALY(S135);-SRRM1(T614);-ACIN1(S1004);-TCEA1(T96);-MCM2(S139);-AJAP1(S56);CDK11A(S222);CDK11B(S234);-FAM117A(S413);KCNK12(S5);-ARHGAP17(T679);-CHD4(S1531);-LRWD1(S212);-TOMM70(S96);-SRRM1(S393);-FOXK1(T422);-BAG6(S113);-ZC3H13(S207);-SRRM2(T2583);-ACLY(M474);ACLY(S481);-ACLY(S481);-SMARCA4(S1452);-FOXK1(S416);-RBM14(R203);RBM14(T206);-RBM14(T206);-SRRM2(T1003)…	STMN1(S16);-EPB41L2(S87);-TDG(T67);-HIST1H1C(S36);HIST1H1D(S37);HIST1H1E(S36);-SAMSN1(S21);-TXLNA(S514);-ABL1(T267);ABL2(T313);-EVL(S329);-DBN1(S141);-RSL1D1(T358);-VIM(T20);-FAM129B(S691);-SRRM1(S653);-NUCKS1(S73);-STMN1(S25);-LSM14A(T194);-ZC3H18(S532);-RBMX(S208);RBMXL1(S208);-ATXN2L(S111);-HNRNPC(S253);-NUCKS1(S79);-SRRM1(S683);-SRRM1(S683);SRRM1(S685);-NPM1(T78);-MAPRE1(T166);-HSP90AB1(S255)…	137	116
14	AA-COCF3	HSPB1(S83);-IRF2BP2(S175);-RCSD1(S123);-MEF2D(S251);-RCSD1(S116);-RCSD1(S120);-BCLAF1(S290);-RCSD1(T124);-BCLAF1(S287);-BCLAF1(S285);-ARHGAP45(S592);-G3BP1(S230);-FOSL2(S200);-RCSD1(S220);-SNTB1(S208);SNTB1(S219);-SNTB1(S219);-IRF2BP2(S457);-RCSD1(S127);-IRF2BP2(S455);-NDRG1(T340);-RCSD1(S177);-IRF2BP2(S360);-RAB44(S263);-TRA2B(S97);-TRA2B(S95);-TRA2B(S97);TRA2B(S95);TRA2B(S102);-SPATA2(S428);-IG…	NOLC1(S538);-TBC1D14(S295);-SRRM1(T693);-SRRM1(S597);-ASXL3(S76);-HMGA1(S36);-SRRM1(T614);-DVL2(S480);-SAMSN1(S21);-RBMX(S208);RBMXL1(S208);-STAT5A(S780);-NCL(T69);-SRRM1(S560);-FUBP1(T629);-HMGA1(T53);-HNRNPA1(S4);-SRRM1(T581);-UNK(S158);-NPM1(S125);-CLNS1A(S102);-SRRM1(S450);-THRAP3(S682);-MTSS1(T592);-SRRM1(S583);-SSB(S366);-CCDC86(S18);-SRRM1(S562);-WRNIP1(S151);-PML(S518);-HEMGN(S123);-TULP4…	172	82
18	ABT-199	NPM1(S125);-STMN1(S38);-TRA2A(S262);TRA2B(S266);-TRA2A(S260);TRA2B(S264);-STMN1(S16);-SRRM1(T693);-SRRM1(S777);-HNRNPK(S121);-SRRM1(S775);-SRRM1(S773);-SNW1(S224);-SNW1(S234);-SRRM1(S402);-09/02/18 00:00:00(S218);-SRRM1(S402);SRRM1(T406);-LCP1(S7);-EVL(S329);-PDIA3(S165);-PTPN6(M545);PTPN6(S534);-PTPN6(S534);-ACIN1(S1004);-WRNIP1(S151);-SRRM1(S452);-MYO18A(S2020);-ABCF1(S105);-ARHGAP19(S422);-SRR…	NCL(T69);-NCL(S67);-CARHSP1(S41);-TRA2B(S97);-LMNA(S392);-SRRM2(S2702);-TRA2B(S95);-CARHSP1(S52);-ZNF180(S643);-LMNA(S390);-TRA2B(S99);-NOP56(S519);-PAN3(T350);PAN3(T353);-PAN3(T353);-HNRNPD(S71);-SPTBN5(T3171);-TRA2B(S97);TRA2B(S95);TRA2B(S102);-TCEA1(T96);-MAP4(S789);-FAM129B(S691);-NPM1(S70);-PCBP2(S270);-BCKDK(T37);-DOCK1(S1743);-EPB41(S709);-RPS3(S224);-UBAP2L(S453);-EEF1D(S133);-HSP90AB1(S2…	172	131
19	ABT-263	NPM1(S125);-TBC1D14(S295);-HNRNPD(S71);-EIF4EBP1(S35);EIF4EBP1(T50);-EIF4EBP1(Y34);EIF4EBP1(T37);-WRNIP1(S151);-EIF4EBP1(S44);-09/02/18 00:00:00(S218);-PDIA3(S165);-SRSF9(S211);-EIF4EBP1(S83);EIF4EBP1(S85);-EIF4EBP1(S85);-PML(S527);-SRRM1(S583);-ETV6(S16);-PML(S518);-ETV6(S22);-ETV6(S22);ETV6(S26);-CANX(S583);-NFKB2(S22);-SRSF9(S216);-SRRM1(T572);SRRM1(T574);-EIF3G(T38);-SRRM1(T581);-SRRM1(T693);…	IRF2BP2(S175);-MEF2D(S251);-NUCKS1(S181);-TRA2B(S95);-TRA2B(S97);TRA2B(S95);TRA2B(S102);-TXNRD3(S32);-IRF2BP2(S360);-RCC1(S11);-HSPB1(S83);-TRA2B(S97);-HDGF(S165);-RCSD1(S123);-LSM14A(S216);-SPTBN5(T3171);-DPYSL3(T524);-SRRM2(T288);SRRM2(S297);-SRRM2(S297);-SRRM2(S297);SRRM2(S295);-IRS2(T314);-PGM2L1(M171);PGM2L1(T173);-PGM2L1(T173);-NDRG1(T340);-SYK(S297);-RBMX(M353);RBMX(S352);-RBMX(S352);-MAP4…	78	135
20	ABT-737	ABCF1(S105);-HDAC2(M373);HDAC2(M382);HDAC2(S394);-HDAC2(M382);HDAC2(S394);-HDAC2(S394);-EIF3G(T38);-G3BP1(S230);-TOP2B(S1588);-LSM14A(S182);-HMGA1(S99);-ABCF1(T108);-HMGA1(S102);-FGFR1OP(S156);-TOP2B(S1466);-G3BP1(S149);-TBX3(T441);-MFAP1(S52);-EIF5B(S135);-CCDC86(S18);-KIAA1522(S406);-DOCK8(M901);DOCK8(S902);-DOCK8(S902);-EEF1B2(S90);EEF1B2(Y79);-EEF1B2(S106);-FGFR1OP(S160);-NSFL1C(S114);-CSTF3(…	NCL(S67);-EPB41L2(S87);-ABL1(T267);ABL2(T313);-DNM1L(M613);DNM1L(S616);-DNM1L(S616);-ZC3H13(S207);-THRAP3(S682);-ZYX(S344);-INPP5D(S243);-HNRNPK(S214);-LMNB1(S391);LMNB2(S405);-TOP2A(T1397);-NUCKS1(S181);-MARCKS(S170);-RALY(S135);-ZC3H13(S209);-PAK2(T143);-MAP4(S789);-EEF1D(S133);-FAM117A(S413);KCNK12(S5);-BIN2(S259);-SH3BP1(S585);-ZYX(T306);-DBN1(S141);-MAPRE1(T166);-PCBP1(M166);PCBP1(T169);-PCB…	143	110
22	AC220	HSP90AB1(S255);-HSP90AB1(S255);HSP90AB2P(S177);-NOLC1(S623);-SYTL2(S540);-NOLC1(S538);-TMC8(S522);-ABCF1(S105);-ASXL3(S76);-HSP90AA1(S252);-MARCKSL1(S104);-LMNA(S392);-MFHAS1(S450);SRSF2(S191);-SRSF2(S191);-DVL2(S480);-HMGA1(S99);-SRSF2(S189);-PDYN(S99);-HNRNPA1(S4);-BCLAF1(S512);-MARCKS(S145);-HMGA1(S102);-LMNA(S390);-EIF3G(T38);-ARHGAP19(S422);-TP53(T312);-S100A9(M94);S100A9(T113);-S100A9(T113)…	NCL(T69);-LSP1(S252);-SRRM1(S775);-SRRM1(S777);-SRRM1(S773);-EVL(S329);-NUCKS1(S181);-SNW1(S224);-SRRM1(S769);-SNW1(S234);-EEF1D(S162);-SRRM1(T778);-SF1(S80);SF1(S82);-SF1(S80);-GPALPP1(S105);-09/02/18 00:00:00(S218);-HNRNPU(T286);-PML(S527);-PML(S518);-TMPO(S66);-PTPN6(M545);PTPN6(S534);-PTPN6(S534);-TMPO(S66);TMPO(S67);-THRAP3(S682);-SRRM1(S781);-PDIA3(S165);-SRRM1(S713);-SRRM1(S717);-LCP1(S7);…	165	123
23	AC55649	LSP1(S252);-LSP1(S189);-S100A9(M94);S100A9(T113);-S100A9(T113);-LSP1(S189);LSP1(S188);-SAMHD1(T592);-EVL(S329);-CARHSP1(S41);-MARCKS(S170);-JPT1(S92);-CARHSP1(S52);-ZNF180(S643);-LSP1(T175);-DBNL(K288);DBNL(T291);-DBNL(T291);-SORBS2(S165);-CD44(S706);-MATR3(S206);-JPT1(S91);-PTK2B(S375);-ANXA2(T19);ANXA2P2(T19);-LSP1(T175);LSP1(S177);-LSP1(T184);-KIAA0930(S306);-SIPA1(S53);-DKC1(S451);-SRP72(S630…	RALY(S135);-NOLC1(S623);-ACIN1(S1004);-SAMSN1(S21);-LSM14A(S182);-TOP2A(T1397);-CHD4(S1531);-RBMX(S208);RBMXL1(S208);-BCLAF1(S660);-TRIM28(S471);-SNRNP70(S226);-TXNRD3(S32);-AKT1S1(T90);-TRAFD1(T323);-RPLP1(S104);RPLP2(S105);-HNRNPA1(S4);-SPTBN5(T3171);-RB1(T821);RB1(T826);-RB1(T826);-HNRNPUL1(S716);-RUFY1(S78);-CHAMP1(S443);-AKT1S1(T90);AKT1S1(T97);-RCC1(S11);-SRRM1(T693);-TMC8(S522);-MCM2(S139)…	115	118
27	AGK-2	LSP1(S252);-LSP1(S189);-LSP1(S189);LSP1(S188);-S100A9(M94);S100A9(T113);-S100A9(T113);-PML(S518);-PML(S527);-SAMHD1(T592);-MARCKS(S170);-CD44(S706);-HSPB1(S83);-CARHSP1(S41);-EIF4EBP1(S83);EIF4EBP1(S85);-EIF4EBP1(S85);-CDCA3(S87);-EIF4EBP1(S44);-LSP1(T175);-SRRM2(S2702);-IRF2BP2(S78);-CARHSP1(S52);-ZNF180(S643);-EEF1D(S162);-DBNL(K288);DBNL(T291);-DBNL(T291);-WRNIP1(S151);-SORBS2(S165);-PAK2(T143…	TRA2A(S262);TRA2B(S266);-TRA2A(S260);TRA2B(S264);-SRRM1(S452);-EIF3G(T38);-ACIN1(S1004);-HNRNPA1(S4);-LMNA(S392);-SRSF6(S301);-CCDC86(S58);-BCLAF1(S512);-CCDC86(S18);-SRSF6(S314);-BAG6(S113);-JPT1(S92);-KHDRBS1(S24);-TDG(T67);-SRSF6(S314);SRSF6(S316);-CCDC86(S37);-THRAP3(S248);-DDX54(T67);-TRIM28(S471);-SRSF9(S211);-EIF5B(S135);-BCLAF1(S658);-SRRM1(T614);-SRRM1(T693);-SRSF11(T447);-NCL(S34);NCL(S…	129	114
28	AICAR	NPM1(S125);-BCLAF1(S290);-EIF5B(S135);-BCLAF1(S287);-BCLAF1(S285);-PPIG(T358);-G3BP1(S230);-BCLAF1(S512);-EIF5B(S214);-G3BP1(S149);-ABCF1(S105);-HMGA1(S99);-HMGA1(S102);-EIF5B(S137);-PPIG(S356);-BCLAF1(S389);-PML(S518);-MYO18A(S2020);-PML(S527);-TOP2B(S1588);-HNRNPD(S71);-CCDC86(S80);-CCDC86(S18);-TBX3(T441);-RPRD1B(S132);-ANP32B(T244);-CSTF3(S691);-SLC4A10(S238);SLC4A7(S233);-MCM6(S758);-BCLAF1(…	MAP4(S789);-PAK2(T143);-BIN2(S458);-BIN2(T410);-NUCKS1(S181);-EPB41L2(S87);-SH3KBP1(S230);-SRRM2(S2702);-MARCKS(S170);-PTPN12(S435);-BIN2(T461);-TMPO(S66);-TMPO(S66);TMPO(S67);-RB1(S37);-ABL1(T267);ABL2(T313);-TOP2A(T1397);-BIN2(S259);-INPP5D(S243);-NCL(T69);-CARHSP1(S41);-KIAA0930(S306);-NDRG1(T340);-CARHSP1(S52);-ZNF180(S643);-RB1(T821);RB1(T826);-RB1(T826);-RB1(S350);-NCL(S67);-RB1(T373);-EPB4…	164	153
29	AKT inhibitor VIII	BCLAF1(S512);-SMARCC1(S328);-SMARCC1(S330);-MFHAS1(S450);SRSF2(S191);-SRSF2(S191);-MDC1(S372);-SRSF2(S189);-MEF2D(S251);-HNRNPK(S121);-BCLAF1(S660);-RUFY1(S78);-THRAP3(S684);-BL1S2_HUMAN_Phospho (ST);-LMNB1(S391);LMNB2(S405);-SPATA2(S428);-BAG6(S113);-EIF4EBP1(S44);-ZC3H13(S207);-IGF2R(S2409);-IGF2R(S2484);-HNRNPC(S306);-SRSF9(S211);-MARCKS(S145);-SRSF9(S204);-SNRNP70(S226);-MATR3(S188);-BCLAF1(S…	NOLC1(S538);-MARCKS(S170);-NUCKS1(S181);-SRRM1(S549);-SRRM1(S551);-HSP90AB1(S226);-PTPN6(M545);PTPN6(S534);-PTPN6(S534);-PML(S518);-CDK1(T14);CDK2(T14);CDK3(T14);-PML(S527);-CARHSP1(S52);-ZNF180(S643);-SRP72(S630);SRP72(T633);-DKC1(S451);-DKC1(T458);-LSM14A(S216);-MAPRE1(T166);-SNW1(S224);-LSP1(S252);-SNW1(S234);-EPB41L2(S87);-KHDRBS1(S18);-PGM2L1(M171);PGM2L1(T173);-PGM2L1(T173);-HDGF(S165);-SLT…	118	83
30	alisertib	HNRNPU(T286);-RCSD1(S123);-MEF2D(S251);-SRRM1(S683);-SRRM1(S683);SRRM1(S685);-NUCKS1(S79);-SRRM1(S636);SRRM1(S638);-SRRM1(S638);-NUCKS1(S73);-NUCKS1(S75);-SRRM1(T411);-MSH6(T924);-ENSA(S108);-MARCKS(S145);-SRRM1(S628);-SRRM1(S626);-TRA2A(S260);TRA2B(S264);-TRA2A(S262);TRA2B(S266);-LMNB1(S391);LMNB2(S405);-RCSD1(S116);-RCSD1(S120);-EVL(S329);-HNRNPM(S618);-RSL1D1(T358);-HNRNPC(S306);-LMNB1(S391);L…	S100A9(M94);S100A9(T113);-S100A9(T113);-ASXL3(S76);-DVL2(S480);-SRRT(S74);-AJAP1(S56);CDK11A(S222);CDK11B(S234);-HNRNPD(S71);-TBX3(T441);-RPRD1B(S132);-CDCA5(T23);-RALY(S135);-UNK(S158);-RBM26(S127);-NCL(S67);-NOLC1(S538);-PML(S518);-ARHGAP19(S422);-TRIM28(S471);-PML(S527);-MYO18A(S2020);-FAM117A(S413);KCNK12(S5);-SSB(S92);-BCKDHA(S343);-SRRM1(S597);-RAB44(S442);-EPB41(S709);-UBR4(S2718);-WRNIP1(…	131	93
31	alisertib:navitoclax (2:1 mol/mol)	LSP1(S252);-EIF4EBP1(S83);EIF4EBP1(S85);-EIF4EBP1(S85);-LSM14A(S182);-EIF4EBP1(S44);-LCP1(S7);-PDIA3(S165);-LSP1(S189);-LSP1(S189);LSP1(S188);-RBM26(S127);-CARHSP1(S41);-LSM14A(S216);-GPALPP1(S105);-HIST1H1C(S36);HIST1H1D(S37);HIST1H1E(S36);-CARHSP1(S52);-ZNF180(S643);-HIST1H1B(S18);-09/02/18 00:00:00(S218);-LSM14A(S219);-EIF4EBP1(T41);-SRRM2(S2032);SRRM2(T2034);-SRRM2(S2032);-GPALPP1(S105);GPALP…	TRA2A(S262);TRA2B(S266);-TRA2A(S260);TRA2B(S264);-SRRM1(S452);-JPT1(S92);-EEF1D(S133);-SRRM1(T614);-MATR3(S206);-SRRM1(S560);-NSUN2(S751);NSUN2(T755);-NSUN2(T755);-EIF5B(S135);-CBX1(S91);-NSUN2(S743);-NCL(S67);-H1FX(S31);-SRRM1(S717);-SRRM1(S713);-LRWD1(S212);-HDGF(S165);-SSB(S366);-EIF5B(S137);-FTSJ3(S10);-SRRM1(S402);-ACIN1(S1004);-BAG6(S113);-RPRD1B(S132);-TBX3(T441);-AJAP1(S56);CDK11A(S222);C…	108	110
33	AM-580	IRF2BP2(S175);-HNRNPM(S618);-RCSD1(S123);-SRRM2(S2032);-SRRM2(S2032);SRRM2(T2034);-HDAC1(M372);HDAC1(M381);HDAC1(S393);-HDAC1(M381);HDAC1(S393);-HDAC1(S393);-DBNL(K288);DBNL(T291);-DBNL(T291);-LCP1(S7);-EEF1B2(S90);EEF1B2(Y79);-MCM6(S758);-EEF1B2(S106);-SAMHD1(T592);-SRRM2(M1168);SRRM2(T1177);-SRRM2(T1177);-SRRM2(T1003);-HNRNPM(M525);HNRNPM(M529);HNRNPM(S528);-HNRNPM(M529);HNRNPM(S528);-HNRNPM(S5…	NCL(T69);-NCL(S67);-EEF1D(S133);-HEMGN(S123);-UNK(S158);-MTSS1(T592);-STAT5A(S780);-TCEA1(T96);-HMGA1(T53);-RBMX(S208);RBMXL1(S208);-UBAP2L(S607);-HMGA1(S36);-TULP4(T581);-THRAP3(S253);-NOLC1(S538);-SPATA2(S428);-EPB41(S709);-SAMSN1(S21);-NOLC1(S623);-CDCA5(T23);-SAMD1(T157);-ASXL3(S76);-DVL2(S480);-TP53(T312);-RUNX1(T14);-RUNX1(S17);-RCC1(S11);-NOLC1(S508);-THRAP3(S248);-ESAM(T349);-DPYSL3(T524)…	165	91
34	AMG-706	NOLC1(S538);-ASXL3(S76);-EIF3G(T38);-DVL2(S480);-CCDC86(S18);-DPYSL3(T524);-PSD3(S338);-MEF2A(S496);MEF2C(S461);-DPYSL3(S522);-G3BP1(S230);-NOP56(S519);-CCDC86(S58);-EEF1D(S133);-CCDC86(S69);-IGF2BP1(S181);-EIF5B(S135);-CCDC86(S80);-SPATA2(S428);-CCDC86(S37);-NOP56(S511);-NCL(T69);-NECTIN1(S422);-EIF5B(S137);-MYC(T58);-APC(S780);-LARP1(T68);LARP1(S75);-LARP1(S75);-NPM1(S227);-CAMSAP2(S673);-MYC(S…	HNRNPM(S618);-STMN1(S16);-CARHSP1(S41);-NUCKS1(S19);-PGM1(T115);-HNRNPK(S121);-EPB41L2(S87);-CARHSP1(S52);-ZNF180(S643);-HNRNPM(M525);HNRNPM(M529);HNRNPM(S528);-HNRNPM(M529);HNRNPM(S528);-HNRNPM(S528);-KHDRBS1(S18);-LMNB1(S391);LMNB2(S405);LMNB1(S396);LMNB2(S410);-ABL1(T267);ABL2(T313);-SRRM1(S717);-SRRM1(S713);-EIF4EBP1(S83);EIF4EBP1(S85);-EIF4EBP1(S85);-HDGF(S165);-SYK(S297);-SRRM1(S607);-MARCK…	84	112
35	AP-24534	EIF4EBP1(S44);-SYTL2(S540);-SRSF6(S301);-EIF4EBP1(S83);EIF4EBP1(S85);-EIF4EBP1(S85);-MCM2(T25);-BCLAF1(S512);-EIF4EBP1(T41);-SRRM2(S2702);-RBM14(R203);RBM14(T206);-RBM14(T206);-EIF4EBP1(S35);EIF4EBP1(T50);-EIF4EBP1(Y34);EIF4EBP1(T37);-ACSS2(S28);-SRRM2(M1168);SRRM2(T1177);-SRRM2(T1177);-BCLAF1(S660);-ZC3H13(S207);-SMARCA4(S1452);-MCM2(S40);-DNAJC5(S8);-BCLAF1(T257);BCLAF1(S268);-BCLAF1(S268);-MEF…	SNW1(S224);-SNW1(S234);-SRRM1(S775);-SRRM1(S777);-VIM(T20);-RSL1D1(T358);-TMPO(S66);-TMPO(S66);TMPO(S67);-SRP72(S630);SRP72(T633);-DKC1(S451);-DKC1(T458);-SRRM1(S549);-ZC3H18(S532);-TMPO(T74);-SCAF1(S498);-DKC1(S451);DKC1(S453);-NUCKS1(S181);-RBMX(M353);RBMX(S352);-RBMX(S352);-SRRM1(S551);-MAPRE1(T166);-SCAF1(S498);SCAF1(S500);-SRRM1(S773);-LSM14A(S216);-NOP58(S502);-SRRM1(T778);-SRRM1(S769);-RBM…	108	114
36	apicidin	SH3GL1(S286);-TRA2B(S97);-MAP4(S789);-DBNL(K288);DBNL(T291);-DBNL(T291);-TRA2B(S95);-MYH9(S1943);-NUCKS1(S181);-HSP90AA1(S252);-TRA2B(S97);TRA2B(S95);TRA2B(S102);-NUCKS1(S214);-RCSD1(T124);-SRSF6(S314);SRSF6(S316);-HNRNPU(T286);-NDRG1(T340);-RCSD1(S123);-SAMHD1(T592);-H1FX(S31);-TRA2B(S99);-NUCKS1(S79);-MFHAS1(S450);SRSF2(S191);-SRSF2(S191);-PAN3(T350);PAN3(T353);-PAN3(T353);-NPM1(S70);-DBNL(S269…	PML(S518);-PML(S527);-HDAC2(M373);HDAC2(M382);HDAC2(S394);-HDAC2(M382);HDAC2(S394);-HDAC2(S394);-BCLAF1(S658);-SPN(R352);SPN(S355);-SPN(S355);-RAB44(S442);-MCM6(S758);-TAF12(S51);-HDAC1(M372);HDAC1(M381);HDAC1(S393);-HDAC1(M381);HDAC1(S393);-HDAC1(S393);-RASAL3(M56);RASAL3(S51);-RASAL3(S51);-SRRM1(S597);-MCM2(S139);-PGM2(M161);PGM2(T163);-PGM2(T163);-SASH3(S25);-NPM1(S125);-VIM(T20);-NECTIN1(S422…	99	98
37	AR-42	TRA2A(S262);TRA2B(S266);-TRA2A(S260);TRA2B(S264);-TDG(T67);-SRSF11(T447);-PPHLN1(T128);-RBM12B(S280);-LSM14A(T194);-BCLAF1(S512);-HSP90AB1(S255);-HSP90AB1(S255);HSP90AB2P(S177);-DBN1(S141);-FAM129B(S691);-DOCK1(S1743);-RBM12B(S278);-THRAP3(S684);-SAMSN1(S21);-BL1S2_HUMAN_Phospho (ST);-THRAP3(S682);-SRRM1(S683);-SRRM1(S683);SRRM1(S685);-MORC2(S615);-JPT1(S91);-PGM2L1(M171);PGM2L1(T173);-PGM2L1(T17…	S100A9(M94);S100A9(T113);-S100A9(T113);-MYO18A(S2020);-PML(S527);-MYC(S283);-MYCBP2(S2749);-CARHSP1(S52);-ZNF180(S643);-HNRNPD(S71);-PML(S518);-SPN(R352);SPN(S355);-SPN(S355);-HNRNPA1(S95);HNRNPA1L2(S95);-EFHD2(S76);-HNRNPH1(T107);HNRNPH2(T107);-MBD1(T301);-RASAL3(M56);RASAL3(S51);-RASAL3(S51);-SEC61B(S19);-STMN1(S16);-RAB44(S442);-HDAC2(M373);HDAC2(M382);HDAC2(S394);-HDAC2(M382);HDAC2(S394);-HDA…	100	109
39	AS601245	TRA2A(S262);TRA2B(S266);-TRA2A(S260);TRA2B(S264);-CAP1(S310);-HNRNPM(S618);-SRRM1(S777);-SRRM1(S775);-RCSD1(S123);-SYTL2(S540);-SRRM1(S773);-HNRNPK(S121);-LMNB1(S391);LMNB2(S405);-MSH6(T924);-RCSD1(S116);-ACIN1(S1004);-RBM14(R203);RBM14(T206);-RBM14(T206);-THRAP3(S682);-SRRM1(T778);-LMNB1(S391);LMNB2(S405);LMNB1(S396);LMNB2(S410);-BL1S2_HUMAN_Phospho (ST);-PPHLN1(T128);-MCM2(S40);-SRRM1(S781);-MC…	TRA2B(S97);-TRA2B(S95);-CD44(S706);-HNRNPD(S71);-TRA2B(S99);-TRA2B(S97);TRA2B(S95);TRA2B(S102);-NCL(S67);-HSP90AA1(S252);-MYH9(S1943);-MDC1(S372);-WRNIP1(S151);-EFHD2(S76);-CDCA3(S87);-APC(S780);-XRCC1(S241);-SEC61B(S19);-ABCF1(S105);-EEF1B2(S106);-EEF1B2(S90);EEF1B2(Y79);-PDCD4(S94);-NECTIN1(S422);-SASH3(S25);-HNRNPA1(S95);HNRNPA1L2(S95);-UBAP2L(S607);-HSP90AB1(S226);-VIM(T20);-HNRNPH1(T107);HNR…	144	117
40	AS605240	MARCKSL1(S104);-PDYN(S99);-ASXL3(S76);-DVL2(S480);-TCOF1(S906);-ZC3H13(S207);-TCOF1(S381);-NOLC1(S623);-NCL(S67);-RBM14(S582);-ARHGAP19(S422);-UBAP2L(S607);-H1FX(S31);-ZC3H13(S209);-NOLC1(S538);-TMC8(S522);-EEF1D(S133);-TRA2A(S262);TRA2B(S266);-TRA2A(S260);TRA2B(S264);-SRRM1(S452);-HSP90AA1(S252);-GPATCH8(S738);-CCDC86(S58);-SMARCC1(S328);-NPFFR2(S54);-SH3GL1(S286);-RALY(S135);-SMARCC1(S330);-SPT…	LSM14A(S182);-SRRM1(S597);-STMN1(S38);-STMN1(S16);-BCLAF1(S658);-MAP4(S1073);-STMN1(S25);-EEF1B2(S90);EEF1B2(Y79);-KHDRBS1(S18);-09/02/18 00:00:00(S218);-EEF1B2(S106);-HLA-DOB(S97);-FAM186A(S52);-LCP1(S7);-HEMGN(S123);-EIF4EBP1(S35);EIF4EBP1(T50);-EIF4EBP1(Y34);EIF4EBP1(T37);-HNRNPK(S121);-FGFR1OP(S156);-SAMSN1(S21);-EIF4EBP1(S83);EIF4EBP1(S85);-EIF4EBP1(S85);-EIF5B(S135);-RASAL3(M56);RASAL3(S51)…	83	97
41	AT-406	CARHSP1(S41);-LMNA(S392);-DBNL(K288);DBNL(T291);-DBNL(T291);-RALY(S135);-CARHSP1(S52);-ZNF180(S643);-SRRM1(T693);-EIF4EBP1(S83);EIF4EBP1(S85);-EIF4EBP1(S85);-EIF4EBP1(S44);-LMNA(S390);-RBM26(S127);-AKT1S1(T90);-DBNL(S269);-ACIN1(S1004);-AKT1S1(T90);AKT1S1(T97);-ACSS2(S28);-TOR1AIP1(S143);-SYK(S297);-PAN3(T350);PAN3(T353);-PAN3(T353);-CHD4(S1531);-IGF2R(S2409);-BCLAF1(S648);-NDRG1(T375);-NDRG1(S37…	SRRM1(S683);SRRM1(S685);-SRRM1(S683);-SPATA2(S428);-CCDC86(S18);-MEF2A(S496);MEF2C(S461);-PSD3(S338);-G3BP1(S230);-SRRM1(S636);SRRM1(S638);-SRRM1(S638);-NECTIN1(S422);-MARCKS(S145);-DPYSL3(T524);-IGF2BP1(S181);-CD44(S706);-SRRM1(S626);-SRRM1(S628);-DPYSL3(S522);-CDCA3(S87);-CCDC86(S69);-SRRM1(S551);-ENSA(S108);-ENSA(S108);ENSA(S113);-SRRM2(S1984);SRRM2(T1986);-SRRM2(T1986);-TRA2B(S95);-SRRM1(S549…	134	101
42	AT-7519	BCLAF1(T257);BCLAF1(S268);-BCLAF1(S268);-IGF2R(S2409);-PAN3(T350);PAN3(T353);-PAN3(T353);-AHNAK(S93);-RCSD1(S177);-EVI2B(S271);-SMARCA4(S1452);-EVI2B(T267);-NDRG1(T340);-KIAA0930(S306);-TBC1D10B(S678);-IGF2R(S2484);-IRF2BP2(S175);-BAG6(S113);-SYTL2(S540);-ACSS2(S28);-ARHGAP45(S592);-FTSJ3(S10);-EIF4EBP1(S44);-CHD4(S1531);-CENPA(S19);-AHNAK(S210);-BCLAF1(S660);-HSP90AA1(S252);-CENPA(S17);-SPTBN5(T…	SNW1(S224);-SRRM1(S775);-SRRM1(S773);-SRRM1(S769);-SRP72(S630);SRP72(T633);-DKC1(S451);-DKC1(T458);-DKC1(S451);DKC1(S453);-SZRD1(S37);-FLI1(M234);FLI1(S236);-FLI1(S236);-SNW1(S234);-BRD2(S298);-WRNIP1(S151);-HMGA1(S36);-SRRM1(T778);-SRRM1(S781);-HMGA1(T53);-KIAA1143(S50);-SMARCA2(S1377);-SRRM1(S777);-HEMGN(S123);-LSM14A(S219);-ZC3H13(T263);-ZC3H13(S265);-SRRM1(S597);-PTPN7(S44);-PCYT1A(T342);-PGM…	130	121
44	AT7867	HSP90AA1(S252);-SRRM2(S2702);-FLNA(S2152);-EIF3C(S39);EIF3CL(S39);-MARCKS(S145);-NFKB2(S22);-SH3GL1(S286);-HSP90AB1(S255);-HSP90AB1(S255);HSP90AB2P(S177);-RPLP1(S104);RPLP2(S105);-MDC1(S372);-BIN2(S458);-ZC3H18(S868);-MYH9(S1943);-EIF4EBP1(S83);EIF4EBP1(S85);-EIF4EBP1(S85);-TCEA1(T96);-SRRM2(M1168);SRRM2(T1177);-SRRM2(T1177);-LSM14A(S182);-BAP18(S96);-RB1(T373);-HIST1H1B(S18);-TRA2B(S97);-RB1(S37…	ZC3HAV1(S275);-SRRM1(S597);-NCL(S42);-NPM1(S125);-NCL(S34);NCL(S41);-NCL(S28);-NCL(T69);-HMGA1(S36);-MAPRE1(T166);-TBC1D14(S295);-PML(S518);-RCC1(S11);-IGF2BP1(S181);-BIN1(S296);-PML(S527);-NOLC1(S538);-WRNIP1(S151);-PDIA3(S165);-HMGA1(T53);-TPI1(S58);-KHDRBS1(S18);-PTPN7(S44);-SET(S7);-SRRM2(S2412);-SAMSN1(S21);-DPF2(S142);-PML(S505);-TAF12(S51);-SRRM1(S713);-KHDRBS1(S24);-SERBP1(S205);-SRRM2(T2…	177	58
45	ATRA	SYTL2(S540);-LSP1(S189);-LSP1(S189);LSP1(S188);-HDAC1(M372);HDAC1(M381);HDAC1(S393);-HDAC1(M381);HDAC1(S393);-HDAC1(S393);-MCM6(S758);-CANX(S583);-EIF5B(S135);-LAT2(S125);LAT2(S135);-LAT2(S135);-TOMM70(S96);-FOSL2(S200);-LRRFIP1(S126);-DPYSL3(T524);-EPB41L3(K75);EPB41L3(S88);-EPB41L3(S88);-KIAA1522(S406);-LSP1(S252);-IRF2BP2(S78);-TRA2B(S97);-TRA2B(S95);-KIAA0930(S306);-ADD1(S726);ADD2(S713);ADD3…	SRRM1(S775);-SRRM1(S773);-HMGA1(S36);-SRRM1(S777);-HMGA1(T53);-PGM2L1(M171);PGM2L1(T173);-PGM2L1(T173);-RBMX(S208);RBMXL1(S208);-SRRM1(S769);-LSM14A(S216);-SRRM1(T778);-RBM17(S227);-LSM14A(S219);-PNN(S100);-RBM39(S136);-HNRNPA1(S4);-STAT5A(S780);-SRRM1(S781);-SCAF1(S498);-SCAF1(S498);SCAF1(S500);-TMPO(S66);-TMPO(S66);TMPO(S67);-SRSF9(S211);-PDIA3(S165);-RAVER1(T463);-PNN(S100);PNN(R97);-NOLC1(S62…	142	137
46	austocystin d	LSP1(S252);-HSPB1(S83);-SAMHD1(T592);-RCSD1(S123);-CARHSP1(S41);-EVL(S329);-DBNL(K288);DBNL(T291);-DBNL(T291);-PTPN6(M545);PTPN6(S534);-PTPN6(S534);-RCSD1(S116);-RCSD1(T124);-RCSD1(S120);-AHNAK(S93);-FOSL2(S200);-CARHSP1(S52);-ZNF180(S643);-DBNL(S269);-SAMHD1(T21);-IRF2BP2(S409);-AHNAK(S210);-SNW1(S224);-BCLAF1(S290);-SNW1(S234);-BCLAF1(S287);-AKT1S1(T90);-RSL1D1(T358);-RCSD1(S177);-MEF2D(S251);-…	NOLC1(S538);-TBC1D14(S295);-SRRM1(T693);-SRRM1(T614);-SRRT(S74);-LRWD1(S212);-AJAP1(S56);CDK11A(S222);CDK11B(S234);-RPRD1B(S132);-TBX3(T441);-TCOF1(S381);-NPM1(S125);-SSB(S92);-SRRM1(S452);-SRRM1(S713);-TOP2A(T1397);-CHAMP1(S204);-SUDS3(S236);-WRNIP1(S151);-RALY(S135);-DPF2(S142);-HDAC2(M373);HDAC2(M382);HDAC2(S394);-HDAC2(M382);HDAC2(S394);-HDAC2(S394);-MCM2(S139);-TOMM70(S96);-ARHGAP19(S422);-D…	177	145
47	AUY922	SYTL2(S540);-MCM2(T25);-SRRM1(S452);-MCM2(S139);-EIF5B(S135);-EPRS(S882);EPRS(S885);-EPRS(S885);-TOMM70(S96);-MSH6(T924);-RB1(S811);-RB1(S807);-TRIM28(S37);-BAG6(S113);-EIF5B(S137);-EIF5B(S214);-SRRM1(T614);-TRIM28(S43);-LMNB1(S391);LMNB2(S405);-EEF1D(S133);-ZC3H13(S209);-SPATA2(S428);-LRWD1(S212);-SRRM1(S393);-SRRM1(S402);-ACIN1(S1004);-TOP2A(T1397);-THRAP3(S682);-ZC3H13(S207);-RB1(T821);RB1(T82…	SNW1(S224);-MARCKS(S170);-S100A9(M94);S100A9(T113);-S100A9(T113);-EEF1D(S162);-SRP72(S630);SRP72(T633);-RSL1D1(T358);-CD44(S706);-PAK1(S165);-STMN1(S16);-SNW1(S234);-CDCA3(S87);-DKC1(S451);DKC1(S453);-NEURL4(S502);-DKC1(S451);-DKC1(T458);-PNISR(S211);-CARHSP1(S41);-LSM14A(S216);-SRRM1(S777);-ASXL3(S76);-DVL2(S480);-ARHGAP19(S422);-SRRM1(S551);-UNK(S158);-SRRM1(S549);-LSP1(S252);-SRRM1(S775);-SRRM…	107	104
49	avrainvillamide	HNRNPM(S618);-RCSD1(S123);-EVL(S329);-PDIA3(S165);-NUCKS1(S19);-RCSD1(S116);-RCSD1(S120);-HNRNPM(M525);HNRNPM(M529);HNRNPM(S528);-HNRNPM(M529);HNRNPM(S528);-HNRNPM(S528);-IRF2BP2(S175);-RCSD1(T124);-SASH3(S25);-IRF2BP2(S457);-MATR3(S188);-SASH3(S25);SASH3(S26);-ARHGEF6(S684);-RCSD1(S127);-DPF2(S142);-PNN(S100);-IRF2BP2(S455);-RCSD1(S177);-SRRM1(S777);-SRRM1(S775);-SRRM1(S773);-SRRM1(S769);-SRRM1(…	EIF3G(T38);-RPLP1(S104);RPLP2(S105);-LSM14A(S182);-CDCA5(T23);-PDCD4(S94);-NOP56(S519);-LRWD1(S212);-APC(S780);-SEC61B(S19);-RB1(T821);RB1(T826);-RB1(T826);-HNRNPA1(S4);-RPLP1(S101);RPLP2(S102);-MYH9(S1943);-ILF3(S384);-TCEA1(T96);-RB1(S794);-SAMSN1(S21);-CENPA(S19);-CENPA(S17);-RB1(S807);-NCL(T69);-RB1(S811);-HDGF(S165);-XRCC1(S241);-ACSS2(S28);-RALY(S135);-H1FX(S31);-MDC1(S372);-SNRNP70(S226);-…	113	110
50	Axitinib	LSP1(S252);-LSP1(S189);-LSP1(S189);LSP1(S188);-RCSD1(S123);-LCP1(S7);-LSP1(T175);-RCSD1(T124);-LSP1(T184);-RASAL3(M56);RASAL3(S51);-RASAL3(S51);-IRF2BP2(S78);-EVL(S329);-RCSD1(S116);-CLIP2(S923);-PAK1(S165);-EVL(M364);EVL(S369);-EVL(M364);EVL(M373);EVL(S369);-EVL(S369);-RCSD1(S120);-LSP1(T175);LSP1(S177);-BL1S2_HUMAN_Phospho (ST);-SRSF6(S314);-DOCK1(S1743);-MCM2(S139);-LAT2(S125);LAT2(S135);-LAT2…	NCL(S67);-HMGA1(S36);-HMGA1(T53);-HNRNPA1(S4);-MAP4(S789);-TBX3(T441);-HNRNPA1(S95);HNRNPA1L2(S95);-RPRD1B(S132);-NOLC1(S538);-DBN1(S141);-SRRT(S74);-RBMX(S208);RBMXL1(S208);-VIM(T20);-RCC1(S11);-SRRM1(S597);-DNM1L(M613);DNM1L(S616);-DNM1L(S616);-ASXL3(S76);-DVL2(S480);-MTSS1(T592);-UBAP2L(S607);-HNRNPK(S214);-HEMGN(S123);-TULP4(T581);-AJAP1(S56);CDK11A(S222);CDK11B(S234);-CDCA5(T23);-NOLC1(S623)…	95	102
51	AZ-3146	IRF2BP2(S175);-HSP90AA1(S252);-HDAC2(M373);HDAC2(M382);HDAC2(S394);-HDAC2(M382);HDAC2(S394);-HDAC2(S394);-SRRM2(S2032);-SRRM2(S2032);SRRM2(T2034);-BCLAF1(S290);-HDAC1(M372);HDAC1(M381);HDAC1(S393);-HDAC1(M381);HDAC1(S393);-HDAC1(S393);-EEF1B2(S106);-SRRM2(T1003);-EEF1B2(S90);EEF1B2(Y79);-MCM6(S758);-HMGA1(S99);-SRSF6(S301);-BCLAF1(S287);-HNRNPM(M525);HNRNPM(M529);HNRNPM(S528);-HNRNPM(M529);HNRNPM…	NCL(T69);-TPI1(S58);-HMGA1(S36);-SAMSN1(S21);-NOLC1(S508);-NCL(S67);-IGF2BP1(S181);-WRNIP1(S151);-STAT5A(S780);-HMGA1(T53);-HEMGN(S123);-MTSS1(T592);-THRAP3(S253);-DMTN(S90);-EEF1D(S162);-TULP4(T581);-EPB41(S709);-FUBP1(T629);-INPP5D(M1042);INPP5D(S1039);-INPP5D(S1039);-RUNX1(S212);-PTPN7(S44);-NOLC1(S538);-SRRM2(T2409);-PNISR(S211);-PTPN6(M545);PTPN6(S534);-PTPN6(S534);-RCC1(S11);-GPALPP1(S105);…	202	62
52	AZ628	HSP90AA1(S252);-SRRM2(S1925);-SRRM2(S1925);SRRM2(T1927);-SRSF6(S301);-NSUN2(S743);-LAT2(S125);LAT2(S135);-LAT2(S135);-SYTL2(S540);-RBM14(R203);RBM14(T206);-RBM14(T206);-SRRM1(S452);-KIAA0930(S306);-SRRM2(S2702);-CANX(S583);-SPN(R352);SPN(S355);-SPN(S355);-SRSF2(S189);-SRSF6(S314);-HNRNPA1(S95);HNRNPA1L2(S95);-HSP90AB1(S226);-MFHAS1(S450);SRSF2(S191);-SRSF2(S191);-MEF2D(S251);-SRRM1(T693);-SRSF6(S…	STMN1(S16);-PGM2L1(M171);PGM2L1(T173);-PGM2L1(T173);-LSM14A(S216);-LSM14A(S182);-LSM14A(S219);-TP53(T312);-ZC3HAV1(S271);-09/02/18 00:00:00(S218);-EEF1D(S162);-STMN1(S25);-SAMSN1(S21);-HNRNPK(S121);-RUNX1(S17);-LSM14A(T194);-HNRNPU(T286);-MAP4(S1073);-KHDRBS1(S70);-SRRM1(S773);-PRKAR1A(T75);-ABL1(T267);ABL2(T313);-SRRM1(S775);-NUCKS1(S181);-EPB41L2(S87);-SRRM1(S769);-SRRM1(S781);-EPB41L2(S55);-RU…	117	84
54	AZD-2281	RCSD1(S123);-MEF2D(S251);-LSP1(S189);-SAMHD1(T592);-LSP1(S189);LSP1(S188);-RCSD1(T124);-LMNB1(S391);LMNB2(S405);LMNB1(S396);LMNB2(S410);-LSP1(S252);-HSPB1(S83);-PTPN6(M545);PTPN6(S534);-PTPN6(S534);-LMNB1(S391);LMNB2(S405);-ARHGAP17(T679);-DBNL(K288);DBNL(T291);-DBNL(T291);-RCSD1(S116);-RCSD1(S120);-LSP1(T184);-RCSD1(S177);-SAMHD1(T21);-LSP1(T175);-THRAP3(S682);-BL1S2_HUMAN_Phospho (ST);-HCLS1(S2…	ASXL3(S76);-DVL2(S480);-ARHGAP19(S422);-HNRNPH1(T107);HNRNPH2(T107);-HDAC2(M373);HDAC2(M382);HDAC2(S394);-HDAC2(M382);HDAC2(S394);-HDAC2(S394);-NPM1(S125);-WRNIP1(S151);-HNRNPD(S71);-UNK(S158);-SRSF9(S211);-TBC1D14(S295);-PML(S518);-CDCA5(T23);-PML(S527);-NFKB2(S22);-TBX3(T441);-APC(S780);-ABCF1(S105);-RBMX(S208);RBMXL1(S208);-VIM(T20);-ABCF1(T108);-RPRD1B(S132);-SRSF9(S216);-CDK18(T157);CDK18(Y1…	107	92
55	AZD-7545	EEF1D(S133);-NCL(S67);-SNW1(S224);-RCSD1(S123);-SNW1(S234);-BCLAF1(S290);-BCLAF1(S287);-BCLAF1(S285);-SRRM2(T288);SRRM2(S297);-SRRM2(S297);-SRRM2(S297);SRRM2(S295);-TOP2B(S1526);-RCSD1(S116);-TOP2B(S1524);-RCSD1(S120);-DKC1(S451);-DKC1(T458);-ABI1(S222);-SRC(S17);-RBM15(S257);-HCLS1(S275);-CEP170(S845);-NDRG1(T340);-RCSD1(T124);-RBM15(S257);RBM15(Y266);-TOP2B(S1588);-FOSL2(S200);-RBM15(T265);RBM1…	SRRM1(T693);-HSP90AB1(S226);-SRRM1(S393);-SYTL2(S540);-RPLP1(S104);RPLP2(S105);-CANX(S583);-SRRM1(S560);-NOLC1(S538);-LCP1(S7);-SRRM1(T581);-HNRNPA1(S4);-CANX(T562);-CANX(S564);-LAT2(S125);LAT2(S135);-LAT2(S135);-SRRM1(S549);-MCM2(S139);-SRRM1(T572);SRRM1(T574);-SRRM1(S551);-EIF3G(T38);-DDX54(T67);-ACIN1(S1004);-SRRM1(S583);-SRRM1(S391);-NOLC1(S623);-SRRM1(S562);-BCLAF1(S658);-SEC61B(S19);-SRSF2(…	157	97
56	AZD0530	HSPB1(S83);-TRA2A(S260);TRA2B(S264);-TRA2A(S262);TRA2B(S266);-RCSD1(S123);-IRF2BP2(S175);-MEF2D(S251);-HNRNPM(S618);-RCSD1(S116);-BCLAF1(S290);-DBNL(K288);DBNL(T291);-DBNL(T291);-SAMHD1(T592);-RCSD1(S120);-RCSD1(T124);-BCLAF1(S287);-BCLAF1(S285);-RCSD1(S177);-DBNL(S269);-IRF2BP2(S360);-RCSD1(S220);-DPYSL3(T524);-IRF2BP2(S457);-G3BP1(S230);-FOXK1(T422);-ADD1(S726);ADD2(S713);ADD3(S693);-RCSD1(S127…	NCL(T69);-SAMSN1(S21);-RBMX(S208);RBMXL1(S208);-STMN1(S38);-STAT5A(S780);-HNRNPK(S214);-HNRNPA1(S4);-SRSF11(T447);-CDCA5(T23);-TMPO(S66);-SRRM1(T693);-TMPO(S66);TMPO(S67);-WRNIP1(S151);-SRRM1(S597);-HEMGN(S123);-HIST1H1C(S36);HIST1H1D(S37);HIST1H1E(S36);-TDG(T67);-HNRNPD(S71);-EEF1B2(S90);EEF1B2(Y79);-EEF1B2(S106);-SRRM1(S560);-XRCC1(S241);-PGM1(T115);-KRT5(S8);-BIN2(S458);-CCDC86(S18);-RB1(T821)…	129	81
58	AZD4547	SEC61B(S19);-IRF2BP2(S78);-TRA2B(S97);-TRA2B(S95);-PDCD4(S94);-RB1(T821);RB1(T826);-RB1(T826);-RAB44(S263);-RPLP1(S104);RPLP2(S105);-CENPA(S19);-DPYSL3(T524);-CENPA(S17);-MYH9(S1943);-CHD4(S1531);-CLIP2(S923);-SPATA2(S428);-TRA2B(S99);-NOP56(S519);-LRWD1(S212);-RB1(T373);-RB1(S350);-TRA2B(S97);TRA2B(S95);TRA2B(S102);-EPRS(S882);EPRS(S885);-EPRS(S885);-H1FX(S31);-MCM2(S139);-BAP18(S96);-MAP1S(S729…	NPM1(S125);-HMGA1(S36);-LMNA(S392);-TBC1D14(S295);-LMNA(S390);-HMGA1(T53);-PDIA3(S165);-HEMGN(S123);-AKT1S1(T90);-SRRM1(S597);-MAPRE1(T166);-THRAP3(S682);-AKT1S1(T90);AKT1S1(T97);-TXLNA(S514);-PTPN7(S44);-JPT1(S92);-JPT1(S91);-PTGES3(S113);-PCBP2(T179);-ATXN2L(S111);-SZRD1(S37);-MAN2C1(S480);-MPHOSPH10(S167);MPHOSPH10(S171);-MPHOSPH10(S163);-MPHOSPH10(S167);-SRRM1(S777);-SRRM1(S775);-EPB41L2(S87)…	202	126
59	AZD6244	MARCKS(S170);-IRF2BP2(S78);-HSP90AB1(S226);-SH3BP1(S585);-LSP1(S189);-LSP1(S189);LSP1(S188);-BARGIN(S552);SH3BP1(S544);-TPI1(S58);-PAK2(T143);-LRRFIP1(S126);-CLIP2(S923);-LCP1(S7);-ARHGEF6(M487);ARHGEF6(S488);ARHGEF7(M517);ARHGEF7(S518);-ARHGEF6(S488);ARHGEF7(S518);-SRRM1(S549);-SRRM2(S2702);-ARHGEF2(S886);-KHDRBS1(S24);-SH3KBP1(S230);-PAK1(S165);-SRRM1(S560);-HIST1H1C(S36);HIST1H1D(S37);HIST1H1E…	SAMSN1(S21);-TCEA1(T96);-NOLC1(S623);-TMC8(S522);-RUFY1(S78);-EIF3G(T38);-BCLAF1(S290);-ABCF1(S105);-BCLAF1(S285);-LSM14A(T194);-HEMGN(S123);-BCLAF1(S287);-RCC1(S11);-HNRNPA1(S4);-SNRNP70(S226);-DBN1(S141);-HMGA1(S36);-TBC1D14(S295);-EIF4EBP1(S35);EIF4EBP1(T50);-EIF4EBP1(Y34);EIF4EBP1(T37);-BCLAF1(S660);-STAT5A(S780);-RBMX(S208);RBMXL1(S208);-HSP90AA1(S252);-RBMX(M353);RBMX(S352);-RBMX(S352);-BCL…	104	78
60	AZD6482	SYTL2(S540);-CENPA(S19);-CENPA(S17);-MCM2(T25);-TOMM70(S96);-BCLAF1(T257);BCLAF1(S268);-BCLAF1(S268);-IGF2R(S2409);-EPRS(S882);EPRS(S885);-EPRS(S885);-EIF5B(S135);-SYK(S297);-NDRG1(T340);-IGF2R(S2484);-SMARCA4(S1452);-FOXK1(T422);-RPS6KA3(S369);-FOXK1(S416);-EPB41L3(K75);EPB41L3(S88);-EPB41L3(S88);-HDAC1(M372);HDAC1(M381);HDAC1(S393);-HDAC1(M381);HDAC1(S393);-HDAC1(S393);-BZW2(S414);-BZW2(S412);-…	SNW1(S224);-SNW1(S234);-SRP72(S630);SRP72(T633);-PGM2L1(M171);PGM2L1(T173);-PGM2L1(T173);-LSM14A(S216);-PDIA3(S165);-TMPO(S66);-TMPO(S66);TMPO(S67);-HMGA1(S36);-DKC1(S451);-DKC1(T458);-GPALPP1(S105);-TOP2B(S1526);-TOP2B(S1524);-RBM39(S136);-LSM14A(S219);-RBM17(S227);-HMGA1(T53);-GPALPP1(S105);GPALPP1(K101);-DKC1(S451);DKC1(S453);-SZRD1(S37);-SLTM(S553);-SRRM1(S775);-RBMX(S208);RBMXL1(S208);-KIAA1…	163	138
61	AZD7762	RBM26(S127);-RALY(S135);-IRF2BP2(S78);-MCM2(T25);-LSP1(S189);-LSP1(S189);LSP1(S188);-SAMHD1(T592);-HLA-DOB(S97);-FAM186A(S52);-FBXO21(S116);-ACSS2(S28);-CLIP2(S923);-IGF2R(S2409);-LMNB1(S391);LMNB2(S405);-BL1S2_HUMAN_Phospho (ST);-ADD1(S726);ADD2(S713);ADD3(S693);-BCLAF1(S660);-S100A9(M94);S100A9(T113);-S100A9(T113);-HDGF(S165);-SMARCA4(S1452);-IGF2R(S2484);-SRRM2(S2702);-MCM2(S139);-PGM1(T115);-…	SNW1(S224);-SRP72(S630);SRP72(T633);-DKC1(S451);-DKC1(T458);-NUCKS1(S73);-SRRM1(S683);SRRM1(S685);-PTGES3(S113);-SNW1(S234);-SRRM1(S683);-TDG(T67);-DKC1(S451);DKC1(S453);-EPB41L2(S87);-SRRM1(S777);-SRRM1(S549);-SRRM1(S775);-RSL1D1(T358);-CCDC86(S18);-SRRM1(S653);-NUCKS1(S79);-SRRM1(S551);-HMGA1(T53);-SRRM1(S773);-HMGA1(S36);-SRRM1(T778);-TBC1D14(S295);-SRSF11(T447);-SRRM1(S769);-EVL(S329);-NCL(T6…	148	107
62	AZD8055	PTPN6(M545);PTPN6(S534);-PTPN6(S534);-LMNB1(S391);LMNB2(S405);-HNRNPK(S121);-FLNA(S2152);-RBM14(R203);RBM14(T206);-RBM14(T206);-ZC3H13(S207);-BL1S2_HUMAN_Phospho (ST);-LMNA(S392);-MCM2(T25);-EIF4EBP1(S44);-THRAP3(S682);-LMNA(S390);-LMNB1(S391);LMNB2(S405);LMNB1(S396);LMNB2(S410);-EIF4EBP1(T41);-MAPRE1(T166);-PAK2(T143);-RALY(S135);-RCSD1(T124);-ZYX(S344);-THRAP3(S684);-SRRM1(S607);-DBN1(S141);-AC…	EEF1B2(S90);EEF1B2(Y79);-EEF1B2(S106);-CCDC86(S18);-DPYSL3(T524);-NECTIN1(S422);-DPYSL3(S522);-VIM(T20);-09/02/18 00:00:00(S218);-CD44(S706);-HNRNPH1(T107);HNRNPH2(T107);-PNN(S100);-PML(S527);-HDAC2(M373);HDAC2(M382);HDAC2(S394);-HDAC2(M382);HDAC2(S394);-HDAC2(S394);-PML(S518);-HNRNPD(S71);-CDCA3(S87);-PNN(S100);PNN(R97);-CAMSAP2(S673);-CCDC86(S37);-DPF2(S142);-RBM39(S136);-SASH3(S25);-UBAP2L(S45…	103	82
63	B02	LSP1(S252);-RCSD1(S123);-STMN1(S38);-STMN1(S16);-EVL(S329);-RCSD1(S116);-EIF4EBP1(S44);-RCSD1(S120);-LCP1(S7);-MYO18A(S2020);-SAMHD1(T592);-FBXO21(S116);-RCSD1(S127);-PAK1(S165);-RCSD1(T124);-EIF4EBP2(T45);-HNRNPK(S121);-LSP1(S189);-LSP1(S189);LSP1(S188);-RPS6(S236);-RCSD1(S68);-DBNL(K288);DBNL(T291);-DBNL(T291);-HNRNPM(M525);HNRNPM(M529);HNRNPM(S528);-HNRNPM(M529);HNRNPM(S528);-HNRNPM(S528);-CAR…	NCL(T69);-NCL(S67);-IGF2BP1(S181);-HNRNPD(S71);-TOP2A(T1397);-FAM117A(S413);KCNK12(S5);-APC(S780);-RCC1(S11);-SRRM2(S2412);-TPI1(S58);-UBAP2L(S607);-GPATCH8(S738);-THRAP3(S682);-RRM2(S20);-AJAP1(S56);CDK11A(S222);CDK11B(S234);-DNM1L(M613);DNM1L(S616);-DNM1L(S616);-SRRM1(T614);-CCDC86(S18);-HNRNPK(S214);-NOP2(T64);-SRRM1(S452);-NOLC1(S508);-TDG(T67);-SRRT(S74);-SRRM1(S560);-STAT5A(S780);-HNRNPA3(S…	119	82
66	barasertib	SEC61B(S19);-HSP90AA1(S252);-G3BP1(S230);-MFHAS1(S450);SRSF2(S191);-SRSF2(S191);-SRSF2(S189);-RPLP1(S104);RPLP2(S105);-MYH9(S1943);-SRSF6(S314);SRSF6(S316);-EIF3C(S39);EIF3CL(S39);-EIF3G(T38);-SRSF6(S314);-SRRM2(S2032);SRRM2(T2034);-SRRM2(S2032);-SRRM1(S391);-G3BP1(S149);-PDCD4(S94);-NFKB2(S22);-SRRM2(S2102);SRRM2(T2104);-SRRM2(T2104);-CCDC94(S211);-EEF1B2(S106);-SRRM1(S636);SRRM1(S638);-SRRM1(S6…	HMGA1(S36);-RCC1(S11);-HMGA1(T53);-HNRNPK(S214);-NCL(T69);-SAMSN1(S21);-HEMGN(S123);-NOLC1(S508);-IGF2BP1(S181);-NCL(S67);-NONO(T440);-EEF1D(S133);-LMNA(S392);-LMNA(S390);-LSM14A(T194);-STAT5A(S780);-MTSS1(T592);-SRRM2(T2409);-MAP4(S789);-EPB41(S709);-MYC(S283);-RAVER1(T463);-SRRM1(S452);-TULP4(T581);-SRRM2(S2412);-STMN1(S25);-NCL(T121);-EPB41L2(S87);-RBMX(S208);RBMXL1(S208);-FAM117A(S413);KCNK12…	151	73
67	bardoxolone methyl	LMNA(S392);-DBN1(S141);-LMNA(S390);-LMNB1(S391);LMNB2(S405);-ZYX(S344);-BIN2(S458);-EIF4G1(S1231);-BCLAF1(S660);-THRAP3(S684);-RBM15(S700);-CHD4(S1531);-NIPBL(S2658);-BL1S2_HUMAN_Phospho (ST);-PRKCD(S645);-ALDH6A1(S51);-RCSD1(S123);-EIF4EBP1(S83);EIF4EBP1(S85);-EIF4EBP1(S85);-RCSD1(S177);-FAM129B(S691);-PAN3(T350);PAN3(T353);-PAN3(T353);-ZC3H13(S207);-BARGIN(S552);SH3BP1(S544);-EEF1D(S133);-FLNA(…	NPM1(S125);-TBC1D14(S295);-TBX3(T441);-STUB1(S19);-NOLC1(S538);-CANX(S583);-CANX(T562);-DPF2(S142);-SNW1(S224);-SNW1(S234);-SRRM1(S597);-CANX(S564);-HNRNPD(S71);-PDCD4(S94);-CCDC86(S18);-NECTIN1(S422);-SRRM1(S560);-CCDC86(S80);-NPM1(S227);-IGLL1(S76);-CAMSAP2(S673);-ANP32B(T244);-SRRM1(T693);-MEF2A(S496);MEF2C(S461);-PSD3(S338);-HMGA1(S99);-HMGA1(S102);-CCDC86(S69);-RAB44(S442);-DDX54(T67);-LIMD2…	190	124
68	Bax channel blocker	IRF2BP2(S175);-EIF4EBP1(S44);-RCSD1(S123);-CARHSP1(S41);-MARCKS(S170);-EIF4EBP1(S83);EIF4EBP1(S85);-EIF4EBP1(S85);-SPN(R352);SPN(S355);-SPN(S355);-CARHSP1(S52);-ZNF180(S643);-DBNL(K288);DBNL(T291);-DBNL(T291);-PAK2(T143);-NDRG1(T340);-RCSD1(S116);-RCSD1(S120);-DBNL(S269);-BIN2(S458);-HDGF(S165);-SH3KBP1(S230);-BIN2(T410);-PTPN12(S435);-REPS1(S145);-SRRM2(S2702);-LCP1(S7);-EVL(S329);-SAMHD1(T592);…	NCL(T69);-IGF2BP1(S181);-CCDC86(S18);-SNRNP70(S226);-RUFY1(S78);-DBN1(S141);-RCC1(S11);-RBMX(S208);RBMXL1(S208);-THRAP3(S248);-TBX3(T441);-ANP32B(T244);-CCDC86(S58);-EIF5B(S135);-TDG(T67);-CCDC86(S80);-TRA2A(S262);TRA2B(S266);-SRRM1(T614);-TRA2A(S260);TRA2B(S264);-TOP2A(T1397);-HNRNPA1(S4);-SRRM1(S560);-NOLC1(S508);-EIF5B(S214);-ESAM(T349);-DNMT1(S127);-SAMSN1(S21);-HMGA1(S36);-RUNX1(S17);-RPRD1B…	120	93
69	BAY 61-3606	RUFY1(S78);-BCLAF1(S512);-BCLAF1(S290);-BL1S2_HUMAN_Phospho (ST);-LMNB1(S391);LMNB2(S405);-MCM2(T25);-SAMSN1(S21);-BCLAF1(S287);-BCLAF1(S285);-RALY(S135);-HEMGN(S123);-THRAP3(S684);-SNRNP70(S226);-MEF2D(S251);-IGF2BP1(S181);-SPTBN5(T3171);-BAG6(S113);-BCLAF1(S660);-RCC1(S11);-LMNB1(S391);LMNB2(S405);LMNB1(S396);LMNB2(S410);-DOCK1(S1743);-HNRNPK(S121);-SPATA2(S428);-EIF4EBP1(T41);-MARCKS(S145);-MS…	MARCKS(S170);-SNW1(S224);-SNW1(S234);-SRRM1(S549);-SRRM1(S551);-HSP90AB1(S226);-MYO18A(S2020);-NFKB2(S22);-CDK18(T157);CDK18(Y155);-DKC1(S451);-DKC1(T458);-NUCKS1(S181);-TMPO(S66);-TMPO(S66);TMPO(S67);-TMPO(T74);-RSL1D1(T358);-G3BP1(S230);-NOLC1(S538);-SEC61B(S19);-SYAP1(T248);-PML(S527);-KHDRBS1(S24);-ASXL3(S76);-DVL2(S480);-PML(S518);-CARHSP1(S52);-ZNF180(S643);-ARHGEF6(M487);ARHGEF6(S488);ARHG…	89	82
72	belinostat	HMGA1(S36);-TRA2A(S262);TRA2B(S266);-TRA2A(S260);TRA2B(S264);-TCEA1(T96);-PPHLN1(T128);-BCLAF1(S512);-HMGA1(T53);-RBM17(S227);-LSM14A(T194);-PGM2L1(M171);PGM2L1(T173);-PGM2L1(T173);-SRRM1(S781);-RBM12B(S575);-SRRM1(S769);-LSM14A(S216);-RUNX1(S212);-SRRM1(S773);-SRRM2(T2409);-SAMSN1(S21);-SRRM1(T778);-RBM12B(S280);-PCBP2(T179);-SRRM1(S775);-HEMGN(S123);-PDIA3(S165);-TMC8(S522);-RBM12B(S278);-LSM14…	STMN1(S38);-EFHD2(S76);-CHAF1A(K304);CHAF1A(S307);-HNRNPA1(S95);HNRNPA1L2(S95);-VIM(T20);-ABCF1(T108);-SEC61B(S19);-IRF2BP2(S78);-CENPA(S19);-CENPA(S17);-CDK18(T157);CDK18(Y155);-RBM26(S127);-SLC25A20(S205);-STMN1(S16);-NFKB2(S22);-SYK(S297);-ABCF1(S105);-PAK2(T143);-CHD4(S1531);-IRS2(T314);-HSPG2(T191);-HSP90AB1(S226);-FBXO21(S116);-HNRNPA3(S112);HNRNPA3(S116);-HNRNPA3(S116);-HIST1H1B(S18);-SRRM…	101	180
73	bendamustine	HSPB1(S83);-IRF2BP2(S175);-EIF4EBP1(S44);-MYO18A(S2020);-BCLAF1(S290);-BCLAF1(S287);-BCLAF1(S285);-PML(S527);-CD44(S706);-SPN(R352);SPN(S355);-SPN(S355);-ARHGAP19(S422);-SRRM2(M1168);SRRM2(T1177);-SRRM2(T1177);-CDCA3(S87);-RCSD1(T124);-SRRM2(T1003);-HDGF(S165);-EIF4EBP1(T41);-MBD1(T301);-SRRM2(T1003);SRRM2(S1014);-ARHGAP45(S592);-TTLL12(T20);-ADD1(S726);ADD2(S713);ADD3(S693);-FOXK1(T422);-FOSL2(S…	NCL(T69);-DBN1(S141);-HSP90AB1(S226);-IGF2BP1(S181);-TPI1(S58);-TDG(T67);-RRM2(S20);-SRRM1(T581);-TOP2A(T1397);-RBM26(S127);-SRRM1(S549);-NOLC1(S508);-SRRM1(S560);-RCC1(S11);-HNRNPA1(S4);-SRRM1(S583);-RBMX(S208);RBMXL1(S208);-THRAP3(S682);-THRAP3(S248);-THRAP3(S253);-SRRM1(S551);-CDK18(T154);-TMPO(S66);-TMPO(S66);TMPO(S67);-SAMSN1(S21);-HMGA1(S36);-PGM1(T115);-SRSF11(T447);-YRDC(S37);-SRRM1(T572)…	173	93
75	Bexarotene	S100A9(M94);S100A9(T113);-S100A9(T113);-EPB41L3(K75);EPB41L3(S88);-EPB41L3(S88);-TRA2B(S97);-SRRM1(S583);-SRRM1(T581);-SRRM2(S2412);-MEF2D(S251);-ARHGAP17(T679);-SPATA2(S428);-TRA2B(S95);-MEF2A(S496);MEF2C(S461);-PSD3(S338);-SYK(S297);-STK11IP(S761);-LSP1(S189);-LSP1(S189);LSP1(S188);-SAMHD1(T592);-NCL(S67);-KIAA0930(S306);-LRRFIP1(S126);-SRRM1(S562);-DOK3(S333);-NSUN2(S751);NSUN2(T755);-NSUN2(T7…	ASXL3(S76);-DVL2(S480);-ARHGAP19(S422);-RBMX(S208);RBMXL1(S208);-RBM17(S227);-UNK(S158);-MYO18A(S2020);-TBC1D14(S295);-LSM14A(S219);-LSM14A(S216);-CLNS1A(S102);-NOLC1(S538);-NPM1(S125);-PGM2L1(M171);PGM2L1(T173);-PGM2L1(T173);-SRRM1(T693);-LSM14A(T194);-HIST1H1C(S36);HIST1H1D(S37);HIST1H1E(S36);-SRSF9(S211);-SCAF1(S498);-SCAF1(S498);SCAF1(S500);-HNRNPUL1(S716);-GPALPP1(S105);-WRNIP1(S151);-SRP72(…	179	110
76	BHG712	CCDC86(S37);-TCOF1(S381);-CCDC86(S58);-CCDC86(S80);-SRSF6(S314);-SRRM1(S391);-LAT2(S125);LAT2(S135);-LAT2(S135);-SRSF6(S314);SRSF6(S316);-NPM1(S125);-TRA2A(S262);TRA2B(S266);-TRA2A(S260);TRA2B(S264);-CCDC86(S18);-SRSF9(S211);-CCDC86(S69);-SRSF6(S301);-JPT1(S92);-HSP90AA1(S252);-SRRM1(S393);-SRRM1(T411);-MATR3(S206);-CBX1(S91);-NSUN2(S743);-SRSF2(S189);-SRRM1(S683);SRRM1(S685);-SRRM1(S683);-DDX54(…	LSM14A(S182);-S100A9(M94);S100A9(T113);-S100A9(T113);-MAP4(S789);-MAP4(S1073);-SAMSN1(S21);-PAN3(T350);PAN3(T353);-PAN3(T353);-LSM14A(S216);-LSM14A(S219);-AKT1S1(T90);-STMN1(S25);-LSM14A(T194);-PRKAR1A(T75);-PCBP2(S270);-STMN1(S16);-PGM2L1(M171);PGM2L1(T173);-PGM2L1(T173);-EEF1D(S162);-UNK(S158);-AKT1S1(T90);AKT1S1(T97);-PRKAR1A(S83);-NCL(T69);-LSM14A(S203);-09/02/18 00:00:00(S218);-CARHSP1(S41);…	103	100
77	BI-2536	TRA2B(S97);-TRA2B(S95);-LRRFIP1(S126);-DPYSL3(T524);-LAT2(S125);LAT2(S135);-LAT2(S135);-SRRM1(S683);-SRRM1(S683);SRRM1(S685);-MYH9(S1943);-TRA2B(S99);-SYTL2(S540);-SPATA2(S428);-RB1(S807);-RB1(S811);-ZYX(S344);-SRRM1(S583);-TRA2B(S97);TRA2B(S95);TRA2B(S102);-EPRS(S882);EPRS(S885);-EPRS(S885);-BARGIN(S552);SH3BP1(S544);-THRAP3(S682);-SRRM1(T581);-LSP1(S189);-LSP1(S189);LSP1(S188);-EIF3G(T38);-MSH6…	PDIA3(S165);-MYO18A(S2020);-PNN(S100);-RBM39(S136);-AKT1S1(T90);-PNN(S100);PNN(R97);-VIM(T20);-SCAF1(S498);-SCAF1(S498);SCAF1(S500);-NPM1(S125);-PGM2L1(M171);PGM2L1(T173);-PGM2L1(T173);-RBMX(S208);RBMXL1(S208);-09/02/18 00:00:00(S218);-LSM14A(S219);-RBM17(S227);-AKT1S1(T90);AKT1S1(T97);-NUCKS1(S181);-LSM14A(S216);-LSM14A(T194);-HIST1H1C(S36);HIST1H1D(S37);HIST1H1E(S36);-SNW1(S224);-UNK(S158);-EPB…	105	137
78	BIBR-1532	SNW1(S224);-SNW1(S234);-MEF2D(S251);-LCP1(S7);-NUCKS1(S19);-SF1(S80);SF1(S82);-SF1(S80);-PGM2L1(M171);PGM2L1(T173);-PGM2L1(T173);-LSM14A(S216);-GPALPP1(S105);-PRKAR1A(T75);-DGLUCY(S9);DGLUCY(S13);-DGLUCY(S13);-SRRM1(S775);-HNRNPC(S253);-09/02/18 00:00:00(S218);-SRRM1(S777);-HNRNPM(S618);-HIST1H1B(S18);-HIST1H1C(S36);HIST1H1D(S37);HIST1H1E(S36);-RBM15(S257);-SRRM2(S2044);SRRM2(S2046);-SRRM2(S2046)…	NSUN2(S751);NSUN2(T755);-NSUN2(T755);-NCL(S67);-CENPA(S19);-CENPA(S17);-MTSS1(T592);-DBN1(S141);-EEF1D(S133);-FAM117A(S413);KCNK12(S5);-ACLY(M474);ACLY(S481);-ACLY(S481);-HEMGN(S123);-AJAP1(S56);CDK11A(S222);CDK11B(S234);-APC(S780);-LRWD1(S212);-RUNX1(S17);-RUNX1(T14);-UBR4(S2718);-TTLL12(T20);-LSP1(T175);-BZW2(S414);-BZW2(S412);-PML(S518);-HSP90AB1(S255);HSP90AB2P(S177);-HSP90AB1(S255);-TULP4(T5…	121	77
79	BIBW2992	LSP1(S252);-RCSD1(S123);-LSP1(S189);-LSP1(S189);LSP1(S188);-RCSD1(S116);-RCSD1(S120);-RCSD1(T124);-PTPN6(M545);PTPN6(S534);-PTPN6(S534);-PGM1(T115);-LSP1(T175);-SAMHD1(T592);-DBNL(K288);DBNL(T291);-DBNL(T291);-LSP1(T175);LSP1(S177);-LSP1(T184);-SAMHD1(T21);-RCSD1(S220);-RCSD1(S127);-RCSD1(S68);-SAMSN1(S21);-EVL(S329);-MAPRE1(T166);-FAM129B(S691);-JPT1(S91);-EPB41L2(S87);-HSPB1(S83);-PAK1(S165);-S…	TCOF1(S381);-RBM26(S127);-UBAP2L(S607);-SRRT(S74);-HNRNPD(S71);-NOLC1(S538);-VIM(T20);-HDAC2(M373);HDAC2(M382);HDAC2(S394);-HDAC2(M382);HDAC2(S394);-HDAC2(S394);-PRPF4B(S852);-TBC1D14(S295);-UBAP2L(S453);-CCDC86(S18);-SRRM2(T288);SRRM2(S297);-SRRM2(S297);-EFHD2(S76);-RBM14(S582);-SRRM2(S297);SRRM2(S295);-SRRM2(S2412);-HNRNPH1(T107);HNRNPH2(T107);-SRRM2(S1925);-CHAMP1(S204);-HNRNPA1(S95);HNRNPA1L2…	71	133
82	BIRB 0796	CD44(S706);-G3BP1(S230);-LSP1(S189);-LSP1(S189);LSP1(S188);-BCLAF1(S287);-BCLAF1(S285);-CDCA3(S87);-BCLAF1(S290);-DPYSL3(T524);-LSP1(T175);-EIF3G(T38);-SAMHD1(T592);-SMARCC1(S328);-SMARCC1(S330);-EIF5B(S214);-PML(S518);-TOP2B(S1588);-NOP56(S511);-ARHGAP19(S422);-PCYT1B(M310);PCYT1B(S315);-PCYT1B(S315);-MTSS1(T592);-EEF1D(S133);-LSP1(T184);-PML(S527);-IGF2BP1(S181);-DPYSL3(S522);-LSP1(S252);-PTPN6…	NDRG1(T340);-TMPO(S66);-SYK(S297);-TMPO(S66);TMPO(S67);-MAP4(S789);-NUCKS1(S19);-MKI67(S575);MKI67(S584);-MKI67(S584);-EPB41L2(S87);-IRS2(T314);-TOR1AIP1(S143);-HDGF(S165);-IRF2BP2(S175);-CARHSP1(S52);-ZNF180(S643);-SRRM2(S2702);-HNRNPM(S618);-SRSF2(S101);-SNTB1(S208);SNTB1(S219);-SNTB1(S219);-BCKDK(T37);-HNRNPM(M525);HNRNPM(M529);HNRNPM(S528);-HNRNPM(M529);HNRNPM(S528);-HNRNPM(S528);-IRF2BP2(S45…	54	123
83	birinapant	S100A9(M94);S100A9(T113);-S100A9(T113);-EIF4EBP1(S44);-PML(S527);-PML(S518);-IRF2BP2(S78);-EIF4EBP1(S83);EIF4EBP1(S85);-EIF4EBP1(S85);-MYO18A(S2020);-CD44(S706);-BCLAF1(T257);BCLAF1(S268);-BCLAF1(S268);-CENPA(S19);-CENPA(S17);-EIF4EBP1(T41);-ADD1(S726);ADD2(S713);ADD3(S693);-LSM14A(S182);-ACLY(M474);ACLY(S481);-ACLY(S481);-CAD(S1859);-CDCA3(S87);-RBM26(S127);-EIF4EBP1(S35);EIF4EBP1(T50);-EIF4EBP1…	SNW1(S224);-SNW1(S234);-EPB41L2(S87);-TDG(T67);-SRSF11(T447);-MAPRE1(T166);-SRRM1(S549);-SRRM1(S551);-ZC3H18(S532);-BAZ1A(S1413);-THRAP3(S682);-ABL1(T267);ABL2(T313);-TMPO(T74);-SLTM(S553);-DBN1(S141);-DKC1(S451);-DKC1(T458);-SRRM1(S777);-LMNA(S392);-SRRM1(S781);-MORC2(S615);-SZRD1(S37);-HNRNPC(S253);-PTGES3(S113);-HNRNPA1(S4);-SRRM1(S775);-RSL1D1(T358);-LMNA(S390);-RBMX(M353);RBMX(S352);-RBMX(S3…	134	129
84	BIX-01294	STMN1(S38);-NPM1(S125);-HDAC2(M373);HDAC2(M382);HDAC2(S394);-HDAC2(M382);HDAC2(S394);-HDAC2(S394);-LCP1(S7);-HDAC1(M372);HDAC1(M381);HDAC1(S393);-HDAC1(M381);HDAC1(S393);-HDAC1(S393);-MCM6(S758);-SRRM2(S2032);-SRRM2(S2032);SRRM2(T2034);-FBXO21(S116);-HLA-DOB(S97);-FAM186A(S52);-LRWD1(S212);-MCM2(S139);-CHD4(S1531);-RAB44(S442);-RAB44(S263);-PRPF4B(S144);-SRRM2(S377);SRRM2(T400);-SRRM2(T400);-SRSF…	LMNA(S392);-EEF1D(S162);-EEF1D(S133);-LMNA(S390);-IGF2BP1(S181);-AKT1S1(T90);-AKT1S1(T90);AKT1S1(T97);-HMGA1(S36);-LSM14A(T194);-SRRM1(S777);-SRRM1(S775);-SRRM1(S781);-LSP1(S252);-HMGA1(T53);-CARHSP1(S41);-SRRM1(T778);-NONO(T440);-ESAM(T349);-SRRM1(S773);-PCBP2(S270);-DBN1(S141);-HEMGN(S123);-DPYSL3(T524);-EPB41L2(S87);-SAMHD1(T592);-LSP1(S189);-LSP1(S189);LSP1(S188);-LMNB1(S391);LMNB2(S405);-RBM…	127	130
85	BIX02189	S100A9(M94);S100A9(T113);-S100A9(T113);-TCEA1(T96);-AHNAK(S93);-EVI2B(S271);-BAG6(S113);-CARHSP1(S41);-EEF1D(S133);-BCLAF1(T257);BCLAF1(S268);-BCLAF1(S268);-SNTB1(S208);SNTB1(S219);-SNTB1(S219);-AHNAK(S210);-EVI2B(T267);-SRRM2(S2702);-CARHSP1(S52);-ZNF180(S643);-RB1(S811);-EIF4EBP1(S83);EIF4EBP1(S85);-EIF4EBP1(S85);-NCL(S67);-ZC3H13(S207);-MSH6(T924);-ACSS2(S28);-FOSL2(S200);-EIF4EBP1(S44);-RB1(S…	RSL1D1(T358);-SRP72(S630);SRP72(T633);-DKC1(S451);-DKC1(T458);-DKC1(S451);DKC1(S453);-LSM14A(S216);-MARCKSL1(S104);-SCAF1(S498);-SCAF1(S498);SCAF1(S500);-PDYN(S99);-PGM2L1(M171);PGM2L1(T173);-PGM2L1(T173);-SRRM1(S597);-SNW1(S224);-PML(S518);-ASXL3(S76);-DVL2(S480);-HIST1H1C(S36);HIST1H1D(S37);HIST1H1E(S36);-ARHGAP19(S422);-SNW1(S234);-LSM14A(T194);-TXLNA(S514);-SRRM1(S773);-LSM14A(S219);-SRRM1(S7…	130	110
87	Bleomycin	MEF2D(S251);-EIF4EBP1(S44);-HSP90AA1(S252);-LMNB1(S391);LMNB2(S405);-BCLAF1(T257);BCLAF1(S268);-BCLAF1(S268);-EIF4EBP1(S83);EIF4EBP1(S85);-EIF4EBP1(S85);-AHNAK(S93);-SYK(S297);-BCLAF1(S290);-ACSS2(S28);-SPTBN5(T3171);-BCLAF1(S660);-ZC3H13(S207);-ARHGAP45(S592);-AHNAK(S210);-KIAA0930(S306);-BL1S2_HUMAN_Phospho (ST);-RBM15(S700);-BCLAF1(S287);-LMNB1(S391);LMNB2(S405);LMNB1(S396);LMNB2(S410);-FOSL2(…	ASXL3(S76);-DVL2(S480);-ARHGAP19(S422);-SRRM1(S773);-SRRM1(S628);-SRRM1(S626);-MARCKSL1(S104);-PDYN(S99);-SRRM1(S777);-TXLNA(S514);-SCAF1(S498);SCAF1(S500);-SRRM1(S775);-RSL1D1(T358);-SCAF1(S498);-HMGA1(T53);-SRP72(S630);SRP72(T633);-DKC1(S451);-DKC1(T458);-DKC1(S451);DKC1(S453);-HMGA1(S36);-CD44(S706);-SRRM1(S769);-SRRM1(S551);-NOLC1(S538);-SRRM1(S549);-LSM14A(S216);-SNW1(S224);-CDCA3(S87);-TBC1…	137	76
89	BMS-270394	SAMHD1(T592);-RCSD1(S123);-DBNL(K288);DBNL(T291);-DBNL(T291);-HNRNPM(S618);-CARHSP1(S41);-CARHSP1(S52);-ZNF180(S643);-RCSD1(S116);-HDAC1(M372);HDAC1(M381);HDAC1(S393);-HDAC1(M381);HDAC1(S393);-HDAC1(S393);-RCSD1(S120);-RCSD1(T124);-DBNL(S269);-MCM6(S758);-SPN(R352);SPN(S355);-SPN(S355);-LAT2(S125);LAT2(S135);-LAT2(S135);-RCSD1(S177);-HNRNPM(M525);HNRNPM(M529);HNRNPM(S528);-HNRNPM(M529);HNRNPM(S52…	NCL(T69);-NOLC1(S538);-NOLC1(S623);-ASXL3(S76);-PGM2L1(M171);PGM2L1(T173);-PGM2L1(T173);-DVL2(S480);-MARCKSL1(S104);-TMC8(S522);-PDYN(S99);-RUNX1(S17);-EPB41(S709);-TCOF1(S906);-RUNX1(T14);-RBM39(S136);-ARHGAP19(S422);-RBMX(S208);RBMXL1(S208);-TBC1D14(S295);-SRRM1(S402);SRRM1(T406);-UNK(S158);-SAMD1(T157);-PNN(S100);-PDCD4(S94);-SRRM1(S402);-HMGA1(T53);-HEMGN(S123);-MTSS1(T592);-EEF1D(S133);-LSM1…	176	142
90	BMS-345541	SRRM1(S402);-SRRM1(S402);SRRM1(T406);-LMNB1(S391);LMNB2(S405);-ZC3H13(S207);-MSH6(T924);-BAG6(S113);-SPATA2(S428);-IGF2R(S2409);-MEF2D(S251);-ZC3H13(S209);-ABCF1(S105);-BCLAF1(S290);-BCLAF1(S287);-BCLAF1(S285);-BCLAF1(S512);-CHD4(S1531);-HMGA1(S99);-SRSF6(S301);-HMGA1(S102);-MDC1(S372);-SRRM1(S717);-SRRM1(S452);-SRSF9(S211);-EEF1D(S133);-THRAP3(S684);-SRRM2(M1168);SRRM2(T1177);-SRRM2(T1177);-SRRM…	EVL(S329);-MARCKS(S170);-SRP72(S630);SRP72(T633);-LSM14A(S216);-SASH3(S25);SASH3(S26);-PML(S518);-PML(S527);-SASH3(S25);-PGM2L1(M171);PGM2L1(T173);-PGM2L1(T173);-SRRM1(S551);-NECTIN1(S422);-LSP1(S252);-SRRM1(S549);-DKC1(S451);-SAMSN1(S21);-PGM1(T115);-DKC1(T458);-LSM14A(S219);-HSP90AB1(S226);-PRAM1(T332);-EPB41(S709);-WRNIP1(S151);-NEURL4(S502);-DKC1(S451);DKC1(S453);-LSP1(S189);-MORC2(S615);-LSP…	159	73
91	BMS-509744	ACIN1(S1004);-SRSF6(S301);-MCM2(T25);-ABCF1(S105);-BCLAF1(S290);-BCLAF1(S287);-SRRM2(T1003);-SRRM1(T614);-BCLAF1(S285);-SRRM1(S260);-SRRM2(T1003);SRRM2(S1014);-BAG6(S113);-AJAP1(S56);CDK11A(S222);CDK11B(S234);-RBM25(S675);-TRIM28(S37);-MEF2D(S251);-RALY(S135);-LMNB1(S391);LMNB2(S405);-SRRM1(T220);-SRRM2(S2102);SRRM2(T2104);-SRRM2(T2104);-ACLY(M474);ACLY(S481);-ACLY(S481);-SRRM1(S452);-BCLAF1(T257…	LSP1(S252);-TDG(T67);-SRRM1(S551);-LSP1(S189);-LSP1(S189);LSP1(S188);-SRRM1(S549);-SP1(S111);LSP1(S111);-EVL(S329);-SP1(S111);-HNRNPC(S253);-SRP72(S630);SRP72(T633);-RSL1D1(T358);-LSP1(T175);-LSP1(S130);-CD44(S706);-KRT5(S8);-HIST1H1C(S36);HIST1H1D(S37);HIST1H1E(S36);-CCDC86(S18);-CLNS1A(S102);-HSP90AB1(S226);-SRRM1(S683);-SRRM1(S683);SRRM1(S685);-DKC1(S451);DKC1(S453);-PTPN7(S44);-EEF1D(S162);-S…	151	92
92	BMS-536924	SEC61B(S19);-SYTL2(S540);-ABCF1(S105);-SRSF6(S301);-SRRM2(T1003);-TOMM70(S96);-EIF5B(S135);-SRRM2(T1003);SRRM2(S1014);-SRRM2(S2102);SRRM2(T2104);-SRRM2(T2104);-ACIN1(S1004);-SRRM2(S2032);-BCLAF1(T257);BCLAF1(S268);-BCLAF1(S268);-MCM2(S139);-CCDC86(S58);-EIF5B(S137);-MCM2(T25);-SRRM2(T2583);-ABCF1(T108);-CCDC86(S80);-CCDC86(S37);-SMARCA4(S1452);-SRRM2(S2032);SRRM2(T2034);-HDAC1(M372);HDAC1(M381);H…	EVL(S329);-EEF1D(S162);-MARCKS(S170);-CD44(S706);-PTPN7(S44);-SRRM1(S773);-SRP72(S630);SRP72(T633);-DKC1(S451);-DKC1(T458);-LSP1(S252);-SRRM1(S769);-CDCA3(S87);-PNISR(S211);-STMN1(S16);-SRRM1(S781);-SRRM1(S777);-SRRM1(S775);-SRRM1(T778);-DKC1(S451);DKC1(S453);-RSL1D1(T358);-SNW1(S224);-SASH3(S25);-HNRNPC(S253);-SRRM1(S551);-PAK1(S165);-SNW1(S234);-EPB41L2(S87);-MAPRE1(T166);-NEURL4(S502);-PGM1(T1…	128	129
93	BMS-708163	NOLC1(S538);-JPT1(S92);-JPT1(S91);-BCLAF1(S658);-RAB44(S442);-TBX3(T441);-NPM1(S125);-TBC1D14(S295);-ASXL3(S76);-MATR3(S206);-HNRNPA1(S4);-HMGA1(S36);-SYTL2(S540);-DVL2(S480);-EIF5B(S135);-UNK(S158);-PPIG(S356);-MARCKSL1(S104);-PDYN(S99);-PML(S518);-MSH6(T924);-NOLC1(S623);-TMC8(S522);-RUFY1(S78);-PPIG(T358);-SET(S7);-SRRT(S74);-PML(S527);-HLA-DOB(S97);-FAM186A(S52);-FBXO21(S118);-PDHA1(S295);PDH…	LSP1(S189);-LSP1(S189);LSP1(S188);-HIST1H1B(S18);-SH3BP1(S585);-BIN2(S458);-HIST1H1C(S36);HIST1H1D(S37);HIST1H1E(S36);-GPALPP1(S105);-RB1(T821);RB1(T826);-RB1(T826);-RB1(S37);-LSP1(S252);-EEF1D(S133);-H1FX(S31);-RB1(S350);-NUCKS1(S181);-SRRM1(S777);-EEF1D(S162);-LMNB1(S391);LMNB2(S405);-BARGIN(S552);SH3BP1(S544);-LCP1(S7);-CENPA(S19);-CENPA(S17);-TRA2B(S97);-BIN2(S259);-CDK18(T157);CDK18(Y155);-S…	86	132
94	BMS-754807	EEF1D(S133);-SRRM1(T614);-CENPA(S19);-CENPA(S17);-LRWD1(S212);-SRRM1(S393);-H1FX(S31);-SRRM1(S560);-HNRNPD(S71);-TOP2A(T1397);-BAG6(S113);-LSP1(S189);LSP1(S188);-SRRM1(T581);-LSP1(S189);-ACIN1(S1004);-ZC3H13(S207);-AJAP1(S56);CDK11A(S222);CDK11B(S234);-EPRS(S882);EPRS(S885);-EPRS(S885);-CHD4(S1531);-SRRM1(T572);SRRM1(T574);-RB1(S811);-ZC3H13(S209);-SRRM1(S562);-LSP1(T175);-SRRM1(S402);-SRRM1(S391…	STMN1(S16);-SRP72(S630);SRP72(T633);-SASH3(S25);-SASH3(S25);SASH3(S26);-EVL(S329);-DKC1(S451);-DKC1(T458);-SAMSN1(S21);-DKC1(S451);DKC1(S453);-BCLAF1(S658);-LSM14A(S216);-RPS6(S236);-LSM14A(S219);-KHDRBS1(S18);-PGM2L1(M171);PGM2L1(T173);-PGM2L1(T173);-SNW1(S224);-WRNIP1(S151);-SNW1(S234);-RSL1D1(T358);-SRRM1(S551);-VIM(T20);-MORC2(S615);-PGM1(T115);-MAPRE1(T166);-RAVER1(T463);-PTPN6(M545);PTPN6(S…	122	89
95	Bortezomib	LMNA(S392);-SAMSN1(S21);-LMNA(S390);-IGF2BP1(S181);-BCLAF1(S512);-BCLAF1(S660);-EIF4EBP1(S83);EIF4EBP1(S85);-EIF4EBP1(S85);-CARHSP1(S41);-RBMX(S208);RBMXL1(S208);-HNRNPD(S71);-THRAP3(S684);-HNRNPA1(S4);-EIF4EBP1(S35);EIF4EBP1(T50);-EIF4EBP1(Y34);EIF4EBP1(T37);-HSP90AB1(S255);-HSP90AB1(S255);HSP90AB2P(S177);-MSH6(T924);-AKT1S1(T90);-RBM17(S227);-TRAFD1(T323);-YRDC(S37);-RUFY1(S78);-EIF4EBP1(S44);-…	STMN1(S38);-KHDRBS1(S24);-NUCKS1(S181);-RASGRP2(S587);-MYO18A(S2020);-KHDRBS1(S18);-MARCKS(S170);-MBD1(T301);-SH3BP1(S585);-BARGIN(S552);SH3BP1(S544);-EFHD2(S76);-HDGF(S165);-HSPB1(S83);-LRRFIP1(S126);-IRF2BP2(S175);-RCSD1(S123);-SRRM1(S402);SRRM1(T406);-SRRM1(S713);-H1FX(S31);-HIST1H1B(S18);-RAB44(S263);-TTLL12(T20);-ARHGEF2(S886);-DOK3(S333);-SRRM1(S402);-DPYSL3(T524);-PSD3(S338);-MEF2A(S496);M…	73	117
96	Bosutinib	FLNA(S2152);-NCBP1(T27);-LCP1(S7);-IGF2R(S2409);-RCSD1(S116);-RCSD1(S120);-RCSD1(S127);-RCSD1(S123);-IGF2R(S2484);-ARHGAP45(S592);-RPS6KA1(S369);-SRRM2(S2032);SRRM2(T2034);-SRRM2(M1168);SRRM2(T1177);-SRRM2(T1177);-IRF2BP2(S78);-SRRM2(S2032);-NDRG1(T340);-RCSD1(S177);-MATR3(S188);-IRF2BP2(S175);-HIST1H1C(S36);HIST1H1D(S37);HIST1H1E(S36);-SYK(S297);-HLA-DOB(S97);-FAM186A(S52);-VIM(T20);-BCLAF1(S512…	NOLC1(S538);-ABI1(M186);ABI1(S183);-ABI1(S183);-ASXL3(S76);-TCEA1(T96);-DVL2(S480);-TBC1D14(S295);-PDCD4(S94);-MTSS1(T592);-SRRM1(S597);-CDCA5(T23);-SRRM1(T614);-EIF3G(T38);-SRRM1(T693);-NUCKS1(S181);-MAP4(S789);-SRRT(S74);-UNK(S158);-ACIN1(S1004);-SNW1(S224);-ARHGAP19(S422);-TULP4(T581);-HEMGN(S123);-SNW1(S234);-SRRM1(S560);-PGM2L1(M171);PGM2L1(T173);-PGM2L1(T173);-H1FX(S31);-HMGA1(T53);-HMGA1(S…	162	50
97	brefeldin A	LSP1(S252);-LSP1(S189);-LSP1(S189);LSP1(S188);-LCP1(S7);-RBM26(S127);-PTPN6(M545);PTPN6(S534);-PTPN6(S534);-IRF2BP2(S78);-IRF2BP2(S175);-SEC61B(S19);-SRRM2(S2032);-SRRM2(S2032);SRRM2(T2034);-MCM2(S139);-HDAC1(M372);HDAC1(M381);HDAC1(S393);-HDAC1(M381);HDAC1(S393);-HDAC1(S393);-RASAL3(M56);RASAL3(S51);-RASAL3(S51);-HLA-DOB(S97);-FAM186A(S52);-SRRM2(S377);SRRM2(T400);-SRRM2(T400);-EPRS(S882);EPRS(S…	NOLC1(S538);-ASXL3(S76);-DVL2(S480);-HMGA1(S36);-HMGA1(T53);-UNK(S158);-TBX3(T441);-NOLC1(S623);-TMC8(S522);-TXLNA(S514);-ABI1(M186);ABI1(S183);-ABI1(S183);-MAP4(S789);-RPL23A(T42);-HNRNPA1(S4);-MYO18A(S2020);-RUFY1(S78);-TBC1D14(S295);-MARCKSL1(S104);-ARHGAP19(S422);-PDYN(S99);-SRRM1(S402);SRRM1(T406);-BRCA1(S1496);-SNRNP70(S226);-RPRD1B(S132);-UBAP2L(S607);-ANP32B(T244);-EHBP1(S759);-CCNY(S324)…	113	92
98	brivanib	IRF2BP2(S175);-HNRNPM(S618);-LMNA(S392);-RCSD1(S123);-LMNA(S390);-MEF2D(S251);-DBNL(K288);DBNL(T291);-DBNL(T291);-VIM(T20);-SAMHD1(T592);-SRRM2(S2032);-CARHSP1(S41);-SRRM2(S2032);SRRM2(T2034);-BCLAF1(S512);-RCSD1(S116);-SRRM2(M1168);SRRM2(T1177);-SRRM2(T1177);-RCSD1(S120);-HNRNPM(M525);HNRNPM(M529);HNRNPM(S528);-HNRNPM(M529);HNRNPM(S528);-HNRNPM(S528);-SRRM2(T1003);-BCLAF1(T257);BCLAF1(S268);-BCL…	NOLC1(S538);-CCDC86(S18);-TBC1D14(S295);-SRRM1(S626);-SRRM1(S628);-ASXL3(S76);-DVL2(S480);-ARHGAP19(S422);-WRNIP1(S151);-EIF3G(T38);-CCDC86(S69);-H1FX(S31);-NOLC1(S623);-TCOF1(S906);-MARCKSL1(S104);-PDYN(S99);-CCDC86(S58);-MEF2A(S496);MEF2C(S461);-PSD3(S338);-NCL(T69);-SPATA2(S428);-TDG(T67);-NPM1(S125);-TCOF1(S381);-TMC8(S522);-SRRM1(S549);-HMGA1(T53);-DPF2(S142);-HMGA1(S36);-SRSF11(T447);-SRRM1…	167	57
99	Bryostatin 1	SYTL2(S540);-MEF2D(S251);-HNRNPM(S618);-BCLAF1(S290);-SRSF6(S301);-BCLAF1(S287);-BCLAF1(S285);-SRRM2(T1003);-HNRNPM(M525);HNRNPM(M529);HNRNPM(S528);-HNRNPM(M529);HNRNPM(S528);-HNRNPM(S528);-BCLAF1(S512);-SRRM2(T1003);SRRM2(S1014);-HDAC1(M372);HDAC1(M381);HDAC1(S393);-HDAC1(M381);HDAC1(S393);-HDAC1(S393);-BCLAF1(T257);BCLAF1(S268);-BCLAF1(S268);-MCM6(S758);-SRRM1(S260);-ARHGAP45(S592);-SRSF1(S199)…	NOLC1(S538);-MARCKSL1(S104);-PDYN(S99);-ASXL3(S76);-DVL2(S480);-HMGA1(S36);-RSL1D1(T358);-WRNIP1(S151);-MARCKS(S170);-TPI1(S58);-HMGA1(T53);-SRP72(S630);SRP72(T633);-ARHGAP19(S422);-EEF1D(S162);-CD44(S706);-UNK(S158);-LSP1(S252);-STMN1(S38);-HSP90AB1(S226);-HNRNPC(S253);-DKC1(S451);DKC1(S453);-TBC1D14(S295);-LSM14A(S216);-IFI16(S145);-KRT5(S8);-NCL(T69);-SMARCC1(S328);-SRRM1(S583);-SMARCC1(S330);…	148	91
100	BX-795	SEC61B(S19);-SYTL2(S540);-S100A9(M94);S100A9(T113);-S100A9(T113);-SAMHD1(T592);-HSP90AB1(S226);-LSP1(S189);-LSP1(S189);LSP1(S188);-CANX(S583);-ACSS2(S28);-BCLAF1(T257);BCLAF1(S268);-BCLAF1(S268);-NOP56(S519);-FAM186A(S52);-HLA-DOB(S97);-PAN3(T350);PAN3(T353);-PAN3(T353);-BCLAF1(S658);-HMGA1(S99);-CANX(T562);-HMGA1(S102);-SORBS2(S165);-HNRNPD(S71);-SRRM1(T581);-SMARCA4(S1452);-KIAA1522(S406);-EPB4…	NUCKS1(S181);-SRRM1(S775);-SRRM1(S773);-SNW1(S224);-SRRM1(S777);-SNW1(S234);-EVL(S329);-HNRNPU(T286);-SRRM1(S769);-TMPO(S66);-SRRM1(T778);-TMPO(S66);TMPO(S67);-SRRM1(S402);SRRM1(T406);-SRRM1(S402);-SF1(S80);-SF1(S80);SF1(S82);-SRRM1(S781);-WRNIP1(S151);-EPB41L2(S87);-PNN(S100);-GPALPP1(S105);-SRRM1(S717);-DKC1(S451);-DKC1(T458);-SRRM1(S713);-SRRM2(T288);SRRM2(S297);-SRRM2(S297);-SRRM2(S297);SRRM2…	102	123
101	BX-912	SRSF6(S301);-EEF1D(S133);-BCLAF1(T257);BCLAF1(S268);-BCLAF1(S268);-ACSS2(S28);-ZC3H13(S207);-SPTBN5(T3171);-ACSS2(S263);-AHNAK(S93);-FOXK1(T422);-ACIN1(S1004);-ABCF1(S105);-IGF2R(S2409);-SMARCA4(S1452);-FOSL2(S200);-BAG6(S113);-PAN3(T350);PAN3(T353);-PAN3(T353);-SYTL2(S540);-MEF2D(S251);-RBM26(S127);-CENPA(S19);-CENPA(S17);-EIF4EBP1(S44);-CHD4(S1531);-ARHGAP45(S592);-TCEA1(T96);-RBM25(S675);-FOXK…	HEMGN(S123);-SRRM1(S549);-SRRM1(S551);-HMGA1(S36);-DKC1(S451);-DKC1(T458);-KRT5(S8);-HMGA1(T53);-TXLNA(S514);-ATXN2L(S111);-PML(S518);-SRRM1(S781);-SRRM1(S773);-SRP72(S630);SRP72(T633);-DKC1(S451);DKC1(S453);-SSB(S366);-IGSF1(S60);-PML(S527);-RSL1D1(T358);-SZRD1(S37);-TNIK(S766);-DBN1(S141);-STMN1(S16);-SRRM1(S769);-SRRM1(S653);-SRRM1(S777);-SRRM1(S775);-KIAA1143(S50);-EPB41L2(S87);-LSM14A(S219);…	111	136
102	BYL-719	SEC61B(S19);-HSP90AB1(S255);-HSP90AB1(S255);HSP90AB2P(S177);-IRF2BP2(S175);-SRRM1(S402);-HSP90AA1(S252);-SRRM1(S402);SRRM1(T406);-HDGF(S165);-ABCF1(S105);-SRSF2(S189);-MFHAS1(S450);SRSF2(S191);-SRSF2(S191);-HMGA1(S99);-HMGA1(S102);-MBD1(T301);-HDAC2(M373);HDAC2(M382);HDAC2(S394);-HDAC2(M382);HDAC2(S394);-HDAC2(S394);-BCLAF1(S658);-TBX3(T441);-RPLP1(S104);RPLP2(S105);-RPRD1B(S132);-ABCF1(T108);-NF…	NCL(T69);-TPI1(S58);-WRNIP1(S151);-GPALPP1(S105);-IGF2BP1(S181);-GPALPP1(S105);GPALPP1(K101);-HMGA1(S36);-TBC1D14(S295);-SRRM1(S773);-SRRM1(S769);-SRRM1(S781);-PNISR(S211);-SRRM1(S777);-SRRM1(S775);-HMGA1(T53);-SRRM2(T2409);-THRAP3(S253);-LCP1(S7);-PDIA3(S165);-PPHLN1(T128);-SRRM1(T778);-EEF1D(S162);-TOP2B(S1526);-TOP2B(S1524);-NCL(S67);-RCC1(S11);-NOLC1(S538);-LSM14A(T194);-INPP5D(M1042);INPP5D(…	213	88
104	cabozantinib	NPM1(S125);-HDAC2(M373);HDAC2(M382);HDAC2(S394);-HDAC2(M382);HDAC2(S394);-HDAC2(S394);-SYTL2(S540);-SRRM1(S402);-SRRM1(S402);SRRM1(T406);-SEC61B(S19);-ABCF1(S105);-RBM26(S127);-HSP90AA1(S252);-EIF4EBP1(S44);-IRF2BP2(S175);-MYO18A(S2020);-EIF4EBP1(S83);EIF4EBP1(S85);-EIF4EBP1(S85);-IRF2BP2(S78);-S100A9(M94);S100A9(T113);-S100A9(T113);-HNRNPK(S121);-SRRM1(T693);-HDAC1(M372);HDAC1(M381);HDAC1(S393);…	NCL(T69);-NCL(S67);-TPI1(S58);-SRRM1(S777);-SRRM1(S775);-LMNA(S392);-SRRM1(S773);-LSM14A(T194);-HMGA1(S36);-IGF2BP1(S181);-SRP72(S630);SRP72(T633);-THRAP3(S682);-EEF1D(S162);-MAPRE1(T166);-TDG(T67);-DKC1(S451);-SRRM1(S781);-DKC1(T458);-SH3BP1(S585);-PTGES3(S113);-SRRM2(T2409);-SRRM2(S2412);-SZRD1(S37);-PCBP1(S189);-RAVER1(T463);-DMTN(S90);-PCBP2(T179);-SNW1(S224);-PTPN6(M545);PTPN6(S534);-PTPN6(S…	190	140
105	CAL-101	HSP90AA1(S252);-MEF2D(S251);-SRSF6(S301);-SYK(S297);-AHNAK(S93);-RCSD1(S177);-FOXK1(T422);-KIAA0930(S306);-BCLAF1(S660);-EVI2B(S271);-SH3GL1(S286);-EVI2B(T267);-BCLAF1(T257);BCLAF1(S268);-BCLAF1(S268);-SRRM2(T1003);-SRRM2(T1003);SRRM2(S1014);-SRRM2(M1168);SRRM2(T1177);-SRRM2(T1177);-LMNB1(S391);LMNB2(S405);-PAK2(T143);-RBM25(S675);-SPTBN5(T3171);-RCSD1(S123);-SYTL2(S540);-FOSL2(S200);-ARHGAP45(S6…	HMGA1(S36);-HMGA1(T53);-DBN1(S141);-MTSS1(T592);-TNIK(S766);-SRRM1(S597);-DKC1(S451);-DKC1(T458);-SRRM1(S773);-HIST1H1C(S36);HIST1H1D(S37);HIST1H1E(S36);-HEMGN(S123);-TULP4(T581);-SRRM1(S777);-SRRM1(S775);-IGF2BP1(S181);-LSM14A(T194);-SRRM1(S769);-SRP72(S630);SRP72(T633);-SRRM1(S781);-RBMX(S208);RBMXL1(S208);-EPB41(S709);-MAPRE1(T166);-SRRM1(T778);-SZRD1(S37);-NOP58(S502);-KRT5(S8);-SNW1(S224);-T…	149	103
106	Camptothecin	SEC61B(S19);-SYTL2(S540);-SRSF6(S301);-CENPA(S19);-BCLAF1(T257);BCLAF1(S268);-BCLAF1(S268);-CENPA(S17);-EFHD2(S76);-ARHGAP17(T679);-CANX(S583);-EEF1B2(S90);EEF1B2(Y79);-EPRS(S882);EPRS(S885);-EPRS(S885);-LAT2(S125);LAT2(S135);-LAT2(S135);-ARHGAP45(S592);-TBC1D10B(S678);-EPB41L3(K75);EPB41L3(S88);-EPB41L3(S88);-SH3KBP1(S589);-FOSL2(S200);-MDC1(S372);-SRRM2(T1003);-TOMM70(S96);-SRRM2(T1003);SRRM2(S…	NOLC1(S538);-SRRM1(S775);-SRRM1(S777);-SRRM1(S773);-MARCKSL1(S104);-PDYN(S99);-HMGA1(S36);-SRRM1(S769);-HNRNPC(S253);-ASXL3(S76);-SRRM1(T778);-DVL2(S480);-HMGA1(T53);-ARHGAP19(S422);-SRRM1(S781);-SRP72(S630);SRP72(T633);-SCAF1(S498);-SCAF1(S498);SCAF1(S500);-LSM14A(S219);-SSB(S366);-RBM17(S227);-TXLNA(S514);-PNISR(S211);-SNW1(S224);-LSM14A(S216);-DKC1(S451);DKC1(S453);-RPL23A(T42);-TBC1D14(S295);…	167	124
107	canertinib	IRF2BP2(S175);-RCSD1(S123);-HSP90AA1(S252);-HDAC2(M373);HDAC2(M382);HDAC2(S394);-HDAC2(M382);HDAC2(S394);-HDAC2(S394);-EIF4EBP1(S44);-HNRNPM(S618);-G3BP1(S230);-MYO18A(S2020);-BCLAF1(S290);-BCLAF1(S287);-RCSD1(S116);-BCLAF1(S285);-SRRM2(T1003);-NUCKS1(S19);-RCSD1(S120);-FBXO21(S116);-HNRNPM(M525);HNRNPM(M529);HNRNPM(S528);-HNRNPM(M529);HNRNPM(S528);-HNRNPM(S528);-RCSD1(T124);-SRRM2(T1003);SRRM2(S…	NCL(T69);-NCL(S67);-TPI1(S58);-IGF2BP1(S181);-THRAP3(S253);-THRAP3(S248);-HMGA1(S36);-INPP5D(M1042);INPP5D(S1039);-INPP5D(S1039);-HSP90AB1(S226);-RRM2(S20);-HEMGN(S123);-GATA1(T101);-ESAM(T349);-NCL(T121);-THRAP3(S682);-KRT5(S8);-SRRM1(T581);-FUBP1(T629);-DNM1L(M613);DNM1L(S616);-DNM1L(S616);-SRRM1(S597);-STAT5A(S780);-NOLC1(S508);-HMGA1(T53);-MTSS1(T592);-CDCA5(T23);-SAMSN1(S21);-SRRM1(S583);-CC…	208	72
109	carboplatin:etoposide (40:17 mol/mol)	HSPB1(S83);-IRF2BP2(S175);-TRA2A(S262);TRA2B(S266);-TRA2A(S260);TRA2B(S264);-HNRNPM(S618);-MEF2D(S251);-HSP90AA1(S252);-NUCKS1(S79);-MARCKS(S170);-SAMHD1(T592);-SRSF6(S314);-TRA2B(S95);-TRA2B(S97);-NUCKS1(S73);-IRF2BP2(S360);-NUCKS1(S75);-MAP4(S1073);-RCSD1(S123);-DBNL(K288);DBNL(T291);-DBNL(T291);-HNRNPM(M525);HNRNPM(M529);HNRNPM(S528);-HNRNPM(M529);HNRNPM(S528);-HNRNPM(S528);-ACIN1(S1004);-IRF2…	NCL(T69);-NCL(S67);-PML(S518);-RCC1(S11);-RRM2(S20);-CDCA5(T23);-SAMSN1(S21);-HEMGN(S123);-TULP4(T581);-MTSS1(T592);-STAT5A(S780);-NOLC1(S508);-TAL1(M118);TAL1(S122);-TAL1(S122);-ESAM(T349);-WRNIP1(S151);-TPI1(S58);-HMGA1(S36);-HNRNPD(S71);-EPB41(S709);-APC(S780);-DMTN(S90);-PML(S527);-TBC1D14(S295);-PDIA3(S165);-HMGA1(T53);-SRRM1(S597);-GATA1(T101);-NOLC1(S538);-RBMX(S208);RBMXL1(S208);-FAM117A(…	127	81
110	carboplatin:UNC0638 (2:1 mol/mol)	NUCKS1(S181);-HSPB1(S83);-CAP1(S310);-RALY(S135);-IRF2BP2(S175);-HDGF(S165);-HNRNPM(S618);-STMN1(S16);-HNRNPU(T286);-SNW1(S224);-HNRNPK(S121);-NUCKS1(S19);-ULK1(S533);-SNW1(S234);-ACIN1(S1004);-SRRM1(S402);-STMN1(S38);-SRRM1(S402);SRRM1(T406);-SRRM1(T693);-FBXO21(S116);-PGM1(T115);-SAMSN1(S21);-HIST1H1B(S18);-VIM(T20);-MYO18A(S2020);-RCSD1(S123);-TRA2A(S262);TRA2B(S266);-PGM2(M161);PGM2(T163);-PG…	NCL(T69);-NOLC1(S538);-NCL(S67);-TPI1(S58);-NOLC1(S623);-CCDC86(S18);-HSP90AB1(S255);-HSP90AB1(S255);HSP90AB2P(S177);-EIF3G(T38);-IGF2BP1(S181);-SPATA2(S428);-HNRNPD(S71);-TMC8(S522);-TDG(T67);-SRRM1(S683);-SRRM1(S683);SRRM1(S685);-SRRM2(S2412);-SRRM2(T2409);-SPN(R352);SPN(S355);-SPN(S355);-CLNS1A(S102);-CDK18(T154);-NSFL1C(S114);-INPP4A(S210);-LIMD2(S27);-PHF6(S203);-PHF6(S203);PHF6(S204);-CANX(…	205	95
111	CAY10576	HSP90AB1(S255);-HSP90AB1(S255);HSP90AB2P(S177);-SRRM1(S683);-SRRM1(S683);SRRM1(S685);-EIF3G(T38);-NUCKS1(S79);-SRRM1(S402);SRRM1(T406);-HSP90AA1(S252);-SRRM1(S628);-SRRM1(S626);-NOLC1(S623);-SYTL2(S540);-EVL(S329);-SRRM1(S636);SRRM1(S638);-SRRM1(S638);-TCEA1(T96);-SRRM1(S402);-MARCKS(S145);-SRSF11(T447);-NUCKS1(S75);-SRRM1(T411);-NUCKS1(S73);-TMC8(S522);-PTPN6(M545);PTPN6(S534);-PTPN6(S534);-TDG(…	PML(S518);-PML(S527);-RALY(S135);-HSP90AB1(S226);-SEC61B(S19);-RBM14(R203);RBM14(T206);-RBM14(T206);-MARCKS(S170);-AJAP1(S56);CDK11A(S222);CDK11B(S234);-FAM117A(S413);KCNK12(S5);-SRRT(S74);-VIM(T20);-ARHGEF6(M487);ARHGEF6(S488);ARHGEF7(M517);ARHGEF7(S518);-ARHGEF6(S488);ARHGEF7(S518);-TTLL12(T20);-TOP2A(T1397);-IGF2BP1(S181);-HNRNPA1(S95);HNRNPA1L2(S95);-LRWD1(S212);-ARHGAP45(S25);-TXNRD3(S32);-C…	84	117
112	CAY10594	LSP1(S252);-HSPB1(S83);-S100A9(M94);S100A9(T113);-S100A9(T113);-LSP1(S189);-LSP1(S189);LSP1(S188);-SAMHD1(T592);-CARHSP1(S41);-IRF2BP2(S175);-MARCKS(S170);-CARHSP1(S52);-ZNF180(S643);-DBNL(K288);DBNL(T291);-DBNL(T291);-CD44(S706);-EVL(S329);-LSP1(T175);-EIF4EBP1(S83);EIF4EBP1(S85);-EIF4EBP1(S85);-SPN(R352);SPN(S355);-SPN(S355);-ADD1(S726);ADD2(S713);ADD3(S693);-PAK2(T143);-CDCA3(S87);-EIF4EBP1(S4…	SRRM1(S452);-RCC1(S11);-SRRM1(T614);-HNRNPA1(S4);-RBMX(S208);RBMXL1(S208);-THRAP3(S248);-THRAP3(S253);-RRM2(S20);-GPATCH8(S738);-NOLC1(S623);-IGF2BP1(S181);-ACIN1(S1004);-THRAP3(S682);-HNRNPK(S121);-HMGA1(T53);-TOP2A(T1397);-SNRNP70(S226);-RUFY1(S78);-FUBP1(T629);-TRA2A(S262);TRA2B(S266);-TRA2A(S260);TRA2B(S264);-HMGA1(S36);-EIF5B(S135);-CCDC86(S18);-TMC8(S522);-BAG6(S113);-GATA1(T101);-ESAM(T349…	126	126
113	CAY10603	TRA2A(S262);TRA2B(S266);-TRA2A(S260);TRA2B(S264);-DBN1(S141);-LSM14A(T194);-RBM12B(S280);-RBM12B(S278);-PGM2L1(M171);PGM2L1(T173);-PGM2L1(T173);-HMGA1(S36);-MEF2D(S251);-IRF2BP2(S409);-SSB(S366);-LSM14A(S216);-TDG(T67);-PPHLN1(T128);-MORC2(S615);-NUCKS1(S79);-BAZ1A(S1413);-THRAP3(S682);-BCLAF1(S512);-NUCKS1(S73);-SAMSN1(S21);-HNRNPM(S618);-ZC3H18(S532);-FNBP4(S18);-EPB41L2(S87);-HEMGN(S123);-RBMX…	SEC61B(S19);-RBM26(S127);-SPN(R352);SPN(S355);-SPN(S355);-NFKB2(S22);-ARHGAP19(S422);-PML(S527);-CANX(S583);-PML(S518);-VIM(T20);-ACSS2(S28);-RB1(T821);RB1(T826);-RB1(T826);-ABCF1(S105);-EFHD2(S76);-RAB44(S442);-CD44(S706);-PRPF4B(S852);-STMN1(S38);-HNRNPD(S71);-ABCF1(T108);-IRF2BP2(S78);-G3BP1(S149);-TBC1D10B(S678);-S100A9(M94);S100A9(T113);-S100A9(T113);-CDCA3(S87);-HDAC2(M373);HDAC2(M382);HDAC…	138	101
114	CAY10618	HSP90AB1(S255);-HSP90AB1(S255);HSP90AB2P(S177);-SRRM1(S683);-SRRM1(S683);SRRM1(S685);-PGM1(T115);-TRA2B(S97);-TRA2B(S95);-MARCKS(S145);-MYH9(S1943);-DPYSL3(T524);-SRRM1(S636);SRRM1(S638);-SRRM1(S638);-TRA2B(S97);TRA2B(S95);TRA2B(S102);-PTPN6(M545);PTPN6(S534);-PTPN6(S534);-HIST1H1B(S18);-TRA2B(S99);-PCBP2(S270);-SRRM1(S628);-SRRM1(S626);-DPYSL3(S522);-SRSF11(T447);-SRRM1(T411);-DBN1(S141);-MARCKS…	NPM1(S125);-SRRM1(S452);-SRSF6(S301);-HMGA1(S99);-HMGA1(S102);-TBX3(T441);-ANP32B(T244);-SRRM1(T614);-SLC4A10(S238);SLC4A7(S233);-TBC1D14(S295);-FOXK1(S445);-HNRNPM(S618);-RPRD1B(S132);-SRSF1(S199);SRSF1(S201);-TMPO(S158);-PDIA3(S165);-HNRNPM(M525);HNRNPM(M529);HNRNPM(S528);-HNRNPM(M529);HNRNPM(S528);-HNRNPM(S528);-BAG6(S113);-SRRM2(S2102);SRRM2(T2104);-SRRM2(T2104);-EIF5B(S135);-ACIN1(S1004);-AS…	79	150
116	CCT007093	BCLAF1(T257);BCLAF1(S268);-BCLAF1(S268);-IGF2R(S2409);-SMARCA4(S1452);-RCSD1(S177);-SRRM2(T1003);SRRM2(S1014);-SAMHD1(T592);-RCSD1(S123);-AHNAK(S93);-SPN(R352);SPN(S355);-SPN(S355);-EPRS(S882);EPRS(S885);-EPRS(S885);-SYTL2(S540);-HSP90AA1(S252);-ARHGAP45(S592);-LSP1(S189);-LSP1(S189);LSP1(S188);-FOXK1(S416);-CAD(S1859);-MSH6(T924);-FOXK1(T422);-RCSD1(S116);-RCSD1(S120);-RCSD1(T124);-ACSS2(S28);-H…	SNW1(S224);-SNW1(S234);-LSM14A(S216);-PGM2L1(M171);PGM2L1(T173);-PGM2L1(T173);-SRP72(S630);SRP72(T633);-DKC1(S451);-DKC1(T458);-RBMX(S208);RBMXL1(S208);-SLTM(S553);-PNISR(S211);-HIST1H1C(S36);HIST1H1D(S37);HIST1H1E(S36);-NCL(T69);-ZC3H18(S532);-CLNS1A(S102);-NECTIN1(S422);-TOP2B(S1526);-IGF2BP1(S181);-SRRM1(S549);-PCYT1A(T342);-DKC1(S451);DKC1(S453);-TOP2B(S1524);-NOP58(S502);-SRRM1(T778);-LSM14A…	100	107
117	CCT018159	LSP1(S252);-LSP1(S189);-LSP1(S189);LSP1(S188);-EEF1D(S133);-FOSL2(S200);-IGF2R(S2409);-RCSD1(S220);-SYTL2(S540);-FOXK1(T422);-TCEA1(T96);-BCLAF1(S290);-RCSD1(S123);-ABCF1(S105);-FOXK1(S416);-S100A9(M94);S100A9(T113);-S100A9(T113);-ADD1(S726);ADD2(S713);ADD3(S693);-SRSF6(S301);-TP53(T312);-BL1S2_HUMAN_Phospho (ST);-IGF2R(S2484);-BZW2(S414);-BZW2(S412);-IRF2BP2(S78);-RCSD1(S116);-RCSD1(S120);-LRRFI…	SRRM1(S777);-SRRM1(S775);-SRRM1(S773);-TMPO(S66);-TMPO(S66);TMPO(S67);-SRRM1(S769);-SRRM1(T778);-DKC1(T458);-SRRM1(S781);-HIST1H1C(S36);HIST1H1D(S37);HIST1H1E(S36);-LSM14A(S216);-SCAF1(S498);-SCAF1(S498);SCAF1(S500);-SNW1(S224);-DKC1(S451);-TMPO(T74);-TBC1D14(S295);-SRRM1(S549);-PGM2L1(M171);PGM2L1(T173);-PGM2L1(T173);-SNW1(S234);-SF1(S80);SF1(S82);-SF1(S80);-ZC3H18(S532);-RSL1D1(T358);-SRRM1(S55…	102	121
118	CCT036477	VIM(T20);-RBM26(S127);-PML(S527);-S100A9(M94);S100A9(T113);-S100A9(T113);-PAK2(T143);-FLNA(S2152);-PAN3(T350);PAN3(T353);-PAN3(T353);-SRSF2(S101);-ADD1(S726);ADD2(S713);ADD3(S693);-ARHGAP45(S592);-BIN2(S458);-GFPT1(T263);-ARHGAP45(S25);-SASH3(S25);-RBM39(S117);-VIM(S27);-MAP2K2(T396);-PML(S535);-PML(S518);-PGM2(M161);PGM2(T163);-PGM2(T163);-SRRM2(M1168);SRRM2(T1177);-SRRM2(T1177);-CD44(S706);-BIN…	EIF3G(T38);-SRRM1(T693);-SRRM1(T614);-NPM1(S125);-TRA2A(S262);TRA2B(S266);-TRA2A(S260);TRA2B(S264);-SRSF11(T447);-NCL(S34);NCL(S41);-NCL(S28);-MSH6(T924);-HMGA1(S99);-HMGA1(S102);-NCL(S42);-SRRM1(S628);-H1FX(S31);-SRRM1(S626);-SRRM1(T572);SRRM1(T574);-ANP32B(T244);-SRRM1(S452);-SRRM1(S560);-UNK(S158);-HMGA1(S36);-SNRNP70(S226);-HNRNPA1(S4);-ACIN1(S1004);-NUCKS1(S75);-SRRM1(S597);-SRSF9(S211);-NOL…	116	73
119	CD-1530	HNRNPM(S618);-RCSD1(S123);-LMNA(S392);-DBNL(K288);DBNL(T291);-DBNL(T291);-RCSD1(S116);-SAMHD1(T592);-RCSD1(S120);-RCSD1(T124);-DBNL(S269);-IRF2BP2(S457);-ZC3HAV1(S275);-FKBP15(S965);-NCL(S34);NCL(S41);-NCL(S28);-NCL(S42);-RCSD1(S177);-IRF2BP2(S455);-NDRG1(T340);-CARHSP1(S41);-HNRNPM(M525);HNRNPM(M529);HNRNPM(S528);-HNRNPM(M529);HNRNPM(S528);-HNRNPM(S528);-LMNA(S390);-CARHSP1(S52);-ZNF180(S643);-B…	EEF1D(S133);-SRRM1(S717);-CD44(S706);-CDCA3(S87);-RUNX1(S17);-RUNX1(T14);-SRRM1(S402);SRRM1(T406);-DPYSL3(T524);-RALY(S135);-SRRM1(S713);-THRAP3(M696);THRAP3(S698);-THRAP3(S698);-SPTBN1(S2102);-SRRM1(S402);-WRNIP1(S151);-MTSS1(T592);-RUNX1(S212);-TP53(T312);-DPYSL3(S522);-HEMGN(S123);-DPF2(S142);-SPATA2(S428);-EPB41(S709);-TULP4(T581);-AJAP1(S56);CDK11A(S222);CDK11B(S234);-TCOF1(S906);-PGM2(M161)…	139	105
120	CD-437	LSP1(S252);-S100A9(M94);S100A9(T113);-S100A9(T113);-SAMHD1(T592);-LSP1(S189);-LSP1(S189);LSP1(S188);-HSPB1(S83);-RCSD1(S123);-CARHSP1(S52);-ZNF180(S643);-RCSD1(S116);-RCSD1(S120);-MARCKS(S145);-AHNAK(S93);-RCSD1(S177);-SP1(S111);-SP1(S111);LSP1(S111);-LSP1(S130);-HSP90AB1(S255);-HSP90AB1(S255);HSP90AB2P(S177);-VIM(T20);-PGM2(M161);PGM2(T163);-PGM2(T163);-CARHSP1(S41);-LMNA(S392);-PGM1(T115);-ADD1…	SRRM1(S452);-TBC1D14(S295);-SRRM1(T614);-WRNIP1(S151);-CCDC86(S18);-NPM1(S125);-TPI1(S58);-SRRM1(T693);-NCL(T69);-TRA2A(S260);TRA2B(S264);-ACIN1(S1004);-NOLC1(S538);-TRA2A(S262);TRA2B(S266);-ASXL3(S76);-DVL2(S480);-ARHGAP19(S422);-CCDC86(S58);-SRSF9(S211);-BAG6(S113);-SRRM2(S2412);-CCDC86(S80);-DPF2(S142);-H1FX(S31);-LRWD1(S212);-RBM14(S582);-APC(S780);-AJAP1(S56);CDK11A(S222);CDK11B(S234);-TCOF1…	119	87
122	CEP-701	SYTL2(S540);-CANX(S583);-TRIM28(S471);-FAM186A(S52);-HLA-DOB(S97);-CANX(T562);-HMGA1(S102);-RPLP1(S104);RPLP2(S105);-BZW2(S414);-BZW2(S412);-HMGA1(S99);-CANX(S564);-HNRNPA3(S112);HNRNPA3(S116);-HNRNPA3(S116);-BCLAF1(S181);-HNRNPD(S71);-ACSS2(S28);-TOMM70(S96);-RAB44(S442);-CAD(S1859);-AKT1S1(T90);-SEC61B(S19);-EIF5B(S135);-KIAA1522(S406);-BCLAF1(S658);-IGF2R(S2409);-AKT1S1(T90);AKT1S1(T97);-ABCF1…	NUCKS1(S181);-SRRM1(S775);-SNW1(S224);-SRRM1(S777);-SRRM1(S773);-SNW1(S234);-HNRNPU(T286);-SRRM1(S769);-SRRM1(T778);-SF1(S80);SF1(S82);-SF1(S80);-TMPO(S66);-SRRM1(S781);-SRRM2(T288);SRRM2(S297);-SRRM2(S297);-SRRM2(S297);SRRM2(S295);-DKC1(S451);-DKC1(T458);-PNN(S100);-GPALPP1(S105);-KIAA1143(S50);-RBM39(S136);-PNN(S100);PNN(R97);-ZC3H18(S532);-IRF2BP2(S409);-ZC3H13(T263);-ZC3H13(S265);-NACA(T174);…	117	153
123	ceranib-2	SRRM1(S777);-SRRM1(S775);-STMN1(S16);-HNRNPK(S121);-EPB41L2(S87);-SRRM1(S781);-MAPRE1(T166);-ABL1(T267);ABL2(T313);-STMN1(S25);-NPM1(T78);-NUCKS1(S181);-LMNA(S390);-SRRM1(S773);-HNRNPU(T286);-SRRM1(S769);-SRRM1(T778);-RSL1D1(T358);-ZC3H18(S532);-LMNA(S392);-PTPN6(M545);PTPN6(S534);-PTPN6(S534);-PCBP1(M166);PCBP1(T169);-PCBP1(T169);-ATXN2L(S111);-RPS6(S236);-TNIK(S766);-NUCKS1(S73);-PCNP(T106);-PT…	NOLC1(S538);-SRRM1(S452);-ASXL3(S76);-DVL2(S480);-ARHGAP19(S422);-HNRNPD(S71);-SRSF6(S301);-BAG6(S113);-FOXK1(T422);-RBM14(R203);RBM14(T206);-RBM14(T206);-TBC1D14(S295);-SRRM1(T614);-SYTL2(S540);-SRRT(S74);-ACIN1(S1004);-CANX(S583);-TOMM70(S96);-PDCD4(S94);-AJAP1(S56);CDK11A(S222);CDK11B(S234);-EIF3G(T38);-SRRM1(T693);-SET(S7);-SRRM2(S2412);-TCOF1(S381);-MCM2(T25);-LAT2(S125);LAT2(S135);-LAT2(S13…	106	113
124	Cerulenin	RCSD1(S116);-RCSD1(S120);-SRRM2(T288);SRRM2(S297);-SRRM2(S297);-SRRM2(S297);SRRM2(S295);-SIPA1(S53);-REPS1(S145);-SH3BP1(S585);-ABI1(S222);-RCSD1(S123);-NDRG1(T340);-RCSD1(S127);-LSP1(S252);-SMARCC1(S328);-SMARCC1(S330);-CARHSP1(S52);-ZNF180(S643);-ARHGEF2(S886);-ARHGAP19(S422);-TP53(T312);-IGF2R(S2484);-SET(S7);-EVL(S329);-RCSD1(S177);-FBXO21(S118);-MYC(S283);-ARPP19(S104);-DVL2(S480);-SYK(S297)…	IGF2BP1(S181);-MSH6(T924);-LSM14A(S182);-SRSF11(T447);-RBM14(R203);RBM14(T206);-RBM14(T206);-HSP90AB1(S226);-SRSF2(S189);-MCM2(S139);-EIF5B(S214);-MFHAS1(S450);SRSF2(S191);-SRSF2(S191);-RCC1(S11);-NOP56(S519);-PDCD4(S94);-HNRNPA1(S4);-RPLP1(S104);RPLP2(S105);-THRAP3(S682);-MARCKS(S145);-TDG(T67);-NOLC1(S623);-BCLAF1(S512);-ELAC2(S199);-SRRM1(S560);-EIF3G(T38);-SRRM1(T581);-LAT2(S125);LAT2(S135);-…	141	107
128	CGP-082996	LSP1(S189);-LSP1(S189);LSP1(S188);-IGF2BP1(S181);-LMNB1(S391);LMNB2(S405);-ZC3H13(S207);-RALY(S135);-THRAP3(S684);-HNRNPK(S121);-SRSF9(S211);-EIF4EBP1(S83);EIF4EBP1(S85);-EIF4EBP1(S85);-SRSF9(S216);-SRRM1(S607);-EIF4EBP1(S44);-DOCK1(S1743);-HIST1H1C(S36);HIST1H1D(S37);HIST1H1E(S36);-EIF4EBP1(S35);EIF4EBP1(T50);-EIF4EBP1(Y34);EIF4EBP1(T37);-EIF4EBP1(T41);-SAMHD1(T592);-IRF2BP2(S78);-SRRM1(S393);-L…	SRRM2(T288);SRRM2(S297);-SRRM2(S297);-SRRM2(S297);SRRM2(S295);-KHDRBS1(S24);-KHDRBS1(S18);-NECTIN1(S422);-SPN(R352);SPN(S355);-SPN(S355);-SRRM2(S2684);-NDRG1(T340);-HNRNPM(M525);HNRNPM(M529);HNRNPM(S528);-HNRNPM(M529);HNRNPM(S528);-HNRNPM(S528);-SIPA1(S53);-CDK1(T14);CDK2(T14);CDK3(T14);-JPT1(S92);-TOP2B(S1588);-UBAP2L(S607);-SPATA2(S428);-HNRNPH1(T107);HNRNPH2(T107);-ABI1(S222);-CARHSP1(S52);-ZN…	113	90
129	CGP-60474	MEF2D(S251);-PTPN6(M545);PTPN6(S534);-PTPN6(S534);-NCL(S67);-LMNB1(S391);LMNB2(S405);-ACSS2(S28);-AHNAK(S93);-BL1S2_HUMAN_Phospho (ST);-MCM2(T25);-ARHGAP17(T679);-SH3GL1(S286);-BIN2(S259);-AHNAK(S210);-ZC3H13(S207);-SPTBN5(T3171);-ARHGAP45(S592);-HSP90AA1(S252);-FLNA(S2152);-SPN(R352);SPN(S355);-SPN(S355);-EVI2B(S271);-PAK2(T143);-EIF4EBP1(S44);-FOSL2(S200);-SNTB1(S208);SNTB1(S219);-SNTB1(S219);-…	HMGA1(S36);-HMGA1(T53);-UNK(S158);-NECTIN1(S422);-CD44(S706);-TBC1D14(S295);-PNN(S100);-ASXL3(S76);-DVL2(S480);-ARHGAP19(S422);-CDCA3(S87);-DPF2(S142);-SCAF1(S498);-SCAF1(S498);SCAF1(S500);-NOLC1(S538);-NPM1(S125);-LSM14A(S219);-PGM2L1(M171);PGM2L1(T173);-PGM2L1(T173);-LSM14A(T194);-RBMX(S208);RBMXL1(S208);-PNN(S100);PNN(R97);-CLNS1A(S102);-MYO18A(S2020);-CCDC86(S18);-SRSF9(S211);-LSM14A(S216);-S…	195	84
130	Ch-55	SYTL2(S540);-SAMHD1(T592);-RCSD1(S123);-DBNL(K288);DBNL(T291);-DBNL(T291);-CARHSP1(S41);-EIF4EBP1(S44);-HNRNPM(S618);-MEF2D(S251);-SRSF6(S301);-S100A9(M94);S100A9(T113);-S100A9(T113);-CARHSP1(S52);-ZNF180(S643);-RBM14(R203);RBM14(T206);-RBM14(T206);-BCLAF1(S512);-HDAC1(M372);HDAC1(M381);HDAC1(S393);-HDAC1(M381);HDAC1(S393);-HDAC1(S393);-SRRM2(S2702);-RCSD1(S116);-DBNL(S269);-RCSD1(S120);-ARHGAP17…	NOLC1(S538);-NUCKS1(S181);-NOLC1(S623);-SNW1(S224);-SNW1(S234);-EEF1D(S133);-PGM2L1(M171);PGM2L1(T173);-PGM2L1(T173);-TMC8(S522);-LSM14A(S216);-RBMX(S208);RBMXL1(S208);-PNN(S100);-UNK(S158);-RBM39(S136);-LSM14A(S219);-SCAF1(S498);-SCAF1(S498);SCAF1(S500);-RUNX1(T14);-SAMD1(T157);-EPB41L2(S55);-UBAP2L(S607);-MARCKSL1(S104);-PDYN(S99);-DPF2(S142);-TCOF1(S906);-RUNX1(S17);-NCL(T69);-SRRM1(S773);-LSM…	205	116
131	CH5424802	EIF4EBP1(S83);EIF4EBP1(S85);-EIF4EBP1(S85);-TMC8(S522);-NOLC1(S623);-EIF4EBP1(S35);EIF4EBP1(T50);-EIF4EBP1(Y34);EIF4EBP1(T37);-HNRNPM(M525);HNRNPM(M529);HNRNPM(S528);-HNRNPM(M529);HNRNPM(S528);-HNRNPM(S528);-SNRNP70(S226);-EPB41L2(S87);-HMGA1(T53);-AKT1S1(T90);-RUFY1(S78);-NUCKS1(S75);-BCLAF1(S512);-EIF4EBP1(S44);-AKT1S1(T90);AKT1S1(T97);-HNRNPM(S618);-UNK(S158);-HNRNPA1(S4);-HSP90AB1(S255);-HSP9…	PTPN6(M545);PTPN6(S534);-PTPN6(S534);-MARCKS(S170);-IRF2BP2(S78);-PAK2(T143);-SRRM1(S549);-CLIP2(S923);-ARHGEF6(M487);ARHGEF6(S488);ARHGEF7(M517);ARHGEF7(S518);-ARHGEF6(S488);ARHGEF7(S518);-PRAM1(T332);-SRRM2(S2702);-FAM117A(S413);KCNK12(S5);-MET(S966);-CBS(T87);CBSL(T87);-MCM2(T25);-EFHD2(S76);-SRRM1(S551);-HSP90AB1(S226);-THRAP3(S682);-PGM2(M161);PGM2(T163);-PGM2(T163);-AJAP1(S56);CDK11A(S222);…	69	112
132	CHEMBL1222381	SAMHD1(T592);-DBNL(K288);DBNL(T291);-DBNL(T291);-MARCKS(S170);-PAK1(S165);-NUCKS1(S73);-HSPB1(S83);-NUCKS1(S79);-LSP1(S189);-LSP1(S189);LSP1(S188);-RCSD1(S123);-RCSD1(T124);-EIF4EBP1(S83);EIF4EBP1(S85);-EIF4EBP1(S85);-HSP90AB1(S255);-HSP90AB1(S255);HSP90AB2P(S177);-IRF2BP2(S175);-CARHSP1(S41);-MAP4(S1073);-NUCKS1(S75);-SAMHD1(T21);-HNRNPU(T286);-LSP1(S252);-RCSD1(S116);-SH3KBP1(S230);-MARCKS(S145…	NCL(T69);-TPI1(S58);-NCL(S67);-RCC1(S11);-WRNIP1(S151);-SRRM2(S2412);-FAM117A(S413);KCNK12(S5);-SRRM1(S452);-AJAP1(S56);CDK11A(S222);CDK11B(S234);-RRM2(S20);-TBC1D14(S295);-CCDC86(S18);-SRRT(S74);-PML(S518);-PRPF4B(S852);-THRAP3(S253);-MCM2(T25);-ZC3HAV1(S275);-BCKDHA(S343);-UBAP2L(S607);-NOLC1(S538);-TOP2B(S1588);-APC(S780);-RBM14(S582);-RBM14(R203);RBM14(T206);-RBM14(T206);-INPP4A(S210);-LIMD2(…	117	61
135	chlorambucil	LMNA(S392);-DBN1(S141);-HNRNPM(S618);-HNRNPU(T286);-MEF2D(S251);-HNRNPK(S121);-LMNA(S390);-RCSD1(S123);-BCLAF1(S512);-LMNB1(S391);LMNB2(S405);-MARCKS(S145);-THRAP3(S682);-LMNB1(S391);LMNB2(S405);LMNB1(S396);LMNB2(S410);-IRF2BP2(S409);-RCSD1(T124);-THRAP3(S684);-MAP4(S1073);-NUCKS1(S19);-HNRNPM(M525);HNRNPM(M529);HNRNPM(S528);-HNRNPM(M529);HNRNPM(S528);-HNRNPM(S528);-MATR3(S188);-SF1(S80);SF1(S82)…	NCL(T69);-WRNIP1(S151);-CCDC86(S69);-ASXL3(S76);-DVL2(S480);-ABCF1(S105);-CCDC86(S58);-TBX3(T441);-RPRD1B(S132);-ANP32B(T244);-NOLC1(S538);-TBC1D14(S295);-ARHGAP19(S422);-SET(S7);-CCDC86(S80);-NPM1(S125);-CENPA(S19);-CENPA(S17);-NECTIN1(S422);-BZW2(S414);-BZW2(S412);-LSP1(S252);-HNRNPD(S71);-SRRM1(S452);-TTLL12(T20);-TP53(T312);-SPATA2(S428);-DPF2(S142);-H1FX(S31);-CDK18(T157);CDK18(Y155);-EEF1D(…	146	75
136	CHM-1	STMN1(S16);-STMN1(S25);-TNIK(S766);-BIN2(S458);-RB1(T821);RB1(T826);-RB1(T826);-MAP4(S1073);-TXLNA(S514);-EPB41L2(S87);-ZYX(S344);-RBMX(M353);RBMX(S352);-RBMX(S352);-PGM2(M161);PGM2(T163);-PGM2(T163);-ABL1(T267);ABL2(T313);-RB1(S811);-GPALPP1(S105);-EPB41L2(S55);-DBN1(S141);-LCP1(S7);-HNRNPK(S121);-HIST1H1C(S36);HIST1H1D(S37);HIST1H1E(S36);-RUNX1(S17);-STMN1(S38);-NUCKS1(S181);-HEMGN(S123);-FLNA(…	HSP90AB1(S226);-HSP90AA1(S252);-SRSF2(S189);-MFHAS1(S450);SRSF2(S191);-SRSF2(S191);-SRSF6(S301);-BCLAF1(T257);BCLAF1(S268);-BCLAF1(S268);-AHNAK(S93);-KIAA0930(S306);-ARHGAP17(T679);-BCLAF1(S290);-HNRNPD(S71);-SRSF6(S314);-SRSF6(S314);SRSF6(S316);-AHNAK(S210);-TOP2B(S1588);-SRRT(S74);-DBNL(S269);-BCLAF1(S287);-MEF2D(S251);-RBM14(R203);RBM14(T206);-RBM14(T206);-CARHSP1(S52);-ZNF180(S643);-PAN3(T350…	90	143
137	CI-1040	TPI1(S58);-PTPN6(M545);PTPN6(S534);-PTPN6(S534);-KIAA0930(S306);-FAM117A(S413);KCNK12(S5);-HNRNPA1(S95);HNRNPA1L2(S95);-PAK2(T143);-NCL(S67);-PML(S527);-WRNIP1(S151);-PML(S518);-HNRNPD(S71);-APC(S780);-SHC1(S139);-AJAP1(S56);CDK11A(S222);CDK11B(S234);-TTLL12(T20);-RBM14(R203);RBM14(T206);-RBM14(T206);-CCDC86(S37);-THRAP3(S682);-CENPA(S17);-ARHGEF6(M487);ARHGEF6(S488);ARHGEF7(M517);ARHGEF7(S518);-…	RBMX(M353);RBMX(S352);-RBMX(S352);-NUCKS1(S75);-NUCKS1(S79);-TJP2(S986);-NOLC1(S623);-TMC8(S522);-MAP4(S1073);-STMN1(S16);-SAMSN1(S21);-SRRM1(S628);-TP53(T312);-HSPB1(S83);-SRRM1(S626);-SRRM1(S402);SRRM1(T406);-SRSF11(T447);-HMGA1(S36);-UNK(S158);-NUCKS1(S73);-SRRM1(S402);-EPB41L2(S87);-EIF3G(T38);-TXLNA(S514);-STMN1(S25);-PGM2L1(M171);PGM2L1(T173);-PGM2L1(T173);-RUFY1(S78);-HDGF(S165);-FBXO21(S1…	96	67
140	ciclosporin	EVL(S329);-TXLNA(S514);-TP53(T312);-EEF1D(S133);-MAP4(S789);-STMN1(S16);-RCSD1(S123);-RCSD1(S116);-FOXK1(S445);-SRRM1(T411);-BRCA1(S1496);-STMN1(S25);-RUNX1T1(R414);RUNX1T1(S417);-RUNX1T1(S417);-EHBP1(S759);-FLCN(S68);-NPM1(S125);-TRA2A(S262);TRA2B(S266);-TRA2A(S260);TRA2B(S264);-ARHGAP19(S422);-DVL2(S480);-SMARCC1(S328);-SMARCC1(S330);-KHDRBS1(S24);-CCNY(S324);-NUCKS1(S19);-RCSD1(S120);-RCSD1(S2…	HSP90AB1(S226);-RBM14(R203);RBM14(T206);-RBM14(T206);-NOP56(S519);-BCLAF1(S658);-MET(S966);-CBS(T87);CBSL(T87);-LSM14A(S182);-SRRM1(S549);-MCM2(S139);-SPTBN5(T3171);-SRRM1(S551);-BCLAF1(S512);-PML(S527);-NSFL1C(S114);-UBAP2L(S453);-VIM(T20);-PML(S518);-LAT2(S125);LAT2(S135);-LAT2(S135);-RCC1(S11);-BAP18(S96);-EEF1B2(S90);EEF1B2(Y79);-NPM1(S70);-IGF2BP1(S181);-MCM2(T25);-RPLP1(S104);RPLP2(S105);-T…	156	142
141	CID-5951923	HSP90AB1(S255);-HSP90AB1(S255);HSP90AB2P(S177);-DBN1(S141);-CAP1(S310);-LMNA(S392);-HNRNPK(S121);-ULK1(S533);-LMNA(S390);-EPB41L2(S87);-SAMSN1(S21);-HMGA1(S36);-HMGA1(T53);-HNRNPA1(S4);-AKT1S1(T90);-TXLNA(S514);-RBMX(M353);RBMX(S352);-RBMX(S352);-ABL1(T267);ABL2(T313);-HNRNPM(M525);HNRNPM(M529);HNRNPM(S528);-HNRNPM(M529);HNRNPM(S528);-HNRNPM(S528);-AKT1S1(T90);AKT1S1(T97);-RBMX(S208);RBMXL1(S208)…	SEC61B(S19);-IRF2BP2(S78);-SRRM2(S2702);-EFHD2(S76);-NOP56(S519);-ARHGAP17(T679);-PRAM1(S484);-TPI1(S58);-WRNIP1(S151);-SPN(R352);SPN(S355);-SPN(S355);-CLIP2(S923);-NCL(S67);-LAT2(S125);LAT2(S135);-LAT2(S135);-LRRFIP1(S126);-PRAM1(T332);-ARHGEF18(S1103);-SH3KBP1(S589);-NCL(T69);-LSP1(S189);-LSP1(S189);LSP1(S188);-RBM26(S127);-RB1(T821);RB1(T826);-RB1(T826);-RASAL3(M56);RASAL3(S51);-RASAL3(S51);-L…	113	127
148	Cisplatin	EIF3G(T38);-LAT2(S125);LAT2(S135);-LAT2(S135);-EEF1B2(S90);EEF1B2(Y79);-EEF1B2(S106);-SRSF6(S314);SRSF6(S316);-MSH6(T924);-EPRS(S882);EPRS(S885);-EPRS(S885);-KIAA0930(S306);-HSP90AB1(S255);-HSP90AB1(S255);HSP90AB2P(S177);-SRSF2(S189);-MYH9(S1943);-MFHAS1(S450);SRSF2(S191);-SRSF2(S191);-SRRM1(S683);-SRRM1(S683);SRRM1(S685);-SRSF6(S314);-SEC61B(S19);-MEF2A(S496);MEF2C(S461);-PSD3(S338);-LSP1(S252);…	STMN1(S16);-ASXL3(S76);-DVL2(S480);-RALY(S135);-ARHGAP19(S422);-WRNIP1(S151);-RBMX(S208);RBMXL1(S208);-MARCKSL1(S104);-PDYN(S99);-FBXO21(S116);-AKT1S1(T90);-AKT1S1(T90);AKT1S1(T97);-HIST1H1C(S36);HIST1H1D(S37);HIST1H1E(S36);-SMARCC1(S328);-LCP1(S7);-SMARCC1(S330);-SCAF1(S498);-SCAF1(S498);SCAF1(S500);-PDIA3(S165);-HNRNPC(S253);-PCNP(T106);-IFI16(S145);-RPL23A(T42);-GPALPP1(S105);-DPF2(S142);-TBC1…	145	144
149	clofarabine	NCL(T69);-LSP1(S252);-TRA2A(S262);TRA2B(S266);-TRA2A(S260);TRA2B(S264);-SRRM1(S777);-SRRM1(S775);-SRRM1(S773);-EEF1D(S162);-NCL(S67);-TPI1(S58);-HMGA1(S36);-SRRM1(S769);-LSM14A(T194);-EEF1D(S133);-NUCKS1(S181);-SRRM1(T778);-HNRNPC(S253);-SNW1(S224);-SRRM1(S781);-SNW1(S234);-IGF2BP1(S181);-HMGA1(T53);-TCEA1(T96);-SRRM2(T288);SRRM2(S297);-SRRM2(S297);-SRRM2(S297);SRRM2(S295);-SMARCC1(S328);-PTPN6(M…	SEC61B(S19);-STMN1(S38);-HSP90AB1(S255);-HSP90AB1(S255);HSP90AB2P(S177);-SYTL2(S540);-HDAC2(M373);HDAC2(M382);HDAC2(S394);-HDAC2(M382);HDAC2(S394);-HDAC2(S394);-VIM(T20);-ABCF1(S105);-HDAC1(M372);HDAC1(M381);HDAC1(S393);-HDAC1(M381);HDAC1(S393);-HDAC1(S393);-EEF1B2(S106);-EEF1B2(S90);EEF1B2(Y79);-MCM6(S758);-CANX(S583);-PML(S527);-PML(S518);-NPM1(S125);-SRRM1(S597);-HDGF(S165);-BCLAF1(S658);-MYO1…	108	165
150	CMK	EIF4EBP1(S44);-ACIN1(S1004);-SRSF6(S301);-MYO18A(S2020);-SRRM2(T1003);-HDAC2(M373);HDAC2(M382);HDAC2(S394);-HDAC2(M382);HDAC2(S394);-HDAC2(S394);-SRRM2(T1003);SRRM2(S1014);-CHD4(S1531);-EIF4EBP1(T41);-SRRM2(S1854);-SRRM2(T1856);-RBM26(S127);-SRRM2(M1168);SRRM2(T1177);-SRRM2(T1177);-IRF2BP2(S175);-SRRM2(S2702);-SRRM2(S2032);-SRRM2(S2032);SRRM2(T2034);-SRRT(S74);-BCLAF1(T257);BCLAF1(S268);-BCLAF1(S…	DBN1(S141);-SRRM1(S653);-SRRM1(S626);-SRRM1(S628);-TDG(T67);-PTPN7(S44);-SRRM1(S683);SRRM1(S685);-EEF1B2(S106);-EEF1B2(S90);EEF1B2(Y79);-IGF2BP1(S181);-SRRM1(S636);SRRM1(S638);-SRRM1(S638);-SRSF11(T447);-SRRM1(S683);-MEF2A(S496);MEF2C(S461);-PSD3(S338);-EEF1D(S162);-CCDC86(S18);-EVL(S329);-NCL(S67);-HEMGN(S123);-DPYSL3(T524);-HSP90AB1(S255);-HSP90AB1(S255);HSP90AB2P(S177);-PGM1(T115);-KRT5(S8);-S…	129	89
151	COL-3	HSPB1(S83);-HNRNPU(T286);-SAMHD1(T592);-MARCKS(S170);-IRF2BP2(S175);-DBNL(K288);DBNL(T291);-DBNL(T291);-CD44(S706);-CDCA3(S87);-TRA2B(S97);TRA2B(S95);TRA2B(S102);-DBNL(S269);-MARCKS(S145);-ABI1(S222);-RCSD1(T124);-NUCKS1(S181);-EEF1D(S162);-RCSD1(S123);-ADD1(S726);ADD2(S713);ADD3(S693);-TRA2B(S97);-TRA2B(S95);-BCLAF1(S287);-CEP170(S845);-EEF1D(S133);-BCLAF1(S285);-G3BP1(S230);-SIPA1(S53);-BCLAF1(…	NCL(T69);-STMN1(S38);-LCP1(S7);-TOP2A(T1397);-THRAP3(S253);-THRAP3(S248);-CDK18(T154);-STMN1(S16);-TRIM28(S471);-RRM2(S20);-RALY(S135);-CHAMP1(S443);-TPI1(S58);-CHAMP1(S204);-SRRM1(S452);-BAG6(S113);-CCDC86(S18);-SRRM1(T693);-RBM26(S127);-LSM14A(S182);-KHDRBS1(S18);-KHDRBS1(S24);-SRRM1(T614);-PRPF4B(S852);-ACIN1(S1004);-PTPN6(M545);PTPN6(S534);-PTPN6(S534);-HLA-DOB(S97);-FAM186A(S52);-HNRNPA1(S4)…	103	104
153	compound 1B	SNW1(S224);-SNW1(S234);-EVL(S329);-S100A9(M94);S100A9(T113);-S100A9(T113);-SAMHD1(T592);-EEF1D(S162);-NUCKS1(S181);-TOP2B(S1588);-PTPN6(M545);PTPN6(S534);-PTPN6(S534);-WRNIP1(S151);-PDCD4(S94);-HSP90AA1(S252);-CARHSP1(S41);-SRP72(S630);SRP72(T633);-DKC1(S451);-09/02/18 00:00:00(S218);-DKC1(T458);-SF1(S80);SF1(S82);-SF1(S80);-TOP2B(S1526);-MARCKS(S170);-PDIA3(S165);-TOP2B(S1524);-TCEA1(T96);-DBNL(…	SYTL2(S540);-NOLC1(S623);-DBN1(S141);-RCC1(S11);-TMC8(S522);-HNRNPA1(S4);-HDAC2(M373);HDAC2(M382);HDAC2(S394);-HDAC2(M382);HDAC2(S394);-HDAC2(S394);-TOP2A(T1397);-EPRS(S882);EPRS(S885);-EPRS(S885);-EIF5B(S135);-LRWD1(S212);-TOMM70(S96);-SRRM2(S2032);-MCM2(S139);-SRRM2(S2032);SRRM2(T2034);-TRIM28(S471);-CHAMP1(S204);-EIF5B(S137);-GFPT1(T263);-EIF4G1(S1231);-TRIM28(S612);-CHAMP1(S286);-CHAMP1(S204)…	120	149
154	Compound 23 citrate	PTPN6(M545);PTPN6(S534);-PTPN6(S534);-TPI1(S58);-FLNA(S2152);-EIF4EBP1(S44);-BCLAF1(S658);-EIF4EBP1(T41);-BCLAF1(S660);-RCSD1(S177);-AHNAK(S93);-EVI2B(S271);-EVI2B(T267);-ARHGAP45(S592);-HLA-DOB(S97);-FAM186A(S52);-SMARCA4(S1452);-VIM(T20);-RCSD1(S123);-PTK2B(S375);-THRAP3(S684);-LMNA(S392);-LMNA(S390);-LMNB1(S391);LMNB2(S405);-JPT1(S91);-SRRM2(M1168);SRRM2(T1177);-SRRM2(T1177);-LMNB1(S391);LMNB2…	MAP4(S789);-H1FX(S31);-NUCKS1(S79);-NUCKS1(S75);-CCDC86(S58);-NUCKS1(S181);-MEF2A(S496);MEF2C(S461);-PSD3(S338);-CCDC86(S69);-EIF3G(T38);-SRRM1(S626);-SRRM1(S628);-MYH9(S1943);-DPYSL3(T524);-HNRNPH1(T107);HNRNPH2(T107);-DPYSL3(S522);-EEF1D(S133);-NPFFR2(S54);-DOCK7(S579);-PDCD4(S94);-RBMX(M353);RBMX(S352);-RBMX(S352);-CCDC86(S80);-UNK(S158);-SMARCA2(S1377);-HSPB1(S83);-HDGF(S165);-HMGA1(S99);-HMG…	107	80
155	Compound 7d-cis	NPM1(S125);-SRRM1(S775);-SRRM1(S777);-NOLC1(S538);-SRRM1(S773);-TBC1D14(S295);-SRRM1(S769);-PDIA3(S165);-SRRM1(T778);-MARCKSL1(S104);-TPI1(S58);-HNRNPM(S618);-PDYN(S99);-LSM14A(S216);-HNRNPC(S253);-HMGA1(S36);-SRRM1(S781);-ASXL3(S76);-DVL2(S480);-HMGA1(T53);-JPT1(S92);-SCAF1(S498);SCAF1(S500);-SCAF1(S498);-TMPO(S158);-SRSF9(S211);-SRSF9(S216);-ETV6(S22);-ETV6(S16);-ETV6(S22);ETV6(S26);-PGM2L1(M17…	HSP90AB1(S255);-HSP90AB1(S255);HSP90AB2P(S177);-EEF1D(S133);-S100A9(M94);S100A9(T113);-S100A9(T113);-TRA2B(S97);-TRA2B(S95);-NSUN2(S751);NSUN2(T755);-NSUN2(T755);-TRA2B(S99);-HNRNPD(S71);-TRA2B(S97);TRA2B(S95);TRA2B(S102);-GFPT1(T263);-NCL(S67);-CHAF1A(K304);CHAF1A(S307);-SCRIB(S1223);SCRIB(S1225);-SCRIB(S1225);-CENPA(S19);-CENPA(S17);-TP53(T312);-IGF2R(S2409);-ABCF1(T108);-MDC1(S372);-SYTL2(S540…	117	124
156	CP466722	HSP90AB1(S255);-HSP90AB1(S255);HSP90AB2P(S177);-RUFY1(S78);-SNRNP70(S226);-TRIL(S331);-GBF1(S174);HSP90AB1(S452);-ARAP1(S1007);MOAP1(S209);PNMA5(S203);-IL1RAPL1(T200);-DNAH2(T1620);ODF2(T269);-TRAM1(T341);-REPS1(S751);-BCLAF1(S512);-BCLAF1(S660);-EEF1D(S133);-MARCKS(S145);-EIF4EBP1(S44);-EIF4EBP1(T41);-HNRNPK(S121);-FAM186A(S52);-HLA-DOB(S97);-MDC1(S372);-HSP90AB1(S261);HSP90AB2P(S183);-BCLAF1(S2…	HSP90AB1(S226);-MARCKS(S170);-SRRM1(S549);-SRRM1(S551);-TMPO(S66);-LCP1(S7);-TMPO(S66);TMPO(S67);-TMPO(S158);-TMPO(T74);-ZC3HAV1(S275);-NUCKS1(S181);-CARHSP1(S52);-ZNF180(S643);-KHDRBS1(S24);-NOLC1(S538);-ARHGEF6(M487);ARHGEF6(S488);ARHGEF7(M517);ARHGEF7(S518);-ARHGEF6(S488);ARHGEF7(S518);-CDK1(T14);CDK2(T14);CDK3(T14);-PML(S527);-TTLL12(T20);-PML(S518);-KHDRBS1(S18);-TXNRD3(S32);-SRRM1(S713);-SR…	90	87
158	CR-1-31B	LSP1(S252);-HNRNPU(T286);-HSP90AA1(S252);-LSP1(S189);-LSP1(S189);LSP1(S188);-MYH9(S1943);-EIF3C(S39);EIF3CL(S39);-LSP1(S130);-G3BP1(S230);-LSP1(T175);-LSP1(T184);-TRA2B(S95);-SRRM1(S402);SRRM1(T406);-IRF2BP2(S78);-SRRM1(S636);SRRM1(S638);-SRRM1(S638);-LSP1(T175);LSP1(S177);-SRRM1(S402);-TRA2B(S97);-MFHAS1(S450);SRSF2(S191);-SRSF2(S191);-SP1(S111);-HSP90AB1(S255);-HSP90AB1(S255);HSP90AB2P(S177);-E…	ZC3HAV1(S275);-BCKDHA(S343);-TPI1(S58);-RCC1(S11);-RBM14(R203);RBM14(T206);-RBM14(T206);-NOLC1(S538);-MAPRE1(T166);-NCL(T69);-HMGA1(S36);-SRRM1(S452);-SRRM1(S597);-PTGES3(S113);-SRP72(S630);SRP72(T633);-THRAP3(S682);-FAM117A(S413);KCNK12(S5);-NCL(S67);-AJAP1(S56);CDK11A(S222);CDK11B(S234);-SRRM2(S2412);-CDK1(T14);CDK2(T14);CDK3(T14);-APC(S780);-RBMX(S208);RBMXL1(S208);-KHDRBS1(S24);-TBC1D14(S295)…	160	81
159	Crizotinib	FLNA(S2152);-FBXO21(S116);-NOLC1(S538);-NDRG1(T340);-PDYN(S99);-MARCKSL1(S104);-RAB44(S442);-STMN1(S38);-FBXO21(S118);-CHAF1A(K304);CHAF1A(S307);-TBC1D14(S295);-LCP1(S7);-HDAC2(M373);HDAC2(M382);HDAC2(S394);-HDAC2(M382);HDAC2(S394);-HDAC2(S394);-NOLC1(S623);-TMC8(S522);-RPLP1(S104);RPLP2(S105);-STMN1(S16);-SRSF2(S101);-TPI1(S58);-ABCF1(T108);-RBM26(S127);-HLA-DOB(S97);-FAM186A(S52);-NSFL1C(S114);…	EEF1D(S162);-MEF2D(S251);-HNRNPM(S618);-CARHSP1(S41);-IGF2BP1(S181);-LSP1(S189);-LSP1(S189);LSP1(S188);-PCYT1B(M310);PCYT1B(S315);-PCYT1B(S315);-DBNL(K288);DBNL(T291);-DBNL(T291);-LAT2(S125);LAT2(S135);-LAT2(S135);-LSP1(T175);-HNRNPM(M525);HNRNPM(M529);HNRNPM(S528);-HNRNPM(M529);HNRNPM(S528);-HNRNPM(S528);-EEF1B2(S90);EEF1B2(Y79);-EEF1B2(S106);-SAMHD1(T592);-LSP1(T184);-LSP1(S252);-TRA2A(S262);TR…	80	72
160	crizotinib:PLX-4032 (2:1 mol/mol)	HSP90AB1(S255);-HSP90AB1(S255);HSP90AB2P(S177);-SRRM1(S683);-SRRM1(S683);SRRM1(S685);-SRRM1(S628);-SRRM1(S626);-SRRM1(S636);SRRM1(S638);-SRRM1(S638);-SRRM1(T411);-MSH6(T924);-CBX1(S91);-SRRM1(S653);-DPYSL3(T524);-SRRM1(S607);-SRRM1(S655);-NUCKS1(S79);-NUCKS1(S73);-THRAP3(S248);-DPYSL3(S522);-SRSF6(S314);-SRSF11(T447);-HNRNPK(S121);-SRRM1(S402);SRRM1(T406);-SRRM1(S402);-NUCKS1(S75);-TRA2B(S95);-TM…	PML(S518);-PML(S527);-FAM117A(S413);KCNK12(S5);-AKT1S1(T90);-SRRM1(S715);-AKT1S1(T90);AKT1S1(T97);-LSM14A(S216);-AJAP1(S56);CDK11A(S222);CDK11B(S234);-SRRT(S74);-TOP2B(S1466);-LSM14A(S182);-CARHSP1(S41);-CARHSP1(S52);-ZNF180(S643);-DBNL(K288);DBNL(T291);-DBNL(T291);-NECTIN1(S422);-COPB2(S847);-APC(S780);-NOP56(S519);-RBM14(R203);RBM14(T206);-RBM14(T206);-SEC61B(S19);-PDIA3(S165);-LMNA(S390);-BCLA…	63	190
161	cucurbitacin I	SRRM1(T693);-SRRM1(S391);-DBNL(K288);DBNL(T291);-DBNL(T291);-HSP90AB1(S255);-HSP90AB1(S255);HSP90AB2P(S177);-SAMHD1(T592);-RPLP1(S104);RPLP2(S105);-SYTL2(S540);-EEF1B2(S106);-PAK1(S165);-STMN1(S38);-CANX(S583);-EIF4EBP1(S83);EIF4EBP1(S85);-EIF4EBP1(S85);-SRRM1(S607);-SEC61B(S19);-HDAC2(M373);HDAC2(M382);HDAC2(S394);-HDAC2(M382);HDAC2(S394);-HDAC2(S394);-EEF1B2(S90);EEF1B2(Y79);-SRRM1(S597);-SRRM1…	NCL(T69);-NCL(S67);-SRRM2(S2412);-SRRM2(T2409);-RBM39(S97);-SRRM2(T288);SRRM2(S297);-SRRM2(S297);-SRRM2(S297);SRRM2(S295);-SPATA2(S428);-IGF2BP1(S181);-UBAP2L(S607);-RALY(S135);-RBM14(S582);-EEF1D(S133);-MARCKSL1(S104);-NOLC1(S538);-SPTBN5(T3171);-PDYN(S99);-TRA2B(S95);-TRA2B(S97);-SMARCC1(S328);-SMARCC1(S330);-RBM14(R203);RBM14(T206);-RBM14(T206);-BCLAF1(S290);-BCLAF1(S285);-RCC1(S11);-LSM14A(T1…	141	86
162	CUDC-101	RCC1(S11);-EIF5B(S135);-LMNA(S392);-LMNA(S390);-MEF2D(S251);-HMGA1(S99);-HMGA1(S102);-EIF3G(T38);-EIF5B(S137);-DBN1(S141);-SAMSN1(S21);-HNRNPA1(S4);-BCLAF1(S658);-BCLAF1(S290);-STK11IP(S761);-TRA2A(S262);TRA2B(S266);-TRA2A(S260);TRA2B(S264);-HSPB1(S83);-HMGA1(S36);-BCLAF1(S287);-LSM14A(T194);-TRIM28(S471);-SRRM1(S402);-BCLAF1(S285);-EIF5B(S214);-SRRM2(T2409);-RBMX(M353);RBMX(S352);-RBMX(S352);-BL…	WRNIP1(S151);-MARCKS(S170);-SASH3(S25);-SASH3(S25);SASH3(S26);-PGM1(T115);-EVL(S329);-CD44(S706);-LSP1(S252);-PML(S527);-TMPO(S66);-TPI1(S58);-TMPO(S66);TMPO(S67);-PML(S518);-CDCA3(S87);-GPALPP1(S105);-PAK2(T143);-TTLL12(T20);-STMN1(S38);-HSP90AB1(S226);-HNRNPA1(S95);HNRNPA1L2(S95);-DOCK2(S1736);-VIM(T20);-NFKB2(S22);-TMPO(T74);-SASH3(R143);SASH3(S155);SASH3(S158);-SASH3(S158);-HIST1H1B(S18);-ARH…	81	76
163	Curcumin	HSP90AB1(S255);-HSP90AB1(S255);HSP90AB2P(S177);-EIF4EBP1(S44);-EIF4EBP1(S35);EIF4EBP1(T50);-EIF4EBP1(Y34);EIF4EBP1(T37);-EIF4EBP1(S83);EIF4EBP1(S85);-EIF4EBP1(S85);-BCLAF1(T257);BCLAF1(S268);-BCLAF1(S268);-EIF4EBP1(T41);-HSP90AA1(S252);-PPIG(S356);-ARHGAP19(S422);-DVL2(S480);-AHNAK(S93);-SRRT(S74);-HNRNPD(S71);-NSUN2(S751);NSUN2(T755);-NSUN2(T755);-PPIG(T358);-HNRNPK(S121);-CAD(S1859);-EIF5B(S214…	LCP1(S7);-RB1(S37);-EFHD2(S76);-GPALPP1(S105);-H1FX(S31);-SRRM1(S549);-NCL(T69);-HIST1H1B(S18);-HIST1H1C(S36);HIST1H1D(S37);HIST1H1E(S36);-SNW1(S234);-GPALPP1(S105);GPALPP1(K101);-TPI1(S58);-DPYSL3(T524);-RB1(T821);RB1(T826);-RB1(T826);-DPYSL3(S522);-RAB44(S263);-ZC3HAV1(S275);-SNW1(S224);-TOP2A(T1397);-SRRM1(S551);-CCDC86(S18);-LRRFIP1(S126);-PSD3(S338);-MEF2A(S496);MEF2C(S461);-SH3BP1(S585);-NO…	126	78
164	CX-5461	MSH6(T924);-LSM14A(T194);-PGM2L1(M171);PGM2L1(T173);-PGM2L1(T173);-BL1S2_HUMAN_Phospho (ST);-TCEA1(T96);-BCLAF1(S512);-SAMSN1(S21);-LMNB1(S391);LMNB2(S405);-TMC8(S522);-EIF3G(T38);-THRAP3(S684);-PPHLN1(T128);-TRA2A(S262);TRA2B(S266);-TRA2A(S260);TRA2B(S264);-LSM14A(S216);-SRSF11(T447);-LMNB1(S391);LMNB2(S405);LMNB1(S396);LMNB2(S410);-NOLC1(S623);-MEF2D(S251);-RBM12B(S575);-RBM12B(S280);-EPB41L2(S…	STMN1(S38);-LCP1(S7);-CHAF1A(K304);CHAF1A(S307);-PML(S527);-MYO18A(S2020);-PML(S518);-REPS1(S145);-MARCKS(S170);-CD44(S706);-SPN(R352);SPN(S355);-SPN(S355);-PAK2(T143);-KHDRBS1(S18);-STMN1(S16);-SYK(S297);-HDAC1(M372);HDAC1(M381);HDAC1(S393);-HDAC1(M381);HDAC1(S393);-HDAC1(S393);-MCM6(S758);-EFHD2(S76);-FBXO21(S116);-HSP90AB1(S226);-CDCA3(S87);-DOK3(S333);-BCKDK(T37);-NDRG1(T340);-RAB44(S442);-KH…	77	125
168	Cytarabine	NCL(T69);-TCEA1(T96);-WRNIP1(S151);-PPHLN1(T128);-SRRM1(T693);-SRRM1(S452);-TBC1D14(S295);-MSH6(T924);-INCENP(S263);-THRAP3(S682);-SAMSN1(S21);-HEMGN(S123);-THRAP3(S253);-ACIN1(S1004);-LMNB1(S391);LMNB2(S405);LMNB1(S396);LMNB2(S410);-LMNB1(S391);LMNB2(S405);-NCL(S67);-TOP2A(T1397);-TPI1(S58);-TRA2A(S262);TRA2B(S266);-TRA2A(S260);TRA2B(S264);-RB1(S811);-RALY(S135);-RB1(S807);-BL1S2_HUMAN_Phospho (…	SAMHD1(T592);-S100A9(M94);S100A9(T113);-S100A9(T113);-HSP90AB1(S226);-MARCKS(S170);-TRA2B(S97);-IRF2BP2(S457);-SAMHD1(T21);-HSPB1(S83);-TRA2B(S95);-ADD1(S726);ADD2(S713);ADD3(S693);-PAN3(T350);PAN3(T353);-PAN3(T353);-SEC61B(S19);-LSP1(S189);-LSP1(S189);LSP1(S188);-IRF2BP2(S455);-MFHAS1(S450);SRSF2(S191);-SRSF2(S191);-HIST1H1C(S36);HIST1H1D(S37);HIST1H1E(S36);-SRSF2(S189);-DBNL(K288);DBNL(T291);-D…	70	145
169	cytochalasin b	HSP90AB1(S255);-HSP90AB1(S255);HSP90AB2P(S177);-HDAC2(M373);HDAC2(M382);HDAC2(S394);-HDAC2(M382);HDAC2(S394);-HDAC2(S394);-EEF1B2(S106);-EEF1B2(S90);EEF1B2(Y79);-CHAF1A(K304);CHAF1A(S307);-SRRM1(S628);-SRRM1(S636);SRRM1(S638);-SRRM1(S638);-MEF2A(S496);MEF2C(S461);-PSD3(S338);-SPATA2(S428);-DPYSL3(T524);-EIF3A(S1336);-LBR(S86);-LBR(S84);-SRRM1(S402);-SRRM1(S402);SRRM1(T406);-ABCF1(T108);-SRRM1(S62…	TPI1(S58);-AKT1S1(T90);-SRRM1(S715);-DBNL(K288);DBNL(T291);-DBNL(T291);-PTGES3(S113);-NCL(T69);-AKT1S1(T90);AKT1S1(T97);-PCYT1B(M310);PCYT1B(S315);-PCYT1B(S315);-SRP72(S630);SRP72(T633);-EEF1D(S162);-CARHSP1(S41);-CARHSP1(S52);-ZNF180(S643);-TCEA1(T96);-DBNL(S269);-SRRM1(S777);-RBM14(R203);RBM14(T206);-RBM14(T206);-SRRM1(S775);-SRRM1(S773);-SAMHD1(T592);-PDIA3(S165);-LMNA(S390);-THRAP3(S682);-LMN…	148	94
170	dabrafenib	NPM1(S125);-STMN1(S16);-HNRNPK(S121);-09/02/18 00:00:00(S218);-PDIA3(S165);-PTPN6(M545);PTPN6(S534);-PTPN6(S534);-BCLAF1(S658);-BCLAF1(S512);-HLA-DOB(S97);-FAM186A(S52);-CARHSP1(S41);-BCLAF1(S660);-EVL(S329);-SAMHD1(T592);-STMN1(S38);-PGM1(T115);-TOP2B(S1588);-RCSD1(S220);-DBNL(K288);DBNL(T291);-DBNL(T291);-LSM14A(S182);-ADD1(T11);-HNRNPK(S127);-RCSD1(S116);-RCSD1(S120);-PAN3(T350);PAN3(T353);-PA…	MAP4(S789);-NUCKS1(S181);-SRRM1(T614);-UBAP2L(S607);-SRRM2(S2702);-NCL(S67);-RB1(T821);RB1(T826);-RB1(T826);-FAM117A(S413);KCNK12(S5);-APC(S780);-NOLC1(S538);-TRA2B(S97);-RB1(S811);-HSPB1(S83);-EEF1D(S133);-RB1(S807);-TCOF1(S381);-SRRM1(S452);-RAB44(S263);-DPYSL3(T524);-TRA2B(S95);-RBMX(M353);RBMX(S352);-RBMX(S352);-TCOF1(S906);-SMARCA2(S1377);-HDGF(S165);-RB1(S794);-MARCKS(S170);-SPATA2(S428);-H…	130	82
171	dacarbazine	RBM26(S127);-LMNB1(S391);LMNB2(S405);-TOP2A(T1397);-ZC3H13(S207);-LMNB1(S391);LMNB2(S405);LMNB1(S396);LMNB2(S410);-IRF2BP2(S78);-ZC3H13(S209);-SRRM1(S715);-HCLS1(S275);-EEF1D(S162);-MCM2(T25);-LSP1(S189);-LSP1(S189);LSP1(S188);-RUNX1(S212);-S100A9(M94);S100A9(T113);-S100A9(T113);-FAM117A(S413);KCNK12(S5);-SH3BP1(S585);-YTHDC1(M434);YTHDC1(S416);-YTHDC1(S416);-CENPA(S19);-CENPA(S17);-PRKAR1A(T75);…	NOLC1(S538);-ASXL3(S76);-DVL2(S480);-CCDC86(S37);-SRRM1(T411);-JPT1(S92);-CCDC86(S58);-SRRM1(S636);SRRM1(S638);-SRRM1(S638);-EIF3G(T38);-CCDC86(S80);-CCDC86(S18);-MARCKSL1(S104);-PDYN(S99);-MATR3(S206);-TBX3(T441);-ANP32B(T244);-SRSF6(S314);-SRSF6(S314);SRSF6(S316);-SRRM1(S628);-SRRM1(S626);-MYC(T58);-HSP90AB1(S255);-HSP90AB1(S255);HSP90AB2P(S177);-SRP72(S630);SRP72(T633);-UNK(S158);-ABCF1(S105);…	162	97
173	Dasatinib	HSPB1(S83);-RCSD1(S123);-EEF1D(S133);-NDRG1(T340);-RCSD1(S116);-RCSD1(S120);-RCSD1(T124);-RCSD1(S177);-FOSL2(S200);-RCSD1(S220);-ARHGAP45(S592);-DPYSL3(T524);-PRRC2C(S893);-IGF2R(S2409);-IGF2R(S2484);-NDRG1(T375);-IRF2BP2(S175);-RCSD1(S127);-ABCF1(S105);-BCLAF1(S290);-BCLAF1(T257);BCLAF1(S268);-BCLAF1(S268);-DPYSL3(S522);-TRA2B(S97);-TRA2B(S95);-IRF2BP2(S457);-SPATA2(S428);-BCLAF1(S285);-FAM129B(…	NPM1(S125);-SRRM1(T693);-TBC1D14(S295);-PML(S527);-HNRNPD(S71);-SRRM1(S549);-SRRM1(S551);-KRT5(S8);-PML(S518);-WRNIP1(S151);-THRAP3(S682);-SRSF9(S211);-GPALPP1(S105);-SRSF9(S216);-EEF1D(S162);-09/02/18 00:00:00(S218);-SRRM1(S597);-SRRM1(S560);-SRRM1(T581);-SRRM1(S583);-DPF2(S142);-SRRM1(S562);-SRRM1(T572);SRRM1(T574);-EVL(S329);-PDIA3(S165);-PGM1(T115);-C2orf88(S40);-TMPO(S66);-PCYT1B(M310);PCYT1…	100	108
175	decitabine	LSP1(S252);-SAMSN1(S21);-LSP1(S189);-LSP1(S189);LSP1(S188);-HSP90AB1(S255);-HSP90AB1(S255);HSP90AB2P(S177);-DBN1(S141);-NOLC1(S623);-RUNX1(S17);-TMC8(S522);-EPB41L2(S55);-PGM1(T115);-LSP1(T175);-TNIK(S766);-SRSF11(T447);-RBMX(S208);RBMXL1(S208);-RUNX1(T14);-HNRNPA1(S4);-SP1(S111);-SP1(S111);LSP1(S111);-NCL(T69);-KRT5(S8);-STAT5A(S780);-DMTN(S90);-GATA1(T101);-HMGA1(S36);-PAK1(S165);-RBM17(S227);-…	HNRNPM(S618);-MEF2D(S251);-HDAC1(M372);HDAC1(M381);HDAC1(S393);-HDAC1(M381);HDAC1(S393);-HDAC1(S393);-MCM6(S758);-SRSF10(S133);-PHRF1(S1202);-RASGRP2(S587);-IRF2BP2(S457);-SRRM2(T2583);-SRRM2(T2397);-SRSF6(S301);-SRRM2(M1168);SRRM2(T1177);-SRRM2(T1177);-SRRM2(T288);SRRM2(S297);-SRRM2(S297);-SRRM2(S297);SRRM2(S295);-FOSL2(S200);-BCKDK(T37);-SRSF1(S199);SRSF1(S201);-NDRG1(T340);-ARHGAP17(T679);-SRR…	53	142
176	decitabine:carboplatin (1:1 mol/mol)	S100A9(M94);S100A9(T113);-S100A9(T113);-SAMSN1(S21);-UNK(S158);-NOLC1(S623);-TMC8(S522);-LSP1(S189);-LSP1(S189);LSP1(S188);-LSP1(S252);-TP53(T312);-TRIM28(S471);-HNRNPA1(S4);-HSP90AB1(S255);-HSP90AB1(S255);HSP90AB2P(S177);-PGM1(T115);-LSP1(T175);-RB1(T821);RB1(T826);-RB1(T826);-EPB41(S709);-PGM2(M161);PGM2(T163);-PGM2(T163);-EIF4EBP1(S86);-CAD(S1859);-PCBP2(S270);-RALY(S135);-RUNX1(S17);-TRA2B(S9…	EVL(S329);-SF1(S80);SF1(S82);-SF1(S80);-TOP2B(S1588);-TPI1(S58);-SRRM2(T288);SRRM2(S297);-SRRM2(S297);-SRRM2(S297);SRRM2(S295);-BCLAF1(S290);-TOP2B(S1526);-BCLAF1(S287);-TOP2B(S1524);-BCLAF1(S285);-NCL(S34);NCL(S41);-NCL(S28);-RASGRP2(S587);-NCL(S42);-JPT1(S92);-SMARCC1(S328);-SMARCC1(S330);-PDIA3(S165);-TOP2B(T1403);-MEF2D(S251);-SMAP(S24);-ARHGEF6(S684);-NUCKS1(S19);-IRF2BP2(S457);-MATR3(S206);…	73	123
177	decitabine:navitoclax (2:1 mol/mol)	ASXL3(S76);-RALY(S135);-DVL2(S480);-TCEA1(T96);-PDIA3(S165);-EIF4EBP1(S44);-WRNIP1(S151);-GPALPP1(S105);-HNRNPUL1(S716);-UNK(S158);-EIF4EBP1(T41);-NOLC1(S538);-RPLP1(S104);RPLP2(S105);-RBM17(S227);-GPALPP1(S105);GPALPP1(K101);-LSM14A(S182);-ARHGAP19(S422);-MYO18A(S2020);-PRKAR1A(T75);-TBC1D14(S295);-TRIM28(S471);-RBMX(S208);RBMXL1(S208);-ETV6(S16);-ETV6(S22);-ETV6(S22);ETV6(S26);-MARCKSL1(S104);-…	HSPB1(S83);-MEF2D(S251);-HNRNPM(S618);-NUCKS1(S61);-RASGRP2(S587);-SRRM1(S402);-IRF2BP2(S457);-SRRM1(S402);SRRM1(T406);-SYK(S297);-TRA2B(S97);TRA2B(S95);TRA2B(S102);-MBD1(T301);-AHNAK(T5824);-TRA2B(S97);-TRA2B(S95);-SRRM1(S713);-MEF2A(S496);MEF2C(S461);-PSD3(S338);-NUCKS1(S73);-SRRM1(S717);-EEF1B2(S90);EEF1B2(Y79);-S100A9(M94);S100A9(T113);-S100A9(T113);-MFHAS1(S450);SRSF2(S191);-SRSF2(S191);-EEF…	105	175
178	dexamethasone	LSP1(S252);-NPM1(S125);-HSPB1(S83);-CAP1(S310);-EVL(S329);-SAMHD1(T592);-S100A9(M94);S100A9(T113);-S100A9(T113);-SRRM1(S777);-CARHSP1(S41);-SRRM1(S775);-ULK1(S533);-SRRM1(S773);-DBNL(K288);DBNL(T291);-DBNL(T291);-PML(S527);-LSP1(S189);-PML(S518);-LSP1(S189);LSP1(S188);-TBC1D14(S295);-CARHSP1(S52);-ZNF180(S643);-STMN1(S16);-WRNIP1(S151);-PDIA3(S165);-EIF4EBP1(S44);-EEF1D(S162);-RCSD1(S123);-MARCKS…	NCL(S67);-IGF2BP1(S181);-RBM14(R203);RBM14(T206);-RBM14(T206);-RCC1(S11);-RALY(S135);-MCM2(S139);-TOP2A(T1397);-NOP56(S519);-HDAC2(M373);HDAC2(M382);HDAC2(S394);-HDAC2(M382);HDAC2(S394);-HDAC2(S394);-LSM14A(S182);-SPATA2(S428);-HLA-DOB(S97);-FAM186A(S52);-ACIN1(S1004);-SPTBN5(T3171);-CCDC86(S58);-RPLP1(S104);RPLP2(S105);-FLNA(S2152);-LRWD1(S212);-MDC1(S372);-BCLAF1(S512);-ABCF1(T108);-MEF2A(S496)…	146	139
181	DMOG	SYTL2(S540);-BCLAF1(S658);-HLA-DOB(S97);-FAM186A(S52);-TBX3(T441);-EIF5B(S135);-EIF3G(T38);-BAG6(S113);-EIF5B(S137);-SRRM1(S597);-SAMSN1(S21);-HNRNPD(S71);-S100A9(M94);S100A9(T113);-S100A9(T113);-SRRM1(T693);-CANX(T562);-NSUN2(S751);NSUN2(T755);-NSUN2(T755);-SRRM1(S452);-KIAA1522(S406);-MCM2(T25);-TOMM70(S96);-RAB44(S442);-CANX(S583);-MCM2(S139);-RCC1(S11);-CANX(S564);-EPB41L3(K75);EPB41L3(S88);-…	SRRM1(S775);-SRRM1(S777);-SNW1(S224);-SRRM1(S773);-SNW1(S234);-RSL1D1(T358);-SRRM1(S769);-LSM14A(T194);-SRRM1(T778);-PDYN(S99);-LSM14A(S216);-HIST1H1C(S36);HIST1H1D(S37);HIST1H1E(S36);-SRP72(S630);SRP72(T633);-GPALPP1(S105);-SRRM2(T288);SRRM2(S297);-SRRM2(S297);-SRRM2(S297);SRRM2(S295);-SF1(S80);SF1(S82);-SF1(S80);-ZC3H18(S532);-NUCKS1(S181);-MARCKSL1(S104);-TMPO(S66);-TMPO(S66);TMPO(S67);-DKC1(S…	91	128
182	Docetaxel	TRA2A(S262);TRA2B(S266);-TRA2A(S260);TRA2B(S264);-G3BP1(S230);-MEF2A(S496);MEF2C(S461);-PSD3(S338);-SRRM1(T581);-SRRM1(S583);-SRRM1(T572);SRRM1(T574);-EIF3G(T38);-SRRM1(S628);-SRRM1(S626);-NOP56(S511);-JPT1(S92);-SRSF2(S189);-MFHAS1(S450);SRSF2(S191);-SRSF2(S191);-SRRM1(S562);-MATR3(S206);-SRRM1(S560);-CCDC86(S58);-SRRM1(T411);-NOLC1(S538);-H1FX(S31);-DPYSL3(T524);-SRRM1(T614);-DDX21(S89);-SRRM1(…	VIM(T20);-BIN2(S458);-SPN(R352);SPN(S355);-SPN(S355);-ACSS2(S28);-EIF4EBP1(S83);EIF4EBP1(S85);-EIF4EBP1(S85);-EIF4EBP1(S44);-CARHSP1(S41);-CARHSP1(S52);-ZNF180(S643);-MYO18A(S2020);-PML(S527);-PML(S518);-PGM2(M161);PGM2(T163);-PGM2(T163);-PCYT1B(M310);PCYT1B(S315);-PCYT1B(S315);-SRRM2(M1168);SRRM2(T1177);-SRRM2(T1177);-RALY(S135);-EIF4EBP1(S35);EIF4EBP1(T50);-EIF4EBP1(Y34);EIF4EBP1(T37);-RB1(T821…	84	102
183	docetaxel:tanespimycin (2:1 mol/mol)	IRF2BP2(S175);-SRRM2(S2702);-SRRM2(S2032);-SRRM2(S2032);SRRM2(T2034);-SAMHD1(T592);-IRF2BP2(S78);-SRRM2(M1168);SRRM2(T1177);-SRRM2(T1177);-HDAC1(M372);HDAC1(M381);HDAC1(S393);-HDAC1(M381);HDAC1(S393);-HDAC1(S393);-EPRS(S882);EPRS(S885);-EPRS(S885);-MCM2(S139);-PAK2(T143);-SRRM2(S377);SRRM2(T400);-SRRM2(T400);-ARHGEF6(M487);ARHGEF6(S488);ARHGEF7(M517);ARHGEF7(S518);-ARHGEF6(S488);ARHGEF7(S518);-NO…	SAMSN1(S21);-HMGA1(S36);-TBC1D14(S295);-HMGA1(T53);-RBMX(S208);RBMXL1(S208);-HEMGN(S123);-TXLNA(S514);-TULP4(T581);-MTSS1(T592);-STAT5A(S780);-ESAM(T349);-SRRM1(S713);-NCL(T69);-SRRM1(S717);-THRAP3(S248);-DBN1(S141);-ABI1(M186);ABI1(S183);-ABI1(S183);-SRRM1(S402);SRRM1(T406);-THRAP3(S253);-SAMD1(T157);-YRDC(S37);-SNW1(S224);-SRP72(S630);SRP72(T633);-SSB(S366);-WRNIP1(S151);-AKT1S1(T90);-AKT1S1(T9…	166	135
184	Doxorubicin	TRA2A(S262);TRA2B(S266);-TRA2A(S260);TRA2B(S264);-EIF5B(S214);-EIF5B(S135);-RCSD1(S123);-MCM2(S40);-JPT1(S92);-MATR3(S206);-RCC1(S11);-RBM14(R203);RBM14(T206);-RBM14(T206);-RCSD1(T124);-MEF2A(S496);MEF2C(S461);-PSD3(S338);-THRAP3(S682);-DBN1(S141);-JPT1(S91);-EIF3G(T38);-MEF2D(S251);-ACIN1(S1004);-MCM2(S139);-BL1S2_HUMAN_Phospho (ST);-EIF5B(S137);-EPRS(S882);EPRS(S885);-EPRS(S885);-DPYSL3(T524);-…	WRNIP1(S151);-RBM26(S127);-CDK1(T14);CDK2(T14);CDK3(T14);-CARHSP1(S52);-ZNF180(S643);-MARCKS(S170);-CARHSP1(S41);-SASH3(S25);-ASXL3(S76);-NCL(T69);-VIM(T20);-STMN1(S16);-09/02/18 00:00:00(S218);-HIST1H1C(S36);HIST1H1D(S37);HIST1H1E(S36);-PDIA3(S165);-PRPF4B(S852);-CARHSP1(S30);-EIF4EBP1(S83);EIF4EBP1(S85);-EIF4EBP1(S85);-PRKAR1A(T75);-DVL2(S480);-NEURL4(S502);-EVL(S329);-EFHD2(S76);-BIN2(S458);-P…	88	73
185	doxorubicin:navitoclax (2:1 mol/mol)	IRF2BP2(S175);-HNRNPM(S618);-TRA2A(S262);TRA2B(S266);-TRA2A(S260);TRA2B(S264);-MEF2D(S251);-RCSD1(S123);-NUCKS1(S181);-HSP90AA1(S252);-NUCKS1(S19);-BCLAF1(S512);-HNRNPM(M525);HNRNPM(M529);HNRNPM(S528);-HNRNPM(M529);HNRNPM(S528);-HNRNPM(S528);-RCSD1(T124);-LMNB1(S391);LMNB2(S405);-FBXO21(S116);-IRF2BP2(S409);-BCLAF1(S660);-BL1S2_HUMAN_Phospho (ST);-RBM15(S257);-HCLS1(S275);-IRF2BP2(S463);-RBM15(S2…	NCL(T69);-HNRNPD(S71);-NOLC1(S538);-NCL(S67);-PML(S518);-SAMSN1(S21);-WRNIP1(S151);-RCC1(S11);-EPB41(S709);-PML(S527);-TPI1(S58);-NECTIN1(S422);-NOLC1(S508);-STAT5A(S780);-CD44(S706);-DMTN(S90);-ASXL3(S76);-SRRM1(S597);-LSP1(T175);-HMGCS1(S486);-TBC1D14(S295);-LSP1(S252);-HEMGN(S123);-SCRIB(S1223);SCRIB(S1225);-SCRIB(S1225);-LSP1(S189);-LSP1(S189);LSP1(S188);-HMGA1(S36);-CDK18(T154);-SP1(S111);LS…	166	44
186	EHT 1864	HSP90AB1(S255);-HSP90AB1(S255);HSP90AB2P(S177);-SAMHD1(T592);-S100A9(M94);S100A9(T113);-S100A9(T113);-EIF4EBP1(S83);EIF4EBP1(S85);-EIF4EBP1(S85);-AHNAK(S93);-ACSS2(S28);-LMNB1(S391);LMNB2(S405);-MSH6(T924);-LSP1(S189);-LSP1(S189);LSP1(S188);-EPB41L3(K75);EPB41L3(S88);-EPB41L3(S88);-EIF4EBP1(S35);EIF4EBP1(T50);-EIF4EBP1(Y34);EIF4EBP1(T37);-EVI2B(S271);-EIF4EBP1(S86);-EIF4EBP1(S44);-IGF2R(S2409);-V…	SNW1(S224);-WRNIP1(S151);-PGM2L1(M171);PGM2L1(T173);-PGM2L1(T173);-LSM14A(S216);-UNK(S158);-SNW1(S234);-SRP72(S630);SRP72(T633);-TRA2A(S262);TRA2B(S266);-DKC1(S451);-DKC1(T458);-STMN1(S38);-TRA2A(S260);TRA2B(S264);-LSM14A(S219);-SRRM1(S452);-GPALPP1(S105);-NUCKS1(S181);-NPM1(S125);-ZC3H13(T263);-PDCD4(S94);-GPALPP1(S105);GPALPP1(K101);-HDGF(S165);-TOP2B(S1526);-RBM39(S136);-TOP2B(S1524);-SASH3(S2…	195	100
187	EKB-569	TRA2A(S262);TRA2B(S266);-TRA2A(S260);TRA2B(S264);-SRRM1(S777);-RCSD1(S123);-SRRM1(S775);-SRRM1(S773);-SRRM1(T778);-RCSD1(T124);-THRAP3(S682);-SRRM1(S781);-MAPRE1(T166);-PPHLN1(T128);-HNRNPM(S618);-HNRNPK(S121);-EPB41L2(S87);-SRRM1(S769);-RCSD1(S116);-PCBP1(M166);PCBP1(T169);-PCBP1(T169);-SAMSN1(S21);-RCSD1(S120);-ABL1(T267);ABL2(T313);-THRAP3(S684);-NOP56(S511);-RPS6(S236);-JPT1(S92);-JPT1(S91);-…	PDCD4(S94);-HNRNPD(S71);-SEC61B(S19);-EFHD2(S76);-UBAP2L(S607);-S100A9(M94);S100A9(T113);-S100A9(T113);-ABCF1(S105);-MARCKS(S170);-HNRNPA1(S95);HNRNPA1L2(S95);-HSP90AB1(S226);-HNRNPH1(T107);HNRNPH2(T107);-VIM(T20);-RBM26(S127);-IRF2BP2(S78);-CANX(S583);-CENPA(S17);-CENPA(S19);-CARHSP1(S52);-ZNF180(S643);-SRRT(S74);-SRRM2(S2702);-MYH9(S1943);-TCOF1(S381);-MYCBP2(S2749);-TBC1D10B(S678);-APC(S780);-…	102	116
189	Elesclomol	SEC61B(S19);-PML(S518);-CANX(S583);-HNRNPD(S71);-CENPA(S19);-CENPA(S17);-RALY(S135);-SRRM1(S597);-SRRM1(S560);-SRRM1(T614);-CANX(T562);-AJAP1(S56);CDK11A(S222);CDK11B(S234);-ARHGAP19(S422);-LRWD1(S212);-APC(S780);-PCYT1B(M310);PCYT1B(S315);-PCYT1B(S315);-FAM117A(S413);KCNK12(S5);-TOMM70(S96);-HNRNPA3(S112);HNRNPA3(S116);-HNRNPA3(S116);-CANX(S564);-NECTIN1(S422);-TBX3(T441);-BZW2(S414);-BZW2(S412)…	NUCKS1(S181);-NOLC1(S623);-SNW1(S224);-SNW1(S234);-SRRM1(S775);-SRRM1(S777);-SRRM1(S773);-TMC8(S522);-RBMX(M353);RBMX(S352);-RBMX(S352);-EPB41L2(S87);-SRRM1(S769);-NUCKS1(S79);-MEF2D(S251);-SRRM1(T778);-ZC3H18(S532);-ABL1(T267);ABL2(T313);-EPB41L2(S55);-NUCKS1(S75);-SRSF11(T447);-SLTM(S553);-CD2BP2(S194);-NUCKS1(S73);-SRRM1(S781);-SRRM1(T411);-SLTM(S550);-PGM2L1(M171);PGM2L1(T173);-PGM2L1(T173);-…	136	116
190	elocalcitol	HSPB1(S83);-IRF2BP2(S175);-NDRG1(T340);-CAP1(S310);-RCSD1(S123);-HNRNPM(S618);-LMNA(S392);-ULK1(S533);-CARHSP1(S52);-ZNF180(S643);-SYK(S297);-VIM(T20);-RCSD1(S116);-NOLC1(S623);-RCSD1(S120);-LMNA(S390);-SRRM2(S2702);-TRA2B(S97);-IGF2R(S2409);-RSL1D1(T358);-PAN3(T350);PAN3(T353);-PAN3(T353);-IGF2R(S2484);-ABCF1(S105);-TRA2B(S95);-RCSD1(S177);-HDGF(S165);-HNRNPM(M525);HNRNPM(M529);HNRNPM(S528);-HNR…	NPM1(S125);-LSP1(S252);-SRRM1(T693);-SRRM1(S597);-TBC1D14(S295);-DBN1(S141);-SRRM1(S402);-IGF2BP1(S181);-HEMGN(S123);-SRRM1(S402);SRRM1(T406);-WRNIP1(S151);-SRRM1(T581);-EIF3G(T38);-THRAP3(S682);-PGM1(T115);-SRRM1(S583);-MCM2(S139);-HNRNPD(S71);-MTSS1(T592);-TULP4(T581);-09/02/18 00:00:00(S218);-RUNX1(S17);-EIF5B(S214);-SRSF9(S211);-SRRM1(T572);SRRM1(T574);-DPF2(S142);-RUNX1(T14);-RUNX1(S212);-SR…	157	142
191	embelin	SRRM1(T693);-SRRM1(S597);-SRRM1(T614);-SRRT(S74);-MSH6(T924);-PPIG(S356);-PPIG(T358);-PML(S518);-PML(S527);-HDAC2(M373);HDAC2(M382);HDAC2(S394);-HDAC2(M382);HDAC2(S394);-HDAC2(S394);-AJAP1(S56);CDK11A(S222);CDK11B(S234);-SRRM1(S260);-SYTL2(S540);-TBC1D14(S295);-RCC1(S11);-SRRM1(T220);-BAG6(S113);-TBX3(T441);-FAM117A(S413);KCNK12(S5);-RAB44(S442);-ACLY(M474);ACLY(S481);-ACLY(S481);-EIF4EBP1(S35);E…	EVL(S329);-LSM14A(T194);-RSL1D1(T358);-HIST1H1C(S36);HIST1H1D(S37);HIST1H1E(S36);-NPM1(S70);-FYTTD1(T14);-HNRNPC(S253);-TPI1(S58);-MORC2(S615);-LSM14A(S216);-SNW1(S224);-SNW1(S234);-PGM2L1(M171);PGM2L1(T173);-PGM2L1(T173);-SRRM1(S636);SRRM1(S638);-SRRM1(S638);-TRA2B(S97);-SRP72(S630);SRP72(T633);-SH3BP1(S585);-SRRM1(S626);-SRRM1(S628);-ZC3H18(S532);-LSM14A(S219);-STMN1(S38);-RCSD1(S123);-PDYN(S99…	162	124
192	epigallocatechin-3-monogallate	HSPB1(S83);-EIF4EBP1(S44);-SRRM2(M1168);SRRM2(T1177);-SRRM2(T1177);-LSM14A(S182);-PGM2(M161);PGM2(T163);-PGM2(T163);-SRRM2(S2032);SRRM2(T2034);-SRRM2(S2032);-EIF4EBP1(S83);EIF4EBP1(S85);-EIF4EBP1(S85);-SRRM2(T1003);-BIN2(S458);-SRRM2(S864);-IRF2BP2(S175);-SPN(R352);SPN(S355);-SPN(S355);-EIF4EBP1(T41);-MAP4(S1073);-PDIA3(S165);-RBM26(S127);-SRRM2(S377);SRRM2(T400);-SRRM2(T400);-TOP2B(S1588);-ARHGA…	SRSF2(S189);-MFHAS1(S450);SRSF2(S191);-SRSF2(S191);-CCDC86(S18);-SRRM1(T572);SRRM1(T574);-SRRM1(S628);-SRRM1(T581);-SRSF6(S314);-SRRM1(S626);-CCDC86(S58);-SRSF11(T447);-EIF3G(T38);-HNRNPA1(S4);-SRRM1(S562);-SRRM1(S583);-SRSF6(S314);SRSF6(S316);-SRRM1(S560);-TDG(T67);-MEF2A(S496);MEF2C(S461);-PSD3(S338);-NOLC1(S623);-THRAP3(S248);-IGF2BP1(S181);-UNK(S158);-TMC8(S522);-SRRM1(S636);SRRM1(S638);-SRRM…	188	81
194	Epothilone B	TRA2A(S262);TRA2B(S266);-TRA2A(S260);TRA2B(S264);-HNRNPM(S618);-EPB41L2(S87);-SRRM1(S775);-SRRM1(T614);-SRRM1(S773);-HNRNPM(M525);HNRNPM(M529);HNRNPM(S528);-HNRNPM(M529);HNRNPM(S528);-HNRNPM(S528);-SRRM1(S769);-HCLS1(S275);-ABL1(T267);ABL2(T313);-JPT1(S92);-SRRM1(T778);-SRRM1(S781);-SRRM1(S777);-TMPO(S158);-JPT1(S91);-THRAP3(S682);-TOP2A(T1397);-EEF1D(S162);-09/02/18 00:00:00(S218);-EEF1D(S133);-…	SRRM2(S2702);-ACSS2(S28);-MARCKS(S170);-SPN(R352);SPN(S355);-SPN(S355);-RBM26(S127);-TRA2B(S97);-PDYN(S99);-MARCKSL1(S104);-S100A9(M94);S100A9(T113);-S100A9(T113);-PAK2(T143);-TRA2B(S95);-FLNA(S2152);-VIM(T20);-TRA2B(S99);-NSFL1C(S114);-EFHD2(S76);-HIST1H1C(S36);HIST1H1D(S37);HIST1H1E(S36);-IRS2(T314);-LCP1(S7);-NDRG1(T340);-BAP18(S96);-HSP90AA1(S252);-ASXL3(S76);-SYK(S297);-G3BP1(S230);-ADD1(S72…	81	80
195	erastin	NPM1(S125);-PDIA3(S165);-EIF4EBP1(S44);-RBM26(S127);-LCP1(S7);-EIF4EBP1(S35);EIF4EBP1(T50);-EIF4EBP1(Y34);EIF4EBP1(T37);-EIF4EBP1(T41);-SRRM1(S260);-BCLAF1(S660);-SRRM1(T220);-SRRM1(S391);-09/02/18 00:00:00(S218);-GPALPP1(S105);-ETV6(S16);-ETV6(S22);-ETV6(S22);ETV6(S26);-HNRNPUL1(S716);-RASAL3(M56);RASAL3(S51);-RASAL3(S51);-PML(S527);-RBM17(S227);-C2orf88(S40);-HNRNPK(S121);-WRNIP1(S151);-BCLAF1(…	TRA2B(S97);-TRA2B(S95);-MAP4(S789);-TRA2B(S99);-TRA2B(S97);TRA2B(S95);TRA2B(S102);-MEF2A(S496);MEF2C(S461);-PSD3(S338);-NCL(S67);-TDG(T67);-NDRG1(T340);-SYK(S297);-SPATA2(S428);-UBAP2L(S607);-RBMX(M353);RBMX(S352);-RBMX(S352);-EEF1D(S133);-MORC2(S615);-DPYSL3(T524);-H1FX(S31);-NUCKS1(S79);-NPM1(S70);-NUCKS1(S73);-ENSA(S108);-SRSF11(T447);-NCL(T69);-APC(S780);-MYH9(S1943);-DPYSL3(S522);-NPFFR2(S54…	102	84
198	Erlotinib	HNRNPK(S121);-LSP1(S252);-PGM1(T115);-HNRNPK(S127);-SAMSN1(S21);-RUNX1(S17);-09/02/18 00:00:00(S218);-LCP1(S7);-STMN1(S16);-DOCK1(S1743);-GPALPP1(S105);-TP53(T312);-RUNX1(T14);-RASAL3(M56);RASAL3(S51);-RASAL3(S51);-PDIA3(S165);-BL1S2_HUMAN_Phospho (ST);-PPHLN1(T128);-MSH6(T924);-MAP4(S1073);-EIF4EBP1(S35);EIF4EBP1(T50);-EIF4EBP1(Y34);EIF4EBP1(T37);-STMN1(S25);-NPM1(S125);-SRRM1(S781);-RUNX1(S212)…	HNRNPA1(S95);HNRNPA1L2(S95);-UBAP2L(S607);-NDRG1(T340);-H1FX(S31);-ANXA2(T19);ANXA2P2(T19);-SYAP1(T248);-BCKDK(T37);-SYK(S297);-APC(S780);-NPFFR2(S54);-DOK3(S333);-HSP90AB1(S226);-HNRNPH1(T107);HNRNPH2(T107);-PAK2(T143);-ABI1(S222);-NCL(S67);-TCOF1(S381);-CCDC86(S37);-NUCKS1(S181);-KIAA0930(S306);-SRRM2(T288);SRRM2(S297);-SRRM2(S297);-SRRM2(S297);SRRM2(S295);-MYH9(S1943);-PTGES3(S113);-TRA2B(S97)…	70	91
199	erlotinib:PLX-4032 (2:1 mol/mol)	SRRM2(S2702);-EIF4EBP1(S44);-EIF4EBP1(S83);EIF4EBP1(S85);-EIF4EBP1(S85);-SYTL2(S540);-IRF2BP2(S175);-RBM26(S127);-SRRM2(M1168);SRRM2(T1177);-SRRM2(T1177);-IRF2BP2(S78);-HDAC2(M373);HDAC2(M382);HDAC2(S394);-HDAC2(M382);HDAC2(S394);-HDAC2(S394);-RB1(T821);RB1(T826);-RB1(T826);-SRRM2(S2032);SRRM2(T2034);-SRRM2(S2032);-FLNA(S2152);-ACSS2(S28);-EIF4EBP1(T41);-EIF4EBP1(S35);EIF4EBP1(T50);-EIF4EBP1(Y34)…	NCL(T69);-NPM1(S125);-TRA2A(S262);TRA2B(S266);-TRA2A(S260);TRA2B(S264);-EEF1D(S162);-SRP72(S630);SRP72(T633);-TOP2B(S1526);-MAPRE1(T166);-PDIA3(S165);-TOP2B(S1524);-CCDC86(S18);-JPT1(S92);-PGM2L1(M171);PGM2L1(T173);-PGM2L1(T173);-PTGES3(S113);-PSD3(S338);-MEF2A(S496);MEF2C(S461);-MORC2(S615);-CCDC86(S69);-SNW1(S224);-IGF2BP1(S181);-LMNA(S392);-HMGA1(S36);-SRRM1(T778);-LSM14A(T194);-LMNA(S390);-DK…	100	147
200	etomoxir	HSPB1(S83);-CAP1(S310);-EIF4EBP1(S44);-SPN(R352);SPN(S355);-SPN(S355);-RCSD1(S123);-ULK1(S533);-EVL(S329);-SYTL2(S540);-WRNIP1(S151);-EIF4EBP1(S83);EIF4EBP1(S85);-EIF4EBP1(S85);-RCSD1(S116);-RCSD1(S120);-TCEA1(T96);-EIF4EBP1(T41);-CARHSP1(S52);-ZNF180(S643);-ACSS2(S28);-DBNL(K288);DBNL(T291);-DBNL(T291);-SRRM2(M1168);SRRM2(T1177);-SRRM2(T1177);-TOP2B(S1588);-SH3BP1(S585);-CD44(S706);-EIF4EBP1(S35…	DBN1(S141);-HSP90AB1(S226);-SRSF2(S189);-IGF2BP1(S181);-MFHAS1(S450);SRSF2(S191);-SRSF2(S191);-HNRNPC(S253);-SRRM1(S402);-SRRM1(S560);-SRRM1(T581);-TMPO(S66);-TMPO(S66);TMPO(S67);-SRRM1(S583);-HNRNPA1(S4);-ACIN1(S1004);-TOP2A(T1397);-SRRM1(S562);-SRRM1(S717);-RBMX(S208);RBMXL1(S208);-SRRM1(T572);SRRM1(T574);-HNRNPC(S306);-EPB41L2(S55);-SSB(S366);-SRSF9(S211);-SRRM2(S1925);-SRRM2(S1925);SRRM2(T192…	110	116
201	etoposide	EIF3G(T38);-RPLP1(S104);RPLP2(S105);-TRA2A(S262);TRA2B(S266);-TRA2A(S260);TRA2B(S264);-SRSF6(S301);-EEF1D(S133);-DPYSL3(T524);-ACIN1(S1004);-EPRS(S882);EPRS(S885);-EPRS(S885);-MSH6(T924);-CCDC86(S80);-SYTL2(S540);-CHD4(S1531);-CENPA(S19);-CCDC86(S69);-MYH9(S1943);-CCDC86(S58);-CENPA(S17);-SEC61B(S19);-H1FX(S31);-TCEA1(T96);-HMGA1(S99);-NFKB2(S22);-SRSF6(S314);-TOMM70(S96);-SRRM1(S260);-G3BP1(S230…	STMN1(S16);-EVL(S329);-VIM(T20);-SRP72(S630);SRP72(T633);-HIST1H1C(S36);HIST1H1D(S37);HIST1H1E(S36);-MAPRE1(T166);-SASH3(S25);SASH3(S26);-WRNIP1(S151);-AKT1S1(T90);-SASH3(S25);-ATXN2L(S111);-HNRNPC(S253);-TXLNA(S514);-AKT1S1(T90);AKT1S1(T97);-HNRNPK(S121);-PTPN7(S44);-SRRM1(S777);-LCP1(S7);-NPM1(T78);-STMN1(S25);-PNISR(S211);-SRRM1(S775);-SRRM1(S773);-DKC1(S451);-PCYT1A(T342);-DKC1(T458);-SRRM1(T…	106	119
202	ETP-46464	IRF2BP2(S175);-EIF4EBP1(S44);-NDRG1(T340);-HSP90AA1(S252);-SRRM2(S2702);-SYK(S297);-PAK2(T143);-MARCKS(S170);-CARHSP1(S52);-ZNF180(S643);-DBNL(K288);DBNL(T291);-DBNL(T291);-EIF4EBP1(S83);EIF4EBP1(S85);-EIF4EBP1(S85);-SRRT(S74);-BCLAF1(T257);BCLAF1(S268);-BCLAF1(S268);-FBXO21(S116);-HNRNPA1(S95);HNRNPA1L2(S95);-FBXO21(S118);-DBNL(S269);-RCSD1(S177);-SH3GL1(S286);-ACSS2(S28);-ABI1(S222);-COPB2(S847…	NCL(T69);-IGF2BP1(S181);-CCDC86(S18);-EIF3G(T38);-SRRM1(S628);-SRSF11(T447);-SRRM1(S653);-SRRM1(S626);-SRRM1(S777);-SRRM1(S775);-NUCKS1(S79);-TDG(T67);-NUCKS1(S75);-NCL(S34);NCL(S41);-TRA2A(S262);TRA2B(S266);-TRA2A(S260);TRA2B(S264);-SRRM1(T778);-ZC3HAV1(S275);-SRRM1(S549);-SRRM1(S773);-SRRM1(S636);SRRM1(S638);-SRRM1(S638);-NCL(S28);-NCL(S42);-HMGA1(T53);-CCDC86(S80);-SRRM1(S551);-MEF2A(S496);MEF…	220	69
207	FH535	IGF2BP1(S181);-HMGA1(S36);-HNRNPD(S71);-SRRM1(T581);-SRRM1(S560);-SRRM1(S583);-HNRNPA1(S4);-LMNA(S392);-LMNA(S390);-AKT1S1(T90);-RBMX(S208);RBMXL1(S208);-HMGA1(T53);-SRRM1(S562);-RCC1(S11);-HSP90AB1(S226);-SAMHD1(T592);-YRDC(S37);-AKT1S1(T90);AKT1S1(T97);-TBX3(T441);-EIF5B(S135);-SMARCA4(S1452);-BCLAF1(S648);-BCLAF1(S658);-HMGA1(S99);-HMGA1(S102);-DBN1(S141);-SRRM1(T572);SRRM1(T574);-TRIM28(S471)…	EVL(S329);-SASH3(S25);-MYO18A(S2020);-HIST1H1B(S18);-LCP1(S7);-KHDRBS1(S24);-HSPB1(S83);-RAB44(S263);-SPN(R352);SPN(S355);-SPN(S355);-DKC1(T458);-DKC1(S451);-SNW1(S224);-SPATA2(S428);-SNW1(S234);-RCSD1(S123);-GPALPP1(S105);-FOSL2(S200);-IRF2BP2(S175);-SRRM2(S2702);-RCSD1(S116);-RCSD1(S120);-ARHGEF18(S1103);-RCSD1(T124);-RB1(T821);RB1(T826);-RB1(T826);-NUCKS1(S181);-DPYSL3(T524);-KIAA1143(S50);-WA…	103	151
208	fingolimod	SEC61B(S19);-STMN1(S38);-HDAC1(M372);HDAC1(M381);HDAC1(S393);-HDAC1(M381);HDAC1(S393);-HDAC1(S393);-MCM6(S758);-LRWD1(S212);-NFKB2(S22);-FBXO21(S116);-APC(S780);-TTLL12(T20);-ETV6(S22);-SRRM2(S2032);-SRRM2(S2032);SRRM2(T2034);-CDK18(T157);CDK18(Y155);-ETV6(S16);-ETV6(S22);ETV6(S26);-PRPF4B(S144);-IFI16(S145);-ABCF1(S105);-PHRF1(S1202);-G3BP1(S230);-SRRM2(M1168);SRRM2(T1177);-SRRM2(T1177);-HLA-DOB…	MSH6(T924);-IGF2BP1(S181);-SAMSN1(S21);-HSPB1(S15);-TMC8(S522);-RBMX(M353);RBMX(S352);-RBMX(S352);-RCC1(S11);-HSP90AB1(S255);-HSP90AB1(S255);HSP90AB2P(S177);-MEF2D(S251);-NUCKS1(S75);-SRSF11(T447);-TDG(T67);-HSPB1(S83);-MARCKS(S145);-ESAM(T349);-NOLC1(S623);-LMNB1(S391);LMNB2(S405);-LMNA(S390);-NUCKS1(S79);-HEMGN(S123);-LMNB1(S391);LMNB2(S405);LMNB1(S396);LMNB2(S410);-HMGA1(S36);-EPB41L2(S87);-AB…	108	64
209	FK866	SAMSN1(S21);-EPB41L2(S87);-TDG(T67);-ABL1(T267);ABL2(T313);-RBMX(S208);RBMXL1(S208);-FAM129B(S691);-DBN1(S141);-CARHSP1(S41);-LMNA(S392);-LSM14A(T194);-LMNA(S390);-HMGA1(S36);-SRSF11(T447);-HMGA1(T53);-NOLC1(S623);-RBMX(M353);RBMX(S352);-RBMX(S352);-TMC8(S522);-EEF1D(S162);-CARHSP1(S52);-ZNF180(S643);-HEMGN(S123);-ATXN2L(S111);-HSP90AB1(S255);-HSP90AB1(S255);HSP90AB2P(S177);-VIM(T20);-HNRNPC(S253…	MCM2(T25);-SRRM1(S452);-G3BP1(S230);-IRF2BP2(S175);-SRRM2(S2032);-SRRM2(S2032);SRRM2(T2034);-HDAC1(M372);HDAC1(M381);HDAC1(S393);-HDAC1(M381);HDAC1(S393);-HDAC1(S393);-MCM2(S139);-SRRM2(M1168);SRRM2(T1177);-SRRM2(T1177);-RPLP1(S104);RPLP2(S105);-PRPF4B(S144);-SRRM2(S377);SRRM2(T400);-SRRM2(T400);-SRRM2(T2397);-IRF2BP2(S78);-LSM14A(S182);-LRWD1(S212);-DGLUCY(S9);DGLUCY(S13);-DGLUCY(S13);-SRRM2(T25…	93	123
210	fluvastatin	MEF2D(S251);-BCLAF1(S512);-SRSF2(S189);-BCLAF1(S658);-MFHAS1(S450);SRSF2(S191);-SRSF2(S191);-HLA-DOB(S97);-FAM186A(S52);-SRSF6(S314);-SRSF6(S314);SRSF6(S316);-BCLAF1(S660);-SRSF6(S301);-HSP90AA1(S252);-SRRM2(T1003);-RBM14(R203);RBM14(T206);-RBM14(T206);-EEF1B2(S106);-EEF1B2(S90);EEF1B2(Y79);-SYTL2(S540);-MCM2(S139);-BCLAF1(S290);-EIF5B(S214);-NSUN2(S751);NSUN2(T755);-NSUN2(T755);-JPT1(S92);-EIF5B…	NCL(T69);-GPALPP1(S105);-MAP4(S789);-HIST1H1C(S36);HIST1H1D(S37);HIST1H1E(S36);-GPALPP1(S105);GPALPP1(K101);-HMGA1(S36);-LSM14A(S216);-SRRM1(S773);-HMGA1(T53);-NUCKS1(S181);-SRRM1(S769);-LSM14A(S219);-LSP1(S252);-LCP1(S7);-LSM14A(T194);-SH3BP1(S585);-SRRM1(S775);-SRRM1(S777);-STMN1(S16);-SRRM1(T778);-EPB41(S709);-WRNIP1(S151);-TMPO(S66);-ASXL3(S76);-DVL2(S480);-KIAA1143(S50);-PNISR(S211);-PGM2L1(…	120	80
211	FMK	EIF4EBP1(S44);-SPN(R352);SPN(S355);-SPN(S355);-BCLAF1(T257);BCLAF1(S268);-BCLAF1(S268);-AHNAK(S93);-KIAA0930(S306);-RCSD1(S177);-EVI2B(S271);-ACSS2(S28);-ARHGAP17(T679);-HNRNPA1(S95);HNRNPA1L2(S95);-SRRM2(M1168);SRRM2(T1177);-SRRM2(T1177);-MEF2D(S251);-PAK2(T143);-IGF2R(S2409);-DBNL(S269);-ZC3H13(S207);-ARHGAP45(S592);-DBNL(K288);DBNL(T291);-DBNL(T291);-RBM14(R203);RBM14(T206);-RBM14(T206);-VIM(T…	TJP2(S986);-STMN1(S16);-LSM14A(S216);-PGM2L1(M171);PGM2L1(T173);-PGM2L1(T173);-TXLNA(S514);-SNW1(S224);-SNW1(S234);-NUCKS1(S79);-UNK(S158);-SRRM1(S597);-SRRM1(S628);-LSM14A(S219);-PGM1(T115);-SRRM1(S626);-SRSF11(T447);-NUCKS1(S181);-09/02/18 00:00:00(S218);-STMN1(S38);-PDCD4(S94);-RUNX1(S17);-SAMSN1(S21);-EPB41L2(S55);-GPALPP1(S105);-NUCKS1(S75);-NUCKS1(S73);-EVL(S329);-RBMX(M353);RBMX(S352);-RBM…	194	80
212	foretinib	HSP90AA1(S252);-SRRM1(S260);-MSH6(T924);-SRSF6(S301);-ABCF1(S105);-SRRM1(S402);SRRM1(T406);-BCLAF1(S660);-RBM25(S675);-SRRM1(S402);-MEF2D(S251);-SRSF1(S199);SRSF1(S201);-SRRM1(S717);-BCLAF1(S512);-CARHSP1(S41);-BCLAF1(T257);BCLAF1(S268);-BCLAF1(S268);-AHNAK(S93);-SRRM1(S713);-LMNB1(S391);LMNB2(S405);-EIF4EBP1(S35);EIF4EBP1(T50);-EIF4EBP1(Y34);EIF4EBP1(T37);-TOP2B(S1588);-SRRM2(T1003);SRRM2(S1014)…	RSL1D1(T358);-PML(S518);-DBN1(S141);-HSP90AB1(S226);-SRRM1(S549);-EFHD2(S76);-DKC1(S451);-DKC1(S451);DKC1(S453);-PML(S527);-IGF2BP1(S181);-DKC1(T458);-NOP56(S519);-MAPRE1(T166);-SRRM1(S551);-APC(S780);-EPB41(S709);-LSM14A(S216);-LSM14A(T194);-SRP72(S630);SRP72(T633);-ASXL3(S76);-MARCKS(S170);-NCL(T69);-CD44(S706);-PDYN(S99);-ARHGEF2(S886);-MORC2(S615);-SH3BP1(S585);-HNRNPA1(S95);HNRNPA1L2(S95);-P…	109	86
214	FQI-2	LSP1(S252);-LSP1(S189);-LSP1(S189);LSP1(S188);-BIN2(S458);-SH3BP1(S585);-BARGIN(S552);SH3BP1(S544);-BIN2(T461);-BIN2(T438);BIN2(S440);-RCSD1(S116);-HIST1H1C(S36);HIST1H1D(S37);HIST1H1E(S36);-RB1(S350);-RCSD1(S123);-EIF4EBP1(S83);EIF4EBP1(S85);-EIF4EBP1(S85);-LCP1(S7);-RCSD1(S120);-RB1(T821);RB1(T826);-RB1(T826);-LSP1(T175);-CENPF(T3177);-RCSD1(S127);-FLNA(S2152);-PGM2(M161);PGM2(T163);-PGM2(T163)…	NOLC1(S538);-NPM1(S125);-TBC1D14(S295);-MARCKSL1(S104);-PDYN(S99);-ASXL3(S76);-DVL2(S480);-ARHGAP19(S422);-SRRT(S74);-TCOF1(S381);-TRA2A(S262);TRA2B(S266);-TRA2A(S260);TRA2B(S264);-CCDC86(S18);-RBM14(S582);-JPT1(S92);-CCDC86(S58);-HNRNPA1(S4);-DPF2(S142);-SRRM1(S452);-SRSF6(S314);-HNRNPD(S71);-SMARCC1(S330);-SSB(S366);-TCOF1(S906);-ACIN1(S1004);-SRSF6(S314);SRSF6(S316);-FOXK1(T422);-PPIG(S356);-T…	140	115
215	FR-180204	SAMSN1(S21);-CAP1(S310);-EVL(S329);-HSPB1(S83);-HNRNPM(S618);-ULK1(S533);-DBN1(S141);-LMNA(S392);-CARHSP1(S41);-LMNA(S390);-HEMGN(S123);-EPB41L2(S87);-RCC1(S11);-DBNL(K288);DBNL(T291);-DBNL(T291);-EIF4EBP1(S83);EIF4EBP1(S85);-EIF4EBP1(S85);-HNRNPM(M525);HNRNPM(M529);HNRNPM(S528);-HNRNPM(M529);HNRNPM(S528);-HNRNPM(S528);-NUCKS1(S19);-SYK(S295);-MAPRE1(T166);-TULP4(T581);-STMN1(S25);-DBNL(S269);-MT…	NOLC1(S538);-G3BP1(S230);-MARCKSL1(S104);-PDYN(S99);-PDCD4(S94);-CCDC86(S58);-CCDC86(S18);-RSL1D1(T358);-CCDC86(S37);-RPLP1(S104);RPLP2(S105);-MYH9(S1943);-CCDC86(S80);-SRRM1(S549);-CCDC86(S69);-CD44(S706);-SRRM1(S551);-BAP18(S96);-TCOF1(S381);-G3BP1(S149);-SRRM2(S2044);SRRM2(S2046);-SRRM2(S2046);-DGLUCY(S9);DGLUCY(S13);-DGLUCY(S13);-CCDC86(S102);-HIST1H1B(S18);-ASXL3(S76);-IRF2BP2(S78);-SRRM2(S2…	126	105
220	Fumonisin B1	DBN1(S141);-LMNA(S392);-HNRNPU(T286);-EIF4EBP1(S83);EIF4EBP1(S85);-EIF4EBP1(S85);-NDRG1(T340);-HNRNPK(S121);-RCSD1(S123);-LMNA(S390);-IRF2BP2(S175);-SAMHD1(T592);-NCL(S67);-FLNA(S2152);-JPT1(S91);-LSM14A(S182);-SYK(S297);-PAK2(T143);-DBNL(K288);DBNL(T291);-DBNL(T291);-PAN3(T350);PAN3(T353);-PAN3(T353);-JPT1(S92);-BIN2(S259);-FAM129B(S691);-CARHSP1(S41);-VIM(T20);-RSL1D1(T358);-RCSD1(S116);-HNRNPA…	NPM1(S125);-TRA2A(S262);TRA2B(S266);-TRA2A(S260);TRA2B(S264);-WRNIP1(S151);-CD44(S706);-DPF2(S142);-PDCD4(S94);-MYO18A(S2020);-EIF3G(T38);-CCDC86(S18);-SET(S7);-SRRM1(S549);-CCDC86(S80);-SRRM1(S551);-MBD1(T301);-RASAL3(M56);RASAL3(S51);-RASAL3(S51);-NOLC1(S538);-HSPB1(S83);-SRRM1(S452);-DPYSL3(T524);-CDCA3(S87);-SRRM1(S597);-PDIA3(S165);-DPYSL3(S522);-PSD3(S338);-SASH3(S25);-MEF2A(S496);MEF2C(S46…	106	72
221	GANT-61	IRF2BP2(S175);-SAMHD1(T592);-SRRM2(S2702);-CARHSP1(S41);-DBNL(K288);DBNL(T291);-DBNL(T291);-RCSD1(S123);-RBM26(S127);-CARHSP1(S52);-ZNF180(S643);-SRRM2(S2032);-SRRM2(M1168);SRRM2(T1177);-SRRM2(T1177);-SRRM2(S2032);SRRM2(T2034);-MEF2D(S251);-IRF2BP2(S78);-ACSS2(S28);-LCP1(S7);-RCSD1(S116);-HNRNPM(S618);-ARHGAP17(T679);-RCSD1(S120);-PAK2(T143);-RBM14(R203);RBM14(T206);-RBM14(T206);-HDAC1(M372);HDAC…	NOLC1(S538);-DBN1(S141);-SAMSN1(S21);-HMGA1(S36);-HMGA1(T53);-RCC1(S11);-ASXL3(S76);-DVL2(S480);-ARHGAP19(S422);-HEMGN(S123);-RBMX(S208);RBMXL1(S208);-TULP4(T581);-UNK(S158);-MTSS1(T592);-SSB(S366);-TDG(T67);-NOLC1(S623);-TBC1D14(S295);-EPB41L2(S87);-TXLNA(S514);-CCDC86(S18);-RUNX1(S17);-STAT5A(S780);-RUNX1(T14);-ESAM(T349);-DPF2(S142);-RBMX(M353);RBMX(S352);-RBMX(S352);-MARCKSL1(S104);-PDYN(S99)…	237	158
222	GDC-0449	HSP90AA1(S252);-PAK1(S165);-LSM14A(S182);-UNK(S158);-CARHSP1(S41);-PGM2L1(M171);PGM2L1(T173);-PGM2L1(T173);-LSM14A(S216);-SAMHD1(T592);-RPLP1(S104);RPLP2(S105);-SRSF6(S314);SRSF6(S316);-PDCD4(S94);-MARCKS(S170);-SRSF6(S314);-DBNL(K288);DBNL(T291);-DBNL(T291);-RCSD1(T124);-MYH9(S1943);-PRKAR1A(T75);-TCEA1(T96);-PGM1(T115);-LSM14A(S219);-BCLAF1(S512);-HSP90AB1(S255);-HSP90AB1(S255);HSP90AB2P(S177);…	MYC(S283);-FAM117A(S413);KCNK12(S5);-IGF2BP1(S181);-SRRM1(S713);-HMGA1(T53);-SRRM1(S717);-HNRNPD(S71);-SRRM1(T614);-HMGA1(S36);-AJAP1(S56);CDK11A(S222);CDK11B(S234);-CHAMP1(S204);-ZC3H13(S209);-TBC1D14(S295);-CHAMP1(S204);CHAMP1(S214);-SRRM1(S452);-TOP2A(T1397);-HNRNPA1(S95);HNRNPA1L2(S95);-TCOF1(S381);-SRSF1(S199);SRSF1(S201);-SRRM1(S402);-MSH6(T924);-HNRNPA3(S112);HNRNPA3(S116);-HNRNPA3(S116);-…	105	89
224	GDC-0941	SEC61B(S19);-HSPB1(S83);-SYTL2(S540);-EEF1D(S133);-CENPA(S19);-CENPA(S17);-CANX(S583);-SYK(S297);-EPRS(S882);EPRS(S885);-EPRS(S885);-IGF2R(S2409);-FOSL2(S200);-FOXK1(T422);-IGF2R(S2484);-MDC1(S372);-RCSD1(S220);-FTSJ3(S10);-BZW2(S414);-BZW2(S412);-FOXK1(S416);-EPB41L3(K75);EPB41L3(S88);-EPB41L3(S88);-TWISTNB(S328);-IRF2BP2(S175);-RCSD1(S123);-HSP90AA1(S252);-RCSD1(S116);-RCSD1(S120);-TOMM70(S96);…	SRRM1(S775);-SRRM1(S777);-SRRM1(S773);-TBC1D14(S295);-HMGA1(S36);-SRRM1(S769);-HNRNPC(S253);-SAMSN1(S21);-SRRM1(T778);-WRNIP1(S151);-TMPO(S66);-TMPO(S66);TMPO(S67);-SRRM1(S781);-EEF1D(S162);-HMGA1(T53);-SRP72(S630);SRP72(T633);-GPALPP1(S105);-RBMX(S208);RBMXL1(S208);-HEMGN(S123);-LSM14A(S219);-PNISR(S211);-KIAA1143(S50);-RAVER1(T463);-FNBP4(S18);-STAT5A(S780);-SZRD1(S37);-YTHDC1(M434);YTHDC1(S416…	173	110
225	Gefitinib	LSP1(S252);-LSP1(S189);-LSP1(S189);LSP1(S188);-S100A9(M94);S100A9(T113);-S100A9(T113);-PGM1(T115);-LSP1(T175);-STMN1(S25);-LSP1(T175);LSP1(S177);-LSP1(T184);-EIF4EBP1(S83);EIF4EBP1(S85);-EIF4EBP1(S85);-EIF4EBP1(S44);-STMN1(S16);-SAMSN1(S21);-EIF4EBP1(S86);-SP1(S111);-SP1(S111);LSP1(S111);-RASAL3(M56);RASAL3(S51);-RASAL3(S51);-DOCK1(S1743);-RBM26(S127);-EIF4EBP1(S35);EIF4EBP1(T50);-EIF4EBP1(Y34);E…	ACIN1(S1004);-JPT1(S92);-MATR3(S206);-TCOF1(S381);-SNW1(S224);-H1FX(S31);-CCDC86(S58);-RBM14(S582);-TCOF1(S906);-SNW1(S234);-CCDC86(S18);-TRA2A(S262);TRA2B(S266);-TRA2A(S260);TRA2B(S264);-SRRM1(S452);-TMPO(S158);-NOLC1(S538);-SRRM2(T288);SRRM2(S297);-SRRM2(S297);-SRRM2(S297);SRRM2(S295);-SRRM1(T614);-GPATCH8(S738);-MEF2D(S251);-SRRM2(S2412);-CCDC86(S80);-SRSF6(S314);-CCDC86(S37);-NPFFR2(S54);-PDY…	77	110
227	Gemcitabine	MSH6(T924);-HNRNPA1(S4);-SRRM1(T693);-EPRS(S882);EPRS(S885);-EPRS(S885);-SMARCA4(S1452);-TRIM28(S43);-SRRM1(T614);-TRIM28(S37);-ACIN1(S1004);-EIF3G(T38);-RBM14(R203);RBM14(T206);-RBM14(T206);-MCM2(S139);-RPLP1(S104);RPLP2(S105);-MCM2(T25);-NFKB2(S22);-SRRM1(S393);-EIF5B(S214);-SRRM1(T581);-RCC1(S11);-SYTL2(S540);-SRRM1(S560);-CENPA(S19);-TRIM28(S471);-CENPA(S17);-DBN1(S141);-AGFG1(T177);-SRRM1(S5…	SNW1(S224);-SNW1(S234);-DKC1(S451);-DKC1(T458);-SASH3(S25);-EVL(S329);-STMN1(S16);-SRP72(S630);SRP72(T633);-NDRG1(T340);-SASH3(S25);SASH3(S26);-REPS1(S145);-TOP2B(S1588);-STMN1(S38);-DKC1(S451);DKC1(S453);-09/02/18 00:00:00(S218);-SYK(S297);-NUCKS1(S181);-RSL1D1(T358);-EFHD2(S76);-NUCKS1(S73);-CD44(S706);-SMARCC1(S330);-LCP1(S7);-SRRM1(S636);SRRM1(S638);-SRRM1(S638);-SMARCC1(S328);-TRA2B(S97);TRA…	94	126
228	Genentech Cpd 10	NOLC1(S623);-TMC8(S522);-HNRNPA1(S4);-MSH6(T924);-RCC1(S11);-DBN1(S141);-RBM39(S97);-HNRNPK(S121);-CAD(S1859);-SPTBN5(T3171);-THRAP3(S684);-LMNA(S392);-JPT1(S92);-TOP2A(T1397);-LMNA(S390);-LMNB1(S391);LMNB2(S405);-TRA2A(S260);TRA2B(S264);-RCSD1(S177);-TRA2A(S262);TRA2B(S266);-MARCKSL1(S104);-LMNB1(S391);LMNB2(S405);LMNB1(S396);LMNB2(S410);-JPT1(S91);-MATR3(S206);-TRIM28(S471);-SAMSN1(S21);-SRRT(S…	EVL(S329);-EFHD2(S76);-SNW1(S224);-SNW1(S234);-HIST1H1C(S36);HIST1H1D(S37);HIST1H1E(S36);-LSP1(S252);-CD44(S706);-SASH3(S25);-CDCA3(S87);-LSP1(S189);-LSP1(S189);LSP1(S188);-APC(S780);-MARCKS(S170);-LSP1(T175);-LRRFIP1(S126);-WRNIP1(S151);-DKC1(T458);-TOP2B(S1588);-STMN1(S38);-SRP72(S630);SRP72(T633);-DKC1(S451);-PRAM1(T332);-PAK1(S165);-SMARCA2(S1377);-SRRM1(S626);-PML(S527);-SASH3(S25);SASH3(S26…	88	67
230	GMX-1778	DBN1(S141);-SAMSN1(S21);-SRRM1(S683);-SRRM1(S683);SRRM1(S685);-SRSF11(T447);-TMPO(S66);-TMPO(S66);TMPO(S67);-TDG(T67);-FNBP4(S18);-NOP2(T784);-HSP90AB1(S255);-HSP90AB1(S255);HSP90AB2P(S177);-NOLC1(S623);-IGF2BP1(S181);-PTPN6(M545);PTPN6(S534);-PTPN6(S534);-SRRM1(S551);-PCBP2(S270);-SZRD1(S37);-HNRNPC(S253);-ZC3H18(S532);-MARCKS(S145);-SRRM1(S549);-RAVER1(T463);-HSP90AB1(S226);-CD2BP2(S194);-LAT(S…	HDAC1(M372);HDAC1(M381);HDAC1(S393);-HDAC1(M381);HDAC1(S393);-HDAC1(S393);-HDAC2(M373);HDAC2(M382);HDAC2(S394);-HDAC2(M382);HDAC2(S394);-HDAC2(S394);-MCM6(S758);-CENPA(S19);-SYTL2(S540);-CENPA(S17);-HMGA1(S99);-HMGA1(S102);-SPN(R352);SPN(S355);-SPN(S355);-TOMM70(S96);-EIF5B(S135);-SRSF6(S301);-SRRM2(T1003);-FOXK1(S445);-EPRS(S882);EPRS(S885);-EPRS(S885);-FGFR1OP(S156);-SRRM2(T1003);SRRM2(S1014);-…	127	140
232	gossypol	HSP90AA1(S252);-HNRNPC(S253);-TMPO(S66);-TMPO(S66);TMPO(S67);-PCBP2(S270);-HIST1H1B(S18);-TMPO(T74);-DBN1(S141);-HNRNPK(S121);-EIF4EBP1(S83);EIF4EBP1(S85);-EIF4EBP1(S85);-EIF3C(S39);EIF3CL(S39);-PCBP1(M166);PCBP1(T169);-PCBP1(T169);-HNRNPU(T286);-ZC3H18(S532);-SRRM1(S781);-EIF4EBP1(S35);EIF4EBP1(T50);-EIF4EBP1(Y34);EIF4EBP1(T37);-THRAP3(S684);-EIF5B(S214);-TRIM28(S43);-HNRNPC(S306);-SRRM1(S607);-…	NCL(T69);-STUB1(S19);-BCKDHA(S343);-BCKDK(T37);-CARHSP1(S52);-ZNF180(S643);-APC(S780);-SRRM2(S2412);-TOMM70(S96);-MYC(S283);-EFHD2(S76);-CENPA(S19);-MCM6(S758);-CENPA(S17);-NCL(S42);-SET(S7);-NCL(S34);NCL(S41);-NCL(S28);-HNRNPD(S71);-SRRM1(S452);-FGFR1OP(S156);-SRSF1(S199);SRSF1(S201);-FGFR1OP(S160);-SERBP1(S205);-HNRNPA3(S112);HNRNPA3(S116);-HNRNPA3(S116);-IGF2R(S2409);-IGF2R(S2484);-NECTIN1(S42…	161	90
234	GSK-3 inhibitor IX	HSP90AB1(S255);-HSP90AB1(S255);HSP90AB2P(S177);-HSP90AA1(S252);-JPT1(S92);-S100A9(M94);S100A9(T113);-S100A9(T113);-ABCF1(S105);-BCLAF1(S512);-SAMHD1(T592);-AHNAK(S93);-FBXO21(S116);-RCSD1(S177);-CHAF1A(K304);CHAF1A(S307);-EVI2B(S271);-BCLAF1(T257);BCLAF1(S268);-BCLAF1(S268);-TP53(T312);-KIAA0930(S306);-NOLC1(S623);-NDRG1(T340);-TMC8(S522);-JPT1(S91);-SYK(S297);-MATR3(S206);-SYK(S295);-PAN3(T350);…	NCL(T69);-SRRM1(T693);-FAM117A(S413);KCNK12(S5);-SMARCA2(S1377);-SRRM1(S597);-TOP2B(S1588);-ZYX(T306);-TCEA1(T96);-PCYT1B(M310);PCYT1B(S315);-PCYT1B(S315);-HEMGN(S123);-MTSS1(T592);-AJAP1(S56);CDK11A(S222);CDK11B(S234);-RUNX1(S212);-ESAM(T349);-SRRM1(T614);-THRAP3(S682);-MCM2(T25);-SH3BP1(S585);-WRNIP1(S151);-GPALPP1(S105);-TULP4(T581);-TOP2B(S1526);-TOP2B(S1524);-APC(S780);-DKC1(T458);-DKC1(S451…	146	101
235	GSK-650394	EIF5B(S135);-MSH6(T924);-EIF5B(S137);-BCLAF1(S658);-EIF3G(T38);-BCLAF1(S512);-MCM2(S139);-TOP2B(S1588);-RCC1(S11);-EIF5B(S214);-HLA-DOB(S97);-FAM186A(S52);-SYTL2(S540);-09/02/18 00:00:00(S218);-LAT2(S125);LAT2(S135);-LAT2(S135);-BCLAF1(S660);-EIF4EBP1(S35);EIF4EBP1(T50);-EIF4EBP1(Y34);EIF4EBP1(T37);-MYC(T58);-EEF1B2(S90);EEF1B2(Y79);-HDAC2(M373);HDAC2(M382);HDAC2(S394);-HDAC2(M382);HDAC2(S394);-H…	MARCKS(S170);-LCP1(S7);-GPALPP1(S105);-ASXL3(S76);-DVL2(S480);-BAG3(S377);-SH3BP1(S585);-ARHGAP19(S422);-SYAP1(T248);-PDYN(S99);-RSL1D1(T358);-NUCKS1(S181);-GPALPP1(S105);GPALPP1(K101);-PAK2(T143);-CD44(S706);-HIST1H1C(S36);HIST1H1D(S37);HIST1H1E(S36);-NDRG1(T340);-MYO18A(S2020);-MARCKSL1(S104);-MAP4(S789);-BIN2(T410);-CDCA3(S87);-HNRNPA1(S95);HNRNPA1L2(S95);-LSM14A(S216);-HIST1H1B(S18);-TMPO(S66…	90	88
237	GSK1059615	SEC61B(S19);-STMN1(S38);-IRF2BP2(S175);-RCSD1(S123);-HDGF(S165);-NDRG1(T340);-SYTL2(S540);-DBNL(K288);DBNL(T291);-DBNL(T291);-PAK2(T143);-SYK(S297);-CENPA(S19);-HNRNPA1(S95);HNRNPA1L2(S95);-HLA-DOB(S97);-FAM186A(S52);-LRWD1(S212);-IGF2R(S2409);-RCSD1(S116);-DBNL(S269);-BCLAF1(T257);BCLAF1(S268);-BCLAF1(S268);-RCSD1(T124);-RCSD1(S177);-RAB44(S263);-NFKB2(S22);-HMGA1(S99);-SH3GL1(S286);-MDC1(S372);…	NCL(T69);-SRRM1(S773);-HMGA1(S36);-SRRM1(S769);-IGF2BP1(S181);-PDIA3(S165);-SRP72(S630);SRP72(T633);-EEF1D(S162);-CCDC86(S18);-PPHLN1(T128);-KIAA1143(S50);-ZC3H13(T263);-PNISR(S211);-SRRM1(S775);-SRRM1(S777);-LSM14A(T194);-SRRM1(S781);-SRRM1(T778);-HMGA1(T53);-DKC1(S451);-DKC1(T458);-ZC3H13(S265);-RAVER1(T463);-SZRD1(S37);-FUBP1(T629);-TOP2B(S1526);-TOP2B(S1524);-SF1(S80);SF1(S82);-NOP58(S502);-T…	227	117
239	GSK1070916	SYTL2(S540);-ABCF1(S105);-SRSF6(S301);-SRRM1(S260);-BCLAF1(T257);BCLAF1(S268);-BCLAF1(S268);-SRRM2(T1003);SRRM2(S1014);-SRSF1(S199);SRSF1(S201);-SMARCA4(S1452);-RBM25(S675);-TBX3(T441);-CANX(S583);-MCM2(S139);-TOMM70(S96);-DOCK8(S442);-SEC61B(S19);-LSP1(S189);-LSP1(S189);LSP1(S188);-ARHGAP17(T679);-SRRM1(T220);-AHNAK(S93);-G3BP1(S149);-HDAC2(M373);HDAC2(M382);HDAC2(S394);-HDAC2(M382);HDAC2(S394);…	LSM14A(T194);-PGM2L1(M171);PGM2L1(T173);-PGM2L1(T173);-LSM14A(S216);-LSM14A(S219);-HMGA1(S36);-HMGA1(T53);-MORC2(S615);-DBN1(S141);-SRP72(S630);SRP72(T633);-ZC3H18(S532);-RAVER1(T463);-EPB41(S709);-RSL1D1(T358);-DKC1(S451);-DKC1(T458);-DKC1(S451);DKC1(S453);-RBMX(S208);RBMXL1(S208);-SZRD1(S37);-SNW1(S224);-TDG(T67);-PNISR(S211);-NPM1(S70);-HNRNPC(S253);-PDYN(S99);-HEMGN(S123);-HNRNPK(S214);-STAT5…	158	136
240	GSK1120212	CCDC86(S58);-PSD3(S338);-MEF2A(S496);MEF2C(S461);-SRSF2(S189);-H1FX(S31);-DPYSL3(T524);-SRRM1(S628);-SRRM1(S626);-MFHAS1(S450);SRSF2(S191);-SRSF2(S191);-CCDC86(S80);-CCDC86(S69);-SRRM1(S549);-NPFFR2(S54);-TCOF1(S381);-SRRM1(S636);SRRM1(S638);-SRRM1(S638);-SRRM1(T572);SRRM1(T574);-CBX1(S91);-CDK18(T157);CDK18(Y155);-SRSF9(S211);-SRRM1(S551);-G3BP1(S149);-SRRM1(S560);-CHAF1A(K304);CHAF1A(S307);-SRR…	EIF4EBP1(S44);-LSM14A(S182);-EIF4EBP1(T41);-TCEA1(T96);-LSM14A(T194);-LSM14A(S219);-SAMSN1(S21);-EIF4EBP1(S83);EIF4EBP1(S85);-EIF4EBP1(S85);-LSM14A(S216);-HEMGN(S123);-EIF4EBP1(S35);EIF4EBP1(T50);-EIF4EBP1(Y34);EIF4EBP1(T37);-PGM2L1(M171);PGM2L1(T173);-PGM2L1(T173);-HMGA1(S36);-RCC1(S11);-AKT1S1(T90);-AKT1S1(T90);AKT1S1(T97);-EIF4EBP1(S86);-RUNX1(S212);-PDIA3(S165);-NDRG1(T375);-HMGA1(T53);-FAM12…	93	71
243	GSK2126458	MSH6(T924);-NOLC1(S623);-TMC8(S522);-BAG6(S113);-SRRM1(S452);-CHD4(S1531);-CCDC86(S58);-SPATA2(S428);-ZC3H13(S207);-TOP2A(T1397);-ZC3H13(S209);-SPTBN5(T3171);-RUFY1(S78);-TP53(T312);-HNRNPA1(S4);-CBX1(S91);-TRA2A(S262);TRA2B(S266);-ACIN1(S1004);-CAD(S1859);-TRA2A(S260);TRA2B(S264);-TCOF1(S381);-SRSF9(S211);-RB1(S811);-ABCF1(S105);-EEF1D(S133);-GPATCH8(S738);-IGF2BP1(S181);-CHAMP1(S204);-SYTL2(S54…	LSP1(S252);-EVL(S329);-LSP1(S189);-LSP1(S189);LSP1(S188);-LSP1(T175);-PML(S527);-SAMHD1(T592);-PML(S518);-SASH3(S25);-PGM1(T115);-MARCKS(S170);-LSM14A(S216);-DKC1(S451);-DKC1(T458);-STMN1(S16);-SRP72(S630);SRP72(T633);-NECTIN1(S422);-LSP1(T202);-09/02/18 00:00:00(S218);-PTPN6(M545);PTPN6(S534);-PTPN6(S534);-IRF2BP2(S409);-SRRM1(S773);-SRRM1(S769);-GPALPP1(S105);-SASH3(S25);SASH3(S26);-PRKAR1A(S83…	74	130
246	GSK269962A	SRRM1(T693);-RPLP1(S104);RPLP2(S105);-LSM14A(S182);-HDAC2(M373);HDAC2(M382);HDAC2(S394);-HDAC2(M382);HDAC2(S394);-HDAC2(S394);-HIST1H1B(S18);-ABCF1(T108);-SEC61B(S19);-G3BP1(S230);-RAB44(S263);-NFKB2(S22);-EIF3G(T38);-SRRM2(S2032);SRRM2(T2034);-RB1(T821);RB1(T826);-RB1(T826);-RB1(S811);-RB1(S37);-SRRM2(S2032);-RB1(S807);-PDCD4(S94);-EFHD2(S76);-SPATA2(S428);-SRRM2(M1168);SRRM2(T1177);-SRRM2(T1177…	S100A9(M94);S100A9(T113);-S100A9(T113);-LMNA(S392);-CARHSP1(S41);-EEF1D(S162);-LMNA(S390);-HSPB1(S83);-PCYT1B(M310);PCYT1B(S315);-PCYT1B(S315);-CARHSP1(S52);-ZNF180(S643);-MARCKS(S170);-SSB(S366);-DBNL(K288);DBNL(T291);-DBNL(T291);-HNRNPM(S618);-HSP90AB1(S226);-CD44(S706);-SAMHD1(T592);-DBNL(S269);-PTGES3(S113);-CDCA3(S87);-SAMSN1(S21);-MAPRE1(T166);-IGF2BP1(S181);-PTPN7(S44);-AHNAK(T5824);-SMARC…	129	62
248	GSK429286A	SRRM1(T614);-CENPA(S19);-CENPA(S17);-LRWD1(S212);-TRIM28(S37);-ACIN1(S1004);-CCDC86(S58);-EPRS(S882);EPRS(S885);-EPRS(S885);-CCDC86(S37);-CHD4(S1531);-SRRM1(S452);-GPATCH8(S738);-SYTL2(S540);-CCDC86(S80);-MSH6(T924);-TOMM70(S96);-CCDC86(S102);-BZW2(S414);-BZW2(S412);-TRA2A(S262);TRA2B(S266);-TRA2A(S260);TRA2B(S264);-TRIM28(S43);-JPT1(S92);-SRRM2(S2412);-TMC8(S522);-TOP2A(T1397);-MATR3(S206);-RPLP…	SNW1(S224);-SNW1(S234);-S100A9(M94);S100A9(T113);-S100A9(T113);-EEF1D(S162);-SRP72(S630);SRP72(T633);-STMN1(S16);-DKC1(S451);-DKC1(T458);-WRNIP1(S151);-PCYT1A(T342);-09/02/18 00:00:00(S218);-CD44(S706);-LSP1(S252);-PGM1(T115);-SASH3(S25);-DKC1(S451);DKC1(S453);-CARHSP1(S41);-CDCA3(S87);-RBM39(S136);-PCYT1B(M310);PCYT1B(S315);-PCYT1B(S315);-PNN(S100);-PDIA3(S165);-TOP2B(S1588);-MARCKS(S170);-HNRNP…	125	108
249	GSK461364	DBN1(S141);-EEF1D(S133);-PTPN6(M545);PTPN6(S534);-PTPN6(S534);-DPYSL3(T524);-TRA2B(S97);-TRA2B(S95);-PGM1(T115);-NCL(S67);-SRRM1(S683);-SRRM1(S683);SRRM1(S685);-THRAP3(S248);-TRA2B(S97);TRA2B(S95);TRA2B(S102);-INPP5D(S243);-THRAP3(M696);THRAP3(S698);-THRAP3(S698);-TRA2B(S99);-THRAP3(S253);-NCL(T69);-SRRM1(T411);-CBX1(S91);-BARGIN(S552);SH3BP1(S544);-BIN2(S259);-DPYSL3(S522);-SRRM1(S626);-NPM1(S70…	SRRM2(S2032);-SRRM2(S2032);SRRM2(T2034);-HDAC2(M373);HDAC2(M382);HDAC2(S394);-HDAC2(M382);HDAC2(S394);-HDAC2(S394);-SRRM2(T1003);-SRRM2(S377);SRRM2(T400);-SRRM2(T400);-SRRM2(S864);-EIF4EBP1(S44);-HDAC1(M372);HDAC1(M381);HDAC1(S393);-HDAC1(M381);HDAC1(S393);-HDAC1(S393);-LSM14A(S182);-EEF1B2(S90);EEF1B2(Y79);-SRRM2(T1003);SRRM2(S1014);-SPN(R352);SPN(S355);-SPN(S355);-MCM6(S758);-SRRM2(M1168);SRRM2…	55	103
250	GSK525762A	SAMHD1(T592);-DBNL(K288);DBNL(T291);-DBNL(T291);-RCSD1(S123);-HNRNPM(S618);-SAMHD1(T21);-RCSD1(T124);-DBNL(S269);-TRA2A(S262);TRA2B(S266);-TRA2A(S260);TRA2B(S264);-HNRNPM(M525);HNRNPM(M529);HNRNPM(S528);-HNRNPM(M529);HNRNPM(S528);-HNRNPM(S528);-RCSD1(S116);-RCSD1(S120);-RCSD1(S177);-RBM14(R203);RBM14(T206);-RBM14(T206);-ACIN1(S1004);-HSPB1(S83);-BCLAF1(S512);-LMNA(S392);-BCLAF1(S660);-LSP1(S189);…	EFHD2(S76);-WRNIP1(S151);-RAB44(S442);-SPATA2(S428);-PRPF4B(S852);-STMN1(S38);-LCP1(S7);-APC(S780);-ABCF1(S105);-TBC1D14(S295);-ABCF1(T108);-UBAP2L(S607);-NCL(T69);-SASH3(S25);-TOP2B(S1588);-GPALPP1(S105);-HNRNPH1(T107);HNRNPH2(T107);-MYCBP2(S2749);-XRCC1(S241);-MEF2A(S496);MEF2C(S461);-TPI1(S58);-PSD3(S338);-RBM26(S127);-NSFL1C(S114);-HDAC2(M373);HDAC2(M382);HDAC2(S394);-HDAC2(M382);HDAC2(S394);…	95	45
251	GSK690693	MEF2D(S251);-SRSF6(S301);-EEF1D(S133);-BCLAF1(S290);-BCLAF1(S287);-BCLAF1(S285);-BAG6(S113);-ACIN1(S1004);-RBM25(S675);-HSPB1(S83);-HNRNPM(M525);HNRNPM(M529);HNRNPM(S528);-HNRNPM(M529);HNRNPM(S528);-HNRNPM(S528);-SRRM2(T1003);-SRRM2(T315);-IGF2R(S2409);-SRRM2(T1003);SRRM2(S1014);-HMGA1(S99);-ARHGAP17(T679);-FOSL2(S200);-SRRM2(S2102);SRRM2(T2104);-SRRM2(T2104);-HMGA1(S102);-BCLAF1(T257);BCLAF1(S26…	LSP1(S252);-DBN1(S141);-PGM1(T115);-CD44(S706);-PML(S518);-PML(S527);-HSP90AB1(S226);-HEMGN(S123);-CDCA3(S87);-STMN1(S16);-SRRM1(S549);-SRP72(S630);SRP72(T633);-SRRM1(S597);-SRRM1(S551);-MTSS1(T592);-DKC1(S451);-DKC1(T458);-TDG(T67);-DKC1(S451);DKC1(S453);-PTPN7(S44);-TULP4(T581);-EEF1D(S162);-WRNIP1(S151);-EVL(S329);-MARCKS(S170);-SASH3(S25);-LSP1(T175);-TXLNA(S514);-TNIK(S766);-HNRNPD(S71);-NUP…	120	113
253	GW-2580	TRA2A(S262);TRA2B(S266);-TRA2A(S260);TRA2B(S264);-MARCKSL1(S104);-PDYN(S99);-BCLAF1(S290);-BCLAF1(S287);-SMARCC1(S328);-SMARCC1(S330);-ARHGAP19(S422);-NDRG1(T340);-SYK(S297);-FOXK1(T422);-RCSD1(S220);-MEF2D(S251);-RCSD1(S123);-BCLAF1(S285);-CEP170(S845);-RCSD1(S116);-RCSD1(S120);-FBXO21(S118);-HSPB1(S83);-FBXO21(S116);-RBM25(S675);-DVL2(S480);-SRSF6(S301);-SRRM1(S452);-IGF2R(S2484);-FOSL2(S200);-…	NCL(T69);-EIF3G(T38);-SAMSN1(S21);-PGM1(T115);-SRSF11(T447);-EIF4EBP1(S83);EIF4EBP1(S85);-EIF4EBP1(S85);-NOP56(S519);-LSP1(S189);-LSP1(S189);LSP1(S188);-HMGCS1(S486);-RB1(T821);RB1(T826);-RB1(T826);-EEF1B2(S90);EEF1B2(Y79);-LSP1(T175);-CARHSP1(S41);-CANX(S583);-TNIK(S766);-EEF1B2(S106);-CARHSP1(S52);-ZNF180(S643);-LAT2(S125);LAT2(S135);-LAT2(S135);-TDG(T67);-ACSS2(S28);-SYTL2(S540);-PCBP2(S270);-…	209	62
254	GW-405833	RCSD1(S123);-HNRNPM(S618);-IRF2BP2(S175);-DBNL(K288);DBNL(T291);-DBNL(T291);-MEF2D(S251);-CARHSP1(S41);-LMNA(S392);-RCSD1(S116);-CARHSP1(S52);-ZNF180(S643);-RCSD1(S120);-NDRG1(T340);-LMNA(S390);-RCSD1(T124);-DBNL(S269);-SYK(S297);-RCSD1(S177);-HNRNPM(M525);HNRNPM(M529);HNRNPM(S528);-HNRNPM(M529);HNRNPM(S528);-HNRNPM(S528);-ARHGAP17(T679);-AHNAK(S93);-FOSL2(S200);-EVI2B(S271);-RCSD1(S220);-IGF2R(S…	NOLC1(S538);-DBN1(S141);-HMGA1(S36);-IGF2BP1(S181);-RUNX1(S17);-PGM2L1(M171);PGM2L1(T173);-PGM2L1(T173);-HMGA1(T53);-EPB41(S709);-RUNX1(T14);-HEMGN(S123);-TULP4(T581);-MTSS1(T592);-TBC1D14(S295);-STAT5A(S780);-ESAM(T349);-NCL(T69);-ASXL3(S76);-DVL2(S480);-SAMSN1(S21);-PDCD4(S94);-RBMX(S208);RBMXL1(S208);-NOLC1(S508);-RUNX1(S212);-NOLC1(S623);-RCC1(S11);-TCOF1(S906);-CCDC86(S58);-NECTIN1(S422);-SA…	154	100
255	GW 441756	HSP90AB1(S255);-HSP90AB1(S255);HSP90AB2P(S177);-SYTL2(S540);-STMN1(S38);-HDAC1(M372);HDAC1(M381);HDAC1(S393);-HDAC1(M381);HDAC1(S393);-HDAC1(S393);-MCM6(S758);-EIF5B(S135);-ABCF1(S105);-EEF1B2(S90);EEF1B2(Y79);-EEF1B2(S106);-HLA-DOB(S97);-FAM186A(S52);-HDAC2(M373);HDAC2(M382);HDAC2(S394);-HDAC2(M382);HDAC2(S394);-HDAC2(S394);-BCLAF1(S658);-SPN(R352);SPN(S355);-SPN(S355);-TOMM70(S96);-BCLAF1(S512)…	NCL(T69);-NUCKS1(S181);-SRRM1(S775);-SRRM1(S777);-SRRM1(S773);-SNW1(S224);-SNW1(S234);-EEF1D(S162);-HNRNPU(T286);-SRRM1(S769);-SRRM1(T778);-PGM2L1(M171);PGM2L1(T173);-PGM2L1(T173);-TBC1D14(S295);-LSM14A(S216);-HMGA1(S36);-SRRM1(S781);-GPALPP1(S105);-EPB41L2(S87);-SF1(S80);-SF1(S80);SF1(S82);-PNN(S100);-HMGA1(T53);-SRRM1(T693);-SRP72(S630);SRP72(T633);-LSM14A(S219);-TOP2B(S1526);-SCAF1(S498);SCAF1…	278	165
256	GW843682X	PTPN6(M545);PTPN6(S534);-PTPN6(S534);-LMNB1(S391);LMNB2(S405);-MSH6(T924);-ZC3H13(S207);-LMNB1(S391);LMNB2(S405);LMNB1(S396);LMNB2(S410);-MEF2D(S251);-SPTBN5(T3171);-BL1S2_HUMAN_Phospho (ST);-HNRNPK(S121);-ZC3H13(S209);-FLNA(S2152);-THRAP3(S682);-MCM2(T25);-ZYX(S344);-THRAP3(S684);-SRRM2(S2412);-BIN2(S259);-FKBP15(S965);-SYK(S297);-RRM2(S20);-TPI1(S58);-PRPF4B(S852);-NCBP1(T27);-RBM26(S127);-RCC1…	ASXL3(S76);-DVL2(S480);-CD44(S706);-ARHGAP19(S422);-CDCA3(S87);-NOLC1(S538);-MYO18A(S2020);-MARCKS(S170);-UNK(S158);-NECTIN1(S422);-PML(S518);-PML(S527);-HSP90AB1(S226);-MFHAS1(S450);SRSF2(S191);-SRSF2(S191);-SRRM1(S626);-PAK1(S165);-SRSF2(S189);-CLNS1A(S102);-SRRM1(S628);-NEURL4(S502);-PDCD4(S94);-LSP1(T175);-LSP1(S252);-TTLL12(T20);-CAMSAP2(S673);-PGM2L1(M171);PGM2L1(T173);-PGM2L1(T173);-PRAM1(…	140	66
257	HBX-41108	ABCF1(S105);-HDAC2(M373);HDAC2(M382);HDAC2(S394);-HDAC2(M382);HDAC2(S394);-HDAC2(S394);-VIM(T20);-SPATA2(S428);-CHAF1A(K304);CHAF1A(S307);-LRWD1(S212);-CENPA(S19);-ABCF1(T108);-CENPA(S17);-FBXO21(S118);-RPRD1B(S132);-BZW2(S414);-BZW2(S412);-SRSF2(S101);-TBX3(T441);-GFPT1(T263);-EIF3A(S1336);-ANP32B(T244);-G3BP1(S230);-FOXK1(T422);-PPIG(S356);-PML(S518);-PML(S527);-MYO18A(S2020);-CCDC86(S58);-TP53…	MSH6(T924);-INPP5D(M1042);INPP5D(S1039);-INPP5D(S1039);-EEF1D(S162);-CARHSP1(S41);-HNRNPC(S253);-SRRM1(S562);-HNRNPC(S306);-SRSF11(T447);-LMNB1(S391);LMNB2(S405);-EIF3G(T38);-SRRM1(T778);-SRRM1(S781);-SRRM1(S777);-MEF2D(S251);-RBM17(S227);-SAMSN1(S21);-NCL(T69);-LSM14A(S216);-SNW1(S224);-SRRM1(S775);-SNW1(S234);-SRRM1(S773);-LMNA(S392);-HMGA1(S36);-LMNA(S390);-DBNL(K288);DBNL(T291);-DBNL(T291);-A…	130	107
258	HC-067047	NDRG1(T340);-PTPN6(M545);PTPN6(S534);-PTPN6(S534);-SYK(S297);-FOSL2(S200);-MORC2(S615);-CDK1(T14);CDK2(T14);CDK3(T14);-FKBP15(S965);-LMNA(S392);-LMNA(S390);-RPS6(S236);-RCSD1(S123);-LCP1(S7);-RCSD1(S116);-RCSD1(S120);-REPS1(S145);-NDRG1(T375);-NDRG1(S378);-AKT1S1(T90);-AKT1S1(T90);AKT1S1(T97);-RCSD1(S127);-WIPF1(S340);-CAP1(S310);-ULK1(S533);-LSM14A(T194);-KHDRBS1(S24);-HCLS1(S275);-MAPRE1(T166);…	NPM1(S125);-PML(S518);-PML(S527);-LSP1(S189);-LSP1(S189);LSP1(S188);-SRRM1(T693);-SRRM1(T614);-HSP90AB1(S226);-CD44(S706);-HNRNPD(S71);-SRRM1(S560);-SRRM1(T581);-SRSF9(S211);-SRRM1(S393);-RUNX1(S17);-RUNX1(T14);-C2orf88(S40);-SRSF2(S189);-MCM2(S139);-CDCA3(S87);-SRRM1(S583);-TTLL12(T20);-AJAP1(S56);CDK11A(S222);CDK11B(S234);-IRF2BP2(S78);-SRRM1(S391);-FAM117A(S413);KCNK12(S5);-PRAM1(T332);-ACIN1(…	109	148
261	HG-6-64-1	SAMSN1(S21);-PTPN6(M545);PTPN6(S534);-PTPN6(S534);-TOP2B(S1588);-HNRNPK(S121);-BCLAF1(S658);-PPHLN1(T128);-PDIA3(S165);-TP53(T312);-TRA2A(S262);TRA2B(S266);-TRA2A(S260);TRA2B(S264);-09/02/18 00:00:00(S218);-BL1S2_HUMAN_Phospho (ST);-BCLAF1(S512);-RUFY1(S78);-HEMGN(S123);-BCLAF1(S290);-THRAP3(S248);-THRAP3(S253);-HLA-DOB(S97);-FAM186A(S52);-THRAP3(S684);-MCM2(S40);-MSH6(T924);-SNRNP70(S226);-LMNB1…	SYAP1(T248);-PAK2(T143);-SRRM2(S2702);-MARCKS(S170);-HSP90AB1(S226);-PML(S527);-HNRNPA1(S95);HNRNPA1L2(S95);-NDRG1(T340);-PML(S518);-SH3KBP1(S230);-CARHSP1(S52);-ZNF180(S643);-PTPN12(S435);-TTLL12(T20);-UBAP2L(S607);-PRAM1(T332);-CANX(S583);-ARHGEF6(M487);ARHGEF6(S488);ARHGEF7(M517);ARHGEF7(S518);-ARHGEF6(S488);ARHGEF7(S518);-SEC61B(S19);-NUCKS1(S181);-MAP4(S789);-IRF2BP2(S175);-TCOF1(S381);-PRAM…	71	85
262	HLI 373	IRF2BP2(S175);-MEF2D(S251);-HNRNPM(S618);-HSP90AA1(S252);-DBNL(K288);DBNL(T291);-DBNL(T291);-SRRM2(S2702);-SRSF6(S301);-HDGF(S165);-HNRNPM(M525);HNRNPM(M529);HNRNPM(S528);-HNRNPM(M529);HNRNPM(S528);-HNRNPM(S528);-IRF2BP2(S360);-SRRM1(S391);-AHNAK(S93);-NUCKS1(S73);-RBM25(S675);-IRF2BP2(S463);-ZC3H18(S536);-HSPB1(S83);-RCSD1(T124);-NUCKS1(S79);-AHNAK(S210);-IRF2BP2(S78);-SRRM2(S2032);SRRM2(T2034);…	NCL(T69);-NCL(S67);-HMGA1(S36);-HMGA1(T53);-EPB41(S709);-NOLC1(S508);-RCC1(S11);-HEMGN(S123);-FAM117A(S413);KCNK12(S5);-TPI1(S58);-PML(S518);-WRNIP1(S151);-STAT5A(S780);-IGF2BP1(S181);-LSM14A(T194);-APC(S780);-NOLC1(S397);-PML(S527);-TBC1D14(S295);-NOLC1(S538);-DMTN(S90);-NECTIN1(S422);-HNRNPD(S71);-AJAP1(S56);CDK11A(S222);CDK11B(S234);-KRI1(S639);-SAMSN1(S21);-TDG(T67);-SRRM1(S597);-RRM2(S20);-S…	157	79
263	hyperforin	TRA2A(S262);TRA2B(S266);-TRA2A(S260);TRA2B(S264);-HNRNPU(T286);-HNRNPM(S618);-IRF2BP2(S175);-RCSD1(S123);-MEF2D(S251);-NUCKS1(S19);-HNRNPC(S253);-HIST1H1B(S18);-SF1(S80);-SF1(S80);SF1(S82);-HSP90AA1(S252);-HNRNPM(M525);HNRNPM(M529);HNRNPM(S528);-HNRNPM(M529);HNRNPM(S528);-HNRNPM(S528);-09/02/18 00:00:00(S218);-RCSD1(T124);-PNN(S100);-FBXO21(S116);-TMPO(S158);-SRRM1(S717);-SRRM2(T288);SRRM2(S297);…	NCL(T69);-NCL(S67);-RCC1(S11);-HNRNPD(S71);-HEMGN(S123);-ACSS2(S28);-EPB41(S709);-PML(S518);-NOP56(S519);-SCRIB(S1223);SCRIB(S1225);-SCRIB(S1225);-MTSS1(T592);-NOLC1(S538);-EEF1D(S133);-IGF2BP1(S181);-SAMSN1(S21);-FAM117A(S413);KCNK12(S5);-STAT5A(S780);-APC(S780);-NOLC1(S508);-ACSS2(S263);-PML(S527);-CENPA(S19);-CENPA(S17);-RUNX1(S212);-NCL(T121);-RPL12(S38);-MCMBP(S154);-TULP4(T581);-BCKDHA(S343…	172	56
264	I-BET-762	DBN1(S141);-SRSF2(S189);-SRRM1(T581);-STK11IP(S761);-MFHAS1(S450);SRSF2(S191);-SRSF2(S191);-SRRM1(S583);-MEF2A(S496);MEF2C(S461);-PSD3(S338);-SRRM1(S562);-NCL(S67);-HSP90AB1(S226);-NOP56(S519);-RBM14(R203);RBM14(T206);-RBM14(T206);-SRRM1(S560);-SRRM1(T572);SRRM1(T574);-LSM14A(T194);-SRRM2(T2409);-TDG(T67);-EIF3G(T38);-RBM39(S97);-PCBP2(S270);-PGM2L1(M171);PGM2L1(T173);-PGM2L1(T173);-HNRNPC(S306);…	MYO18A(S2020);-GPALPP1(S105);-STMN1(S16);-LCP1(S7);-WRNIP1(S151);-SPN(R352);SPN(S355);-SPN(S355);-IGF2R(S2409);-HDAC2(M373);HDAC2(M382);HDAC2(S394);-HDAC2(M382);HDAC2(S394);-HDAC2(S394);-NDRG1(T375);-PDIA3(S165);-PRPF4B(S852);-STMN1(S38);-HIST1H1C(S36);HIST1H1D(S37);HIST1H1E(S36);-ARHGAP19(S422);-GPALPP1(S105);GPALPP1(K101);-MATR3(S188);-SMARCA2(S1377);-SRRM1(T220);-SRRM1(S260);-SASH3(S25);-VIM(T…	82	103
265	I-BET151	HSP90AB1(S255);HSP90AB2P(S177);-HSP90AB1(S255);-LMNA(S392);-LMNA(S390);-LMNB1(S391);LMNB2(S405);-SRRM1(S607);-LMNB1(S391);LMNB2(S405);LMNB1(S396);LMNB2(S410);-HNRNPM(S618);-DBNL(K288);DBNL(T291);-DBNL(T291);-THRAP3(S684);-EIF4EBP1(S83);EIF4EBP1(S85);-EIF4EBP1(S85);-JPT1(S91);-EIF4EBP1(S35);EIF4EBP1(T50);-EIF4EBP1(Y34);EIF4EBP1(T37);-EIF4EBP1(S44);-BCLAF1(S512);-AKT1S1(T90);-EIF4EBP1(T41);-SRRM1(S…	EFHD2(S76);-WRNIP1(S151);-PSD3(S338);-MEF2A(S496);MEF2C(S461);-SPATA2(S428);-ABCF1(S105);-ABCF1(T108);-SASH3(S25);-GPALPP1(S105);-HNRNPH1(T107);HNRNPH2(T107);-DPYSL3(T524);-DPYSL3(S522);-NCL(T69);-PRPF4B(S852);-CD44(S706);-CCDC86(S69);-SPN(R352);SPN(S355);-SPN(S355);-STMN1(S38);-NECTIN1(S422);-CCDC86(S18);-DPF2(S142);-GPALPP1(S105);GPALPP1(K101);-TOP2B(S1588);-PML(S527);-RASAL3(M56);RASAL3(S51);-…	129	79
267	ibrutinib	LSP1(S252);-NCL(T69);-LSP1(S189);-LSP1(S189);LSP1(S188);-S100A9(M94);S100A9(T113);-S100A9(T113);-STMN1(S16);-SAMHD1(T592);-EEF1D(S133);-CARHSP1(S41);-LCP1(S7);-CARHSP1(S52);-ZNF180(S643);-RBM26(S127);-LSP1(T175);-PTPN6(M545);PTPN6(S534);-PTPN6(S534);-WRNIP1(S151);-CENPA(S19);-CENPA(S17);-SPN(R352);SPN(S355);-SPN(S355);-SH3BP1(S585);-PGM1(T115);-RCSD1(S116);-EVL(S329);-ACSS2(S28);-SORBS2(S165);-RC…	HSP90AB1(S255);HSP90AB2P(S177);-HSP90AB1(S255);-NOLC1(S538);-NOLC1(S623);-TRA2A(S262);TRA2B(S266);-TRA2A(S260);TRA2B(S264);-NPM1(S125);-SRSF2(S189);-MARCKSL1(S104);-JPT1(S92);-MFHAS1(S450);SRSF2(S191);-SRSF2(S191);-PDYN(S99);-RBM14(R203);RBM14(T206);-RBM14(T206);-HNRNPA1(S4);-JPT1(S91);-TMC8(S522);-HNRNPC(S253);-MATR3(S206);-HSP90AB1(S226);-PGM2L1(M171);PGM2L1(T173);-PGM2L1(T173);-ACIN1(S1004);-L…	134	169
268	IC-87114	HSPB1(S83);-SEC61B(S19);-IRF2BP2(S175);-CAP1(S310);-S100A9(M94);S100A9(T113);-S100A9(T113);-CARHSP1(S41);-CARHSP1(S52);-ZNF180(S643);-ULK1(S533);-EIF4EBP1(S44);-EIF4EBP1(S83);EIF4EBP1(S85);-EIF4EBP1(S85);-DBNL(K288);DBNL(T291);-DBNL(T291);-SRRM2(S2702);-HNRNPM(S618);-HDGF(S165);-RBM26(S127);-NUCKS1(S19);-ABCF1(S105);-MYO18A(S2020);-SPN(R352);SPN(S355);-SPN(S355);-RCSD1(S123);-BCLAF1(T257);BCLAF1(…	NCL(T69);-NOLC1(S538);-TRA2A(S262);TRA2B(S266);-TRA2A(S260);TRA2B(S264);-IGF2BP1(S181);-TPI1(S58);-CCDC86(S18);-SRRM1(S683);-SRRM1(S683);SRRM1(S685);-JPT1(S92);-TDG(T67);-MARCKSL1(S104);-PDYN(S99);-MATR3(S206);-SRRM1(S549);-SRRM1(S551);-THRAP3(S248);-SRRM2(T2409);-NOP56(S511);-CBX1(S91);-NOP2(T784);-NCL(S67);-HMGA1(S36);-THRAP3(S682);-SRP72(S630);SRP72(T633);-SRSF11(T447);-FNBP4(S18);-NOP58(S514)…	130	126
272	Imatinib	SEC61B(S19);-SYTL2(S540);-S100A9(M94);S100A9(T113);-S100A9(T113);-CANX(S583);-NDRG1(T340);-SPN(R352);SPN(S355);-SPN(S355);-LSP1(S189);-CENPA(S19);-LSP1(S189);LSP1(S188);-IGF2R(S2409);-CENPA(S17);-CANX(T562);-FGFR1OP(S156);-TOMM70(S96);-IGF2R(S2484);-CHAF1A(K304);CHAF1A(S307);-CANX(S564);-BCKDK(T37);-EPRS(S882);EPRS(S885);-EPRS(S885);-FGFR1OP(S160);-TBX3(T441);-BZW2(S414);-CANX(S554);-BZW2(S412);-…	NPM1(S125);-SRRM1(S775);-SRRM1(S777);-SRRM1(S773);-SNW1(S224);-HNRNPC(S253);-SNW1(S234);-SRRM1(S769);-EEF1D(S162);-PDIA3(S165);-SRRM1(T778);-TBC1D14(S295);-SRRM1(S781);-TMPO(S66);-TMPO(S66);TMPO(S67);-SF1(S80);-SF1(S80);SF1(S82);-PGM2L1(M171);PGM2L1(T173);-PGM2L1(T173);-09/02/18 00:00:00(S218);-PNN(S100);-HMGA1(S36);-SRSF9(S211);-GPALPP1(S105);-TOP2B(S1526);-RBM39(S136);-HNRNPK(S121);-TOP2B(S1524…	160	139
273	importazole	MEF2D(S251);-BCLAF1(S290);-BCLAF1(S287);-BCLAF1(S285);-BCLAF1(S512);-SRSF6(S314);-SRSF6(S314);SRSF6(S316);-HNRNPM(S618);-IRF2BP2(S457);-HNRNPM(M525);HNRNPM(M529);HNRNPM(S528);-HNRNPM(M529);HNRNPM(S528);-HNRNPM(S528);-RBMX(M353);RBMX(S352);-RBMX(S352);-TRMT1L(S612);-SRSF6(S301);-JPT1(S92);-HSP90AB1(S255);-HSP90AB1(S255);HSP90AB2P(S177);-SPN(R352);SPN(S355);-SPN(S355);-MATR3(S206);-JPT1(S91);-G3BP1…	LSP1(S252);-LSP1(S189);-LSP1(S189);LSP1(S188);-PGM1(T115);-STMN1(S16);-TOP2A(T1397);-RUNX1(S17);-RALY(S135);-LCP1(S7);-STMN1(S25);-TNIK(S766);-ESAM(T349);-HNRNPK(S121);-SRRM1(S717);-THRAP3(S253);-RBM26(S127);-LMNB1(S391);LMNB2(S405);LMNB1(S396);LMNB2(S410);-HIST1H1B(S18);-LMNB1(S391);LMNB2(S405);-PGM2(M161);PGM2(T163);-PGM2(T163);-KRT5(S8);-RUNX1(T14);-PTPN6(M545);PTPN6(S534);-PTPN6(S534);-LSP1(T…	136	118
274	indisulam	HSPB1(S83);-HSP90AB1(S255);-HSP90AB1(S255);HSP90AB2P(S177);-LSM14A(T194);-NUCKS1(S79);-FAM129B(S691);-NUCKS1(S75);-HNRNPU(T286);-RBMX(M353);RBMX(S352);-RBMX(S352);-ENSA(S108);-LMNA(S392);-MARCKS(S145);-NUCKS1(S73);-TMC8(S522);-SRRM1(S683);-SRRM1(S683);SRRM1(S685);-BCLAF1(S290);-RSL1D1(T358);-EPB41L2(S87);-SRRM1(S636);SRRM1(S638);-SRRM1(S638);-TRA2B(S97);TRA2B(S95);TRA2B(S102);-TRA2B(S95);-LMNA(S3…	NPM1(S125);-SRRM1(T693);-RALY(S135);-SRRM1(T614);-ACIN1(S1004);-AJAP1(S56);CDK11A(S222);CDK11B(S234);-FAM117A(S413);KCNK12(S5);-PML(S518);-PML(S527);-SRRM1(S452);-PGM1(T115);-SRSF9(S211);-TBC1D14(S295);-LRWD1(S212);-RB1(S807);-WRNIP1(S151);-SRRM1(S597);-MCM2(T25);-RB1(T821);RB1(T826);-RB1(T826);-LCP1(S7);-ARHGEF6(M487);ARHGEF6(S488);ARHGEF7(M517);ARHGEF7(S518);-ARHGEF6(S488);ARHGEF7(S518);-RB1(S8…	120	138
276	IPA-3	SRRM1(S560);-SRRM1(T581);-MSH6(T924);-SRRM1(S562);-SRRM1(S583);-EPRS(S882);EPRS(S885);-EPRS(S885);-NSUN2(S751);NSUN2(T755);-NSUN2(T755);-DBN1(S141);-AHNAK(S93);-HNRNPK(S121);-SMARCA4(S1452);-SRRM1(S393);-LMNB1(S391);LMNB2(S405);-SAMHD1(T592);-KIAA0930(S306);-EIF5B(S214);-SYTL2(S540);-THRAP3(S682);-BCLAF1(T257);BCLAF1(S268);-BCLAF1(S268);-EIF5B(S135);-TRIM28(S43);-UBR4(S2718);-KRT26(S455);-LMNA(S3…	WRNIP1(S151);-SRP72(S630);SRP72(T633);-HIST1H1C(S36);HIST1H1D(S37);HIST1H1E(S36);-SNW1(S224);-SNW1(S234);-TOP2B(S1526);-TOP2B(S1524);-DKC1(S451);-DKC1(T458);-GPALPP1(S105);-SRRM1(S626);-SASH3(S25);-SRRM1(S628);-SMARCC1(S328);-LSM14A(S216);-SMARCC1(S330);-STMN1(S16);-NCL(T69);-MYO18A(S2020);-DKC1(S451);DKC1(S453);-GPALPP1(S105);GPALPP1(K101);-EVL(S329);-ASXL3(S76);-DVL2(S480);-NOP58(S502);-HNRNPC(…	163	80
277	IPR-456	NOLC1(S538);-HSP90AB1(S255);-HSP90AB1(S255);HSP90AB2P(S177);-SAMSN1(S21);-NOLC1(S623);-HMGA1(S36);-EIF4EBP1(S44);-PML(S518);-TBC1D14(S295);-PML(S527);-TCEA1(T96);-LSM14A(T194);-HMGA1(T53);-ASXL3(S76);-TMC8(S522);-PDIA3(S165);-SRP72(S630);SRP72(T633);-WRNIP1(S151);-HEMGN(S123);-AKT1S1(T90);-EIF4EBP1(T41);-EIF4EBP1(S35);EIF4EBP1(T50);-EIF4EBP1(Y34);EIF4EBP1(T37);-LSM14A(S216);-PGM2L1(M171);PGM2L1(T…	LSP1(S252);-STMN1(S38);-IRF2BP2(S78);-SRRM1(S402);-SRRM1(S402);SRRM1(T406);-HNRNPU(T286);-SRRM1(S717);-ABCF1(S105);-SRRM1(S713);-TRA2B(S97);-TRA2B(S95);-HIST1H1B(S18);-CENPA(S19);-PGM1(T115);-CENPA(S17);-SRSF2(S189);-CHD4(S1531);-CLIP2(S923);-H1FX(S31);-STMN1(S16);-LRWD1(S212);-CHAF1A(K304);CHAF1A(S307);-RAB44(S263);-ABCF1(T108);-HNRNPH1(T107);HNRNPH2(T107);-CDK18(T157);CDK18(Y155);-NFKB2(S22);-A…	120	157
278	Irinotecan	MARCKSL1(S104);-PDYN(S99);-RPLP1(S104);RPLP2(S105);-SRSF2(S189);-SRRM1(S583);-SRRM1(T572);SRRM1(T574);-MFHAS1(S450);SRSF2(S191);-SRSF2(S191);-SRRM1(S391);-SRRM1(T581);-MCM2(S40);-SRRM1(S773);-HIST1H1B(S18);-MCM2(S139);-FBXO21(S116);-G3BP1(S230);-SRRM1(S777);-HNRNPC(S253);-MCM2(T25);-SRRM1(S393);-CHD4(S1531);-LCP1(S7);-ACIN1(S1004);-CLIP2(S923);-SRRM1(S775);-SRRM2(S2044);SRRM2(S2046);-SRRM2(S2046)…	CARHSP1(S41);-EPB41L2(S87);-ABL1(T267);ABL2(T313);-STMN1(S25);-EEF1D(S133);-HNRNPD(S71);-SCRIB(S1223);SCRIB(S1225);-SCRIB(S1225);-CARHSP1(S52);-ZNF180(S643);-FAM129B(S691);-EEF1B2(S90);EEF1B2(Y79);-PML(S518);-EEF1B2(S106);-MYC(S283);-PSMD2(S16);-CARHSP1(S30);-HNRNPM(M525);HNRNPM(M529);HNRNPM(S528);-HNRNPM(M529);HNRNPM(S528);-HNRNPM(S528);-PML(S527);-S100A9(M94);S100A9(T113);-S100A9(T113);-CARHSP1…	103	78
279	isoevodiamine	STMN1(S16);-EIF4EBP1(S83);EIF4EBP1(S85);-EIF4EBP1(S85);-MAP4(S1073);-PDIA3(S165);-09/02/18 00:00:00(S218);-MATR3(S188);-HNRNPK(S121);-STMN1(S25);-AKT1S1(T90);-SRRM1(S775);-SRRM1(S777);-SRRM1(S773);-EPB41L2(S87);-LSM14A(S182);-SRRM1(T778);-EIF4EBP1(S35);EIF4EBP1(T50);-EIF4EBP1(Y34);EIF4EBP1(T37);-ABL1(T267);ABL2(T313);-HNRNPK(S127);-LSM14A(S219);-SRRM1(S781);-TXLNA(S514);-EIF4EBP1(S86);-MAPRE1(T16…	MARCKSL1(S104);-PDYN(S99);-SRSF2(S189);-HSP90AB1(S226);-RBM14(R203);RBM14(T206);-RBM14(T206);-MFHAS1(S450);SRSF2(S191);-SRSF2(S191);-SRRM1(S452);-UBAP2L(S607);-NCL(S67);-TCOF1(S381);-SRRM1(T614);-SRSF6(S314);-TCOF1(S906);-NOLC1(S538);-ASXL3(S76);-DVL2(S480);-ARHGAP19(S422);-CCDC86(S58);-SRSF6(S314);SRSF6(S316);-SRRM2(S2412);-SRRT(S74);-JPT1(S92);-TPI1(S58);-LRWD1(S212);-MATR3(S206);-GPATCH8(S738)…	104	88
282	ISOX	LSP1(S252);-HSPB1(S83);-SAMHD1(T592);-IRF2BP2(S175);-LSP1(S189);-LSP1(S189);LSP1(S188);-SNW1(S224);-MARCKS(S170);-EVL(S329);-SNW1(S234);-RSL1D1(T358);-MYH9(S1943);-EIF4EBP1(S83);EIF4EBP1(S85);-EIF4EBP1(S85);-PAK1(S165);-LSP1(T175);-CARHSP1(S41);-HSP90AA1(S252);-CARHSP1(S52);-ZNF180(S643);-RBMX(M353);RBMX(S352);-RBMX(S352);-IRF2BP2(S409);-IRF2BP2(S360);-BAG3(S377);-HSP90AB1(S255);-HSP90AB1(S255);H…	SRRM1(S452);-SRRM1(T614);-SRRM1(S717);-SRRM1(S713);-RCC1(S11);-AJAP1(S56);CDK11A(S222);CDK11B(S234);-FAM117A(S413);KCNK12(S5);-LRWD1(S212);-BAG6(S113);-SRRT(S74);-HNRNPD(S71);-HEMGN(S123);-THRAP3(S253);-THRAP3(S248);-SSB(S92);-RALY(S135);-DPF2(S142);-TBX3(T441);-RPRD1B(S132);-PPIG(T358);-PPIG(S356);-NCL(T69);-NPM1(S125);-TBC1D14(S295);-SRRM1(S597);-EIF5B(S135);-CHAMP1(S204);CHAMP1(S214);-SPATA2(S…	117	165
285	Ispinesib Mesylate	MEF2D(S251);-IRF2BP2(S175);-HSP90AA1(S252);-SRSF6(S301);-IRF2BP2(S78);-BCLAF1(T257);BCLAF1(S268);-BCLAF1(S268);-SYK(S297);-BCLAF1(S290);-CHD4(S1531);-AHNAK(S93);-RCSD1(S177);-IGF2R(S2409);-BCLAF1(S287);-FOXK1(T422);-KIAA0930(S306);-ARHGAP45(S592);-BCLAF1(S285);-FOSL2(S200);-DBNL(S269);-EVI2B(S271);-RCSD1(S220);-IRF2BP2(S360);-SPTBN5(T3171);-SMARCA4(S1452);-SNTB1(S208);SNTB1(S219);-SNTB1(S219);-AH…	HMGA1(S36);-HMGA1(T53);-SRP72(S630);SRP72(T633);-LSM14A(S216);-PGM2L1(M171);PGM2L1(T173);-PGM2L1(T173);-HEMGN(S123);-LSM14A(S219);-DKC1(S451);-DKC1(T458);-STAT5A(S780);-RAVER1(T463);-SNW1(S224);-RBM17(S227);-DKC1(S451);DKC1(S453);-TDG(T67);-SZRD1(S37);-SNW1(S234);-RBMX(S208);RBMXL1(S208);-STMN1(S38);-FUBP1(T629);-IGF2BP1(S181);-LSM14A(T194);-PTPN7(S44);-PCBP2(T179);-TNIK(S766);-DBN1(S141);-MAPRE1…	186	128
287	itraconazole	SEC61B(S19);-PML(S518);-PML(S527);-SRRM1(T693);-MYO18A(S2020);-ARHGAP19(S422);-PDCD4(S94);-NFKB2(S22);-G3BP1(S149);-MBD1(T301);-TCEA1(T96);-RPLP1(S104);RPLP2(S105);-CCNY(S324);-HDAC2(M373);HDAC2(M382);HDAC2(S394);-HDAC2(M382);HDAC2(S394);-HDAC2(S394);-G3BP1(S230);-TTLL12(T20);-MARCKS(S170);-EIF5B(S214);-SRRT(S74);-LRWD1(S212);-PRAM1(T332);-PAK1(S165);-NPM1(S125);-SRRM1(S597);-SRSF9(S211);-SRRM1(S…	NCL(T69);-NDRG1(T340);-RCSD1(S116);-RCSD1(S120);-FAM129B(S691);-ATXN2L(S111);-FAM129B(S691);FAM129B(S692);-LMNA(S392);-TPI1(S58);-LMNA(S390);-SRRM2(T288);SRRM2(S297);-SRRM2(S297);-SRRM2(S297);SRRM2(S295);-FLNA(S2152);-RCSD1(S177);-RCSD1(S123);-SRRM1(S683);-SRRM1(S683);SRRM1(S685);-IGF2BP1(S181);-SYK(S297);-SPATA2(S428);-TDG(T67);-ZYX(S344);-KHDRBS1(S18);-RPS6(S236);-EPB41L2(S87);-RCSD1(S127);-THR…	113	139
290	JNJ-26854165	HSPB1(S83);-RCSD1(S123);-MEF2D(S251);-S100A9(M94);S100A9(T113);-S100A9(T113);-DBNL(K288);DBNL(T291);-DBNL(T291);-RCSD1(T124);-DBNL(S269);-SAMHD1(T592);-HNRNPM(S618);-RCSD1(S116);-RCSD1(S120);-RCSD1(S220);-NUCKS1(S214);-RCSD1(S177);-SAMHD1(T21);-SRRM1(S607);-TRA2A(S262);TRA2B(S266);-TRA2A(S260);TRA2B(S264);-HSP90AA1(S252);-LMNB1(S391);LMNB2(S405);-IGF2R(S2484);-FOXK1(T422);-HSP90AB1(S255);-HSP90AB…	WRNIP1(S151);-GPALPP1(S105);-HIST1H1C(S36);HIST1H1D(S37);HIST1H1E(S36);-NCL(T69);-CCDC86(S18);-GPALPP1(S105);GPALPP1(K101);-PML(S518);-TMPO(S66);-TMPO(S66);TMPO(S67);-CLNS1A(S102);-CDCA5(T23);-PML(S527);-RBMX(S208);RBMXL1(S208);-SRP72(S630);SRP72(T633);-TBC1D14(S295);-LSM14A(S216);-LCP1(S7);-NCL(S67);-RBM39(S136);-PDIA3(S165);-SASH3(S25);-LSM14A(S219);-APC(S780);-STAT5A(S780);-SRRM1(S549);-PRPF4B…	162	82
291	JNK-9L	MSH6(T924);-TCEA1(T96);-EIF4EBP1(S83);EIF4EBP1(S85);-EIF4EBP1(S85);-EEF1D(S133);-SRSF6(S301);-CHD4(S1531);-BL1S2_HUMAN_Phospho (ST);-EIF4EBP1(S44);-RB1(S807);-MCM2(S40);-EIF4EBP1(S35);EIF4EBP1(T50);-EIF4EBP1(Y34);EIF4EBP1(T37);-MCM2(T25);-RB1(S811);-EIF3G(T38);-ACIN1(S1004);-ZC3H13(S207);-RB1(T821);RB1(T826);-RB1(T826);-ACSS2(S28);-NFKB2(S22);-LMNB1(S391);LMNB2(S405);-SRRM2(M1168);SRRM2(T1177);-S…	RSL1D1(T358);-SRRM1(S597);-DKC1(S451);-DKC1(T458);-DKC1(S451);DKC1(S453);-STMN1(S16);-JPT1(S92);-SRP72(S630);SRP72(T633);-RCC1(S11);-MATR3(S206);-KHDRBS1(S18);-SNW1(S224);-VIM(T20);-PML(S518);-KHDRBS1(S24);-PML(S527);-SNW1(S234);-STMN1(S38);-HSP90AB1(S226);-HIST1H1C(S36);HIST1H1D(S37);HIST1H1E(S36);-TXLNA(S514);-ASXL3(S76);-FBXO21(S118);-LCP1(S7);-PDYN(S99);-MORC2(S615);-LSM14A(S216);-SRRM1(S551)…	95	84
293	JQ-1	DBN1(S141);-SRRM1(T581);-SRRM1(S583);-JPT1(S92);-EIF5B(S214);-SRRM1(S560);-HNRNPA1(S4);-MATR3(S206);-ACIN1(S1004);-SRRM1(S393);-THRAP3(S682);-JPT1(S91);-HSP90AB1(S226);-SRRM1(S562);-EIF5B(S135);-RBM14(R203);RBM14(T206);-RBM14(T206);-TPI1(S58);-HNRNPK(S121);-SYTL2(S540);-RPLP1(S104);RPLP2(S105);-SRRM1(T572);SRRM1(T574);-RCC1(S11);-EIF3G(T38);-NOP56(S519);-HSP90AB1(S255);HSP90AB2P(S177);-HSP90AB1(S…	HSPB1(S83);-PNN(S100);-PNN(S100);PNN(R97);-CD44(S706);-09/02/18 00:00:00(S218);-DPYSL3(T524);-NUCKS1(S19);-HIST1H1C(S36);HIST1H1D(S37);HIST1H1E(S36);-S100A9(M94);S100A9(T113);-S100A9(T113);-EEF1D(S162);-HNRNPH1(T107);HNRNPH2(T107);-NUCKS1(S181);-VIM(T20);-CDCA3(S87);-MYC(S283);-WRNIP1(S151);-TRA2B(S97);TRA2B(S95);TRA2B(S102);-TRA2B(S97);-CARHSP1(S52);-ZNF180(S643);-RBM15(S257);-RBM39(S136);-EEF1D…	85	126
294	JQ-1:carboplatin (1:1 mol/mol)	EPB41L2(S87);-MAP4(S1073);-RCSD1(S123);-SAMHD1(T592);-RBMX(M353);RBMX(S352);-RBMX(S352);-FBXO21(S116);-ABL1(T267);ABL2(T313);-DBN1(S141);-HNRNPU(T286);-RCSD1(T124);-HSP90AB1(S255);-HSP90AB1(S255);HSP90AB2P(S177);-NUCKS1(S79);-NUCKS1(S75);-MARCKS(S170);-PGM1(T115);-NUCKS1(S73);-LSP1(S189);-LSP1(S189);LSP1(S188);-MARCKS(S145);-TXLNA(S514);-RCSD1(S116);-EPB41L2(S55);-PCBP1(M166);PCBP1(T169);-PCBP1(T…	TPI1(S58);-TOP2B(S1588);-SRRM2(S2412);-TBC1D14(S295);-SRRM1(S452);-PRPF4B(S852);-WRNIP1(S151);-NCL(T69);-HNRNPD(S71);-CCDC86(S18);-HNRNPA3(S112);HNRNPA3(S116);-HNRNPA3(S116);-EFHD2(S76);-SRRT(S74);-SRSF6(S301);-INPP4A(S210);-LIMD2(S27);-BCKDHA(S343);-APC(S780);-NPM1(S125);-ABCF1(S105);-TOP2B(S1466);-SRRM2(T2409);-SET(S7);-NOLC1(S538);-RBM14(R203);RBM14(T206);-RBM14(T206);-ARHGAP17(T679);-SRRM1(T6…	112	81
295	JQ-1:MK-0752 (1:1 mol/mol)	RCSD1(S123);-MARCKS(S170);-SAMHD1(T592);-HSPB1(S83);-EPB41L2(S87);-RCSD1(T124);-FBXO21(S116);-IRF2BP2(S360);-RCSD1(S116);-ABL1(T267);ABL2(T313);-EPB41L2(S55);-BCLAF1(S660);-TRA2A(S262);TRA2B(S266);-TRA2A(S260);TRA2B(S264);-IRF2BP2(S175);-RCSD1(S120);-HNRNPM(S618);-BL1S2_HUMAN_Phospho (ST);-DBNL(K288);DBNL(T291);-DBNL(T291);-PAK2(T143);-PGM1(T115);-LMNB1(S391);LMNB2(S405);-RCSD1(S177);-PGM2(M161);…	NCL(T69);-HNRNPD(S71);-WRNIP1(S151);-TPI1(S58);-TOP2B(S1588);-APC(S780);-CDK18(T154);-PRPF4B(S852);-EFHD2(S76);-THRAP3(S248);-TBC1D14(S295);-CCDC86(S18);-TOP2B(S1466);-CDK1(T14);CDK2(T14);CDK3(T14);-SPATA2(S428);-EIF3G(T38);-MDC1(S372);-NCL(S67);-HMGA1(T53);-INPP4A(S210);-LIMD2(S27);-HMGA1(S36);-MEF2A(S496);MEF2C(S461);-PSD3(S338);-SRP72(S630);SRP72(T633);-RAB44(S442);-STUB1(S19);-NECTIN1(S422);-…	114	34
296	JQ-1:navitoclax (2:1 mol/mol)	TRA2A(S262);TRA2B(S266);-TRA2A(S260);TRA2B(S264);-RCSD1(S123);-HNRNPM(S618);-EVL(S329);-HNRNPK(S121);-DBNL(K288);DBNL(T291);-DBNL(T291);-RCSD1(T124);-PPHLN1(T128);-SRRM1(S391);-MSH6(T924);-SRRM1(S777);-SRRM1(S775);-TMPO(S158);-SRRM1(S607);-HNRNPM(M525);HNRNPM(M529);HNRNPM(S528);-HNRNPM(M529);HNRNPM(S528);-HNRNPM(S528);-SRSF9(S211);-SRSF9(S216);-SRRM1(S773);-EIF4EBP1(S44);-SAMHD1(T592);-SRRM1(S393…	NCL(T69);-NCL(S67);-EFHD2(S76);-S100A9(M94);S100A9(T113);-S100A9(T113);-HNRNPH1(T107);HNRNPH2(T107);-UBAP2L(S607);-UBAP2L(S453);-RCC1(S11);-CENPA(S19);-CENPA(S17);-PDCD4(S94);-TRA2B(S97);-TRA2B(S95);-TRA2B(S99);-APC(S780);-SEC61B(S19);-DPYSL3(T524);-NOP56(S519);-PGM2(M161);PGM2(T163);-PGM2(T163);-HDGF(S165);-HNRNPD(S71);-EEF1D(S133);-BCKDHA(S343);-SCRIB(S1223);SCRIB(S1225);-SCRIB(S1225);-ABCF1(T1…	172	106
297	JQ-1:UNC0638 (2:1 mol/mol)	HSP90AB1(S255);-HSP90AB1(S255);HSP90AB2P(S177);-DBN1(S141);-TRA2A(S262);TRA2B(S266);-TRA2A(S260);TRA2B(S264);-LMNA(S392);-LMNA(S390);-HNRNPM(S618);-RCSD1(S123);-LMNB1(S391);LMNB2(S405);-MSH6(T924);-LMNB1(S391);LMNB2(S405);LMNB1(S396);LMNB2(S410);-SRRM1(S607);-CBX1(S91);-RCSD1(S177);-THRAP3(S684);-SNRNP70(S226);-RUFY1(S78);-HNRNPM(M525);HNRNPM(M529);HNRNPM(S528);-HNRNPM(M529);HNRNPM(S528);-HNRNPM(…	SNW1(S224);-SNW1(S234);-PDCD4(S94);-WRNIP1(S151);-G3BP1(S230);-GPALPP1(S105);-TOP2B(S1526);-SRP72(S630);SRP72(T633);-TOP2B(S1524);-DKC1(S451);-DKC1(T458);-SASH3(S25);-GPALPP1(S105);GPALPP1(K101);-CLNS1A(S102);-TOP2B(S1466);-PDIA3(S165);-LSM14A(S216);-CD44(S706);-EFHD2(S76);-09/02/18 00:00:00(S218);-NECTIN1(S422);-MYO18A(S2020);-NOP56(S519);-SF1(S80);SF1(S82);-SF1(S80);-CAMSAP2(S673);-RASAL3(S170)…	159	122
298	JQ-1:vorinostat (2:1 mol/mol)	SRRM1(S777);-SRRM1(S775);-SRRM1(S773);-TRA2A(S262);TRA2B(S266);-TRA2A(S260);TRA2B(S264);-DBN1(S141);-HNRNPK(S121);-SRRM1(T778);-HNRNPM(S618);-SRRM1(S781);-EVL(S329);-EPB41L2(S87);-LMNB1(S391);LMNB2(S405);-THRAP3(S682);-HNRNPC(S253);-MAPRE1(T166);-LMNB1(S391);LMNB2(S405);LMNB1(S396);LMNB2(S410);-PPHLN1(T128);-THRAP3(S684);-PCBP1(M166);PCBP1(T169);-PCBP1(T169);-PTPN7(S44);-TXLNA(S514);-SRRM1(S607);…	EFHD2(S76);-TRA2B(S97);-TRA2B(S95);-SPATA2(S428);-DPYSL3(T524);-DPYSL3(S522);-HDAC2(M373);HDAC2(M382);HDAC2(S394);-HDAC2(M382);HDAC2(S394);-HDAC2(S394);-NCL(T69);-SRRM2(S2702);-SPN(R352);SPN(S355);-SPN(S355);-SEC61B(S19);-HNRNPH1(T107);HNRNPH2(T107);-ABCF1(S105);-HNRNPD(S71);-TRA2B(S99);-RAB44(S442);-ABCF1(T108);-S100A9(M94);S100A9(T113);-S100A9(T113);-TRA2B(S97);TRA2B(S95);TRA2B(S102);-APC(S780)…	123	147
299	JQ12	SRRM1(S717);-SRRM1(S713);-SRRM1(T581);-SRRM1(S583);-EIF5B(S135);-SRRM1(S560);-SRRM1(S402);-S100A9(M94);S100A9(T113);-S100A9(T113);-EIF5B(S214);-SRRM1(S562);-SRRM1(S402);SRRM1(T406);-SRRM1(T614);-SRRM1(S597);-TBX3(T441);-SRRM1(S450);-EIF5B(S137);-MCM2(T25);-THRAP3(S248);-MCM2(S139);-SRRM1(T572);SRRM1(T574);-SRRT(S74);-STK11IP(S761);-SMARCA4(S1452);-AJAP1(S56);CDK11A(S222);CDK11B(S234);-SRRM1(S605)…	MARCKS(S145);-RBMX(M353);RBMX(S352);-RBMX(S352);-NOLC1(S623);-VIM(T20);-TMC8(S522);-ASXL3(S76);-PDYN(S99);-HIST1H1C(S36);HIST1H1D(S37);HIST1H1E(S36);-RSL1D1(T358);-SRP72(S630);SRP72(T633);-EPB41L2(S87);-FLNA(S2152);-SRRM2(S2702);-LSM14A(T194);-HNRNPA1(S95);HNRNPA1L2(S95);-IRF2BP2(S175);-MARCKSL1(S104);-NDRG1(T340);-TMPO(S66);-NUCKS1(S181);-PAK2(T143);-CARHSP1(S52);-ZNF180(S643);-TMPO(S66);TMPO(S6…	106	82
302	JW-7-24-1	DBN1(S141);-SAMSN1(S21);-BCLAF1(S512);-HNRNPA1(S4);-NOLC1(S623);-TMC8(S522);-JPT1(S91);-TRA2A(S262);TRA2B(S266);-TRA2A(S260);TRA2B(S264);-BCLAF1(S660);-MSH6(T924);-EIF4EBP1(S44);-TDG(T67);-THRAP3(S684);-TCEA1(T96);-EIF4EBP1(S83);EIF4EBP1(S85);-EIF4EBP1(S85);-SRSF11(T447);-RBM17(S227);-JPT1(S92);-RBM14(R203);RBM14(T206);-RBM14(T206);-EIF4EBP1(S35);EIF4EBP1(T50);-EIF4EBP1(Y34);EIF4EBP1(T37);-FAM129…	EFHD2(S76);-CD44(S706);-STMN1(S38);-SPN(R352);SPN(S355);-SPN(S355);-APC(S780);-G3BP1(S230);-TOP2B(S1588);-SMARCA2(S1377);-CDCA3(S87);-DOK3(S333);-RASAL3(M56);RASAL3(S51);-RASAL3(S51);-STMN1(S16);-SEC61B(S19);-MYCBP2(S2749);-MBD1(T301);-RAB44(S442);-MARCKS(S170);-MYO18A(S2020);-S100A9(M94);S100A9(T113);-S100A9(T113);-PML(S527);-IRF2BP2(S78);-LRRFIP1(S126);-HDAC1(M372);HDAC1(M381);HDAC1(S393);-HDAC…	77	112
303	JW-7-52-1	RCC1(S11);-MCM2(T25);-RBM14(R203);RBM14(T206);-RBM14(T206);-MSH6(T924);-BCLAF1(T257);BCLAF1(S268);-BCLAF1(S268);-HNRNPA1(S4);-EIF5B(S135);-RBM26(S127);-RRM2(S20);-TOMM70(S96);-SPTBN5(T3171);-RPL12(S38);-SRRM2(T1003);-SRRM2(M1168);SRRM2(T1177);-SRRM2(T1177);-SYTL2(S540);-EPRS(S882);EPRS(S885);-EPRS(S885);-CHAMP1(S204);-PRPF4B(S852);-THRAP3(S682);-MCM2(S139);-SRRM2(T1003);SRRM2(S1014);-IGF2R(S2409)…	CD44(S706);-ARHGAP19(S422);-MYO18A(S2020);-CDCA3(S87);-DVL2(S480);-TRA2B(S97);TRA2B(S95);TRA2B(S102);-HSPB1(S83);-SNW1(S224);-SNW1(S234);-NUCKS1(S181);-TRA2B(S97);-TRA2B(S95);-EVL(S329);-DKC1(S451);-DKC1(T458);-MARCKS(S170);-SASH3(S25);-SMARCC1(S330);-SMARCC1(S328);-WRNIP1(S151);-LSP1(S252);-PAK1(S165);-NUCKS1(S79);-EEF1D(S162);-SRRM1(S636);SRRM1(S638);-SRRM1(S638);-SRRM1(S626);-NUCKS1(S73);-SRP7…	149	116
306	KHS101	HNRNPU(T286);-MAP4(S789);-NUCKS1(S181);-RALY(S135);-LMNB1(S391);LMNB2(S405);-TCEA1(T96);-HDGF(S165);-LMNB1(S391);LMNB2(S405);LMNB1(S396);LMNB2(S410);-PCYT1B(M310);PCYT1B(S315);-PCYT1B(S315);-EEF1D(S133);-LMNA(S390);-H1FX(S31);-SH3BP1(S585);-BIN2(S458);-SH2D3A(T193);-EPB41L2(S87);-AKT1S1(T90);-HIST1H1B(S18);-MYH9(S1943);-ZC3H18(S868);-THRAP3(S684);-RUNX1(S17);-SRRM1(S402);SRRM1(T406);-EEF1D(S162);…	NOLC1(S538);-JPT1(S92);-NECTIN1(S422);-CAMSAP2(S673);-PML(S518);-PML(S527);-MATR3(S206);-SET(S7);-TBC1D14(S295);-MCM6(S758);-CCDC86(S18);-CCDC86(S80);-RAB44(S442);-LAT2(S125);LAT2(S135);-LAT2(S135);-NPM1(S125);-HDAC1(M372);HDAC1(M381);HDAC1(S393);-HDAC1(M381);HDAC1(S393);-HDAC1(S393);-TOMM70(S96);-SRRM1(S549);-LCP1(S7);-SRRM2(S2412);-WRNIP1(S151);-SPN(R352);SPN(S355);-SPN(S355);-SRRM1(S551);-EIF5…	151	72
307	Ki8751	SEC61B(S19);-HSP90AA1(S252);-ABCF1(S105);-G3BP1(S230);-EIF3G(T38);-SRSF6(S301);-BCLAF1(S290);-SRRM1(S626);-SRRM1(S628);-SRRM1(S636);SRRM1(S638);-SRRM1(S638);-SRSF6(S314);SRSF6(S316);-SRSF6(S314);-HMGA1(S99);-NUCKS1(S79);-HMGA1(S102);-PSD3(S338);-MEF2A(S496);MEF2C(S461);-MYH9(S1943);-NUCKS1(S73);-SRRM1(T411);-SRRM2(S2102);SRRM2(T2104);-SRRM2(T2104);-EIF3C(S39);EIF3CL(S39);-NUCKS1(S75);-CCDC86(S37)…	NCL(T69);-HMGA1(S36);-RCC1(S11);-IGF2BP1(S181);-EPB41(S709);-NOLC1(S508);-NCL(S67);-SRRM2(S2702);-TOP2A(T1397);-RUNX1(S212);-HMGA1(T53);-SPTBN5(T3171);-NOLC1(S538);-HEMGN(S123);-S100A9(M94);S100A9(T113);-S100A9(T113);-FAM117A(S413);KCNK12(S5);-HNRNPK(S214);-MARCKS(S170);-SAMSN1(S21);-DNM1L(M613);DNM1L(S616);-DNM1L(S616);-INPP5D(M1042);INPP5D(S1039);-INPP5D(S1039);-ESAM(T349);-DBN1(S141);-RB1(T821…	127	101
308	KIN001-055	EVL(S329);-SRRM1(S402);SRRM1(T406);-MEF2D(S251);-SRRM1(S402);-HNRNPM(S618);-TRA2A(S262);TRA2B(S266);-TRA2A(S260);TRA2B(S264);-EEF1D(S162);-HSPB1(S83);-SRRM1(S717);-09/02/18 00:00:00(S218);-SRRM1(S713);-BCLAF1(S512);-SAMSN1(S21);-TOP2B(S1588);-SYK(S295);-MSH6(T924);-NUCKS1(S75);-BL1S2_HUMAN_Phospho (ST);-LMNB1(S391);LMNB2(S405);LMNB1(S396);LMNB2(S410);-ABCF1(S105);-BCLAF1(S660);-HEMGN(S123);-THRAP…	SEC61B(S19);-PML(S518);-PML(S527);-G3BP1(S230);-HSP90AB1(S226);-SPN(R352);SPN(S355);-SPN(S355);-ARHGEF6(M487);ARHGEF6(S488);ARHGEF7(M517);ARHGEF7(S518);-ARHGEF6(S488);ARHGEF7(S518);-SRRM2(S2032);-SRRM2(S2032);SRRM2(T2034);-ARHGEF2(S886);-SYAP1(T248);-NOLC1(S538);-ASXL3(S76);-PDYN(S99);-MARCKSL1(S104);-DVL2(S480);-HIST1H1C(S36);HIST1H1D(S37);HIST1H1E(S36);-TPI1(S58);-HNRNPA1(S95);HNRNPA1L2(S95);-C…	104	96
309	KIN001-102	MEF2D(S251);-HSP90AA1(S252);-NOLC1(S623);-SRSF6(S314);-NDRG1(T340);-TMC8(S522);-SPATA2(S428);-SPTBN5(T3171);-TCOF1(S381);-CCDC86(S58);-FTSJ3(S10);-RBM14(S582);-SH3GL1(S286);-HNRNPA1(S95);HNRNPA1L2(S95);-BCLAF1(S512);-SYK(S297);-CBX1(S91);-SRSF2(S101);-ABCF1(S105);-FBXO21(S118);-BCLAF1(S290);-TRA2B(S97);-CHD4(S1531);-SRRM1(S452);-BAG6(S113);-AHNAK(T5824);-RCSD1(S177);-TRA2A(S262);TRA2B(S266);-TRA2…	LSP1(S252);-LSP1(S189);-LSP1(S189);LSP1(S188);-SAMSN1(S21);-LSP1(T175);-HEMGN(S123);-LSP1(T175);LSP1(S177);-SRRM1(S773);-SAMHD1(T592);-SRRM1(S769);-EVL(S329);-09/02/18 00:00:00(S218);-PGM1(T115);-SRRM1(S781);-PAK1(S165);-SRRM1(S775);-SRRM1(S777);-PDIA3(S165);-SASH3(S25);-EEF1D(S162);-SRRM1(S597);-SRRM1(T778);-GPALPP1(S105);-RUNX1(S17);-MARCKS(S170);-NECTIN1(S422);-RUNX1(S212);-LSM14A(S219);-THRAP…	120	114
310	KIN001-135	EPB41L2(S87);-MAP4(S789);-MAPRE1(T166);-CDK1(T14);CDK2(T14);CDK3(T14);-CAP1(S310);-ULK1(S533);-NFKB2(S22);-HSPB1(S83);-PTPN6(M545);PTPN6(S534);-PTPN6(S534);-SH3BP1(S585);-HNRNPM(M525);HNRNPM(M529);HNRNPM(S528);-HNRNPM(M529);HNRNPM(S528);-HNRNPM(S528);-ACLY(M474);ACLY(S481);-ACLY(S481);-GPSM3(S35);-PCYT1B(M310);PCYT1B(S315);-PCYT1B(S315);-ABL1(T267);ABL2(T313);-SRRM1(T693);-SRSF9(S211);-EIF4EBP1(S…	HSP90AB1(S226);-JPT1(S92);-LSM14A(S182);-IRF2BP2(S78);-BCLAF1(S658);-MATR3(S206);-SF1(S80);SF1(S82);-SF1(S80);-PGM2L1(M171);PGM2L1(T173);-PGM2L1(T173);-SRRM2(T2409);-PHRF1(S1202);-CLIP2(S923);-MARCKSL1(S104);-PDYN(S99);-FAM186A(S52);-HLA-DOB(S97);-SPATA2(S428);-SRRM2(S2412);-ARHGAP45(S25);-NOP56(S519);-NECTIN1(S422);-SRRM2(S2044);SRRM2(S2046);-SRRM2(S2046);-DGLUCY(S9);DGLUCY(S13);-DGLUCY(S13);-HN…	76	118
311	KIN001-236	EIF4EBP1(S83);EIF4EBP1(S85);-EIF4EBP1(S85);-DBNL(K288);DBNL(T291);-DBNL(T291);-SRSF6(S301);-SRRM2(S2032);-SRRM2(S2032);SRRM2(T2034);-SRRM2(M1168);SRRM2(T1177);-SRRM2(T1177);-NFKB2(S22);-MSH6(T924);-RPLP1(S104);RPLP2(S105);-SRRM2(T1003);-LMNB1(S391);LMNB2(S405);-EPRS(S882);EPRS(S885);-EPRS(S885);-ZC3H13(S207);-CHD4(S1531);-TOP2A(T1397);-SRRM2(S2102);SRRM2(T2104);-SRRM2(T2104);-ZC3H13(S209);-SRRM1(…	STMN1(S16);-DBN1(S141);-09/02/18 00:00:00(S218);-SRP72(S630);SRP72(T633);-DKC1(S451);-DKC1(T458);-SRRM1(S626);-TXLNA(S514);-IFI16(S145);-NPM1(S125);-EVL(S329);-PGM1(T115);-SMARCC1(S328);-SMARCC1(S330);-TDG(T67);-SSB(S366);-DKC1(S451);DKC1(S453);-PTPN7(S44);-NUP160(S1157);-STMN1(S38);-WRNIP1(S151);-SRRM1(S628);-CD44(S706);-SASH3(S25);-STMN1(S25);-SNW1(S224);-SNW1(S234);-SRRM1(S636);SRRM1(S638);-SR…	147	140
312	KIN001-244	MEF2D(S251);-NCL(S67);-TRA2B(S97);-TRA2B(S95);-AHNAK(S93);-TRA2B(S99);-MSH6(T924);-SRRM2(S2702);-HSP90AA1(S252);-SH3GL1(S286);-ACSS2(S28);-SPTBN5(T3171);-ZC3H13(S207);-KIAA0930(S306);-AHNAK(S210);-NOLC1(S623);-SRSF6(S301);-MKI67(S575);MKI67(S584);-MKI67(S584);-ACSS2(S263);-TMC8(S522);-EEF1D(S133);-SPN(R352);SPN(S355);-SPN(S355);-IGF2R(S2409);-RBM14(S582);-SYTL2(S540);-SNTB1(S208);SNTB1(S219);-SNT…	SRRM1(S775);-SRRM1(S773);-EVL(S329);-PDIA3(S165);-SRRM1(S769);-09/02/18 00:00:00(S218);-SRRM1(S781);-HIST1H1C(S36);HIST1H1D(S37);HIST1H1E(S36);-GPALPP1(S105);-PTPN7(S44);-RUNX1(S17);-SRRM1(T778);-PML(S518);-LSM14A(S219);-SRRM1(S777);-PML(S527);-GPALPP1(S105);GPALPP1(K101);-HEMGN(S123);-TOP2B(S1526);-KIAA1143(S50);-NPM1(S125);-TOP2B(S1524);-RUNX1(T14);-SRP72(S630);SRP72(T633);-SMAP(S24);-STMN1(S38…	144	134
313	KIN001-260	CARHSP1(S41);-IGF2R(S2409);-FOSL2(S200);-IGF2R(S2484);-BCLAF1(S512);-RCSD1(S123);-DBNL(K288);DBNL(T291);-DBNL(T291);-SYK(S297);-TRA2B(S97);-PAN3(T350);PAN3(T353);-PAN3(T353);-FAM129B(S691);-BCLAF1(T257);BCLAF1(S268);-BCLAF1(S268);-EVI2B(S271);-EVI2B(T267);-RCSD1(S220);-LSP1(S252);-MEF2D(S251);-HSP90AA1(S252);-RCSD1(S116);-RCSD1(T124);-RCSD1(S177);-NCL(S67);-TRA2B(S95);-RCSD1(S120);-EIF4EBP1(T41);…	PML(S518);-SNW1(S224);-SNW1(S234);-PML(S527);-TMPO(S66);-TMPO(S66);TMPO(S67);-GPALPP1(S105);-MYO18A(S2020);-SRRM1(T693);-GPALPP1(S105);GPALPP1(K101);-DKC1(T458);-DKC1(S451);-ASXL3(S76);-DVL2(S480);-SRP72(S630);SRP72(T633);-TMPO(T74);-SRRM1(S597);-HIST1H1C(S36);HIST1H1D(S37);HIST1H1E(S36);-ZC3HAV1(S275);-NUCKS1(S181);-LSM14A(S216);-PNN(S100);-RBM39(S136);-TBC1D14(S295);-IGF2BP1(S181);-RBMX(S208);R…	134	112
314	KIN001-266	LSP1(S252);-HSP90AB1(S255);-HSP90AB1(S255);HSP90AB2P(S177);-SAMHD1(T592);-LMNA(S392);-RCSD1(S123);-LSP1(S189);-LSP1(S189);LSP1(S188);-DBNL(K288);DBNL(T291);-DBNL(T291);-CARHSP1(S41);-S100A9(M94);S100A9(T113);-S100A9(T113);-LMNA(S390);-SRSF2(S189);-MFHAS1(S450);SRSF2(S191);-SRSF2(S191);-EIF4EBP1(S44);-EIF4EBP1(S83);EIF4EBP1(S85);-EIF4EBP1(S85);-NDRG1(T340);-RCSD1(T124);-HSP90AA1(S252);-SORBS2(S165…	NPM1(S125);-NCL(T69);-NOLC1(S538);-TBC1D14(S295);-WRNIP1(S151);-HDAC2(M373);HDAC2(M382);HDAC2(S394);-HDAC2(M382);HDAC2(S394);-HDAC2(S394);-PML(S518);-PML(S527);-SRRM1(T693);-09/02/18 00:00:00(S218);-MYO18A(S2020);-SRRM1(S713);-SRRM1(S717);-GPALPP1(S105);-SRRM1(S260);-SRRM1(T220);-GPALPP1(S105);GPALPP1(K101);-LYSMD2(S24);-ABCF1(S105);-PDIA3(S165);-DPF2(S142);-RCC1(S11);-ABCF1(T108);-MBD1(T301);-ST…	109	145
315	KIN001-270	LSP1(S252);-HSP90AB1(S255);-HSP90AB1(S255);HSP90AB2P(S177);-S100A9(M94);S100A9(T113);-S100A9(T113);-CARHSP1(S41);-SAMHD1(T592);-EVL(S329);-EEF1D(S162);-LSP1(S189);-LSP1(S189);LSP1(S188);-DBNL(K288);DBNL(T291);-DBNL(T291);-HSP90AA1(S252);-LMNA(S392);-MFHAS1(S450);SRSF2(S191);-SRSF2(S191);-SRSF2(S189);-EIF4EBP1(S83);EIF4EBP1(S85);-EIF4EBP1(S85);-PAN3(T350);PAN3(T353);-PAN3(T353);-HNRNPD(S71);-CARHS…	SRRM1(T693);-SRRM1(S452);-RALY(S135);-LCP1(S7);-ACIN1(S1004);-SRRM1(T614);-HDAC2(M373);HDAC2(M382);HDAC2(S394);-HDAC2(M382);HDAC2(S394);-HDAC2(S394);-RB1(T821);RB1(T826);-RB1(T826);-SPN(R352);SPN(S355);-SPN(S355);-RB1(S811);-SRRM1(S549);-ARHGEF6(M487);ARHGEF6(S488);ARHGEF7(M517);ARHGEF7(S518);-ARHGEF6(S488);ARHGEF7(S518);-RB1(S807);-TOP2A(T1397);-RAB44(S263);-SRRM1(S551);-G3BP1(S230);-CHAMP1(S204…	126	166
316	Ko-143	IRF2BP2(S175);-RCSD1(S123);-SAMHD1(T592);-DBNL(K288);DBNL(T291);-DBNL(T291);-MEF2D(S251);-EVL(S329);-HSP90AA1(S252);-HNRNPM(S618);-MARCKS(S170);-NUCKS1(S19);-RCSD1(S116);-RCSD1(T124);-RCSD1(S120);-MYH9(S1943);-PAK2(T143);-BCLAF1(S512);-ARHGAP45(S592);-SH3KBP1(S230);-AHNAK(S93);-SNTB1(S208);SNTB1(S219);-SNTB1(S219);-AHNAK(S210);-IRF2BP2(S463);-ARHGAP45(M572);ARHGAP45(S569);-ARHGAP45(S569);-RCSD1(S…	NCL(T69);-NOLC1(S538);-TBC1D14(S295);-RCC1(S11);-UNK(S158);-SRRM1(T614);-TRIM28(S471);-RALY(S135);-SRRM1(S452);-ASXL3(S76);-DVL2(S480);-IGF2BP1(S181);-HEMGN(S123);-TOP2A(T1397);-RUNX1(T14);-RUNX1(S17);-APC(S780);-HMGA1(T53);-AJAP1(S56);CDK11A(S222);CDK11B(S234);-HMGA1(S36);-FAM117A(S413);KCNK12(S5);-NCL(S67);-SPATA2(S428);-MTSS1(T592);-SRRT(S74);-SNRNP70(S226);-RBMX(S208);RBMXL1(S208);-EPB41(S709…	156	105
317	KPT185	NPM1(S125);-SRRM1(S777);-SRRM1(S775);-TRA2A(S262);TRA2B(S266);-TRA2A(S260);TRA2B(S264);-SRRM1(S773);-SRRM1(S769);-SRRM1(T693);-TBC1D14(S295);-SRRM1(T778);-HNRNPM(S618);-MARCKSL1(S104);-SRRM1(S781);-PDYN(S99);-THRAP3(S682);-ARHGAP19(S422);-SRSF9(S211);-TMPO(S66);-TMPO(S66);TMPO(S67);-PPHLN1(T128);-DVL2(S480);-TMPO(S158);-SCAF1(S498);-SCAF1(S498);SCAF1(S500);-SSB(S366);-TMPO(T74);-HNRNPM(M525);HNRN…	NCL(T69);-SEC61B(S19);-S100A9(M94);S100A9(T113);-S100A9(T113);-NCL(S67);-LSP1(S189);-LSP1(S189);LSP1(S188);-TRA2B(S97);-EFHD2(S76);-CENPA(S17);-HNRNPD(S71);-PAN3(T350);PAN3(T353);-PAN3(T353);-NOP56(S519);-TRA2B(S99);-LSP1(T175);-LSP1(T175);LSP1(S177);-TRA2B(S95);-SYTL2(S540);-ADD1(S726);ADD2(S713);ADD3(S693);-LSP1(T184);-ABCF1(S105);-UBAP2L(S607);-CENPA(S19);-ABCF1(T108);-LSP1(S252);-SNTB1(S208);…	127	105
318	KU-0063794	SRRM2(S2702);-RCSD1(S123);-EIF4EBP1(S83);EIF4EBP1(S85);-EIF4EBP1(S85);-SRRM2(S2032);-HNRNPK(S121);-SRRM2(S2032);SRRM2(T2034);-ACIN1(S1004);-SRRM2(M1168);SRRM2(T1177);-SRRM2(T1177);-CHD4(S1531);-DBNL(K288);DBNL(T291);-DBNL(T291);-FBXO21(S116);-RCSD1(T124);-RPLP1(S104);RPLP2(S105);-ZC3H13(S207);-RB1(T821);RB1(T826);-RB1(T826);-SRSF9(S211);-ZYX(S344);-SRRM2(S377);SRRM2(T400);-SRRM2(T400);-SRRM2(T239…	NCL(T69);-CCDC86(S18);-RCC1(S11);-NCL(S67);-DPYSL3(T524);-SET(S7);-DPYSL3(S522);-HNRNPD(S71);-CD44(S706);-SAMSN1(S21);-TOP2B(S1588);-SRRM1(S597);-KRI1(S639);-DPF2(S142);-CDCA3(S87);-TDG(T67);-NPM1(S125);-PML(S518);-PML(S527);-INPP4A(S210);-LIMD2(S27);-KRI1(S628);-PSD3(S338);-MEF2A(S496);MEF2C(S461);-CLNS1A(S102);-NECTIN1(S422);-DMTN(S90);-BIN1(S296);-WRNIP1(S151);-CCDC86(S69);-NOLC1(S508);-09/02/…	144	41
319	KU-55933	S100A9(M94);S100A9(T113);-S100A9(T113);-PAN3(T350);PAN3(T353);-PAN3(T353);-TRA2B(S99);-NDRG1(T340);-FLNA(S2152);-FAM129B(S691);-LMNA(S392);-SYK(S297);-LMNA(S390);-PTPN6(M545);PTPN6(S534);-PTPN6(S534);-IGF2R(S2409);-RPS6(S236);-IGF2R(S2484);-HNRNPA1(S95);HNRNPA1L2(S95);-FAM129B(S691);FAM129B(S692);-TRA2B(S97);-EIF4G1(S1231);-TRA2B(S95);-EVI2B(S271);-BAG3(S377);-ACSS2(S28);-AHNAK(T5824);-BCLAF1(S51…	SRRM1(T693);-TMPO(S158);-PDCD4(S94);-PNN(S100);-HDGF(S165);-DPF2(S142);-NPM1(S125);-SRRM1(S713);-SRRM1(S402);-SRRM1(S402);SRRM1(T406);-SRRM1(S717);-SRRM1(S452);-PNN(S100);PNN(R97);-TRA2A(S262);TRA2B(S266);-MYO18A(S2020);-ACIN1(S1004);-KIAA1143(S50);-TRA2A(S260);TRA2B(S264);-GPALPP1(S105);-HNRNPM(S618);-09/02/18 00:00:00(S218);-TBC1D14(S295);-SRRM1(T614);-SRRM1(S260);-TMPO(S66);-HNRNPM(M525);HNRNP…	104	122
320	KU-60019	RCSD1(S123);-RCSD1(S116);-RCSD1(S120);-MAP4(S1073);-RALY(S135);-RCSD1(T124);-RCSD1(S220);-CAD(S1859);-VIM(T20);-EIF4G1(S1231);-FBXO21(S116);-FAM129B(S691);-IGF2R(S2484);-RCSD1(S177);-GFPT1(T263);-PGM2(M161);PGM2(T163);-PGM2(T163);-MAP1S(S655);MAP1S(S657);-MAP1S(S657);-HERC2(S1538);HERC2(S1539);-HERC2(S1539);-ADGRA1(T5);ADGRA1(S8);-ADGRA1(S8);-PCDHA13(S356);PCDHA4(S356);-IRF2BP2(S175);-HNRNPK(S121…	TBC1D14(S295);-SRRM1(T693);-HNRNPD(S71);-EIF3G(T38);-SRRM1(S450);-NOLC1(S538);-CCDC86(S18);-HMGA1(S36);-HMGA1(T53);-NCL(T69);-CDK18(T154);-HSP90AB1(S226);-CLNS1A(S102);-SRRM1(S562);-NPM1(S125);-NCL(S34);NCL(S41);-NCL(S42);-FUBP1(T629);-SRSF11(T447);-TPI1(S58);-SRRM1(T614);-LAT2(S125);LAT2(S135);-LAT2(S135);-SRRM1(S713);-SRRM1(S626);-SRRM2(S2412);-NCL(S28);-SRRM1(T572);SRRM1(T574);-THRAP3(S682);-P…	172	66
321	KU 0060648	SEC61B(S19);-SYTL2(S540);-IRF2BP2(S175);-RCSD1(S123);-BCLAF1(T257);BCLAF1(S268);-BCLAF1(S268);-CARHSP1(S52);-ZNF180(S643);-HDAC1(M372);HDAC1(M381);HDAC1(S393);-HDAC1(M381);HDAC1(S393);-HDAC1(S393);-CANX(S583);-RCSD1(S116);-HMGA1(S99);-MCM6(S758);-HMGA1(S102);-DBNL(S269);-HNRNPM(M525);HNRNPM(M529);HNRNPM(S528);-HNRNPM(M529);HNRNPM(S528);-HNRNPM(S528);-SPN(R352);SPN(S355);-SPN(S355);-IGF2R(S2409);-…	NCL(T69);-SRRM1(S775);-SRRM1(S777);-SRRM1(S773);-HMGA1(S36);-SRRM1(S769);-IGF2BP1(S181);-HNRNPC(S253);-SRRM1(T778);-SRRM1(S781);-GPALPP1(S105);-ZC3H13(T263);-PNISR(S211);-ZC3H13(S265);-FNBP4(S18);-EEF1D(S162);-HMGA1(T53);-HEMGN(S123);-KIAA1143(S50);-ZC3H18(S532);-RAVER1(T463);-GPALPP1(S105);GPALPP1(K101);-TMPO(S66);-TMPO(S66);TMPO(S67);-NOP58(S502);-LSM14A(S216);-SRP72(S630);SRP72(T633);-SNW1(S22…	187	138
322	KW-2449	HSP90AA1(S252);-IRF2BP2(S175);-ABCF1(S105);-RCSD1(S123);-IRF2BP2(S78);-RCSD1(S220);-CCDC94(S211);-MAP2K2(T396);-HIST1H1B(S18);-PAK1(S165);-SEC61B(S19);-G3BP1(S230);-RCSD1(T124);-PRKAR1A(T75);-EIF3C(S39);EIF3CL(S39);-RCSD1(S177);-HNRNPU(T286);-PGM1(T115);-MARCKS(S170);-RPLP1(S104);RPLP2(S105);-SRRM2(T1003);-SRRM2(S2032);SRRM2(T2034);-ABCF1(T108);-BCLAF1(S658);-RCSD1(S116);-NFKB2(S22);-CCDC94(S211)…	NCL(T69);-HMGA1(S36);-IGF2BP1(S181);-HMGA1(T53);-RCC1(S11);-SRRM1(S452);-FAM117A(S413);KCNK12(S5);-APC(S780);-NCL(S67);-MAP4(S789);-SRRM2(S2412);-SRRM2(T2409);-AJAP1(S56);CDK11A(S222);CDK11B(S234);-LSM14A(T194);-PML(S518);-HEMGN(S123);-THRAP3(S682);-SRRM1(T614);-HNRNPK(S214);-TBC1D14(S295);-EPB41(S709);-NOLC1(S508);-NOLC1(S538);-PML(S527);-RBM14(R203);RBM14(T206);-RBM14(T206);-FUBP1(T629);-NONO(T…	124	66
323	KX2-391	JPT1(S92);-MATR3(S206);-THRAP3(S248);-CCDC86(S58);-TRA2A(S262);TRA2B(S266);-TRA2A(S260);TRA2B(S264);-CCDC86(S18);-SRRM1(S452);-SRRM1(S653);-HMGA1(S36);-NCL(T69);-TDG(T67);-IGF2BP1(S181);-CCDC86(S80);-TOP2A(T1397);-TPI1(S58);-HNRNPA1(S4);-SRRM1(S551);-SRRM1(S549);-CCDC86(S37);-SRRM1(T614);-CCDC86(S69);-SRSF11(T447);-TCOF1(S381);-SRRM1(T411);-KHDRBS1(S24);-ANP32B(T244);-NOLC1(S538);-SRRM1(S777);-HM…	IRF2BP2(S175);-LSM14A(S182);-ACSS2(S28);-ADD1(S726);ADD2(S713);ADD3(S693);-ARHGAP45(S592);-AHNAK(S93);-AHNAK(S210);-CARHSP1(S41);-CCDC94(S211);-EIF4EBP1(S83);EIF4EBP1(S85);-EIF4EBP1(S85);-BCLAF1(S290);-HSP90AA1(S252);-TOP2B(S1588);-ARHGAP17(T679);-MET(S966);-CBS(T87);CBSL(T87);-EIF4EBP1(S44);-BCLAF1(T257);BCLAF1(S268);-BCLAF1(S268);-EIF4EBP1(T41);-BCLAF1(S287);-PDCD4(S94);-DBNL(K288);DBNL(T291);-…	67	101
326	lapatinib	EIF4EBP1(S83);EIF4EBP1(S85);-EIF4EBP1(S85);-EIF4EBP1(S44);-LSM14A(S182);-IGF2R(S2409);-MAP4(S789);-MAP4(S1073);-IGF2R(S2484);-NDRG1(T375);-ARHGAP45(S592);-SRRM2(M1168);SRRM2(T1177);-SRRM2(T1177);-EIF4EBP1(T41);-CAD(S1859);-TMC8(S522);-IRF2BP2(S175);-HDAC2(M373);HDAC2(M382);HDAC2(S394);-HDAC2(M382);HDAC2(S394);-HDAC2(S394);-RPLP1(S104);RPLP2(S105);-SRRM2(S377);SRRM2(T400);-SRRM2(T400);-NDRG1(S378)…	NPM1(S125);-CCDC86(S18);-PTGES3(S113);-SRSF9(S211);-SSB(S366);-EEF1D(S162);-SRRM1(S549);-DPF2(S142);-HNRNPC(S253);-WRNIP1(S151);-JPT1(S92);-SRRM1(S551);-PCYT1B(M310);PCYT1B(S315);-PCYT1B(S315);-SRSF9(S216);-DKC1(S451);-DKC1(T458);-THRAP3(S682);-SMARCC1(S328);-SMARCC1(S330);-IFI16(S145);-SRRM1(T693);-MATR3(S206);-BIN1(S296);-EVL(S329);-SNW1(S224);-SRP72(S630);SRP72(T633);-PTPN6(M545);PTPN6(S534);-…	123	99
327	LAQ824	EIF3G(T38);-THRAP3(S682);-RCC1(S11);-SAMSN1(S21);-RBM14(R203);RBM14(T206);-RBM14(T206);-PPHLN1(T128);-MCM2(S40);-EIF5B(S214);-EIF5B(S135);-NCL(T69);-MCM2(S139);-HEMGN(S123);-SRSF11(T447);-DNMT1(S127);-BCLAF1(S658);-DBN1(S141);-MSH6(T924);-EIF5B(S137);-MYC(T58);-CCDC86(S18);-NOP56(S511);-IGF2BP1(S181);-RUNX1(S212);-TPI1(S58);-DMTN(S90);-NOP56(S519);-SRRM2(T2409);-RUNX1(S17);-TDG(T67);-BL1S2_HUMAN_…	HSPB1(S83);-VIM(T20);-IRF2BP2(S175);-MARCKS(S170);-PAK2(T143);-MYO18A(S2020);-SH3KBP1(S230);-DBNL(K288);DBNL(T291);-DBNL(T291);-HNRNPA1(S95);HNRNPA1L2(S95);-VIM(S27);-CARHSP1(S52);-ZNF180(S643);-NDRG1(T340);-DBNL(S269);-HDGF(S165);-PTPN12(S435);-S100A9(M94);S100A9(T113);-S100A9(T113);-SYK(S297);-SRSF2(S101);-ANXA2(T19);ANXA2P2(T19);-ABI1(S222);-EIF4B(S283);-FBXO21(S118);-IRF2BP2(S360);-CD44(S706)…	61	159
329	LE-135	SAMHD1(T592);-HSPB1(S83);-RCSD1(S123);-DBNL(K288);DBNL(T291);-DBNL(T291);-IRF2BP2(S175);-CARHSP1(S52);-ZNF180(S643);-HNRNPM(S618);-IRF2BP2(S78);-RCSD1(S116);-CENPA(S19);-CENPA(S17);-RCSD1(S120);-BCLAF1(T257);BCLAF1(S268);-BCLAF1(S268);-DBNL(S269);-SYK(S297);-IGF2R(S2409);-IGF2R(S2484);-RCSD1(S177);-RCSD1(S220);-SAMHD1(T21);-KIAA0930(S306);-CLIP2(S923);-FOXK1(T422);-MYC(S283);-HDAC4(T638);-CARHSP1…	SRP72(S630);SRP72(T633);-SZRD1(S37);-SNW1(S224);-DKC1(S451);-DKC1(T458);-SNW1(S234);-HMGA1(S36);-SRSF11(T447);-SRRM1(S549);-SRRM1(S551);-DKC1(S451);DKC1(S453);-SLTM(S553);-ILF3(T504);ILF3(S506);-ILF3(S506);-BRD2(S298);-SRRM1(T693);-RBMX(M353);RBMX(S352);-RBMX(S352);-TDG(T67);-RBM17(S227);-LSM14A(S216);-ZC3H18(S532);-CCDC86(S18);-NOP2(T784);-PGM2L1(M171);PGM2L1(T173);-PGM2L1(T173);-HEMGN(S123);-SR…	139	133
332	leptomycin B	HSPB1(S83);-EEF1D(S133);-NUCKS1(S181);-SRRM1(S402);SRRM1(T406);-SRRM1(S402);-RALY(S135);-MYO18A(S2020);-PGM2(M161);PGM2(T163);-PGM2(T163);-RUNX1(S17);-RUNX1(T14);-PGM2L1(M171);PGM2L1(T173);-PGM2L1(T173);-RUNX1(S212);-SNW1(S224);-SNW1(S234);-MAP4(S1073);-LSM14A(S219);-SMARCA2(S1377);-ARHGAP19(S422);-SRRM1(S717);-RBM39(S136);-PNN(S100);-RBMX(M353);RBMX(S352);-RBMX(S352);-TP53(T312);-EPB41(S709);-ST…	HSP90AB1(S226);-SAMHD1(T592);-JPT1(S92);-SRSF2(S189);-CANX(S583);-MATR3(S206);-NDRG1(T340);-PTK2B(S375);-ANXA2(T19);ANXA2P2(T19);-RCSD1(S177);-NDRG1(T335);-AHNAK(T5824);-EVI2B(S271);-TPI1(S58);-MFHAS1(S450);SRSF2(S191);-SRSF2(S191);-PTPN6(M545);PTPN6(S534);-PTPN6(S534);-LAT2(S125);LAT2(S135);-LAT2(S135);-KIAA0930(S306);-CARHSP1(S41);-RCSD1(S123);-JPT1(S91);-DBNL(K288);DBNL(T291);-DBNL(T291);-SRSF…	110	139
335	linifanib	HSP90AB1(S255);-HSP90AB1(S255);HSP90AB2P(S177);-LSP1(S252);-SYTL2(S540);-DBN1(S141);-RCSD1(S123);-S100A9(M94);S100A9(T113);-S100A9(T113);-ABCF1(S105);-EEF1D(S133);-HNRNPK(S121);-SRRM1(S402);SRRM1(T406);-LSP1(S189);-LSP1(S189);LSP1(S188);-RCSD1(S116);-TP53(T312);-RCSD1(S120);-RCC1(S11);-FAM129B(S691);-SYK(S295);-RCSD1(T124);-IGF2R(S2409);-PTPN6(M545);PTPN6(S534);-PTPN6(S534);-SYK(S297);-RCSD1(S177…	NPM1(S125);-SNW1(S224);-SNW1(S234);-TBC1D14(S295);-SRRM1(T693);-NUCKS1(S181);-TMPO(S66);-TMPO(S66);TMPO(S67);-TPI1(S58);-RBM14(R203);RBM14(T206);-RBM14(T206);-SRP72(S630);SRP72(T633);-PDCD4(S94);-PNN(S100);-CCDC86(S18);-SCAF1(S498);-SCAF1(S498);SCAF1(S500);-RBM39(S136);-NECTIN1(S422);-SRRM1(S775);-SRRM1(S777);-SRRM1(S773);-PML(S518);-PML(S527);-SRSF9(S211);-SRRM1(S769);-HIST1H1C(S36);HIST1H1D(S37…	150	121
336	Lisitinib	NCL(S67);-SRRM1(T614);-FAM117A(S413);KCNK12(S5);-AJAP1(S56);CDK11A(S222);CDK11B(S234);-IGF2BP1(S181);-HNRNPD(S71);-EEF1D(S133);-LRWD1(S212);-TOP2A(T1397);-ZC3H13(S207);-SRRM1(S560);-RB1(S811);-NCL(T69);-SRRM1(T693);-ACIN1(S1004);-RB1(S807);-MCM2(T25);-SRRM1(S452);-SRRM1(T581);-LMNB1(S391);LMNB2(S405);-RB1(T821);RB1(T826);-RB1(T826);-APC(S780);-RALY(S135);-H1FX(S31);-RB1(S794);-SRRM1(T572);SRRM1(T…	EVL(S329);-RCSD1(S123);-STMN1(S16);-RCSD1(S116);-RCSD1(S120);-STMN1(S38);-RCSD1(S127);-KHDRBS1(S18);-EIF4EBP1(S44);-PDIA3(S165);-SASH3(S25);-RCSD1(S220);-EIF4EBP1(T41);-RCSD1(S68);-BCLAF1(S658);-SASH3(S25);SASH3(S26);-SRP72(S630);SRP72(T633);-RCSD1(T124);-RPS6(S236);-LCP1(S7);-LSM14A(S216);-FAM129B(S691);-LSM14A(S182);-09/02/18 00:00:00(S218);-JPT1(S91);-PGM2L1(M171);PGM2L1(T173);-PGM2L1(T173);-N…	92	122
338	lovastatin	RCSD1(S123);-LMNA(S392);-HNRNPM(S618);-LMNA(S390);-RCSD1(S116);-RCSD1(S120);-NDRG1(T340);-BCLAF1(S512);-SYK(S297);-RCSD1(S177);-IGF2R(S2409);-IGF2R(S2484);-RCSD1(S127);-REPS1(S145);-INPP5D(S960);-RBM39(S117);-NCBP1(T27);-ARHGEF2(S886);-WIPF1(S340);-MEF2D(S251);-RCSD1(T124);-INPP5D(S971);-IRF2BP2(S175);-FOSL2(S200);-FKBP15(S965);-IGF2R(S2479);-RCSD1(S220);-ARHGAP45(S592);-SPTBN5(T3171);-RBM15(S700…	NOLC1(S538);-TBC1D14(S295);-ASXL3(S76);-DVL2(S480);-WRNIP1(S151);-SRRM1(T693);-PDCD4(S94);-ARHGAP19(S422);-HMGCS1(S486);-CANX(S583);-SRRM1(T572);SRRM1(T574);-SRRM1(S549);-NPM1(S125);-EIF3G(T38);-MYO18A(S2020);-SEC61B(S19);-GPALPP1(S105);-SRRM1(S551);-DKC1(S451);-SRRM1(S626);-SRRM1(S628);-HNRNPD(S71);-DKC1(T458);-G3BP1(S149);-NOLC1(S623);-SNW1(S224);-SRP72(S630);SRP72(T633);-UNK(S158);-SRRM1(S560)…	125	80
339	LRRK2-IN-1	TRA2A(S262);TRA2B(S266);-TRA2A(S260);TRA2B(S264);-SRRM1(S777);-SRRM1(S775);-SRRM1(S773);-SNW1(S224);-SNW1(S234);-LMNA(S392);-NUCKS1(S181);-SRRM1(S769);-SRRM1(T778);-EPB41L2(S87);-HNRNPC(S253);-HNRNPK(S121);-LMNA(S390);-SRRM1(S781);-JPT1(S92);-HNRNPA1(S4);-NUCKS1(S79);-TMPO(S66);-TMPO(S66);TMPO(S67);-LSM14A(S216);-JPT1(S91);-PGM2L1(M171);PGM2L1(T173);-PGM2L1(T173);-RSL1D1(T358);-NUCKS1(S73);-ABL1(…	NCL(T69);-SEC61B(S19);-S100A9(M94);S100A9(T113);-S100A9(T113);-NCL(S67);-RBM26(S127);-ABCF1(S105);-EFHD2(S76);-SPN(R352);SPN(S355);-SPN(S355);-CD44(S706);-SRRM2(S2702);-CENPA(S19);-CENPA(S17);-HNRNPD(S71);-SYTL2(S540);-ACSS2(S28);-SPATA2(S428);-DPYSL3(T524);-CDCA3(S87);-FAM117A(S413);KCNK12(S5);-AJAP1(S56);CDK11A(S222);CDK11B(S234);-BCLAF1(T257);BCLAF1(S268);-BCLAF1(S268);-ADD1(S726);ADD2(S713);A…	145	180
341	LY-2183240	LSP1(S252);-LSP1(S189);-LSP1(S189);LSP1(S188);-PGM1(T115);-LSP1(T175);-LSP1(T175);LSP1(S177);-EEF1D(S133);-HNRNPK(S121);-HIST1H1B(S18);-EEF1D(S162);-PRKAR1A(T75);-RUNX1(S17);-THRAP3(S253);-PTPN6(M545);PTPN6(S534);-PTPN6(S534);-PAK1(S165);-PCBP2(S270);-HIST1H1C(S36);HIST1H1D(S37);HIST1H1E(S36);-S100A9(M94);S100A9(T113);-S100A9(T113);-09/02/18 00:00:00(S218);-PRKAR1A(S83);-NCL(T69);-BIN2(S259);-RUN…	SRSF6(S314);-SRSF6(S314);SRSF6(S316);-NOLC1(S538);-LAT2(S125);LAT2(S135);-LAT2(S135);-BCLAF1(S290);-MEF2D(S251);-BCLAF1(S512);-HNRNPM(S618);-SRSF6(S301);-SRRM1(S452);-SRRM2(S2412);-JPT1(S92);-MATR3(S206);-BCLAF1(S285);-BCLAF1(S287);-HNRNPM(M525);HNRNPM(M529);HNRNPM(S528);-HNRNPM(M529);HNRNPM(S528);-HNRNPM(S528);-SRSF2(S189);-MFHAS1(S450);SRSF2(S191);-SRSF2(S191);-MBD1(T301);-MARCKSL1(S104);-MARCK…	96	112
342	LY317615	LMNA(S392);-LMNA(S390);-HMGA1(S99);-HMGA1(S102);-HNRNPA1(S4);-BCLAF1(S660);-TRIM28(S471);-BCLAF1(S290);-ACIN1(S1004);-AKT1S1(T90);-BCLAF1(S287);-AKT1S1(T90);AKT1S1(T97);-TRAFD1(T323);-HNRNPM(S618);-BAG6(S113);-TRA2A(S262);TRA2B(S266);-TRA2A(S260);TRA2B(S264);-MATR3(S188);-NOLC1(S623);-RBMX(S208);RBMXL1(S208);-HNRNPM(M525);HNRNPM(M529);HNRNPM(S528);-HNRNPM(M529);HNRNPM(S528);-HNRNPM(S528);-RALY(S1…	EVL(S329);-WRNIP1(S151);-SASH3(S25);-STMN1(S38);-TRA2B(S97);-TRA2B(S95);-EFHD2(S76);-LSP1(S252);-MARCKS(S170);-MYH9(S1943);-SASH3(S25);SASH3(S26);-TRA2B(S97);TRA2B(S95);TRA2B(S102);-NCL(T69);-MEF2A(S496);MEF2C(S461);-PSD3(S338);-PGM1(T115);-NPM1(S70);-APC(S780);-SRRM1(S551);-LSP1(S189);-TPI1(S58);-SRRM1(S549);-LSP1(S189);LSP1(S188);-LRRFIP1(S126);-NCL(S67);-SPATA2(S428);-SRRM2(S2702);-NECTIN1(S42…	90	69
343	manumycin A	RCSD1(S123);-STMN1(S16);-RCSD1(S116);-LCP1(S7);-RCSD1(S120);-SPN(R352);SPN(S355);-SPN(S355);-RCSD1(T124);-GPALPP1(S105);-RCSD1(S127);-RCSD1(S177);-SASH3(S25);-FOSL2(S200);-ARHGEF2(S886);-REPS1(S145);-SASH3(S25);SASH3(S26);-RSL1D1(T358);-SRRM2(T288);SRRM2(S297);-SRRM2(S297);-SRRM2(S297);SRRM2(S295);-SIPA1(S53);-NDRG1(T340);-HIST1H1C(S36);HIST1H1D(S37);HIST1H1E(S36);-RCSD1(S220);-SH3BP1(S585);-ARHG…	HNRNPA1(S4);-EIF3G(T38);-SRRM1(T581);-SRSF2(S189);-IGF2BP1(S181);-SRRM1(S560);-SRRM1(T693);-SRRM1(S607);-SAMSN1(S21);-MFHAS1(S450);SRSF2(S191);-SRSF2(S191);-HNRNPD(S71);-RBMX(S208);RBMXL1(S208);-SRRM1(S583);-SNRNP70(S226);-RUFY1(S78);-TRIM28(S471);-HSP90AB1(S226);-SRRM1(S605);-SRRM1(S597);-UNK(S158);-SRRM1(T572);SRRM1(T574);-TBX3(T441);-ANP32B(T244);-RCC1(S11);-SRRM1(S562);-SRRM1(S450);-SRRM1(T61…	186	81
345	masitinib	LSP1(S252);-HSPB1(S83);-LSP1(S189);-LSP1(S189);LSP1(S188);-CARHSP1(S41);-SAMHD1(T592);-DBNL(K288);DBNL(T291);-DBNL(T291);-RCSD1(S123);-TCEA1(T96);-EEF1D(S133);-S100A9(M94);S100A9(T113);-S100A9(T113);-EIF4EBP1(S44);-SYTL2(S540);-CARHSP1(S52);-ZNF180(S643);-LSP1(T175);-RCSD1(T124);-SORBS2(S165);-ACSS2(S28);-LSP1(T184);-DBNL(S269);-ADD1(S726);ADD2(S713);ADD3(S693);-LSP1(T175);LSP1(S177);-MYH9(S1943)…	NPM1(S125);-VIM(T20);-TBC1D14(S295);-SRRM1(S713);-SRRM1(S717);-SRRM1(T614);-JPT1(S92);-SRRM1(S597);-HDAC2(M373);HDAC2(M382);HDAC2(S394);-HDAC2(M382);HDAC2(S394);-HDAC2(S394);-PTPN6(M545);PTPN6(S534);-PTPN6(S534);-RBM39(S136);-HNRNPC(S253);-TMPO(T74);-HIST1H1C(S36);HIST1H1D(S37);HIST1H1E(S36);-CHAMP1(S204);-HNRNPA1(S95);HNRNPA1L2(S95);-TCOF1(S381);-THRAP3(S248);-VIM(S27);-PML(S518);-PML(S527);-HSP…	119	133
346	Mdivi-1	LSP1(S252);-STMN1(S16);-LSP1(S189);-LSP1(S189);LSP1(S188);-LCP1(S7);-09/02/18 00:00:00(S218);-HNRNPK(S121);-S100A9(M94);S100A9(T113);-S100A9(T113);-HIST1H1C(S36);HIST1H1D(S37);HIST1H1E(S36);-PRKAR1A(T75);-STMN1(S25);-MAPRE1(T166);-LSM14A(S219);-MAP4(S1073);-KHDRBS1(S18);-PRKAR1A(S83);-RUNX1(S212);-BIN2(S259);-NPM1(T78);-PGM1(T115);-HIST1H1B(S18);-RASAL3(M56);RASAL3(S51);-RASAL3(S51);-HEMGN(S123);…	NOLC1(S538);-MARCKSL1(S104);-SRRM1(S452);-PDYN(S99);-SRSF6(S301);-SRSF2(S189);-RBM14(R203);RBM14(T206);-RBM14(T206);-MFHAS1(S450);SRSF2(S191);-SRSF2(S191);-ASXL3(S76);-DVL2(S480);-SRSF6(S314);-ACIN1(S1004);-SRSF6(S314);SRSF6(S316);-FOXK1(T422);-CCDC86(S18);-SRRM2(S1925);-JPT1(S92);-SRRM2(S2702);-GPATCH8(S738);-TRA2A(S262);TRA2B(S266);-TRA2A(S260);TRA2B(S264);-EIF3G(T38);-MATR3(S206);-TCEA1(T96);-…	148	129
348	Merck60	DBN1(S141);-EPB41L2(S87);-HNRNPA1(S4);-LSM14A(T194);-HMGA1(S36);-TRA2A(S262);TRA2B(S266);-TRA2A(S260);TRA2B(S264);-HMGA1(T53);-CBX1(S91);-JPT1(S91);-ABL1(T267);ABL2(T313);-LMNA(S392);-NOLC1(S623);-LMNA(S390);-UNK(S158);-HSP90AB1(S255);-HSP90AB1(S255);HSP90AB2P(S177);-TMC8(S522);-EEF1D(S133);-SAMSN1(S21);-SNRNP70(S226);-FAM129B(S691);-TDG(T67);-EPB41L2(S55);-RCSD1(S123);-RBMX(M353);RBMX(S352);-RBM…	RBM26(S127);-EFHD2(S76);-LCP1(S7);-SASH3(S25);-MYCBP2(S2749);-IRF2BP2(S78);-TOP2B(S1588);-HDAC1(M372);HDAC1(M381);HDAC1(S393);-HDAC1(M381);HDAC1(S393);-HDAC1(S393);-MCM6(S758);-WRNIP1(S151);-SRSF6(S301);-PML(S527);-MCM2(T25);-SRRM2(S2702);-SPN(R352);SPN(S355);-SPN(S355);-HNRNPD(S71);-RASAL3(M56);RASAL3(S51);-RASAL3(S51);-ARHGAP17(T679);-PRAM1(T332);-PRAM1(S484);-FAM117A(S413);KCNK12(S5);-APC(S780…	99	137
349	Methotrexate	LSP1(S189);-LSP1(S189);LSP1(S188);-CARHSP1(S52);-ZNF180(S643);-BCLAF1(T257);BCLAF1(S268);-BCLAF1(S268);-LSP1(T175);-KIAA1522(S406);-EPB41L3(K75);EPB41L3(S88);-EPB41L3(S88);-LSP1(T184);-SYTL2(S540);-EPRS(S882);EPRS(S885);-EPRS(S885);-SRRM1(S260);-HDAC1(M372);HDAC1(M381);HDAC1(S393);-HDAC1(M381);HDAC1(S393);-HDAC1(S393);-PTPN6(M545);PTPN6(S534);-PTPN6(S534);-AHNAK(S93);-S100A9(M94);S100A9(T113);-S1…	NOLC1(S623);-MARCKSL1(S104);-PDYN(S99);-TMC8(S522);-SRSF9(S204);-SNW1(S224);-NOLC1(S538);-HNRNPC(S253);-SNW1(S234);-NUCKS1(S181);-SRRM1(S683);-SRRM1(S683);SRRM1(S685);-NPM1(S70);-PGM2L1(M171);PGM2L1(T173);-PGM2L1(T173);-DKC1(S451);-DKC1(T458);-TRA2B(S97);-ASXL3(S76);-DVL2(S480);-ARHGAP19(S422);-LSM14A(T194);-LSM14A(S216);-TDG(T67);-SCAF1(S498);-SCAF1(S498);SCAF1(S500);-TRA2B(S95);-DKC1(S451);DKC1…	169	114
350	methylstat	SEC61B(S19);-STMN1(S38);-STMN1(S16);-EVL(S329);-RCSD1(S123);-IRF2BP2(S175);-NDRG1(T340);-RCSD1(S116);-PAK2(T143);-RCSD1(S120);-SPN(R352);SPN(S355);-SPN(S355);-CARHSP1(S52);-ZNF180(S643);-DBNL(K288);DBNL(T291);-DBNL(T291);-KHDRBS1(S18);-NUCKS1(S19);-EFHD2(S76);-KHDRBS1(S24);-SYK(S297);-ARHGEF2(S886);-SH3BP1(S585);-ARHGAP17(T679);-BIN2(S259);-FLNA(S2152);-SIPA1(S53);-RCSD1(S177);-DBNL(S269);-BIN2(S…	NOLC1(S538);-NOLC1(S623);-TRA2A(S262);TRA2B(S266);-TRA2A(S260);TRA2B(S264);-MARCKSL1(S104);-TBC1D14(S295);-ASXL3(S76);-TMC8(S522);-PDYN(S99);-IGF2BP1(S181);-DVL2(S480);-UNK(S158);-PGM2L1(M171);PGM2L1(T173);-PGM2L1(T173);-HNRNPA1(S4);-RBMX(S208);RBMXL1(S208);-DPF2(S142);-CCDC86(S18);-MSH6(T924);-SRRM2(T2409);-CCDC86(S58);-TCOF1(S906);-RUFY1(S78);-GPATCH8(S738);-PHF6(S145);-TCOF1(S381);-ARHGAP19(S4…	144	124
351	MG-132	SAMSN1(S21);-SRRM1(S683);SRRM1(S685);-SRRM1(S683);-TDG(T67);-SRSF11(T447);-CCDC86(S18);-MSH6(T924);-SRRM1(S653);-DBN1(S141);-TPI1(S58);-THRAP3(S682);-HNRNPA1(S4);-RBMX(S208);RBMXL1(S208);-SRRM1(S549);-SRRM1(S551);-BCLAF1(S512);-MARCKS(S145);-NCL(T69);-NOP2(T784);-HSP90AB1(S255);-HSP90AB1(S255);HSP90AB2P(S177);-IGF2BP1(S181);-LMNA(S392);-HMGA1(S36);-TMPO(S66);-TMPO(S66);TMPO(S67);-NOLC1(S623);-ATX…	HSPB1(S83);-IRF2BP2(S175);-S100A9(M94);S100A9(T113);-S100A9(T113);-EEF1D(S133);-LSP1(S189);-LSP1(S189);LSP1(S188);-CENPA(S19);-CENPA(S17);-MARCKS(S170);-ADD1(S726);ADD2(S713);ADD3(S693);-DPYSL3(T524);-FOXK1(S445);-DPYSL3(S522);-MYO18A(S2020);-MBD1(T301);-ABCF1(S105);-G3BP1(S230);-IRF2BP2(S78);-NUCKS1(S19);-FOXK1(T422);-COPB2(S847);-SEC61B(S19);-SRRM1(S402);SRRM1(T406);-PDCD4(S94);-ARHGAP17(T679);…	93	158
352	MGCD-265	ABCF1(S105);-SRRM1(S402);SRRM1(T406);-SRRM1(S402);-HNRNPU(T286);-RCSD1(S123);-EEF1D(S133);-TRA2B(S97);-HSP90AA1(S252);-TRA2B(S95);-IRF2BP2(S175);-MEF2D(S251);-SPATA2(S428);-BCLAF1(S290);-FBXO21(S116);-NDRG1(T340);-TP53(T312);-IRF2BP2(S78);-DPYSL3(T524);-RCSD1(S116);-NUCKS1(S181);-BCLAF1(S287);-ABCF1(T108);-SYK(S297);-NUCKS1(S79);-RCSD1(S120);-SRRM1(S636);SRRM1(S638);-SRRM1(S638);-TRA2B(S97);TRA2B…	NCL(T69);-PML(S518);-PML(S527);-SRRM1(T693);-TBC1D14(S295);-SRRM1(S597);-HSP90AB1(S226);-HMGA1(S36);-RBM14(R203);RBM14(T206);-RBM14(T206);-THRAP3(S682);-SRRM1(S560);-SRRM1(S715);-HMGA1(T53);-FAM117A(S413);KCNK12(S5);-SRRM1(T614);-SRRM1(T581);-RBM17(S227);-ZC3HAV1(S275);-PCYT1B(M310);PCYT1B(S315);-PCYT1B(S315);-PTGES3(S113);-WDR62(S32);-WRNIP1(S151);-TPI1(S58);-EIF4EBP1(S44);-MCM2(T25);-AKT1S1(T90…	113	131
355	Midostaurin	MSH6(T924);-SRRM1(S260);-09/02/18 00:00:00(S218);-HDAC2(M373);HDAC2(M382);HDAC2(S394);-HDAC2(M382);HDAC2(S394);-HDAC2(S394);-SRRM2(T1003);SRRM2(S1014);-TCEA1(T96);-BCLAF1(S660);-SPATA2(S428);-SRSF1(S199);SRSF1(S201);-EIF3G(T38);-EVL(S329);-SRSF6(S301);-EIF4EBP1(S35);EIF4EBP1(T50);-EIF4EBP1(Y34);EIF4EBP1(T37);-BCLAF1(T257);BCLAF1(S268);-BCLAF1(S268);-RBM25(S675);-BCLAF1(S512);-MEF2D(S251);-TOP2B(S…	HSP90AB1(S226);-MARCKS(S170);-PAK2(T143);-EPB41(S709);-MAP4(S789);-SRRM1(S597);-SYAP1(T248);-PML(S518);-MAPRE1(T166);-LMNA(S392);-NOP56(S519);-SH3BP1(S585);-UBAP2L(S607);-NDRG1(T340);-HNRNPA1(S95);HNRNPA1L2(S95);-AKT1S1(T90);-MORC2(S615);-HIST1H1C(S36);HIST1H1D(S37);HIST1H1E(S36);-SRRM1(S549);-SHC1(S139);-PML(S527);-APC(S780);-DBN1(S141);-PDYN(S99);-TRA2B(S97);-RSL1D1(T358);-GPSM3(S35);-LMNA(S390…	114	88
356	Mitomycin-C	PTPN6(M545);PTPN6(S534);-PTPN6(S534);-SRRM1(S683);SRRM1(S685);-SRRM1(S683);-LMNB1(S391);LMNB2(S405);-THRAP3(S682);-MSH6(T924);-LMNB1(S391);LMNB2(S405);LMNB1(S396);LMNB2(S410);-EVL(S329);-TOP2B(S1588);-HNRNPK(S121);-THRAP3(S684);-BL1S2_HUMAN_Phospho (ST);-SF1(S80);SF1(S82);-SF1(S80);-PPHLN1(T128);-PCBP1(M166);PCBP1(T169);-PCBP1(T169);-BCLAF1(S512);-NUCKS1(S73);-MEF2D(S251);-SRSF11(T447);-NUCKS1(S7…	MYO18A(S2020);-NOLC1(S538);-HSPB1(S83);-HSP90AB1(S226);-RALY(S135);-CANX(S583);-SRRT(S74);-SEC61B(S19);-MARCKS(S170);-TP53(T312);-MBD1(T301);-S100A9(M94);S100A9(T113);-S100A9(T113);-ASXL3(S76);-DVL2(S480);-RPRD1B(S132);-NEURL4(S502);-ARHGAP19(S422);-CD44(S706);-HMGA1(S99);-HMGA1(S102);-CDCA3(S87);-HIST1H1C(S36);HIST1H1D(S37);HIST1H1E(S36);-PML(S518);-TTLL12(T20);-TBX3(T441);-CENPA(S19);-MAP4(S789…	98	91
358	MK-2206	SEC61B(S19);-IRF2BP2(S175);-SYTL2(S540);-SAMHD1(T592);-HMGA1(S99);-CANX(S583);-HMGA1(S102);-RPLP1(S104);RPLP2(S105);-BCLAF1(T257);BCLAF1(S268);-BCLAF1(S268);-TOMM70(S96);-FGFR1OP(S156);-TBX3(T441);-RAB44(S263);-BZW2(S414);-HDAC1(M372);HDAC1(M381);HDAC1(S393);-HDAC1(M381);HDAC1(S393);-HDAC1(S393);-CENPA(S19);-MAP4(S1073);-BZW2(S412);-DBNL(K288);DBNL(T291);-DBNL(T291);-MCM6(S758);-G3BP1(S149);-PAK1…	NCL(T69);-NCL(S67);-TPI1(S58);-SAMSN1(S21);-THRAP3(S682);-HEMGN(S123);-SRRM1(S551);-FNBP4(S18);-SRSF11(T447);-SRRM1(S549);-SRP72(S630);SRP72(T633);-NOP2(T784);-RBM14(S582);-SRRM1(S683);-SRRM1(S683);SRRM1(S685);-TULP4(T581);-DBN1(S141);-SRRM2(T288);SRRM2(S297);-SRRM2(S297);-SRRM2(S297);SRRM2(S295);-TDG(T67);-MTSS1(T592);-SZRD1(S37);-SRRM1(S777);-HMGA1(S36);-DKC1(S451);-DKC1(T458);-DMTN(S90);-PCBP1…	132	122
359	MK 1775	RBM26(S127);-PRPF4B(S852);-LCP1(S7);-IRF2BP2(S78);-TPI1(S58);-CDK18(T157);CDK18(Y155);-PAN3(T350);PAN3(T353);-PAN3(T353);-NFKB2(S22);-BCLAF1(S660);-CHD4(S1531);-BCLAF1(T257);BCLAF1(S268);-BCLAF1(S268);-SMARCA4(S1452);-ACSS2(S28);-RPLP1(S104);RPLP2(S105);-EIF4EBP1(S44);-HLA-DOB(S97);-FAM186A(S52);-CLIP2(S923);-PRKAR1A(T75);-TOR1AIP1(S143);-CAD(S1859);-HIST1H1B(S18);-NDRG1(T375);-SRRM2(M1168);SRRM2…	HSP90AB1(S255);-HSP90AB1(S255);HSP90AB2P(S177);-MARCKS(S145);-DBN1(S141);-MTSS1(T592);-BAZ1A(S1413);-SRRM1(S683);SRRM1(S685);-SRRM1(S683);-DPYSL3(T524);-DPYSL3(S522);-TDG(T67);-ABI1(M186);ABI1(S183);-ABI1(S183);-NUCKS1(S79);-RBMX(M353);RBMX(S352);-RBMX(S352);-CEP170(S845);-PML(S518);-DKC1(S451);-DKC1(T458);-THRAP3(S682);-NUCKS1(S73);-SSB(S366);-MAPRE1(T166);-SMARCA2(S1377);-EEF1D(S133);-HEMGN(S12…	168	87
360	ML006	EIF4EBP1(S44);-CARHSP1(S52);-ZNF180(S643);-TCEA1(T96);-SPN(R352);SPN(S355);-SPN(S355);-NDRG1(T340);-EIF4EBP1(T41);-CARHSP1(S41);-EVL(S329);-RCSD1(S123);-ACSS2(S28);-DBNL(K288);DBNL(T291);-DBNL(T291);-CARHSP1(S30);-DBNL(S269);-EIF4EBP1(S83);EIF4EBP1(S85);-EIF4EBP1(S85);-BCLAF1(T257);BCLAF1(S268);-BCLAF1(S268);-RCSD1(T124);-RCSD1(S116);-EIF4EBP1(S35);EIF4EBP1(T50);-EIF4EBP1(Y34);EIF4EBP1(T37);-AKT1…	SRRM1(S402);-IGF2BP1(S181);-SRRM1(S597);-TP53(T312);-SRRM1(T614);-TOP2A(T1397);-MCM2(S139);-SRRM1(S393);-SRRM1(S402);SRRM1(T406);-SRRM1(S560);-DBN1(S141);-SRRM1(S628);-SRRM1(S717);-SRRM1(S713);-HDAC2(M373);HDAC2(M382);HDAC2(S394);-HDAC2(M382);HDAC2(S394);-HDAC2(S394);-DPYSL3(T524);-TBX3(T441);-RPRD1B(S132);-ANP32B(T244);-ESAM(T349);-RCC1(S11);-CHAF1A(K304);CHAF1A(S307);-SRSF2(S189);-SRRM1(S626);-…	88	130
364	ML162	PAK1(S165);-PGM1(T115);-MARCKS(S170);-PML(S527);-CD44(S706);-PML(S518);-RASAL3(M56);RASAL3(S51);-RASAL3(S51);-PTPN6(M545);PTPN6(S534);-PTPN6(S534);-SASH3(S25);-IFI16(S145);-WRNIP1(S151);-CDCA3(S87);-SRRM1(S551);-LSP1(S252);-MYO18A(S2020);-SRRM1(S549);-LSP1(S189);-LSP1(S189);LSP1(S188);-ARHGAP19(S422);-NEURL4(S502);-PGM2(M161);PGM2(T163);-PGM2(T163);-STMN1(S16);-GPALPP1(S105);-TP53(T312);-CHAF1A(K…	SRRM2(S2412);-SRRM1(T614);-MAP4(S789);-EIF5B(S135);-SRRM1(S560);-NCL(S34);NCL(S41);-NCL(S28);-SRRM1(S562);-SRRM2(T2409);-NCL(S42);-SRRM1(S715);-BCLAF1(T257);BCLAF1(S268);-BCLAF1(S268);-MEF2D(S251);-ABCF1(S105);-HMGA1(S102);-BCKDK(T37);-SRRM2(S297);SRRM2(S295);-BCLAF1(S290);-IGF2R(S2484);-SRRM2(T288);SRRM2(S297);-SRRM2(S297);-HMGA1(S99);-ARHGAP17(T679);-EFHD2(S76);-APC(S780);-STUB1(S19);-NUCKS1(S1…	54	134
366	ML210	LSP1(S252);-EIF4EBP1(S44);-PTPN6(M545);PTPN6(S534);-PTPN6(S534);-EVL(S329);-CENPF(T3177);-EIF4EBP1(S83);EIF4EBP1(S85);-EIF4EBP1(S85);-SASH3(S25);-BIN2(S259);-LSM14A(S182);-EIF4EBP1(T41);-LSP1(S189);-LSP1(S189);LSP1(S188);-SRP72(S630);SRP72(T633);-EIF4EBP1(S35);EIF4EBP1(T50);-EIF4EBP1(Y34);EIF4EBP1(T37);-SASH3(S25);SASH3(S26);-FLNA(S2152);-ZYX(S344);-PRKAR1A(T75);-SH3BP1(S585);-GPALPP1(S105);-PML(…	SRRM1(S452);-SRRM1(T614);-CCDC86(S58);-TBX3(T441);-ANP32B(T244);-SRRM1(S560);-SRRM1(S717);-IGF2BP1(S181);-RPRD1B(S132);-SRRM1(S713);-SRRM1(S562);-HMGA1(S99);-SRRM1(S402);-HMGA1(S102);-SRRM1(T581);-SRRM1(S402);SRRM1(T406);-CCDC86(S69);-BAG6(S113);-CCDC86(S80);-SRRM1(T572);SRRM1(T574);-ABCF1(S105);-H1FX(S31);-SRRM1(S583);-HNRNPD(S71);-LRWD1(S212);-HNRNPH1(T107);HNRNPH2(T107);-EIF3G(T38);-TP53(T312)…	153	76
369	ML311	IRF2BP2(S175);-CARHSP1(S41);-RBM26(S127);-EIF4EBP1(S83);EIF4EBP1(S85);-EIF4EBP1(S85);-DBNL(K288);DBNL(T291);-DBNL(T291);-CARHSP1(S52);-ZNF180(S643);-RCSD1(S123);-SRRM2(S2702);-PAK2(T143);-ACSS2(S28);-NDRG1(T340);-RCSD1(S116);-SRRM2(M1168);SRRM2(T1177);-SRRM2(T1177);-LCP1(S7);-RCSD1(S120);-FLNA(S2152);-BIN2(S458);-SYK(S297);-DBNL(S269);-PTPN6(M545);PTPN6(S534);-PTPN6(S534);-BIN2(S259);-AHNAK(S93);…	NOLC1(S538);-TRA2A(S262);TRA2B(S266);-TRA2A(S260);TRA2B(S264);-ASXL3(S76);-DVL2(S480);-CCDC86(S18);-ARHGAP19(S422);-IGF2BP1(S181);-JPT1(S92);-TCOF1(S381);-TCOF1(S906);-DPF2(S142);-NPM1(S125);-TBC1D14(S295);-MARCKSL1(S104);-PDYN(S99);-MATR3(S206);-NOLC1(S623);-TMC8(S522);-SRRM1(S683);SRRM1(S685);-SRRM1(S683);-PHF6(S145);-UNK(S158);-NOP56(S511);-SPATA2(S428);-SRRM1(S452);-CCDC86(S58);-CBX1(S91);-SR…	171	88
371	ML320	NOLC1(S538);-NOLC1(S623);-DBN1(S141);-TCEA1(T96);-SAMSN1(S21);-LSM14A(T194);-ASXL3(S76);-TMC8(S522);-DVL2(S480);-HNRNPA1(S4);-UNK(S158);-RBMX(S208);RBMXL1(S208);-ARHGAP19(S422);-RBM17(S227);-SNRNP70(S226);-RUFY1(S78);-HEMGN(S123);-TRIM28(S471);-TULP4(T581);-STAT5A(S780);-MTSS1(T592);-BRCA1(S1496);-RUNX1(S17);-CLNS1A(S102);-RUNX1(T14);-NOLC1(S508);-DNMT1(S127);-NUMA1(S169);-SAMD1(T157);-RUNX1T1(R4…	STMN1(S38);-IRF2BP2(S175);-LCP1(S7);-HNRNPM(S618);-EFHD2(S76);-SPN(R352);SPN(S355);-SPN(S355);-HDAC1(M372);HDAC1(M381);HDAC1(S393);-HDAC1(M381);HDAC1(S393);-HDAC1(S393);-MCM6(S758);-KHDRBS1(S18);-ARHGEF6(M487);ARHGEF6(S488);ARHGEF7(M517);ARHGEF7(S518);-ARHGEF6(S488);ARHGEF7(S518);-KHDRBS1(S24);-IRF2BP2(S457);-LRRFIP1(S126);-ZYX(S344);-IRF2BP2(S360);-ARHGEF2(S886);-IRS2(T314);-IRF2BP2(S455);-RASGR…	124	107
373	MLN2238	HSP90AB1(S255);-HSP90AB1(S255);HSP90AB2P(S177);-DBN1(S141);-LSM14A(T194);-SRRM1(S683);-SRRM1(S683);SRRM1(S685);-PTPN6(M545);PTPN6(S534);-PTPN6(S534);-LSM14A(S216);-FAM129B(S691);-TDG(T67);-LSM14A(S203);-RSL1D1(T358);-LSM14A(S182);-MARCKS(S145);-ATXN2L(S111);-PGM2L1(M171);PGM2L1(T173);-PGM2L1(T173);-LSM14A(S219);-TMC8(S522);-PCBP2(S270);-DOCK1(S1743);-ZC3H18(S532);-NOLC1(S623);-HMGA1(S36);-SRSF11(…	SRRM1(S452);-SRSF6(S301);-SRRM1(T614);-AJAP1(S56);CDK11A(S222);CDK11B(S234);-HMGA1(S99);-HMGA1(S102);-SRSF1(S199);SRSF1(S201);-HDGF(S165);-SEC61B(S19);-MCM6(S758);-HDAC1(M372);HDAC1(M381);HDAC1(S393);-HDAC1(M381);HDAC1(S393);-HDAC1(S393);-SRRT(S74);-FAM117A(S413);KCNK12(S5);-FOXK1(S445);-SRSF10(S133);-BAG6(S113);-SRRM1(S260);-MCM2(T25);-MYO18A(S2020);-MBD1(T301);-HNRNPD(S71);-TMPO(S158);-FOXK1(T4…	102	171
375	MLN4924	HSPB1(S83);-IRF2BP2(S175);-S100A9(M94);S100A9(T113);-S100A9(T113);-RCSD1(S123);-SAMHD1(T592);-RBM26(S127);-DBNL(K288);DBNL(T291);-DBNL(T291);-IRF2BP2(S78);-RCSD1(S116);-MARCKS(S170);-RCSD1(S120);-PGM2(M161);PGM2(T163);-PGM2(T163);-PAK2(T143);-TRA2B(S97);-ACSS2(S28);-RCSD1(T124);-TRA2B(S95);-DBNL(S269);-IGF2R(S2484);-FOSL2(S200);-CLIP2(S923);-RCSD1(S177);-SH3KBP1(S230);-PTPN12(S435);-BL1S2_HUMAN_P…	NPM1(S125);-NOLC1(S538);-TBC1D14(S295);-ASXL3(S76);-DVL2(S480);-CCDC86(S18);-SRSF9(S211);-ARHGAP19(S422);-HNRNPA1(S4);-RBMX(S208);RBMXL1(S208);-SRSF11(T447);-HMGA1(T53);-SRSF9(S216);-CCDC86(S58);-TCOF1(S381);-SNRNP70(S226);-HMGA1(S36);-TDG(T67);-SRRM1(S628);-SRRM1(S626);-NOLC1(S623);-DPF2(S142);-JPT1(S92);-TMC8(S522);-SRRM1(S683);SRRM1(S685);-SRRM1(S683);-CBX1(S91);-RUFY1(S78);-SRRM1(S653);-TRA2A…	175	90
376	momelotinib	NOLC1(S538);-NOLC1(S623);-MARCKSL1(S104);-PDYN(S99);-HSP90AA1(S252);-TMC8(S522);-ASXL3(S76);-DVL2(S480);-HIST1H1B(S18);-PGM2L1(M171);PGM2L1(T173);-PGM2L1(T173);-SRRM2(S2702);-ARHGAP19(S422);-PDCD4(S94);-FBXO21(S116);-TRA2B(S97);-MARCKS(S170);-TMPO(S66);-TMPO(S66);TMPO(S67);-MYO18A(S2020);-HNRNPC(S253);-TRA2B(S95);-RPLP1(S104);RPLP2(S105);-LSM14A(S216);-UNK(S158);-NFKB2(S22);-G3BP1(S230);-PNN(S100…	SRRM1(S597);-TOP2B(S1588);-EIF5B(S135);-MCM6(S758);-NCL(S34);NCL(S41);-NCL(S28);-NCL(S42);-ZC3HAV1(S275);-LRRFIP1(S126);-STUB1(S19);-ARID1A(S698);-THRAP3(S682);-LMNA(S390);-MCM2(T25);-MAPRE1(T166);-ARHGAP17(T679);-LMNB1(S391);LMNB2(S405);LMNB1(S396);LMNB2(S410);-EIF5B(S137);-PSD4(S134);PSD4(S143);-PSD4(S143);-PTGES3(S113);-RAB44(S442);-LMNA(S392);-PTPN6(M545);PTPN6(S534);-PTPN6(S534);-PDIA3(S165)…	135	136
377	MP470	STMN1(S38);-RCSD1(S123);-LSM14A(S182);-JPT1(S91);-RCSD1(T124);-RCSD1(S116);-PGM1(T115);-RCSD1(S120);-STMN1(S16);-BCLAF1(S658);-HLA-DOB(S97);-FAM186A(S52);-JPT1(S92);-MYC(T58);-LSM14A(S219);-EVL(S329);-SRRM2(S2032);-SRRM2(S2032);SRRM2(T2034);-EPB41L2(S87);-SRRM1(S597);-LCP1(S7);-MAPRE1(T166);-RCSD1(S127);-MYC(S64);-RPLP1(S104);RPLP2(S105);-LSP1(S252);-PRPF4B(S144);-EIF5B(S214);-IRF2BP2(S457);-MAP4…	HNRNPD(S71);-NOLC1(S623);-MYC(S283);-NCL(S67);-TMC8(S522);-ZC3H13(S207);-MEF2D(S251);-RBM14(S582);-TCOF1(S381);-TRA2B(S97);-TBC1D14(S295);-TRA2B(S95);-NCL(T69);-ZC3H13(S209);-SRRM2(S2412);-HNRNPA1(S95);HNRNPA1L2(S95);-TRA2B(S99);-ASXL3(S76);-NOLC1(S538);-SRRM2(T288);SRRM2(S297);-SRRM2(S297);-SRRM2(S297);SRRM2(S295);-TCOF1(S906);-SRRM1(S717);-SPTBN5(T3171);-HMGA1(S36);-SRRM1(S713);-LMNB1(S391);LMN…	104	67
378	MPS-1-IN-1	LMNB1(S391);LMNB2(S405);-ZC3H13(S207);-BAG6(S113);-MSH6(T924);-EEF1D(S133);-SPTBN5(T3171);-NCL(S67);-MEF2D(S251);-RALY(S135);-LMNB1(S391);LMNB2(S405);LMNB1(S396);LMNB2(S410);-ZC3H13(S209);-HNRNPD(S71);-HNRNPA3(S112);HNRNPA3(S116);-HNRNPA3(S116);-IGF2R(S2409);-ACSS2(S28);-HNRNPA1(S95);HNRNPA1L2(S95);-RB1(S811);-RB1(S807);-TOP2A(T1397);-ACIN1(S1004);-RB1(T821);RB1(T826);-RB1(T826);-SSB(S92);-SYTL2(…	STMN1(S38);-PGM2L1(M171);PGM2L1(T173);-PGM2L1(T173);-LSM14A(S216);-JPT1(S91);-LSM14A(S219);-EVL(S329);-JPT1(S92);-NOLC1(S538);-SRP72(S630);SRP72(T633);-RSL1D1(T358);-MATR3(S206);-PDIA3(S165);-NECTIN1(S422);-LSM14A(S182);LSM14A(S183);-LSM14A(T194);-LSM14A(S182);-GPALPP1(S105);-LCP1(S7);-SRRM1(S551);-DKC1(S451);-DKC1(T458);-SASH3(S25);-CAMSAP2(S673);-SRRM1(S769);-SF1(S80);-SF1(S80);SF1(S82);-CLNS1A…	102	99
379	MS-275	RCC1(S11);-HNRNPA1(S4);-SRRM1(S452);-DBN1(S141);-BCLAF1(S658);-HLA-DOB(S97);-FAM186A(S52);-JPT1(S92);-HNRNPK(S121);-SRRM1(S597);-HSP90AB1(S226);-FLNA(S2152);-JPT1(S91);-SAMSN1(S21);-MATR3(S206);-MCM2(T25);-HSP90AB1(S255);-HSP90AB1(S255);HSP90AB2P(S177);-EIF5B(S135);-TRIM28(S471);-BAG6(S113);-SRRM1(S560);-TRA2A(S262);TRA2B(S266);-THRAP3(S253);-TRA2A(S260);TRA2B(S264);-YRDC(S37);-UBR4(S2718);-TXLNA…	HSPB1(S83);-CARHSP1(S41);-CD44(S706);-DBNL(K288);DBNL(T291);-DBNL(T291);-CDCA3(S87);-BCLAF1(S287);-BCLAF1(S285);-HNRNPU(T286);-BCLAF1(S290);-TOP2B(S1588);-CARHSP1(S52);-ZNF180(S643);-MYH9(S1943);-PNN(S100);PNN(R97);-TOP2B(S1526);-EEF1D(S162);-EEF1D(S133);-PNN(S100);-EIF4EBP1(S83);EIF4EBP1(S85);-EIF4EBP1(S85);-SAMHD1(T592);-09/02/18 00:00:00(S218);-IRF2BP2(S78);-RBM15(S257);-PDCD4(S94);-MARCKS(S17…	90	122
380	MST-312	HSP90AA1(S252);-BCLAF1(S512);-SPTBN5(T3171);-IGF2BP1(S181);-RBM14(R203);RBM14(T206);-RBM14(T206);-TRA2B(S99);-MEF2D(S251);-NCL(S67);-SRSF2(S189);-NOLC1(S623);-MFHAS1(S450);SRSF2(S191);-SRSF2(S191);-RBM15(S700);-SRSF6(S314);-LSP1(S252);-TRA2B(S95);-LSP1(S189);-LSP1(S189);LSP1(S188);-BCLAF1(S285);-SRSF6(S314);SRSF6(S316);-SAMHD1(T592);-LMNA(S392);-TRA2B(S97);-TMC8(S522);-BCLAF1(S287);-KIAA0930(S306…	STMN1(S38);-STMN1(S16);-SRRM1(T693);-SRRM1(S597);-09/02/18 00:00:00(S218);-MYO18A(S2020);-SRRM1(T220);-SRRM1(S713);-SRRM1(T614);-SRRM1(S717);-HDGF(S165);-SRRM1(S260);-HDAC2(M373);HDAC2(M382);HDAC2(S394);-HDAC2(M382);HDAC2(S394);-HDAC2(S394);-NPM1(S125);-TBC1D14(S295);-EFHD2(S76);-MFAP1(S52);-SMARCA2(S1377);-WRNIP1(S151);-NUCKS1(S19);-KHDRBS1(S18);-HNRNPK(S121);-RAB44(S442);-SRRM1(S402);-RAB44(S26…	77	140
383	N9-isopropylolomoucine	HSPB1(S83);-IRF2BP2(S175);-MEF2D(S251);-SRRM2(S2702);-TRA2B(S97);-MARCKS(S170);-TRA2B(S95);-IRF2BP2(S78);-PAK2(T143);-DBNL(K288);DBNL(T291);-DBNL(T291);-TRA2B(S97);TRA2B(S95);TRA2B(S102);-DPYSL3(T524);-IRF2BP2(S360);-TRA2B(S99);-CLIP2(S923);-SH3KBP1(S230);-SNTB1(S208);SNTB1(S219);-SNTB1(S219);-MYH9(S1943);-ARHGEF6(M487);ARHGEF6(S488);ARHGEF7(M517);ARHGEF7(S518);-ARHGEF6(S488);ARHGEF7(S518);-IRS2(…	NOLC1(S538);-TBC1D14(S295);-ASXL3(S76);-DVL2(S480);-TRIM28(S471);-PDIA3(S165);-HMGA1(T53);-RBMX(S208);RBMXL1(S208);-SAMSN1(S21);-HMGA1(S36);-SRRM1(S597);-CCDC86(S18);-RUNX1(S17);-HNRNPA1(S4);-TXLNA(S514);-EIF5B(S214);-SNRNP70(S226);-PML(S518);-NPM1(S125);-RCC1(S11);-HEMGN(S123);-UNK(S158);-TULP4(T581);-MTSS1(T592);-STAT5A(S780);-RUFY1(S78);-GATA1(T101);-ESAM(T349);-MYC(T58);-EIF5B(S135);-RUNX1(T1…	130	114
384	nakiterpiosin	RCSD1(S123);-RCSD1(S116);-RCSD1(S120);-PTPN6(M545);PTPN6(S534);-PTPN6(S534);-FLNA(S2152);-ZYX(S344);-SH3BP1(S585);-RCSD1(S127);-BIN2(S458);-BIN2(S259);-HCLS1(S275);-ZYX(T306);-ARHGEF2(S886);-LCP1(S7);-RCSD1(T124);-RSL1D1(T358);-EVL(S329);-IRF2BP2(S175);-RCSD1(S177);-NUCKS1(S181);-NDRG1(T340);-SH2D3A(T193);-PAK2(T143);-FOSL2(S200);-RCSD1(S220);-SRRM1(S775);-SRRM1(S773);-MAP4(S1073);-EIF4G1(S1231);…	NPM1(S125);-NOLC1(S538);-TBC1D14(S295);-ASXL3(S76);-HNRNPD(S71);-DVL2(S480);-SRRT(S74);-SRRM1(T581);-SRRM1(S583);-SRRM1(S452);-SRRM1(T614);-SRRM1(S560);-SRRM1(S562);-SRRM1(T693);-ARHGAP19(S422);-UNK(S158);-TBX3(T441);-HSP90AB1(S226);-S100A9(M94);S100A9(T113);-S100A9(T113);-CCDC86(S18);-SRSF2(S189);-SRRM1(S450);-BAG6(S113);-MARCKSL1(S104);-DPF2(S142);-MFHAS1(S450);SRSF2(S191);-SRSF2(S191);-EIF3G(T…	149	85
385	narciclasine	LSP1(S252);-DBN1(S141);-EEF1D(S162);-IGF2BP1(S181);-LSP1(S189);-LSP1(S189);LSP1(S188);-SMARCC1(S328);-SMARCC1(S330);-TOP2A(T1397);-HNRNPC(S253);-HNRNPU(T286);-EEF1D(S133);-LMNB1(S391);LMNB2(S405);-TRA2A(S262);TRA2B(S266);-LSP1(T175);-THRAP3(S248);-PCBP2(S270);-HNRNPC(S306);-CBX1(S91);-TRA2A(S260);TRA2B(S264);-SAMHD1(T592);-SRRM1(S562);-SRRM1(T572);SRRM1(T574);-NIPBL(S2658);-MFHAS1(S450);SRSF2(S19…	SYTL2(S540);-SPN(R352);SPN(S355);-SPN(S355);-HDAC1(M372);HDAC1(M381);HDAC1(S393);-HDAC1(M381);HDAC1(S393);-HDAC1(S393);-MCM6(S758);-RAB44(S442);-SASH3(S25);-TRMT1L(S612);-IRF2BP2(S175);-WRNIP1(S151);-SRRM2(T1003);-PRPF4B(S144);-IRF2BP2(S457);-STMN1(S38);-HDAC2(M373);HDAC2(M382);HDAC2(S394);-HDAC2(M382);HDAC2(S394);-HDAC2(S394);-SRRM2(M1168);SRRM2(T1177);-SRRM2(T1177);-SRSF6(S301);-MYO18A(S2020);-…	128	134
386	navitoclax:birinapant (1:1 mol/mol)	EIF4EBP1(S44);-WRNIP1(S151);-EIF4EBP1(S83);EIF4EBP1(S85);-EIF4EBP1(S85);-HNRNPK(S121);-GPALPP1(S105);-EIF4EBP1(S35);EIF4EBP1(T50);-EIF4EBP1(Y34);EIF4EBP1(T37);-EIF4EBP1(T41);-HEMGN(S123);-RUNX1(S17);-MTSS1(T592);-ETV6(S16);-ETV6(S22);-RUNX1(S212);-RUNX1(T14);-ETV6(S22);ETV6(S26);-EIF4EBP1(S86);-GPALPP1(S105);GPALPP1(K101);-HNRNPK(S127);-PDIA3(S165);-HIST1H1B(S18);-LSM14A(S182);-TCEA1(T96);-HIST1H…	HSPB1(S83);-MEF2D(S251);-TRA2B(S95);-TRA2B(S97);-HNRNPM(S618);-TRA2B(S97);TRA2B(S95);TRA2B(S102);-SRSF6(S314);-HSP90AB1(S255);-HSP90AB1(S255);HSP90AB2P(S177);-SRSF6(S314);SRSF6(S316);-HSP90AB1(S226);-HNRNPM(M525);HNRNPM(M529);HNRNPM(S528);-HNRNPM(M529);HNRNPM(S528);-HNRNPM(S528);-AHNAK(T5824);-TRA2B(S99);-LAT2(S125);LAT2(S135);-LAT2(S135);-IRF2BP2(S457);-CCDC86(S18);-DPYSL3(T524);-ANXA2(T19);ANXA…	145	123
387	navitoclax:gemcitabine (1:1 mol/mol)	NCL(T69);-RBM14(R203);RBM14(T206);-RBM14(T206);-SRRM1(T693);-SRRM1(S452);-SRRM1(S393);-IGF2BP1(S181);-ACIN1(S1004);-SRRM1(S597);-TRA2A(S262);TRA2B(S266);-TRA2A(S260);TRA2B(S264);-CCDC86(S18);-BAG6(S113);-RB1(S807);-SRRM1(T614);-RB1(S811);-MCM2(S139);-DNMT1(S127);-NOP56(S511);-SRRM1(S391);-MCM2(T25);-TRIM28(S471);-BCLAF1(S512);-SRRM1(S389);-WDR62(S32);-ZC3HAV1(S275);-SRSF9(S211);-RALY(S135);-MSH6(…	HNRNPU(T286);-SRRM1(S402);SRRM1(T406);-SRRM1(S402);-MARCKS(S170);-TRA2B(S97);-NUCKS1(S19);-TRA2B(S95);-SYK(S297);-RSL1D1(T358);-SRRM2(T288);SRRM2(S297);-SRRM2(S297);-SRRM2(S297);SRRM2(S295);-CARHSP1(S52);-ZNF180(S643);-TRA2B(S97);TRA2B(S95);TRA2B(S102);-PAK2(T143);-FBXO21(S118);-SRSF2(S101);-AHNAK(T5824);-ABI1(S222);-ARPP19(S104);-NDRG1(T340);-SAMHD1(T592);-HNRNPC(S306);-PTPN12(S435);-SIPA1(S53);…	68	176
388	navitoclax:MST-312 (1:1 mol/mol)	HIST1H1B(S18);-PDCD4(S94);-ARHGAP19(S422);-EIF4EBP1(S35);EIF4EBP1(T50);-EIF4EBP1(Y34);EIF4EBP1(T37);-RUNX1(S17);-HSP90AA1(S252);-RBM17(S227);-RUNX1(T14);-SNRNP70(S226);-SRRM1(T693);-EIF4EBP1(S83);EIF4EBP1(S85);-EIF4EBP1(S85);-TCEA1(T96);-MARCKS(S145);-RUFY1(S78);-DVL2(S480);-RBM39(S136);-HSP90AB1(S255);HSP90AB2P(S177);-HSP90AB1(S255);-SAMSN1(S21);-PGM1(T115);-MYO18A(S2020);-IFI16(S145);-RALY(S135…	NDRG1(T340);-IGF2R(S2484);-BCKDK(T37);-LRRFIP1(S126);-CARHSP1(S52);-ZNF180(S643);-SRRM2(S2412);-MYC(S283);-CARHSP1(S41);-CENPA(S17);-HDAC4(T638);-LMNA(S392);-CENPA(S19);-SRRM2(T288);SRRM2(S297);-SRRM2(S297);-SRRM2(S297);SRRM2(S295);-EFHD2(S76);-RCSD1(S116);-RCSD1(S120);-IRF2BP2(S457);-SRRM2(T2409);-RCSD1(S127);-KHDRBS1(S24);-SYK(S297);-MAP4(S789);-KHDRBS1(S18);-TRIP12(S310);-ARHGEF2(S886);-FOSL2(…	149	138
389	navitoclax:piperlongumine (1:1 mol/mol)	NPM1(S125);-SRRM1(T693);-WRNIP1(S151);-TBC1D14(S295);-HIST1H1B(S18);-EIF4EBP1(S35);EIF4EBP1(T50);-EIF4EBP1(Y34);EIF4EBP1(T37);-ARHGAP19(S422);-GPALPP1(S105);-RUNX1(S17);-EIF4EBP1(S83);EIF4EBP1(S85);-EIF4EBP1(S85);-PDCD4(S94);-DVL2(S480);-HNRNPK(S121);-MYO18A(S2020);-LCP1(S7);-09/02/18 00:00:00(S218);-SRRM1(T220);-TOP2B(S1588);-GPALPP1(S105);GPALPP1(K101);-PDIA3(S165);-PGM1(T115);-PNN(S100);-RBM39…	LMNA(S392);-LMNA(S390);-NDRG1(T340);-IGF2R(S2484);-HDAC4(T638);-SRRM2(S2412);-MEF2D(S251);-NCL(S67);-HNRNPM(S618);-TRA2B(S97);-BCKDK(T37);-TRIP12(S310);-IGF2BP1(S181);-TRA2B(S95);-RCSD1(S123);-DBNL(S269);-LRRFIP1(S126);-SYK(S297);-EEF1D(S133);-SRRM2(T2409);-CENPA(S19);-IRF2BP2(S457);-CENPA(S17);-DBNL(K288);DBNL(T291);-DBNL(T291);-HCLS1(S275);-ARHGEF2(S886);-TXNRD3(S32);-SH3BP1(S585);-SAMHD1(T592)…	144	121
390	navitoclax:pluripotin (1:1 mol/mol)	NPM1(S125);-SRRM1(T693);-STMN1(S38);-RALY(S135);-LCP1(S7);-ACIN1(S1004);-HIST1H1B(S18);-RBM26(S127);-WRNIP1(S151);-HNRNPK(S121);-SRRM1(S452);-GPALPP1(S105);-PGM1(T115);-CHD4(S1531);-PTPN6(M545);PTPN6(S534);-PTPN6(S534);-SRSF9(S211);-MCM2(S139);-FBXO21(S116);-SRRM1(S393);-ARHGAP19(S422);-GPALPP1(S105);GPALPP1(K101);-ZC3H13(S207);-TOP2A(T1397);-BL1S2_HUMAN_Phospho (ST);-SRSF9(S216);-RPLP1(S104);RPL…	HSP90AB1(S255);-HSP90AB1(S255);HSP90AB2P(S177);-LMNA(S392);-LMNA(S390);-CARHSP1(S41);-TDG(T67);-MAP4(S789);-HSPB1(S83);-TRA2B(S97);-TRA2B(S95);-FAM129B(S691);-EPB41L2(S87);-RBMX(M353);RBMX(S352);-RBMX(S352);-TRA2B(S97);TRA2B(S95);TRA2B(S102);-TRA2B(S99);-EEF1D(S133);-ABI1(S222);-PAN3(T350);PAN3(T353);-PAN3(T353);-NDRG1(T340);-BCKDK(T37);-FAM129B(S691);FAM129B(S692);-ARPP19(S104);-PSMD2(S16);-NCL(…	144	121
391	navitoclax:PLX-4032 (1:1 mol/mol)	PDIA3(S165);-RBM26(S127);-RALY(S135);-BCLAF1(T257);BCLAF1(S268);-BCLAF1(S268);-ETV6(S16);-ETV6(S22);-ETV6(S22);ETV6(S26);-NPM1(S125);-MCM2(T25);-BCLAF1(S660);-PPHLN1(T128);-SRSF7(S192);-HNRNPK(S121);-TOP2B(S1588);-PML(S527);-TBC1D14(S295);-SRRM1(T220);-09/02/18 00:00:00(S218);-ACIN1(S1004);-SRRM1(S260);-BCLAF1(S658);-HDAC1(M372);HDAC1(M381);HDAC1(S393);-HDAC1(M381);HDAC1(S393);-HDAC1(S393);-PML(S…	TRA2B(S97);-TRA2B(S95);-TRA2B(S97);TRA2B(S95);TRA2B(S102);-RBMX(M353);RBMX(S352);-RBMX(S352);-APC(S780);-MAP4(S789);-EFHD2(S76);-TRA2B(S99);-TDG(T67);-NUCKS1(S79);-NDRG1(T340);-H1FX(S31);-ENSA(S108);-MYH9(S1943);-HSPB1(S83);-NUCKS1(S73);-HNRNPH1(T107);HNRNPH2(T107);-NCL(S67);-NUCKS1(S181);-UBAP2L(S607);-NPM1(S70);-MDC1(S372);-DPYSL3(T524);-SRRM1(S683);-SRRM1(S683);SRRM1(S685);-DPYSL3(S522);-SRSF1…	171	92
392	navitoclax:sorafenib (1:1 mol/mol)	DVL2(S480);-TCEA1(T96);-ASXL3(S76);-LIMD2(S27);-INPP4A(S210);-NOLC1(S538);-BCLAF1(S290);-SRSF6(S301);-TOP2B(S1588);-BCLAF1(S285);-G3BP1(S230);-MARCKSL1(S104);-PDIA3(S165);-BCLAF1(S287);-PDYN(S99);-TBC1D14(S295);-EIF4EBP1(S44);-ABCF1(S105);-SET(S7);-RBM25(S675);-NPM1(S125);-HSP90AA1(S252);-WRNIP1(S151);-BCLAF1(S660);-ARHGAP19(S422);-EIF4EBP1(T41);-EIF3G(T38);-TOP2B(S1526);-SYTL2(S540);-BCLAF1(T257…	DBN1(S141);-EPB41L2(S87);-THRAP3(S682);-TOP2A(T1397);-RB1(T821);RB1(T826);-RB1(T826);-ZYX(S344);-ABL1(T267);ABL2(T313);-BIN2(S458);-NPM1(T78);-MAP4(S789);-MARCKS(S170);-HNRNPK(S214);-IGF2BP1(S181);-BIN2(S259);-STMN1(S25);-RB1(S350);-SRRM1(S560);-CENPA(S17);-ZYX(T306);-NUCKS1(S181);-CENPA(S19);-RB1(S807);-APC(S780);-RB1(S794);-PAK2(T143);-TMPO(S66);-TMPO(S66);TMPO(S67);-ARHGEF6(M487);ARHGEF6(S488)…	124	135
399	neratinib	IRF2BP2(S175);-VIM(T20);-IRF2BP2(S78);-HDAC1(M372);HDAC1(M381);HDAC1(S393);-HDAC1(M381);HDAC1(S393);-HDAC1(S393);-FBXO21(S116);-SRRM2(T1003);-SRRM2(T1003);SRRM2(S1014);-RCSD1(S123);-ARHGAP45(S592);-TP53(T312);-SRRM2(S1854);-HDAC2(M373);HDAC2(M382);HDAC2(S394);-HDAC2(M382);HDAC2(S394);-HDAC2(S394);-CHD4(S1531);-BCLAF1(S660);-SRRM2(T1856);-MFAP1(S52);-MCM6(S758);-RCSD1(S116);-RCSD1(S120);-BCLAF1(S5…	NCL(T69);-NCL(S67);-SRSF11(T447);-TDG(T67);-SAMSN1(S21);-DMTN(S90);-HMGA1(S36);-CDCA5(T23);-SRRM1(S597);-SH3BP1(S585);-HMGCS1(S486);-CDK1(T14);CDK2(T14);CDK3(T14);-SRRM1(S560);-MAPRE1(T166);-AKT1S1(T90);-RBMX(S208);RBMXL1(S208);-STAT5A(S780);-H1FX(S31);-UBAP2L(S607);-AKT1S1(T90);AKT1S1(T97);-MAP4(S789);-EIF3G(T38);-HNRNPA1(S4);-SORBS2(S165);-SNW1(S224);-SRP72(S630);SRP72(T633);-HMGA1(T53);-APC(S7…	126	52
400	NG-25	BCLAF1(S512);-RCC1(S11);-LSM14A(S182);-JPT1(S91);-LSM14A(T194);-PPHLN1(T128);-SAMSN1(S21);-THRAP3(S684);-EIF3G(T38);-SPTBN5(T3171);-DOCK1(S1743);-SRRM1(S683);-SRRM1(S683);SRRM1(S685);-BCLAF1(S660);-MSH6(T924);-BCLAF1(S658);-FAM129B(S691);-RUFY1(S78);-RBM12B(S280);-DNMT1(S127);-DBN1(S141);-TDG(T67);-TMC8(S522);-BL1S2_HUMAN_Phospho (ST);-EIF4EBP1(T41);-NOLC1(S623);-TCEA1(T96);-HNRNPA1(S4);-SRSF11(T…	ARHGAP19(S422);-BIN2(T410);-PML(S527);-PML(S518);-BIN2(S458);-MYO18A(S2020);-ARHGEF6(M487);ARHGEF6(S488);ARHGEF7(M517);ARHGEF7(S518);-ARHGEF6(S488);ARHGEF7(S518);-STMN1(S38);-PAK2(T143);-HNRNPA1(S95);HNRNPA1L2(S95);-SEC61B(S19);-SRRM1(T693);-LCP1(S7);-RB1(T821);RB1(T826);-RB1(T826);-CD44(S706);-EFHD2(S76);-SRRM2(S2702);-MARCKS(S170);-ARHGEF2(S886);-SH3BP1(S585);-HNRNPH1(T107);HNRNPH2(T107);-DVL2(…	73	97
401	niclosamide	LMNA(S392);-LMNA(S390);-SAMHD1(T592);-DBNL(K288);DBNL(T291);-DBNL(T291);-HNRNPM(S618);-MEF2D(S251);-LMNB1(S391);LMNB2(S405);-BCLAF1(S512);-DBNL(S269);-PAK2(T143);-ACSS2(S28);-MSH6(T924);-LMNB1(S391);LMNB2(S405);LMNB1(S396);LMNB2(S410);-KIAA0930(S306);-AHNAK(S93);-SYK(S297);-CARHSP1(S41);-EIF4EBP1(S44);-CARHSP1(S52);-ZNF180(S643);-THRAP3(S682);-EIF4EBP1(T41);-IGF2R(S2409);-IGF2R(S2484);-THRAP3(S68…	NPM1(S125);-NOLC1(S538);-STMN1(S38);-ASXL3(S76);-DVL2(S480);-NECTIN1(S422);-CCDC86(S80);-CCDC86(S18);-DPF2(S142);-CCDC86(S58);-SRRM1(S628);-SRRM1(S626);-ABCF1(T108);-PSD3(S338);-MEF2A(S496);MEF2C(S461);-WRNIP1(S151);-ABCF1(S105);-ARHGAP19(S422);-UNK(S158);-09/02/18 00:00:00(S218);-DPYSL3(T524);-TP53(T312);-CCDC86(S69);-G3BP1(S149);-TBX3(T441);-DPYSL3(S522);-ANP32B(T244);-TBC1D14(S295);-TOP2B(S152…	120	113
402	Nilotinib	HNRNPM(S618);-RCSD1(S123);-LMNA(S392);-RCSD1(S116);-RCSD1(S120);-PTPN6(M545);PTPN6(S534);-PTPN6(S534);-RCSD1(S177);-SRSF10(S133);-KHDRBS1(S24);-KHDRBS1(S18);-RCSD1(S127);-NCL(S34);NCL(S41);-NCL(S28);-TAF2(S790);-MATR3(S188);-NCL(S42);-DICER1(S1016);-LMNA(S390);-HNRNPM(M525);HNRNPM(M529);HNRNPM(S528);-HNRNPM(M529);HNRNPM(S528);-HNRNPM(S528);-MCM6(S758);-RCSD1(T124);-SRSF9(S211);-SRRM2(S2102);SRRM2…	NCL(T69);-NCL(S67);-EPB41(S709);-NOLC1(S538);-EEF1D(S133);-TCEA1(T96);-DPYSL3(T524);-RUNX1(S212);-SAMSN1(S21);-HEMGN(S123);-DOCK2(S1736);-WRNIP1(S151);-TRA2B(S97);-TRA2B(S95);-RUNX1(T14);-RUNX1(S17);-PCBP2(S270);-NOP56(S519);-PGM1(T115);-MTSS1(T592);-SPATA2(S428);-TRA2B(S99);-S100A9(M94);S100A9(T113);-S100A9(T113);-PGM2L1(M171);PGM2L1(T173);-PGM2L1(T173);-RCC1(S11);-DPYSL3(S522);-STAT5A(S780);-AS…	136	65
405	NPK76-II-72-1	HSP90AA1(S252);-SYK(S297);-IGF2R(S2409);-ZC3H13(S207);-KIAA0930(S306);-RCSD1(S177);-EVI2B(S271);-AHNAK(T5824);-SRRM2(S2702);-MEF2D(S251);-SPTBN5(T3171);-AHNAK(S93);-IGF2R(S2484);-CARHSP1(S41);-SPATA2(S428);-AHNAK(S5397);-EVI2B(T267);-ANXA2(T19);ANXA2P2(T19);-CARHSP1(S52);-ZNF180(S643);-ZC3H13(S209);-FOSL2(S200);-ARHGAP45(S69);-EIF4EBP1(S83);EIF4EBP1(S85);-EIF4EBP1(S85);-MSH6(T924);-EIF4EBP1(S44);…	SRRM1(S775);-SRRM1(S777);-LSM14A(S216);-G3BP1(S230);-ASXL3(S76);-DVL2(S480);-RBM17(S227);-SRRM1(S773);-PGM2L1(M171);PGM2L1(T173);-PGM2L1(T173);-TOP2B(S1526);-TOP2B(S1524);-RBMX(S208);RBMXL1(S208);-SRRM1(T778);-LSM14A(S182);-LSM14A(S219);-PDIA3(S165);-AKT1S1(T90);-SNW1(S224);-SNW1(S234);-SRRM1(S769);-HMGA1(S36);-HIST1H1C(S36);HIST1H1D(S37);HIST1H1E(S36);-SRRM1(S781);-SRP72(S630);SRP72(T633);-TXLNA…	152	112
406	NSC-207895	HNRNPA1(S4);-IGF2BP1(S181);-RCC1(S11);-LMNA(S392);-LMNA(S390);-HSP90AB1(S255);-HSP90AB1(S255);HSP90AB2P(S177);-HNRNPD(S71);-MSH6(T924);-HSP90AB1(S226);-NOLC1(S623);-BAG6(S113);-TRIM28(S471);-SYTL2(S540);-VIM(T20);-AHNAK(S93);-TMC8(S522);-SRRM1(S560);-SRRM1(T581);-SPTBN5(T3171);-RUFY1(S78);-ACSS2(S28);-RBMX(S208);RBMXL1(S208);-SRRM1(S583);-SAMSN1(S21);-LMNB1(S391);LMNB2(S405);-ESAM(T349);-CANX(S58…	EVL(S329);-STMN1(S38);-SNW1(S224);-SNW1(S234);-NUCKS1(S181);-DKC1(S451);-DKC1(T458);-TOP2B(S1526);-TOP2B(S1524);-HNRNPU(T286);-SF1(S80);-SF1(S80);SF1(S82);-SRP72(S630);SRP72(T633);-09/02/18 00:00:00(S218);-HIST1H1B(S18);-SASH3(S25);-KIAA1143(S50);-SRRM1(S769);-SASH3(S25);SASH3(S26);-PGM2L1(M171);PGM2L1(T173);-PGM2L1(T173);-LRRFIP1(S126);-LSP1(S252);-RCSD1(S123);-RSL1D1(T358);-LSM14A(S216);-LSM14A…	77	106
407	NSC-87877	PGM1(T115);-SRRM1(S549);-SRRM1(S551);-MEF2A(S496);MEF2C(S461);-PSD3(S338);-DBN1(S141);-THRAP3(S682);-STMN1(S16);-SRRM1(S626);-STMN1(S38);-SRRM1(S628);-HNRNPK(S121);-NUCKS1(S73);-MCM2(S139);-JPT1(S91);-RUNX1(S17);-THRAP3(S248);-JPT1(S92);-HEMGN(S123);-SRSF11(T447);-NUCKS1(S79);-EVL(S329);-HNRNPC(S253);-SRRM1(S636);SRRM1(S638);-SRRM1(S638);-BCLAF1(S658);-SAMSN1(S21);-SRRM1(S683);SRRM1(S685);-SRRM1(…	EIF4EBP1(S44);-CARHSP1(S52);-ZNF180(S643);-SAMHD1(T592);-SPN(R352);SPN(S355);-SPN(S355);-BCLAF1(T257);BCLAF1(S268);-BCLAF1(S268);-ACSS2(S28);-AHNAK(S93);-IGF2R(S2409);-ADD1(S726);ADD2(S713);ADD3(S693);-EIF4EBP1(T41);-AKT1S1(T90);-DBNL(K288);DBNL(T291);-DBNL(T291);-MYC(S283);-NDRG1(T375);-DBNL(S269);-IGF2R(S2484);-LMNA(S390);-AKT1S1(T90);AKT1S1(T97);-CARHSP1(S41);-LMNA(S392);-ARHGAP17(T679);-PAN3(…	94	107
408	NSC 74859	NCL(S67);-RCSD1(S123);-EEF1D(S133);-TRA2B(S97);-IRF2BP2(S175);-TRA2B(S95);-TCEA1(T96);-EIF4EBP1(S44);-NDRG1(T340);-BCLAF1(S290);-BCLAF1(S287);-BCLAF1(S285);-SPN(R352);SPN(S355);-SPN(S355);-FLNA(S2152);-SPATA2(S428);-RCSD1(S116);-RCSD1(T124);-RCSD1(S120);-SRRM2(M1168);SRRM2(T1177);-SRRM2(T1177);-G3BP1(S230);-FOSL2(S200);-SYK(S297);-DPYSL3(T524);-MDC1(S372);-SH3GL1(S286);-ARHGAP17(T679);-ARHGAP45(S…	NPM1(S125);-NOLC1(S538);-SRRM1(T693);-TBC1D14(S295);-SRRM1(S777);-SRRM1(S775);-SRRM1(S597);-HMGA1(S36);-SRRM1(S713);-SRRM1(S402);-RBMX(S208);RBMXL1(S208);-HDGF(S132);-EPB41L2(S55);-ZC3HAV1(S275);-SRRM1(S450);-SRRM1(S717);-SRRM1(T778);-SRRM1(S773);-SRRM1(S560);-HMGA1(T53);-HNRNPK(S121);-SRSF9(S211);-SRRM1(S781);-SRRM1(S562);-TOR1AIP1(S143);-FUBP1(T629);-STMN1(S38);-STMN1(S16);-SRRM1(T614);-NUCKS1(…	163	127
409	NSC19630	LSP1(S252);-S100A9(M94);S100A9(T113);-S100A9(T113);-WRNIP1(S151);-ADD1(S726);ADD2(S713);ADD3(S693);-RASAL3(M56);RASAL3(S51);-RASAL3(S51);-RBM26(S127);-EIF4EBP1(S44);-STMN1(S16);-ACLY(M474);ACLY(S481);-ACLY(S481);-LSP1(S189);-LSP1(S189);LSP1(S188);-SASH3(S25);-SPN(R352);SPN(S355);-SPN(S355);-EIF4EBP1(T41);-SP1(S111);LSP1(S111);-ADD1(T11);-CD44(S706);-SET(S7);-CENPA(S19);-SP1(S111);-09/02/18 00:00:…	LMNA(S392);-LMNA(S390);-HNRNPA1(S4);-TDG(T67);-SRSF11(T447);-SRRM2(S1925);SRRM2(T1927);-MSH6(T924);-BCLAF1(S512);-IRF2BP2(S409);-ZC3H18(S532);-MORC2(S615);-SRSF2(S189);-MFHAS1(S450);SRSF2(S191);-SRSF2(S191);-SRRM2(S1925);-TMPO(S66);-TMPO(S66);TMPO(S67);-MEF2D(S251);-DBN1(S141);-HNRNPC(S253);-EIF3G(T38);-IGF2BP1(S181);-NUCKS1(S79);-SRRM2(S2020);-SRRM2(S2020);SRRM2(T2022);-HNRNPM(S618);-RBMX(M353);…	116	156
410	NSC23766	SEC61B(S19);-RCSD1(S123);-IRF2BP2(S175);-SYTL2(S540);-RCSD1(S116);-RCSD1(T124);-CENPA(S19);-RCSD1(S120);-CENPA(S17);-EPRS(S882);EPRS(S885);-EPRS(S885);-RCSD1(S220);-RCSD1(S177);-DBNL(K288);DBNL(T291);-DBNL(T291);-KIAA0930(S306);-IRF2BP2(S457);-SAMHD1(T592);-ARHGEF2(S886);-EEF1D(S133);-IRF2BP2(S360);-ACSS2(S28);-HNRNPM(S618);-FOXK1(S416);-SRSF6(S301);-CANX(S583);-ARHGAP17(T679);-IGF2R(S2409);-DBNL…	RBM39(S136);-SRP72(S630);SRP72(T633);-THRAP3(S248);-THRAP3(S253);-HMGA1(S36);-WRNIP1(S151);-HNRNPC(S253);-PGM2L1(M171);PGM2L1(T173);-PGM2L1(T173);-LSM14A(S216);-ZC3H13(T263);-TBC1D14(S295);-RBMX(S208);RBMXL1(S208);-RAVER1(T463);-SNW1(S224);-ZC3H13(S265);-PDIA3(S165);-09/02/18 00:00:00(S218);-PNISR(S211);-NOP2(T784);-SNW1(S234);-SRRM1(S777);-SRRM1(S717);-SRRM1(S713);-HMGA1(T53);-SZRD1(S37);-SRRM1(…	164	136
412	NSC48300	HSPB1(S83);-RCSD1(S123);-IRF2BP2(S175);-HNRNPM(S618);-DBNL(K288);DBNL(T291);-DBNL(T291);-MYO18A(S2020);-SAMHD1(T592);-RCSD1(S116);-HNRNPM(M525);HNRNPM(M529);HNRNPM(S528);-HNRNPM(M529);HNRNPM(S528);-HNRNPM(S528);-RCSD1(S120);-CARHSP1(S41);-RCSD1(T124);-CARHSP1(S52);-ZNF180(S643);-MARCKS(S170);-DBNL(S269);-ADD1(S726);ADD2(S713);ADD3(S693);-ARFGAP2(S433);-EIF4EBP1(S44);-SAMHD1(T21);-ABI1(S222);-TP53…	NCL(T69);-THRAP3(S682);-RRM2(S20);-NCL(S67);-IGF2BP1(S181);-TPI1(S58);-THRAP3(S248);-SRSF11(T447);-APC(S780);-ESAM(T349);-THRAP3(S253);-INPP5D(M1042);INPP5D(S1039);-INPP5D(S1039);-TOP2A(T1397);-NOP56(S519);-HEMGN(S123);-HNRNPK(S214);-SAMSN1(S21);-TMPO(S66);-TMPO(S66);TMPO(S67);-CDK18(T154);-RBM14(R203);RBM14(T206);-RBM14(T206);-DNM1L(M613);DNM1L(S616);-DNM1L(S616);-SRRM1(S549);-DMTN(S90);-DBN1(S1…	123	80
413	NSC632839	IRF2BP2(S175);-HNRNPM(S618);-MEF2D(S251);-HNRNPU(T286);-NUCKS1(S19);-EVL(S329);-SRRM2(S2032);-SRRM2(S2032);SRRM2(T2034);-HNRNPM(M525);HNRNPM(M529);HNRNPM(S528);-HNRNPM(M529);HNRNPM(S528);-HNRNPM(S528);-SRRM2(T1003);-SRSF6(S301);-BCLAF1(S512);-SRRM2(S377);SRRM2(T400);-SRRM2(T400);-IRF2BP2(S457);-IRF2BP2(S409);-SRSF10(S133);-MATR3(S188);-IRF2BP2(S455);-IRF2BP2(S463);-TAF2(S790);-SF1(S80);SF1(S82);-…	SAMSN1(S21);-UNK(S158);-CDCA5(T23);-NCL(T69);-NCL(S67);-PML(S518);-APC(S780);-AJAP1(S56);CDK11A(S222);CDK11B(S234);-HNRNPD(S71);-IGF2BP1(S181);-ASXL3(S76);-DVL2(S480);-ARHGAP19(S422);-HEMGN(S123);-TULP4(T581);-MTSS1(T592);-EEF1D(S133);-PML(S527);-EPB41(S709);-STAT5A(S780);-NOLC1(S538);-FAM117A(S413);KCNK12(S5);-RCC1(S11);-CD44(S706);-RBMX(S208);RBMXL1(S208);-SRRM1(T614);-RUNX1(S17);-RUNX1(T14);-T…	174	72
415	NSC95397	NOLC1(S538);-RBM26(S127);-MARCKSL1(S104);-ASXL3(S76);-DVL2(S480);-SRRM2(S2702);-IRF2BP2(S78);-PDYN(S99);-ARHGAP19(S422);-CHD4(S1531);-CLIP2(S923);-SET(S7);-EIF4EBP1(S44);-HSP90AA1(S252);-IGF2R(S2409);-HDAC2(M373);HDAC2(M382);HDAC2(S394);-HDAC2(M382);HDAC2(S394);-HDAC2(S394);-FBXO21(S116);-EIF4EBP1(T41);-BCLAF1(T257);BCLAF1(S268);-BCLAF1(S268);-TOMM70(S96);-ACSS2(S28);-CAD(S1859);-TBC1D14(S295);-N…	PTPN6(M545);PTPN6(S534);-PTPN6(S534);-MAPRE1(T166);-NUCKS1(S73);-NUCKS1(S79);-PCBP1(M166);PCBP1(T169);-PCBP1(T169);-PTPN7(S44);-SRRM1(S777);-SRRM1(S775);-THRAP3(S682);-PCBP2(K160);PCBP2(T169);-PCBP2(T169);-EPB41L2(S87);-TDG(T67);-EVL(S329);-SZRD1(S37);-SRRM1(S683);SRRM1(S685);-SRRM1(S683);-RSL1D1(T358);-BAZ1A(S1413);-ESAM(T349);-KHDRBS1(S24);-SH3BP1(S585);-TXLNA(S514);-SRRM1(S781);-SRP72(S630);SR…	168	144
416	NU-7441	SEC61B(S19);-LSP1(S252);-SAMHD1(T592);-S100A9(M94);S100A9(T113);-S100A9(T113);-SRSF2(S189);-LSP1(S189);-MFHAS1(S450);SRSF2(S191);-SRSF2(S191);-G3BP1(S230);-LSP1(S189);LSP1(S188);-HSP90AB1(S226);-IGF2BP1(S181);-HSP90AA1(S252);-SRRM1(S560);-SRRM1(T581);-SRRM1(S583);-ABCF1(S105);-TRA2B(S97);-PSD3(S338);-MEF2A(S496);MEF2C(S461);-EIF5B(S135);-SRRM1(S626);-SMARCC1(S328);-TRA2B(S95);-HMGA1(S99);-SMARCC1…	NOLC1(S538);-NOLC1(S623);-EIF4EBP1(S83);EIF4EBP1(S85);-EIF4EBP1(S85);-TMC8(S522);-EPB41L2(S87);-SAMSN1(S21);-GPALPP1(S105);-MYO18A(S2020);-HNRNPM(M525);HNRNPM(M529);HNRNPM(S528);-HNRNPM(M529);HNRNPM(S528);-HNRNPM(S528);-MSH6(T924);-HEMGN(S123);-RBM12B(S575);-EVL(S329);-EIF4EBP1(S44);-SRRM1(T693);-HNRNPM(S618);-SRRM1(S769);-EIF4EBP1(S35);EIF4EBP1(T50);-EIF4EBP1(Y34);EIF4EBP1(T37);-RBMX(M353);RBMX(…	139	86
418	Nutlin-3	IRF2BP2(S175);-MEF2D(S251);-SRRM2(S2702);-RCSD1(S123);-RBM14(R203);RBM14(T206);-RBM14(T206);-IRF2BP2(S78);-RBM26(S127);-SRRM2(S2032);-SRRM2(M1168);SRRM2(T1177);-SRRM2(T1177);-SRRM2(S2032);SRRM2(T2034);-FLNA(S2152);-MCM2(T25);-PAK2(T143);-HSP90AA1(S252);-RALY(S135);-LMNB1(S391);LMNB2(S405);-TRA2B(S97);-BCLAF1(S512);-ZC3H13(S207);-SYK(S297);-SPTBN5(T3171);-RB1(T821);RB1(T826);-RB1(T826);-TRA2B(S95)…	NPM1(S125);-TBC1D14(S295);-HMGA1(S36);-WRNIP1(S151);-HMGA1(T53);-ASXL3(S76);-DVL2(S480);-SRP72(S630);SRP72(T633);-RBMX(S208);RBMXL1(S208);-TXLNA(S514);-PTPN7(S44);-TBX3(T441);-ANP32B(T244);-NOLC1(S538);-EVL(S329);-09/02/18 00:00:00(S218);-STAT5A(S780);-DPF2(S142);-CLNS1A(S102);-FUBP1(T629);-SRRM1(S597);-PDIA3(S165);-SAMSN1(S21);-ARHGAP19(S422);-SRRM1(T693);-SRRM1(S626);-HEMGN(S123);-RPRD1B(S132);…	127	106
419	Nutlin-3a (-)	EEF1D(S133);-MEF2D(S251);-HSP90AA1(S252);-TRA2B(S97);-MYH9(S1943);-CENPA(S19);-TRA2B(S95);-EPRS(S882);EPRS(S885);-EPRS(S885);-CENPA(S17);-PTPN6(M545);PTPN6(S534);-PTPN6(S534);-H1FX(S31);-DPYSL3(T524);-KIAA0930(S306);-SRSF6(S314);-CCDC86(S37);-RB1(S807);-CCDC86(S69);-PSD3(S338);-MEF2A(S496);MEF2C(S461);-RCSD1(S123);-NFKB2(S22);-RCSD1(S177);-RCSD1(T124);-SRSF6(S314);SRSF6(S316);-TBC1D10B(S678);-RB1…	NPM1(S125);-HMGA1(S36);-HMGA1(T53);-PDIA3(S165);-LSM14A(S216);-PGM2L1(M171);PGM2L1(T173);-PGM2L1(T173);-RBMX(S208);RBMXL1(S208);-LSM14A(S219);-UNK(S158);-STAT5A(S780);-SNW1(S224);-HNRNPC(S253);-AKT1S1(T90);-AKT1S1(T90);AKT1S1(T97);-SAMSN1(S21);-RBM17(S227);-HNRNPA1(S4);-CLNS1A(S102);-YTHDC1(M434);YTHDC1(S416);-YTHDC1(S416);-WRNIP1(S151);-SRP72(S630);SRP72(T633);-SRRM1(S781);-TOP2B(S1526);-TXLNA(S…	118	148
420	NVP-231	RCSD1(S123);-IRF2BP2(S175);-HNRNPU(T286);-RCSD1(S116);-RCSD1(S120);-ZYX(S344);-RCSD1(T124);-RCSD1(S127);-ARHGEF2(S886);-FOSL2(S200);-ARHGAP45(S592);-STMN1(S16);-EIF4EBP1(S83);EIF4EBP1(S85);-EIF4EBP1(S85);-LRRFIP1(S126);-RCSD1(S177);-RCSD1(S220);-NUCKS1(S73);-STMN1(S25);-LSP1(S252);-NUCKS1(S79);-SH3BP1(S585);-NDRG1(T375);-FLNA(S2152);-FAM129B(S691);-IGF2R(S2409);-LCP1(S7);-RPS6(S236);-MAP4(S1073);…	NOLC1(S538);-RBM14(R203);RBM14(T206);-RBM14(T206);-ASXL3(S76);-DVL2(S480);-RALY(S135);-UNK(S158);-LIMD2(S27);-INPP4A(S210);-CLNS1A(S102);-SSB(S366);-HSP90AB1(S226);-SRRT(S74);-SRSF2(S189);-HNRNPD(S71);-ACIN1(S1004);-PDCD4(S94);-MFHAS1(S450);SRSF2(S191);-SRSF2(S191);-RBM39(S97);-CCDC86(S18);-SRRM1(T581);-RBMX(S208);RBMXL1(S208);-IGF2BP1(S181);-SRRM1(S583);-EIF3G(T38);-TBC1D14(S295);-ARHGAP19(S422)…	140	102
421	NVP-ADW742	SEC61B(S19);-SYTL2(S540);-CENPA(S19);-CENPA(S17);-BCLAF1(T257);BCLAF1(S268);-BCLAF1(S268);-EPRS(S882);EPRS(S885);-EPRS(S885);-IGF2R(S2409);-TOMM70(S96);-PAN3(T350);PAN3(T353);-PAN3(T353);-IGF2R(S2484);-BZW2(S414);-BZW2(S412);-FOXK1(T422);-SMARCA4(S1452);-FOXK1(S416);-RCSD1(S116);-RPS6KA3(S369);-RCSD1(S120);-KIAA0930(S306);-FOSL2(S200);-RCSD1(S123);-RCSD1(S177);-TP53(T312);-CHAF1A(K304);CHAF1A(S30…	SNW1(S224);-SRRM1(S775);-SRRM1(S777);-SRRM1(S773);-SNW1(S234);-SRRM1(S769);-HMGA1(S36);-SRRM1(T778);-PGM2L1(M171);PGM2L1(T173);-PGM2L1(T173);-SRRM1(S781);-LSM14A(S216);-SRP72(S630);SRP72(T633);-HMGA1(T53);-RBM17(S227);-ZC3H13(T263);-KIAA1143(S50);-ZC3H13(S265);-PNISR(S211);-SZRD1(S37);-FNBP4(S18);-HNRNPC(S253);-DKC1(T458);-ZC3H18(S532);-SLTM(S553);-RAVER1(T463);-GPALPP1(S105);-DKC1(S451);-LSM14A(…	159	112
422	NVP-BEZ235	LMNA(S392);-RCSD1(S123);-LMNA(S390);-NDRG1(T340);-DBNL(S269);-SYK(S297);-RCSD1(T124);-RCSD1(S177);-EVI2B(S271);-EVI2B(T267);-SMARCA4(S1452);-SAMHD1(T592);-DBNL(K288);DBNL(T291);-DBNL(T291);-MEF2D(S251);-IGF2R(S2409);-IGF2R(S2484);-AHNAK(T5824);-LMNB1(S391);LMNB2(S405);-ACSS2(S28);-IRF2BP2(S360);-HNRNPM(S618);-RCSD1(S116);-PTK2B(S375);-RBM15(S700);-RCSD1(S120);-PAK2(T143);-IRF2BP2(S175);-SH3BP1(S5…	PDCD4(S94);-NCL(T69);-UNK(S158);-NOLC1(S538);-NPM1(S125);-KIAA1143(S50);-NECTIN1(S422);-WRNIP1(S151);-PGM2L1(M171);PGM2L1(T173);-PGM2L1(T173);-CCDC86(S58);-PML(S518);-GPALPP1(S105);-SAMSN1(S21);-HEMGN(S123);-CCDC86(S18);-CLNS1A(S102);-PML(S527);-DPF2(S142);-TBC1D14(S295);-PNN(S100);-LSM14A(S216);-SPATA2(S428);-HNRNPH1(T107);HNRNPH2(T107);-EIF3G(T38);-PNN(S100);PNN(R97);-CCDC86(S80);-LYSMD2(S24);-…	130	92
423	NVP-BSK805	HSP90AA1(S252);-VIM(T20);-BCLAF1(S512);-PDCD4(S94);-NOLC1(S623);-ABCF1(S105);-PGM2L1(M171);PGM2L1(T173);-PGM2L1(T173);-TMC8(S522);-LSM14A(S182);-FBXO21(S116);-RBMX(M353);RBMX(S352);-RBMX(S352);-RBM17(S227);-HNRNPA1(S4);-UNK(S158);-ARHGAP45(S592);-PRKAR1A(T75);-BCLAF1(S660);-RPLP1(S104);RPLP2(S105);-LSM14A(S216);-FLNA(S2152);-ABCF1(T108);-BAP18(S96);-G3BP1(S230);-RPLP1(S101);RPLP2(S102);-TMPO(S66)…	LRRFIP1(S126);-NCL(T69);-SRRM1(S452);-THRAP3(S682);-FAM117A(S413);KCNK12(S5);-EVL(S329);-SRRM1(T614);-CD44(S706);-AJAP1(S56);CDK11A(S222);CDK11B(S234);-APC(S780);-SH3BP1(S585);-SRRM1(S715);-MYC(S283);-CENPA(S17);-CENPA(S19);-TPI1(S58);-HNRNPD(S71);-CDCA3(S87);-DPF2(S142);-ASAP1(S843);-BIN1(S296);-LSP1(S252);-ZC3H13(S209);-INPP5D(M1042);INPP5D(S1039);-INPP5D(S1039);-SRRM1(S560);-TAF12(S51);-MAP4(S…	134	65
425	Obatoclax Mesylate	LMNA(S392);-LMNA(S390);-EIF4EBP1(S83);EIF4EBP1(S85);-EIF4EBP1(S85);-LMNB1(S391);LMNB2(S405);-BCLAF1(S660);-LMNB1(S391);LMNB2(S405);LMNB1(S396);LMNB2(S410);-MATR3(S188);-HNRNPM(M525);HNRNPM(M529);HNRNPM(S528);-HNRNPM(M529);HNRNPM(S528);-HNRNPM(S528);-AKT1S1(T90);-THRAP3(S684);-HNRNPM(S618);-AKT1S1(T90);AKT1S1(T97);-SCRIB(S1220);-BCLAF1(S512);-EPB41L2(S87);-EIF4EBP1(S35);EIF4EBP1(T50);-EIF4EBP1(Y34…	NOLC1(S538);-MARCKS(S170);-DPYSL3(T524);-DPYSL3(S522);-MARCKSL1(S104);-PDYN(S99);-G3BP1(S230);-SEC61B(S19);-SRRM1(S549);-ASXL3(S76);-IRF2BP2(S78);-PDCD4(S94);-SRRM1(S551);-TRA2B(S97);-TRA2B(S95);-PSD3(S338);-MEF2A(S496);MEF2C(S461);-DVL2(S480);-CCDC86(S58);-RSL1D1(T358);-EFHD2(S76);-CHAF1A(K304);CHAF1A(S307);-PAK1(S165);-ARHGAP19(S422);-LSP1(S189);-LSP1(S189);LSP1(S188);-TRA2B(S99);-G3BP1(S149);-…	106	74
426	oligomycin a	SRRM1(S402);SRRM1(T406);-SRRM1(S402);-HMGA1(S99);-EIF5B(S135);-HMGA1(S102);-BCLAF1(S290);-NUCKS1(S79);-EEF1B2(S106);-NUCKS1(S75);-EIF5B(S137);-TBX3(T441);-FGFR1OP(S156);-FKBP15(S1155);-HNRNPM(M525);HNRNPM(M529);HNRNPM(S528);-HNRNPM(M529);HNRNPM(S528);-HNRNPM(S528);-EEF1B2(S90);EEF1B2(Y79);-CANX(T562);-HSP90AB1(S255);-HSP90AB1(S255);HSP90AB2P(S177);-EIF3G(T38);-MFHAS1(S450);SRSF2(S191);-SRSF2(S191…	NCL(T69);-TPI1(S58);-LCP1(S7);-NCL(S67);-HSP90AB1(S226);-PTPN6(M545);PTPN6(S534);-PTPN6(S534);-WRNIP1(S151);-GPALPP1(S105);-EPB41(S709);-GPALPP1(S105);GPALPP1(K101);-MARCKS(S170);-RB1(T821);RB1(T826);-RB1(T826);-SRRM2(S2702);-SRRM1(S551);-HIST1H1C(S36);HIST1H1D(S37);HIST1H1E(S36);-ARHGEF6(M487);ARHGEF6(S488);ARHGEF7(M517);ARHGEF7(S518);-ARHGEF6(S488);ARHGEF7(S518);-TRA2B(S99);-PAK2(T143);-NOLC1(S…	118	107
428	omacetaxine mepesuccinate	TRA2A(S262);TRA2B(S266);-TRA2A(S260);TRA2B(S264);-HNRNPM(S618);-RCSD1(S123);-JPT1(S92);-SRSF2(S189);-MATR3(S206);-MFHAS1(S450);SRSF2(S191);-SRSF2(S191);-H1FX(S31);-SRSF6(S314);-RCSD1(T124);-SRSF6(S314);SRSF6(S316);-CCDC86(S58);-NPFFR2(S54);-CBX1(S91);-PSD3(S338);-MEF2A(S496);MEF2C(S461);-RASGRP2(S587);-NUCKS1(S79);-NUCKS1(S73);-JPT1(S91);-IRF2BP2(S360);-SRRM1(S402);-MAP4(M278);MAP4(T282);-MAP4(T2…	SAMSN1(S21);-EIF4EBP1(S44);-HMGA1(S36);-NCL(T69);-RBM26(S127);-EIF4EBP1(T41);-LSM14A(S182);-SPN(R352);SPN(S355);-SPN(S355);-NOLC1(S508);-WRNIP1(S151);-EPB41(S709);-NSFL1C(S114);-EIF4EBP1(S83);EIF4EBP1(S85);-EIF4EBP1(S85);-ACSS2(S28);-TPI1(S58);-CARHSP1(S52);-ZNF180(S643);-HMGA1(T53);-STAT5A(S780);-CARHSP1(S41);-PAN3(T350);PAN3(T353);-PAN3(T353);-CDK1(T14);CDK2(T14);CDK3(T14);-DMTN(S90);-CDK18(T15…	109	84
429	OSI-027	HSP90AA1(S252);-SAMHD1(T592);-BCLAF1(S512);-DBNL(K288);DBNL(T291);-DBNL(T291);-BCLAF1(S660);-ANXA2(T19);ANXA2P2(T19);-AHNAK(T5824);-SRSF6(S301);-SRSF6(S314);-PAN3(T350);PAN3(T353);-PAN3(T353);-SMARCA4(S1452);-CARHSP1(S41);-EIF4EBP1(S83);EIF4EBP1(S85);-EIF4EBP1(S85);-SRSF9(S211);-BCLAF1(T257);BCLAF1(S268);-BCLAF1(S268);-DBNL(S269);-SRSF2(S189);-HNRNPM(S618);-MFHAS1(S450);SRSF2(S191);-SRSF2(S191);-…	NCL(T69);-STMN1(S25);-NUCKS1(S181);-ZYX(T306);-RCC1(S11);-RUNX1(S212);-ZYX(S344);-EFHD2(S76);-FAM117A(S413);KCNK12(S5);-DPYSL3(T524);-EPB41(S709);-DPYSL3(S522);-SMARCA2(S1377);-TNIK(S766);-SNW1(S224);-HMGA1(S36);-SRRM1(T614);-NOP56(S519);-SNW1(S234);-HEMGN(S123);-SRRM1(S597);-LCP1(S7);-GPALPP1(S105);-STMN1(S16);-AJAP1(S56);CDK11A(S222);CDK11B(S234);-ZC3H13(T263);-MAP4(S789);-ZC3H13(S265);-GPALPP1…	117	83
430	OSI-906	S100A9(M94);S100A9(T113);-S100A9(T113);-SYTL2(S540);-LSP1(S189);-LSP1(S189);LSP1(S188);-CENPA(S19);-CENPA(S17);-TOMM70(S96);-IGF2R(S2409);-CHAF1A(K304);CHAF1A(S307);-LRWD1(S212);-EPRS(S882);EPRS(S885);-EPRS(S885);-CHD4(S1531);-FOXK1(T422);-BZW2(S414);-BZW2(S412);-FTSJ3(S10);-FOXK1(S416);-RPS6KA3(S369);-EPB41L3(K75);EPB41L3(S88);-EPB41L3(S88);-SMARCA4(S1452);-CHAMP1(S204);CHAMP1(S214);-SEC61B(S19)…	SNW1(S224);-SNW1(S234);-SRRM1(S775);-SRRM1(S777);-SRRM1(S773);-NUCKS1(S181);-SRRM1(S769);-HMGA1(S36);-PGM2L1(M171);PGM2L1(T173);-PGM2L1(T173);-LSM14A(S216);-LSM14A(T194);-SRP72(S630);SRP72(T633);-SRRM1(T778);-SRRM1(S781);-DKC1(S451);-DKC1(T458);-HNRNPC(S253);-HMGA1(T53);-TOP2B(S1526);-GPALPP1(S105);-LSM14A(S219);-TOP2B(S1524);-EEF1D(S162);-RBM17(S227);-SF1(S80);-ZC3H18(S532);-KIAA1143(S50);-ZC3H1…	147	103
431	OSI-930	STMN1(S16);-PDIA3(S165);-RBM26(S127);-HNRNPK(S121);-09/02/18 00:00:00(S218);-RASAL3(M56);RASAL3(S51);-RASAL3(S51);-TP53(T312);-HDAC1(M372);HDAC1(M381);HDAC1(S393);-HDAC1(M381);HDAC1(S393);-HDAC1(S393);-LSP1(S252);-BCLAF1(S658);-BL1S2_HUMAN_Phospho (ST);-FBXO21(S116);-PPHLN1(T128);-PGM2(M161);PGM2(T163);-PGM2(T163);-WRNIP1(S151);-MCM6(S758);-STMN1(S38);-MCM2(S139);-LCP1(S7);-PTPN6(M545);PTPN6(S534…	MAP4(S789);-TRA2B(S97);-H1FX(S31);-TRA2B(S95);-HNRNPA1(S95);HNRNPA1L2(S95);-UBAP2L(S607);-MFHAS1(S450);SRSF2(S191);-SRSF2(S191);-SNW1(S224);-NCL(S67);-SRSF2(S189);-NPFFR2(S54);-SNW1(S234);-SRRM2(S1925);-SRRM2(S1925);SRRM2(T1927);-HNRNPA1(S4);-MYH9(S1943);-NOLC1(S623);-HNRNPH1(T107);HNRNPH2(T107);-SRRM1(S560);-RBMX(M353);RBMX(S352);-RBMX(S352);-SRRM1(S562);-APC(S780);-TRA2B(S97);TRA2B(S95);TRA2B(S…	90	77
432	OSU-03012	SYTL2(S540);-RBM26(S127);-MCM2(T25);-BCLAF1(T257);BCLAF1(S268);-BCLAF1(S268);-CENPA(S19);-CENPA(S17);-SRRM1(S560);-EIF5B(S135);-TOMM70(S96);-MSH6(T924);-SMARCA4(S1452);-BAG6(S113);-SRRM1(T581);-SRRM1(S260);-SRRM1(T220);-EPRS(S882);EPRS(S885);-EPRS(S885);-ACSS2(S28);-SRRT(S74);-AHNAK(S93);-SRRM1(T614);-LMNB1(S391);LMNB2(S405);-AJAP1(S56);CDK11A(S222);CDK11B(S234);-KRT26(S455);-HDAC1(M372);HDAC1(M3…	SNW1(S224);-SNW1(S234);-EVL(S329);-MARCKSL1(S104);-SRP72(S630);SRP72(T633);-PDYN(S99);-DKC1(S451);-DKC1(T458);-RSL1D1(T358);-ASXL3(S76);-DVL2(S480);-DKC1(S451);DKC1(S453);-ILF3(T504);ILF3(S506);-ILF3(S506);-WRNIP1(S151);-NUCKS1(S73);-MORC2(S615);-NUCKS1(S181);-NUCKS1(S79);-PGM2L1(M171);PGM2L1(T173);-PGM2L1(T173);-LSM14A(S216);-ARHGAP19(S422);-SRRM1(S636);SRRM1(S638);-SRRM1(S638);-SRRM1(S551);-CLN…	139	129
433	ouabain	TRA2A(S262);TRA2B(S266);-TRA2A(S260);TRA2B(S264);-SNW1(S224);-SNW1(S234);-MARCKSL1(S104);-PDYN(S99);-NUCKS1(S181);-HNRNPC(S253);-PGM2L1(M171);PGM2L1(T173);-PGM2L1(T173);-LSM14A(S216);-DKC1(S451);-DKC1(T458);-ZC3H18(S532);-EPB41L2(S55);-SRRM1(S551);-RBM39(S136);-TP53(T312);-SRRM1(T411);-RBM14(S582);-NOP58(S502);-NOLC1(S623);-RSL1D1(T358);-SRRM1(S683);-SRRM1(S683);SRRM1(S685);-TMPO(S66);-PNN(S100);…	SEC61B(S19);-SAMHD1(T592);-CARHSP1(S41);-DBNL(K288);DBNL(T291);-DBNL(T291);-EIF4EBP1(S44);-EIF4EBP1(S83);EIF4EBP1(S85);-EIF4EBP1(S85);-SYTL2(S540);-CARHSP1(S52);-ZNF180(S643);-CANX(S583);-CENPA(S17);-CENPA(S19);-ACSS2(S28);-HNRNPD(S71);-DBNL(S269);-ARHGAP17(T679);-BCLAF1(T257);BCLAF1(S268);-BCLAF1(S268);-EIF4EBP1(T41);-EIF4EBP1(S35);EIF4EBP1(T50);-EIF4EBP1(Y34);EIF4EBP1(T37);-CARHSP1(S30);-IGF2R(…	126	106
434	Oxaliplatin	HSPB1(S83);-IRF2BP2(S175);-HNRNPM(S618);-RCSD1(S123);-MEF2D(S251);-HSP90AA1(S252);-DBNL(K288);DBNL(T291);-DBNL(T291);-RCSD1(T124);-SAMHD1(T592);-BCLAF1(S290);-BCLAF1(S287);-HNRNPM(M525);HNRNPM(M529);HNRNPM(S528);-HNRNPM(M529);HNRNPM(S528);-HNRNPM(S528);-RCSD1(S116);-RCSD1(S120);-IRF2BP2(S409);-IRF2BP2(S360);-SRSF6(S314);SRSF6(S316);-TMPO(S158);-RCSD1(S220);-CLIP2(S923);-IRF2BP2(S463);-SPECC1(T58)…	NCL(T69);-SAMSN1(S21);-WRNIP1(S151);-HMGA1(S36);-RCC1(S11);-HNRNPD(S71);-HMGA1(T53);-HEMGN(S123);-NOLC1(S508);-TBC1D14(S295);-PML(S518);-TPI1(S58);-APC(S780);-KRI1(S639);-STAT5A(S780);-YRDC(S37);-PML(S527);-NOLC1(S397);-RRM2(S20);-DMTN(S90);-SFPQ(S33);-THRAP3(S253);-ESAM(T349);-NCL(S67);-MTSS1(T592);-NOLC1(S538);-NCL(T121);-EPB41(S709);-CDK1(T14);CDK2(T14);CDK3(T14);-RBMX(S208);RBMXL1(S208);-RAB4…	134	75
436	pac-1	STMN1(S16);-SRRM1(S452);-LCP1(S7);-S100A9(M94);S100A9(T113);-S100A9(T113);-TP53(T312);-MAP4(S789);-SRRM1(S713);-NPM1(S125);-SRRM1(S717);-STMN1(S38);-DPF2(S142);-PDHA1(S295);PDHA2(S293);-STMN1(S25);-MARCKS(S170);-TBC1D14(S295);-SRRM1(T614);-SET(S7);-RASAL3(M56);RASAL3(S51);-RASAL3(S51);-GPALPP1(S105);-PGM2(M161);PGM2(T163);-PGM2(T163);-PPIG(T358);-SRRM1(T693);-PPIG(S356);-MCM2(T25);-ZYX(S344);-PCN…	BCLAF1(S512);-EIF3G(T38);-CCDC86(S18);-CCDC86(S37);-MFHAS1(S450);SRSF2(S191);-SRSF2(S191);-EEF1B2(S90);EEF1B2(Y79);-SRSF2(S189);-EEF1B2(S106);-TDG(T67);-CCDC86(S69);-SRSF11(T447);-PSD3(S338);-MEF2A(S496);MEF2C(S461);-LSM14A(T194);-SRSF6(S314);SRSF6(S316);-SRSF6(S314);-LAT2(S125);LAT2(S135);-LAT2(S135);-NOLC1(S623);-CCDC86(S58);-MARCKS(S145);-MYH9(S1943);-SRRM1(S683);-CARHSP1(S41);-SRRM1(S683);SRR…	81	71
437	paclitaxel	IRF2BP2(S78);-HIST1H1B(S18);-MYH9(S1943);-LAT2(S125);LAT2(S135);-LAT2(S135);-ARHGAP17(T679);-SRRM2(S2044);SRRM2(S2046);-SRRM2(S2046);-DGLUCY(S9);DGLUCY(S13);-DGLUCY(S13);-SRRM2(S2020);-SRRM2(S2020);SRRM2(T2022);-SRRM2(S2032);-SRRM2(S2032);SRRM2(T2034);-MCM2(S139);-SRRM2(M1168);SRRM2(T1177);-SRRM2(T1177);-SRRM2(S377);SRRM2(T400);-SRRM2(T400);-SRRM2(T2397);-SRRM2(S2702);-IRF2BP2(S175);-HSP90AA1(S25…	HMGA1(S36);-HMGA1(T53);-RBMX(S208);RBMXL1(S208);-UNK(S158);-TXLNA(S514);-RALY(S135);-AKT1S1(T90);-AKT1S1(T90);AKT1S1(T97);-RUFY1(S78);-RCC1(S11);-LSM14A(T194);-STAT5A(S780);-SAMSN1(S21);-SNRNP70(S226);-ASXL3(S76);-DVL2(S480);-ARHGAP19(S422);-WRNIP1(S151);-MTSS1(T592);-SSB(S366);-HEMGN(S123);-TRIM28(S471);-EEF1D(S133);-LMNA(S390);-TULP4(T581);-RAVER1(T463);-NCL(T69);-HNRNPA1(S4);-HNRNPK(S214);-SMA…	128	81
440	Panobinostat	DBN1(S141);-HNRNPA1(S4);-FLNA(S2152);-TRIM28(S471);-SRRM1(T693);-RCC1(S11);-NOP56(S519);-HNRNPK(S121);-STMN1(S38);-TXLNA(S514);-HLA-DOB(S97);-FAM186A(S52);-LCP1(S7);-LRWD1(S212);-RPLP1(S104);RPLP2(S105);-HSP90AB1(S255);-HSP90AB1(S255);HSP90AB2P(S177);-RB1(T821);RB1(T826);-RB1(T826);-SYTL2(S540);-SRRM1(S597);-SRRM1(S549);-TRIM28(S612);-SAMSN1(S21);-RALY(S135);-RB1(S807);-FBXO21(S116);-TPI1(S58);-R…	HSPB1(S83);-HNRNPM(S618);-CARHSP1(S41);-EEF1D(S162);-MEF2D(S251);-DBNL(K288);DBNL(T291);-DBNL(T291);-BCLAF1(S290);-09/02/18 00:00:00(S218);-BCLAF1(S287);-TOP2B(S1588);-HNRNPM(M525);HNRNPM(M529);HNRNPM(S528);-HNRNPM(M529);HNRNPM(S528);-HNRNPM(S528);-BCLAF1(S285);-CD44(S706);-DBNL(S269);-RBM15(S257);-DPYSL3(T524);-PDIA3(S165);-NUCKS1(S19);-SF1(S80);SF1(S82);-SF1(S80);-SRRM2(T288);SRRM2(S297);-SRRM2…	81	139
441	parbendazole	LCP1(S7);-EPB41L2(S87);-TOP2A(T1397);-EPB41L2(S55);-TMPO(T74);-ABL1(T267);ABL2(T313);-STMN1(S16);-NUCKS1(S181);-MAP4(S789);-GPALPP1(S105);-ZYX(S344);-THRAP3(S248);-SRRM1(S777);-SRRM1(S717);-TMPO(S66);-TMPO(S66);TMPO(S67);-PGM1(T115);-HNRNPK(S214);-SRRM1(S775);-TRA2A(S262);TRA2B(S266);-TRA2A(S260);TRA2B(S264);-HCLS1(S275);-PCNP(T106);-SRRM1(S713);-HIST1H1B(S18);-LMNB1(S391);LMNB2(S405);LMNB1(S396)…	G3BP1(S230);-BCLAF1(S290);-EIF3G(T38);-BCLAF1(S287);-BCLAF1(S285);-MFHAS1(S450);SRSF2(S191);-SRSF2(S191);-HSP90AA1(S252);-ADD1(S726);ADD2(S713);ADD3(S693);-SPN(R352);SPN(S355);-SPN(S355);-EIF4EBP1(S44);-SRSF2(S189);-HNRNPD(S71);-ARHGAP17(T679);-TCEA1(T96);-TOP2B(S1588);-BCLAF1(S512);-ACSS2(S28);-SYTL2(S540);-BCLAF1(T257);BCLAF1(S268);-BCLAF1(S268);-CANX(S583);-EIF4EBP1(T41);-AHNAK(S93);-PDCD4(S94…	105	98
442	Parthenolide	ACIN1(S1004);-PTPN6(M545);PTPN6(S534);-PTPN6(S534);-THRAP3(S248);-THRAP3(S253);-JPT1(S92);-THRAP3(S682);-MATR3(S206);-TRA2A(S262);TRA2B(S266);-TRA2A(S260);TRA2B(S264);-TMPO(S66);-TMPO(S66);TMPO(S67);-HNRNPK(S121);-CCDC86(S58);-TRIM28(S37);-SRRM1(S777);-TOP2A(T1397);-EIF5B(S214);-PCBP1(M166);PCBP1(T169);-PCBP1(T169);-TMPO(T74);-SRRM1(S402);-SRRM1(T614);-LMNB1(S391);LMNB2(S405);LMNB1(S396);LMNB2(S4…	S100A9(M94);S100A9(T113);-S100A9(T113);-CARHSP1(S41);-CD44(S706);-CDCA3(S87);-IGF2R(S2409);-CARHSP1(S52);-ZNF180(S643);-HSPB1(S83);-MARCKS(S170);-SRRM2(S2702);-ACSS2(S28);-SPN(R352);SPN(S355);-SPN(S355);-EIF4EBP1(S44);-IGF2R(S2484);-DOCK2(S1736);-ADD1(S726);ADD2(S713);ADD3(S693);-PTPN12(S435);-EIF4EBP1(T41);-CARHSP1(S30);-NDRG1(T375);-PML(S527);-DBNL(K288);DBNL(T291);-DBNL(T291);-LSP1(T175);-SH3K…	109	82
443	pazopanib	LCP1(S7);-RBM26(S127);-LSM14A(S182);-HNRNPK(S121);-PGM2(M161);PGM2(T163);-PGM2(T163);-09/02/18 00:00:00(S218);-RASAL3(M56);RASAL3(S51);-RASAL3(S51);-HNRNPUL1(S716);-FBXO21(S116);-PDIA3(S165);-FLNA(S2152);-EIF4EBP1(S83);EIF4EBP1(S85);-EIF4EBP1(S85);-HIST1H1B(S18);-RB1(T373);-CAD(S1859);-STMN1(S38);-STMN1(S16);-ARHGAP45(S592);-RB1(S350);-HIST1H1C(S36);HIST1H1D(S37);HIST1H1E(S36);-PRKAR1A(T75);-TP53…	HSP90AB1(S226);-SRSF2(S189);-SRRM1(T614);-MEF2D(S251);-MFHAS1(S450);SRSF2(S191);-SRSF2(S191);-SRRM2(S2412);-MAP4(S789);-HNRNPA1(S4);-SRRM1(S452);-RBM14(R203);RBM14(T206);-RBM14(T206);-SRRM1(S562);-H1FX(S31);-NCL(S67);-JPT1(S92);-SRRM1(S560);-RBM14(S582);-SRRM1(T572);SRRM1(T574);-SRSF6(S314);-SRRT(S74);-CEP170(S845);-SRRM2(S2684);-TBC1D14(S295);-SRSF6(S314);SRSF6(S316);-SSB(S366);-ABI1(M186);ABI1(…	145	90
445	PD-0325901	NSUN2(S743);-SRSF2(S189);-KIAA0930(S306);-SRRM1(S393);-SRRM1(S560);-SRRM1(T581);-NOP56(S511);-SRSF9(S211);-NPM1(S125);-SRRM1(S583);-CCDC86(S37);-TCOF1(S381);-SAMHD1(T592);-MFHAS1(S450);SRSF2(S191);-SRSF2(S191);-SRRM1(T572);SRRM1(T574);-HSP90AB1(S226);-SRRM1(S391);-LSP1(S252);-SRSF9(S216);-LSP1(S189);-CANX(S583);-CCDC86(S18);-HNRNPA1(S95);HNRNPA1L2(S95);-ETV6(S16);-LSP1(S189);LSP1(S188);-PML(S527)…	RBMX(M353);RBMX(S352);-RBMX(S352);-SAMSN1(S21);-TMC8(S522);-RCC1(S11);-NOLC1(S623);-PGM2L1(M171);PGM2L1(T173);-PGM2L1(T173);-HDGF(S165);-LSM14A(S219);-TJP2(S986);-HEMGN(S123);-MAP4(S789);-STMN1(S25);-LSM14A(S216);-LSM14A(S182);-MAP4(S1073);-NUCKS1(S181);-HMGA1(S36);-SLTM(S553);-EPB41L2(S87);-RUFY1(S78);-PGM2(M161);PGM2(T163);-PGM2(T163);-MYO18A(S2020);-STAT5A(S780);-TCEA1(T96);-SRRT(S67);-MTSS1(T…	126	71
446	PD-0332991	SRSF6(S301);-MCM2(T25);-EIF3G(T38);-G3BP1(S230);-ARHGAP17(T679);-SMARCA4(S1452);-CENPA(S19);-TOMM70(S96);-CENPA(S17);-SYTL2(S540);-HSPB1(S83);-SEC61B(S19);-SRRM1(S393);-LRRFIP1(S126);-HDAC1(M372);HDAC1(M381);HDAC1(S393);-HDAC1(M381);HDAC1(S393);-HDAC1(S393);-LAT2(S125);LAT2(S135);-LAT2(S135);-RPLP1(S104);RPLP2(S105);-EPRS(S882);EPRS(S885);-EPRS(S885);-SRRM1(S391);-RCSD1(S123);-MCM2(S139);-LRWD1(S…	VIM(T20);-EPB41L2(S87);-HMGA1(S36);-HMGA1(T53);-NOLC1(S623);-TMPO(S66);-TMPO(S66);TMPO(S67);-TDG(T67);-RAVER1(T463);-RBMX(M353);RBMX(S352);-RBMX(S352);-LSM14A(T194);-ATXN2L(S111);-TMC8(S522);-ABL1(T267);ABL2(T313);-RBMX(S208);RBMXL1(S208);-SRP72(S630);SRP72(T633);-VIM(S27);-HEMGN(S123);-PGM2L1(M171);PGM2L1(T173);-PGM2L1(T173);-SCAF1(S498);-SCAF1(S498);SCAF1(S500);-DBN1(S141);-LSM14A(S216);-HIST1H…	130	129
448	PD173074	HSP90AB1(S255);-HSP90AB1(S255);HSP90AB2P(S177);-LSP1(S252);-SAMHD1(T592);-LSP1(S189);-LSP1(S189);LSP1(S188);-SRSF2(S189);-MFHAS1(S450);SRSF2(S191);-SRSF2(S191);-SYTL2(S540);-IGF2BP1(S181);-LMNA(S392);-JPT1(S92);-SRSF9(S211);-MARCKS(S145);-BCLAF1(S512);-MATR3(S206);-JPT1(S91);-LSP1(T175);-CBX1(S91);-SRSF9(S204);-SRRM1(S636);SRRM1(S638);-SRRM1(S638);-PTPN6(M545);PTPN6(S534);-PTPN6(S534);-PTK2B(S375…	NCL(T69);-NOLC1(S538);-NUCKS1(S181);-NPM1(S125);-SNW1(S224);-SNW1(S234);-SRRM1(S717);-SRRM1(S713);-TBC1D14(S295);-09/02/18 00:00:00(S218);-NUCKS1(S19);-GPALPP1(S105);-WRNIP1(S151);-MYO18A(S2020);-PNN(S100);-SRRM2(T288);SRRM2(S297);-SRRM2(S297);-SRRM2(S297);SRRM2(S295);-SF1(S80);-SF1(S80);SF1(S82);-RBM39(S136);-TMPO(S158);-RBM14(S582);-DPF2(S142);-ZC3H13(T263);-ZC3H13(S265);-KIAA1143(S50);-SAMSN1(…	104	107
449	PD318088	LRRFIP1(S126);-EVL(S329);-SH3BP1(S585);-ANKRD13D(S465);ANKRD13D(T469);-ARHGEF2(S886);-SRRM2(S2412);-KIAA0930(S306);-PAK2(T143);-RASGRP2(S587);-FAM117A(S413);KCNK12(S5);-NSUN2(S743);-JPT1(S92);-LSP1(S252);-SRRM1(S452);-SPN(R352);SPN(S355);-SPN(S355);-HSP90AB1(S226);-KHDRBS1(S24);-PTK2B(S375);-RCSD1(S123);-MATR3(S206);-CENPA(S19);-MARCKS(S170);-RCSD1(S120);-LAT2(S125);LAT2(S135);-LAT2(S135);-CENPA(…	NOLC1(S623);-TMC8(S522);-LSM14A(S182);-CAD(S1859);-TCEA1(T96);-RUFY1(S78);-RBM17(S227);-PGM2L1(M171);PGM2L1(T173);-PGM2L1(T173);-SAMSN1(S21);-HDAC2(M373);HDAC2(M382);HDAC2(S394);-HDAC2(M382);HDAC2(S394);-HDAC2(S394);-HNRNPA1(S4);-SNRNP70(S226);-HSP90AA1(S252);-BCLAF1(S512);-SRRM1(S402);SRRM1(T406);-SRRM1(S402);-TRIM28(S471);-LSM14A(T194);-BCLAF1(S290);-DBN1(S141);-RBMX(S208);RBMXL1(S208);-LSM14A(…	97	123
451	PDMP	SAMHD1(T592);-PML(S527);-HSP90AA1(S252);-EVL(S329);-ARHGAP19(S422);-SASH3(S25);-PML(S518);-EIF4EBP1(S44);-MARCKSL1(S104);-PDIA3(S165);-MYO18A(S2020);-WRNIP1(S151);-DVL2(S480);-09/02/18 00:00:00(S218);-SPN(R352);SPN(S355);-SPN(S355);-TTLL12(T20);-IFI16(S145);-G3BP1(S230);-PTPN6(M545);PTPN6(S534);-PTPN6(S534);-PGM1(T115);-ETV6(S16);-ETV6(S22);-NFKB2(S22);-SASH3(S25);SASH3(S26);-NPM1(S125);-RCSD1(S1…	IGF2BP1(S181);-MAP4(S789);-RCC1(S11);-HNRNPK(S214);-NCL(T69);-NCL(S67);-TDG(T67);-TOP2A(T1397);-ZYX(T306);-HEMGN(S123);-TXNRD3(S32);-CLIP1(S180);-NCL(T121);-HMGA1(S36);-EPB41L2(S87);-NONO(T440);-SRRM1(S452);-SPTBN5(T3171);-NOP56(S519);-SAMSN1(S21);-DBN1(S141);-EEF1D(S133);-ZYX(S344);-RBMX(M353);RBMX(S352);-RBMX(S352);-ABL1(T267);ABL2(T313);-APC(S780);-MKI67(S575);MKI67(S584);-MKI67(S584);-RRM2(S2…	111	84
453	PF-184	MARCKS(S145);-MAP4(S1073);-RBMX(M353);RBMX(S352);-RBMX(S352);-NUCKS1(S79);-EPB41L2(S87);-ZYX(S267);-MEF2C(S222);-HSP90AB1(S255);-HSP90AB1(S255);HSP90AB2P(S177);-NUCKS1(S75);-LSP1(S189);LSP1(S188);-EEF1D(S162);-LSP1(S189);-CARHSP1(S41);-NUCKS1(S181);-SAMHD1(T592);-LMNB1(S391);LMNB2(S405);LMNB1(S396);LMNB2(S410);-SORBS3(T529);-EIF4EBP1(S83);EIF4EBP1(S85);-EIF4EBP1(S85);-S100A9(M94);S100A9(T113);-S1…	NPM1(S125);-NOLC1(S538);-SRRM1(S452);-TPI1(S58);-TBC1D14(S295);-ASXL3(S76);-SRRM1(T614);-DVL2(S480);-CCDC86(S58);-BAG6(S113);-RPRD1B(S132);-TBX3(T441);-APC(S780);-ANP32B(T244);-JPT1(S92);-UNK(S158);-HLA-DOB(S97);-FAM186A(S52);-STMN1(S38);-WRNIP1(S151);-ACIN1(S1004);-SRRM2(S2412);-CCDC86(S80);-TCOF1(S381);-TRA2A(S262);TRA2B(S266);-TRA2A(S260);TRA2B(S264);-SRRM1(T693);-MARCKSL1(S104);-PDYN(S99);-MA…	170	117
458	PF-4708671	NDRG1(T340);-SPATA2(S428);-FLNA(S2152);-RCSD1(S177);-MSH6(T924);-FAM129B(S691);-IGF2R(S2409);-IGF2R(S2484);-RCSD1(S116);-RCSD1(S120);-SPN(R352);SPN(S355);-SPN(S355);-SYK(S297);-RCSD1(S123);-SRRM2(S2412);-TMC8(S522);-SRSF2(S101);-TPI1(S58);-PAN3(T350);PAN3(T353);-PAN3(T353);-EPRS(S882);EPRS(S885);-EPRS(S885);-EVI2B(T267);-FAM129B(S691);FAM129B(S692);-ARHGAP45(S592);-EVI2B(S271);-RCSD1(S127);-SH3GL…	NPM1(S125);-STMN1(S38);-SNW1(S224);-SRRM1(T693);-MFHAS1(S450);SRSF2(S191);-SRSF2(S191);-SRSF2(S189);-SNW1(S234);-HDGF(S132);-SRRM1(S597);-HDGF(S133);-SRRM1(S626);-RBM17(S227);-SRRM1(S628);-EEF1D(S162);-PCYT1B(M310);PCYT1B(S315);-PCYT1B(S315);-RBM39(S136);-SRSF9(S211);-NUCKS1(S181);-SRRM1(S560);-SRRM1(T572);SRRM1(T574);-SRSF9(S216);-KHDRBS1(S70);-HSP90AB1(S226);-HNRNPC(S253);-PNN(S100);-BCLAF1(S65…	117	114
461	PF-562271	ABCF1(S105);-MEF2D(S251);-SYTL2(S540);-EEF1D(S133);-BCLAF1(T257);BCLAF1(S268);-BCLAF1(S268);-CENPA(S19);-CENPA(S17);-CHD4(S1531);-SRRM2(T1003);SRRM2(S1014);-SRRM1(S260);-AHNAK(S93);-NFKB2(S22);-BAG6(S113);-MSH6(T924);-FOXK1(T422);-SMARCA4(S1452);-AHNAK(S210);-ZC3H13(S207);-BCLAF1(S290);-RBM25(S675);-EIF4EBP1(S44);-IRF2BP2(S78);-HDAC2(M373);HDAC2(M382);HDAC2(S394);-HDAC2(M382);HDAC2(S394);-HDAC2(S…	SRP72(S630);SRP72(T633);-DKC1(S451);-DKC1(T458);-PGM2L1(M171);PGM2L1(T173);-PGM2L1(T173);-LSM14A(S216);-SRRM1(S549);-SRRM1(S551);-DKC1(S451);DKC1(S453);-PTPN7(S44);-SNW1(S224);-LSM14A(S219);-NUP160(S1157);-RSL1D1(T358);-MORC2(S615);-SNW1(S234);-RBM17(S227);-SZRD1(S37);-PML(S518);-TDG(T67);-CD44(S706);-MAPRE1(T166);-CLNS1A(S102);-CDCA3(S87);-BRD2(S298);-PNISR(S211);-PML(S527);-JPT1(S92);-LSM14A(T1…	167	112
462	PF-573228	HSP90AB1(S255);-HSP90AB1(S255);HSP90AB2P(S177);-SEC61B(S19);-HSP90AA1(S252);-S100A9(M94);S100A9(T113);-S100A9(T113);-IRF2BP2(S175);-SAMHD1(T592);-TRA2B(S97);-TRA2B(S95);-CARHSP1(S41);-SRRM2(S2702);-ABCF1(S105);-MEF2D(S251);-IRF2BP2(S78);-NDRG1(T340);-DBNL(K288);DBNL(T291);-DBNL(T291);-CARHSP1(S52);-ZNF180(S643);-PDCD4(S94);-HDGF(S165);-MYH9(S1943);-TCEA1(T96);-SYK(S297);-ACSS2(S28);-PAK2(T143);-P…	NCL(T69);-NPM1(S125);-SRRM1(S777);-SRRM1(S775);-SRRM1(S773);-TBC1D14(S295);-HMGA1(S36);-PML(S518);-PML(S527);-HMGA1(T53);-IGF2BP1(S181);-SRRM1(S597);-THRAP3(S682);-SRRM1(S781);-SRRM1(S452);-HEMGN(S123);-RCC1(S11);-GPALPP1(S105);-DPF2(S142);-SRRM1(S713);-PTPN7(S44);-RUNX1(S212);-TAF12(S51);-ZC3HAV1(S275);-FUBP1(T629);-PCBP2(T179);-ESAM(T349);-NOLC1(S508);-TRA2A(S262);TRA2B(S266);-TRA2A(S260);TRA2B…	158	129
464	PFI-1	LSP1(S252);-HNRNPK(S121);-PGM1(T115);-EEF1D(S162);-LSP1(S189);-LSP1(S189);LSP1(S188);-SMARCC1(S328);-SMARCC1(S330);-HNRNPK(S127);-ANXA2(T19);ANXA2P2(T19);-SAMHD1(T592);-SAMSN1(S21);-S100A9(M94);S100A9(T113);-S100A9(T113);-TP53(T312);-LSP1(T175);-STMN1(S16);-TXLNA(S514);-FAM129B(S691);-SRRM1(S607);-LMNA(S392);-LMNA(S390);-DBN1(S141);-SRRM1(S583);-LSP1(T175);LSP1(S177);-SSB(S366);-IFI16(S145);-SP1(…	PDCD4(S94);-SPN(R352);SPN(S355);-SPN(S355);-ARHGEF18(S1103);-SRRM2(S2032);-SRRM2(S2032);SRRM2(T2034);-RPLP1(S104);RPLP2(S105);-SRRM2(S377);SRRM2(T400);-SRRM2(T400);-SRRM2(T2397);-SRRM2(T2583);-RB1(T821);RB1(T826);-RB1(T826);-SRRM2(S2702);-HNRNPH1(T107);HNRNPH2(T107);-SRRM2(M1168);SRRM2(T1177);-SRRM2(T1177);-RBM14(R203);RBM14(T206);-RBM14(T206);-HDAC2(M373);HDAC2(M382);HDAC2(S394);-HDAC2(M382);HDA…	90	123
466	PHA-793887	MEF2D(S251);-RCSD1(S123);-SYK(S297);-RCSD1(S177);-SPATA2(S428);-ZC3H13(S207);-FOSL2(S200);-RCSD1(S220);-IGF2R(S2484);-KIAA0930(S306);-SMARCA4(S1452);-ZC3H13(S209);-FOXK1(S420);-HSP90AA1(S252);-NDRG1(T340);-LMNB1(S391);LMNB2(S405);-AHNAK(S93);-EVI2B(S271);-RPP25(R147);RPP25(S161);-RPP25(S161);-IRF2BP2(S78);-RCSD1(S116);-RCSD1(S120);-IGF2R(S2409);-SH3GL1(S286);-EEF1D(S133);-SRSF6(S301);-CHD4(S1531)…	HMGA1(S36);-HMGA1(T53);-SRP72(S630);SRP72(T633);-LSM14A(S219);-LSM14A(S216);-WRNIP1(S151);-RBM17(S227);-PML(S518);-SRRM1(S597);-CLNS1A(S102);-PTPN7(S44);-KRT5(S8);-TNIK(S766);-SRRM1(S781);-SNW1(S224);-SRRM1(S769);-SRRM1(S773);-GPALPP1(S105);-PML(S527);-SZRD1(S37);-EVL(S329);-PGM2L1(M171);PGM2L1(T173);-PGM2L1(T173);-AKT1S1(T90);-SRRM1(S777);-MAPRE1(T166);-SRRM1(S775);-SRRM1(T778);-RBMX(S208);RBMXL…	153	119
467	phenformin	CARHSP1(S41);-SRRM1(T581);-LSP1(S252);-HNRNPD(S71);-SRRM1(S583);-EEF1B2(S106);-EEF1B2(S90);EEF1B2(Y79);-MSH6(T924);-CARHSP1(S32);-SYTL2(S540);-EIF4EBP1(S83);EIF4EBP1(S85);-EIF4EBP1(S85);-EIF3G(T38);-LSP1(T175);-TOR1AIP1(S143);-SRRM1(S560);-CARHSP1(S30);-SRRM1(S260);-BCLAF1(T257);BCLAF1(S268);-BCLAF1(S268);-EIF4EBP1(S44);-SRSF2(S189);-HNRNPA1(S4);-CANX(S583);-AGFG1(T177);-EIF4EBP1(S35);EIF4EBP1(T5…	SNW1(S224);-SNW1(S234);-DKC1(S451);-DKC1(T458);-MAPRE1(T166);-DKC1(S451);DKC1(S453);-LCP1(S7);-NUCKS1(S181);-SRP72(S630);SRP72(T633);-RSL1D1(T358);-NPM1(T78);-MARCKSL1(S104);-PDYN(S99);-FBXO21(S116);-TXLNA(S514);-HIST1H1B(S18);-STMN1(S16);-RALY(S135);-HIST1H1C(S36);HIST1H1D(S37);HIST1H1E(S36);-NPM1(S70);-ARHGAP19(S422);-FLNA(S2152);-PTPN6(M545);PTPN6(S534);-PTPN6(S534);-PCYT1A(T342);-SCAF1(S498);…	92	126
468	phloretin	VIM(T20);-HSP90AB1(S255);-HSP90AB1(S255);HSP90AB2P(S177);-UNK(S158);-DBN1(S141);-FAM129B(S691);-RPLP1(S104);RPLP2(S105);-TRA2B(S99);-NOLC1(S623);-TP53(T312);-TMC8(S522);-SAMSN1(S21);-PGM1(T115);-TRA2B(S95);-SAMHD1(T592);-PAN3(T350);PAN3(T353);-PAN3(T353);-CAD(S1859);-TRA2B(S97);-LMNA(S392);-UBR4(S2718);-TXNRD3(S32);-BCLAF1(S512);-CHAF1A(K304);CHAF1A(S307);-LMNA(S390);-LSP1(S189);-LSP1(S189);LSP1(…	SRRM1(S452);-SRRM1(T693);-SRRM1(S713);-MCM6(S758);-THRAP3(S682);-SRRM1(S717);-SRRM1(T614);-SRSF10(S133);-MCM2(T25);-HDAC1(M372);HDAC1(M381);HDAC1(S393);-HDAC1(M381);HDAC1(S393);-HDAC1(S393);-EFHD2(S76);-FAM117A(S413);KCNK12(S5);-SMARCA2(S1377);-TOP2B(S1588);-SRRM1(S260);-GPALPP1(S105);-09/02/18 00:00:00(S218);-NCL(S42);-ZC3H13(S209);-ZC3HAV1(S275);-WRNIP1(S151);-SRRM1(S402);-SRRM1(S402);SRRM1(T40…	74	116
469	PI-103	MEF2D(S251);-ABCF1(S105);-SRSF6(S301);-SRSF6(S314);-MCM2(S139);-SRRM2(T1003);SRRM2(S1014);-SRSF6(S314);SRSF6(S316);-FOXK1(T422);-SRRM2(S2102);SRRM2(T2104);-SRRM2(T2104);-BAG6(S113);-RBM25(S675);-FOXK1(S445);-FOXK1(S416);-HSP90AA1(S252);-BCLAF1(S512);-ABCF1(T108);-SRRM2(M1168);SRRM2(T1177);-SRRM2(T1177);-CHD4(S1531);-TOMM70(S96);-FTSJ3(S10);-FOXK1(S420);-HDAC2(M373);HDAC2(M382);HDAC2(S394);-HDAC2(…	HMGA1(S36);-MAPRE1(T166);-TNIK(S766);-HMGA1(T53);-LSP1(S189);-LSP1(S189);LSP1(S188);-SRRM1(S597);-DKC1(S451);-DKC1(T458);-SRRM1(S777);-DBN1(S141);-SRP72(S630);SRP72(T633);-KRT5(S8);-DKC1(S451);DKC1(S453);-IGF2BP1(S181);-HIST1H1C(S36);HIST1H1D(S37);HIST1H1E(S36);-SRRM1(S775);-NCL(T69);-SRRM1(S781);-SRRM1(S773);-SRRM1(T778);-SZRD1(S37);-LSM14A(S216);-AKT1S1(T90);-PNISR(S211);-PTPN7(S44);-GATA1(T101…	142	93
470	pifithrin-alpha	STMN1(S16);-VIM(T20);-IRF2BP2(S175);-LCP1(S7);-PTPN6(M545);PTPN6(S534);-PTPN6(S534);-RBM26(S127);-FLNA(S2152);-NDRG1(T340);-HIST1H1B(S18);-PAK2(T143);-BIN2(S458);-BIN2(S259);-LSM14A(S182);-HIST1H1C(S36);HIST1H1D(S37);HIST1H1E(S36);-SYK(S297);-PRKAR1A(T75);-SRSF2(S101);-PRPF4B(S852);-SH3BP1(S585);-SH3GL1(S286);-REPS1(S145);-RPS6KA1(S369);-VIM(S27);-WIPF1(S340);-PGM2(M161);PGM2(T163);-PGM2(T163);-E…	NPM1(S125);-NOLC1(S538);-TBC1D14(S295);-ASXL3(S76);-DVL2(S480);-CCDC86(S18);-SRRM1(S402);-SRRM1(S402);SRRM1(T406);-SRSF2(S189);-MFHAS1(S450);SRSF2(S191);-SRSF2(S191);-HNRNPD(S71);-DPF2(S142);-EIF3G(T38);-LIMD2(S27);-INPP4A(S210);-CCDC86(S69);-H1FX(S31);-CCDC86(S58);-TRA2A(S262);TRA2B(S266);-TRA2A(S260);TRA2B(S264);-HMGA1(S99);-HMGA1(S102);-UNK(S158);-TCOF1(S381);-IGF2BP1(S181);-SMARCC1(S328);-SMA…	148	94
471	pifithrin-mu	LSP1(S252);-SAMHD1(T592);-MARCKS(S170);-EEF1D(S162);-VIM(T20);-CD44(S706);-CDCA3(S87);-ADD1(S726);ADD2(S713);ADD3(S693);-HSPB1(S83);-CARHSP1(S41);-PML(S518);-PML(S527);-LSP1(S189);-LSP1(S189);LSP1(S188);-CARHSP1(S52);-ZNF180(S643);-PAK2(T143);-SAMHD1(T21);-PCYT1B(M310);PCYT1B(S315);-PCYT1B(S315);-IRF2BP2(S175);-NUCKS1(S181);-HNRNPU(T286);-HCLS1(S275);-PRKAR1A(T75);-PTPN12(S435);-PML(S535);-GPSM3(…	EIF3G(T38);-SRRM1(S452);-THRAP3(S248);-CCDC86(S18);-CCDC86(S58);-SRRM1(T693);-BAG6(S113);-MSH6(T924);-SRSF11(T447);-SRRM1(T614);-ACIN1(S1004);-THRAP3(S253);-TPI1(S58);-SPATA2(S428);-SRRM1(S717);-TBX3(T441);-APC(S780);-RPRD1B(S132);-ANP32B(T244);-CDK18(T154);-SRRM1(S628);-CCDC86(S80);-SRRM1(S626);-LRWD1(S212);-SRRM1(S713);-ABCF1(S105);-NCL(T69);-H1FX(S31);-ABCF1(T108);-CCDC86(S69);-GPATCH8(S738);-…	192	68
472	PIK-93	MEF2D(S251);-SYTL2(S540);-HSP90AA1(S252);-SRSF6(S301);-SRRM2(M1168);SRRM2(T1177);-SRRM2(T1177);-BCLAF1(T257);BCLAF1(S268);-BCLAF1(S268);-SYK(S297);-ARHGAP17(T679);-SRRM2(T1003);-EEF1B2(S90);EEF1B2(Y79);-AHNAK(S93);-EEF1B2(S106);-SRRM2(T1003);SRRM2(S1014);-SRSF6(S314);-FOSL2(S200);-SRSF6(S314);SRSF6(S316);-ACSS2(S28);-ARHGAP45(S592);-SRRM2(T2583);-EVI2B(S271);-AHNAK(S210);-FOXK1(T422);-EVI2B(T267)…	HMGA1(S36);-DBN1(S141);-HMGA1(T53);-LSM14A(S216);-TXLNA(S514);-HIST1H1C(S36);HIST1H1D(S37);HIST1H1E(S36);-HEMGN(S123);-MTSS1(T592);-TNIK(S766);-PGM2L1(M171);PGM2L1(T173);-PGM2L1(T173);-LSM14A(S219);-TULP4(T581);-RUNX1(S17);-RUNX1(T14);-RBMX(S208);RBMXL1(S208);-SCAF1(S498);-SCAF1(S498);SCAF1(S500);-NOLC1(S538);-SRRM1(S597);-RBM17(S227);-ESAM(T349);-SRRM1(S773);-SRRM1(S775);-SRRM1(S781);-MAPRE1(T16…	167	125
473	piperlongumine	LSP1(S252);-S100A9(M94);S100A9(T113);-S100A9(T113);-LSP1(S189);-LSP1(S189);LSP1(S188);-SAMHD1(T592);-IRF2BP2(S78);-MARCKS(S170);-FBXO21(S116);-CLIP2(S923);-RPS6KA3(S369);-RCSD1(S116);-RCSD1(S120);-ADD1(S726);ADD2(S713);ADD3(S693);-RASAL3(M56);RASAL3(S51);-RASAL3(S51);-RCSD1(S123);-SMARCA4(S1452);-LCP1(S7);-G3BP1(S230);-HDAC1(M372);HDAC1(M381);HDAC1(S393);-HDAC1(M381);HDAC1(S393);-HDAC1(S393);-SET…	NCL(S67);-NCL(T69);-RBMX(M353);RBMX(S352);-RBMX(S352);-RBMX(S208);RBMXL1(S208);-TDG(T67);-EPB41L2(S87);-SRSF11(T447);-STAT5A(S780);-CDCA5(T23);-HMGA1(S36);-HMGA1(T53);-RAVER1(T463);-LSM14A(T194);-MAP4(S789);-SRP72(S630);SRP72(T633);-PTGES3(S113);-SNW1(S224);-HEMGN(S123);-UBAP2L(S607);-HNRNPA1(S4);-SAMSN1(S21);-CCDC86(S18);-NONO(T440);-IGF2BP1(S181);-TMPO(S66);-TMPO(S66);TMPO(S67);-PCBP2(T179);-SN…	100	76
474	piperlongumine:MST-312 (1:1 mol/mol)	HSPB1(S83);-TRA2A(S262);TRA2B(S266);-TRA2A(S260);TRA2B(S264);-RCSD1(S123);-HNRNPM(S618);-SRRM1(S402);SRRM1(T406);-SRRM1(S402);-MEF2D(S251);-SRRM1(S452);-RCSD1(S116);-HNRNPM(M525);HNRNPM(M529);HNRNPM(S528);-HNRNPM(M529);HNRNPM(S528);-HNRNPM(S528);-DBNL(K288);DBNL(T291);-DBNL(T291);-RCSD1(S120);-BCLAF1(S290);-RCSD1(T124);-SRSF6(S301);-BCLAF1(S287);-LMNB1(S391);LMNB2(S405);-EEF1D(S133);-BCLAF1(S285)…	NCL(T69);-NOLC1(S538);-NOLC1(S623);-HSP90AB1(S226);-LSM14A(T194);-LSM14A(S182);-NCL(S67);-PDCD4(S94);-NOP56(S519);-ASXL3(S76);-CLNS1A(S102);-TPI1(S58);-CCDC86(S18);-NSFL1C(S114);-NECTIN1(S422);-UNK(S158);-EPB41(S709);-HNRNPA1(S4);-TXNRD3(S32);-SAMSN1(S21);-RBMX(S208);RBMXL1(S208);-UBAP2L(S607);-ILF3(S384);-DMTN(S90);-NOLC1(S508);-PHF6(S203);-PHF6(S203);PHF6(S204);-PRAM1(T332);-HMGCS1(S486);-EIF3F…	214	143
476	PL-DI	SEC61B(S19);-IRF2BP2(S175);-HSP90AA1(S252);-ABCF1(S105);-IRF2BP2(S78);-RBM26(S127);-ARHGAP45(S592);-PAN3(T350);PAN3(T353);-PAN3(T353);-CLIP2(S923);-TBC1D10B(S678);-MAP2K2(T396);-CAD(S1859);-VIM(T20);-FBXO21(S116);-SRRM2(S2702);-HDGF(S165);-SRRM2(M1168);SRRM2(T1177);-SRRM2(T1177);-MDC1(S372);-FOSL2(S200);-EIF4EBP1(S44);-RPLP1(S104);RPLP2(S105);-CHD4(S1531);-MYH9(S1943);-BCLAF1(T257);BCLAF1(S268);-…	HMGA1(S36);-IGF2BP1(S181);-HMGA1(T53);-HEMGN(S123);-FUBP1(T629);-NCL(T69);-SRRM1(S597);-THRAP3(S682);-MAPRE1(T166);-DBN1(S141);-TBC1D14(S295);-PTPN7(S44);-SRRM1(S777);-MTSS1(T592);-PCBP2(T179);-NOLC1(S508);-ZC3HAV1(S275);-EPB41L2(S87);-TDG(T67);-SRRM1(T778);-PTGES3(S113);-SRRM1(S775);-SRRM1(S781);-SRRM1(S773);-RCC1(S11);-TRA2A(S262);TRA2B(S266);-TRA2A(S260);TRA2B(S264);-SRP72(S630);SRP72(T633);-P…	183	79
478	pluripotin	RCSD1(S123);-HNRNPM(S618);-IRF2BP2(S175);-RCSD1(S116);-NDRG1(T340);-RCSD1(S120);-HNRNPM(M525);HNRNPM(M529);HNRNPM(S528);-HNRNPM(M529);HNRNPM(S528);-HNRNPM(S528);-RCSD1(T124);-RCSD1(S177);-SYK(S297);-IGF2R(S2409);-RCSD1(S220);-IGF2R(S2484);-BCLAF1(S512);-IRF2BP2(S457);-RCSD1(S127);-IRF2BP2(S360);-BAG6(S113);-RCSD1(S68);-RCSD1(S267);-FTSJ3(S10);-ARHGEF2(S886);-DICER1(S1016);-HSPB1(S83);-CHD4(S1531)…	WRNIP1(S151);-NCL(T69);-SRP72(S630);SRP72(T633);-EPB41(S709);-TBC1D14(S295);-HEMGN(S123);-MTSS1(T592);-STAT5A(S780);-RUNX1(S212);-GPALPP1(S105);-PDCD4(S94);-HNRNPD(S71);-KIAA1143(S50);-TULP4(T581);-SRRM1(T581);-IGF2BP1(S181);-PGM2L1(M171);PGM2L1(T173);-PGM2L1(T173);-LSM14A(S216);-CCDC86(S18);-NOLC1(S508);-NCL(S67);-PDIA3(S165);-SRRM1(S583);-HMGCS1(S486);-HIST1H1C(S36);HIST1H1D(S37);HIST1H1E(S36);…	168	96
480	PLX4720	LSP1(S252);-HSP90AB1(S255);-HSP90AB1(S255);HSP90AB2P(S177);-S100A9(M94);S100A9(T113);-S100A9(T113);-LSP1(S189);-LSP1(S189);LSP1(S188);-CARHSP1(S41);-HNRNPD(S71);-BCLAF1(S512);-NFKB2(S22);-TP53(T312);-EIF4EBP1(S83);EIF4EBP1(S85);-EIF4EBP1(S85);-BCLAF1(T257);BCLAF1(S268);-BCLAF1(S268);-LSP1(T175);-CAD(S1859);-BCLAF1(S660);-CARHSP1(S30);-CARHSP1(S32);-EEF1B2(S106);-EEF1B2(S90);EEF1B2(Y79);-ADD1(S726…	JPT1(S92);-HDGF(S165);-THRAP3(S682);-SRRM2(S2684);-SRRM1(S549);-LCP1(S7);-SRRM1(S551);-ZYX(S344);-SRRM1(S452);-MATR3(S206);-SNW1(S224);-NUCKS1(S181);-DKC1(S451);-DKC1(T458);-NCL(S67);-RBM14(R203);RBM14(T206);-RBM14(T206);-ARHGEF6(M487);ARHGEF6(S488);ARHGEF7(M517);ARHGEF7(S518);-ARHGEF6(S488);ARHGEF7(S518);-DBN1(S141);-SRRM2(S2702);-SNW1(S234);-TPI1(S58);-RCC1(S11);-MAP4(S789);-NOP56(S519);-KHDRBS…	123	113
481	prima-1	NPM1(S125);-HNRNPM(S618);-TRA2A(S262);TRA2B(S266);-TRA2A(S260);TRA2B(S264);-DBNL(K288);DBNL(T291);-DBNL(T291);-SAMHD1(T592);-S100A9(M94);S100A9(T113);-S100A9(T113);-HNRNPM(M525);HNRNPM(M529);HNRNPM(S528);-HNRNPM(M529);HNRNPM(S528);-HNRNPM(S528);-MARCKS(S170);-RBM15(S257);-BCLAF1(T257);BCLAF1(S268);-BCLAF1(S268);-RBM15(S257);RBM15(Y266);-PDHA1(S295);PDHA2(S293);-SET(S7);-SAMHD1(T21);-ARHGAP45(S25)…	TDG(T67);-SRSF11(T447);-APC(S780);-EIF3G(T38);-SAMSN1(S21);-HSP90AB1(S255);-HSP90AB1(S255);HSP90AB2P(S177);-NCL(T69);-PTPN6(M545);PTPN6(S534);-PTPN6(S534);-NOP56(S519);-RRM2(S20);-GATA1(T101);-ESAM(T349);-SRRM1(S683);-SRRM1(S683);SRRM1(S685);-DBN1(S141);-HNRNPA1(S4);-NCL(S67);-FLNA(S2152);-HEMGN(S123);-THRAP3(S682);-RB1(S807);-RCC1(S11);-TMC8(S522);-MARCKS(S145);-RB1(S811);-PCBP2(S270);-RB1(T821)…	153	67
486	purmorphamine	SRSF6(S301);-SYK(S297);-APC(S780);-SRRM1(S452);-NDRG1(T340);-KHDRBS1(S24);-FTSJ3(S10);-FOSL2(S200);-SRRM2(S2102);SRRM2(T2104);-SRRM2(T2104);-SRRM1(S713);-SRRM1(T614);-WIPF1(S340);-EFHD2(S76);-BAG6(S113);-KHDRBS1(S18);-NUCKS1(S73);-FOXK1(S445);-DOK3(S333);-TOP2B(S1588);-NUCKS1(S79);-SRRM2(T1003);-SRSF10(S133);-ARHGAP17(T679);-MCM2(T25);-RASGRP2(S587);-MEF2D(S251);-SRRM1(S717);-H1FX(S31);-SPN(R352)…	NOLC1(S538);-IGF2BP1(S181);-EPB41(S709);-EEF1D(S162);-NOLC1(S623);-MARCKS(S170);-PGM2L1(M171);PGM2L1(T173);-PGM2L1(T173);-CD44(S706);-TMC8(S522);-RUNX1(S17);-RUNX1(S212);-DBN1(S141);-PML(S518);-CDCA3(S87);-MARCKSL1(S104);-PML(S535);-RUNX1(T14);-PDYN(S99);-LSM14A(S219);-PML(S527);-ASXL3(S76);-LSM14A(T194);-DVL2(S480);-UNK(S158);-LSM14A(S216);-PGM1(T115);-SRRM1(S551);-HSP90AB1(S226);-NEURL4(S502);-…	128	108
488	PX-12	NPM1(S125);-PML(S527);-PML(S518);-HDAC2(M373);HDAC2(M382);HDAC2(S394);-HDAC2(M382);HDAC2(S394);-HDAC2(S394);-HDAC1(M372);HDAC1(M381);HDAC1(S393);-HDAC1(M381);HDAC1(S393);-HDAC1(S393);-SRRM2(S2032);-SRRM2(S2032);SRRM2(T2034);-MCM6(S758);-SRSF6(S301);-MCM2(S139);-CANX(S583);-SRRM2(T1003);-SRRM1(S260);-SRRM1(S393);-SRRM2(T1003);SRRM2(S1014);-PRPF4B(S144);-SRRM1(S391);-SRSF10(S133);-SRRM1(T220);-CHER…	NCL(S67);-DBN1(S141);-TRA2B(S97);-TRA2B(S95);-MAP4(S789);-FAM129B(S691);-EEF1D(S133);-LMNA(S392);-LSM14A(T194);-TRA2B(S97);TRA2B(S95);TRA2B(S102);-TRA2B(S99);-LMNA(S390);-EPB41L2(S87);-TDG(T67);-MORC2(S615);-NPM1(S70);-DPYSL3(T524);-UBAP2L(S607);-SH3BP1(S585);-NONO(T440);-NDRG1(T340);-RBMX(M353);RBMX(S352);-RBMX(S352);-SH2D3A(T193);-ABL1(T267);ABL2(T313);-SH3GL1(S286);-HNRNPK(S214);-FAM129B(S691)…	161	121
490	pyrazolanthrone	LSP1(S252);-LSP1(S189);-LSP1(S189);LSP1(S188);-LCP1(S7);-PAK1(S165);-RASAL3(M56);RASAL3(S51);-RASAL3(S51);-RCSD1(S123);-IRF2BP2(S78);-HIST1H1B(S18);-RCSD1(S116);-RCSD1(S120);-MARCKS(S170);-CHD4(S1531);-RCSD1(S177);-RCSD1(T124);-PGM1(T115);-RCSD1(S220);-CLIP2(S923);-NFKB2(S22);-RB1(S37);-SAMHD1(T592);-STMN1(S38);-CHAF1A(K304);CHAF1A(S307);-RAB44(S263);-RCSD1(S127);-RB1(T373);-RB1(S350);-MAP1S(S655…	HMGA1(S36);-HMGA1(T53);-RCC1(S11);-IGF2BP1(S181);-SRRM1(S597);-HEMGN(S123);-TULP4(T581);-THRAP3(S682);-MTSS1(T592);-NOLC1(S538);-TBC1D14(S295);-LMNA(S390);-EIF5B(S135);-LMNA(S392);-TDG(T67);-NCL(S67);-STAT5A(S780);-PTGES3(S113);-EPB41L2(S87);-RAVER1(T463);-FUBP1(T629);-TAF12(S51);-RBMX(S208);RBMXL1(S208);-RUNX1(S212);-SAMSN1(S21);-SRRM1(T614);-PCBP2(T179);-SRRM2(S2412);-NOLC1(S508);-SRRT(S74);-GA…	161	84
491	Pyrimethamine	EIF4EBP1(S44);-ACSS2(S28);-SPTBN5(T3171);-MCM2(T25);-MSH6(T924);-ACSS2(S263);-RBM26(S127);-LMNA(S392);-SRRM2(S2702);-AHNAK(S93);-SRRM1(S715);-LMNB1(S391);LMNB2(S405);-IGF2R(S2409);-EIF4EBP1(T41);-LMNA(S390);-BCLAF1(T257);BCLAF1(S268);-BCLAF1(S268);-ZC3H13(S207);-PAN3(T350);PAN3(T353);-PAN3(T353);-EIF4EBP1(S35);EIF4EBP1(T50);-EIF4EBP1(Y34);EIF4EBP1(T37);-EVI2B(S271);-EIF4EBP1(S83);EIF4EBP1(S85);-E…	NPM1(S125);-SNW1(S224);-SNW1(S234);-DKC1(S451);-SRRM1(S626);-DKC1(T458);-SRRM1(S628);-ARHGAP19(S422);-MYO18A(S2020);-SRP72(S630);SRP72(T633);-SRRM1(S636);SRRM1(S638);-SRRM1(S638);-DKC1(S451);DKC1(S453);-STMN1(S38);-SMAP(S24);-HNRNPC(S253);-PNN(S100);-DPF2(S142);-NUCKS1(S79);-PNN(S100);PNN(R97);-NUCKS1(S73);-EVL(S329);-DVL2(S480);-SCAF1(S498);-PSD3(S338);-MEF2A(S496);MEF2C(S461);-SCAF1(S498);SCAF1…	141	122
493	QL-X-138	TRA2A(S262);TRA2B(S266);-TRA2A(S260);TRA2B(S264);-RCSD1(S123);-RCSD1(T124);-MSH6(T924);-RCSD1(S177);-NDRG1(T340);-ZC3H13(S209);-ACIN1(S1004);-RCSD1(S116);-RCSD1(S120);-ZC3H13(S207);-SRRM1(S452);-EIF4EBP1(S83);EIF4EBP1(S85);-EIF4EBP1(S85);-TOP2A(T1397);-IRF2BP2(S175);-LMNA(S392);-EIF4EBP1(S44);-CHD4(S1531);-GPATCH8(S738);-LMNA(S390);-HNRNPM(S618);-IRF2BP2(S360);-MAP4(S789);-SRRM2(M1168);SRRM2(T117…	CD44(S706);-HNRNPD(S71);-SASH3(S25);-WRNIP1(S151);-SRRM1(S597);-S100A9(M94);S100A9(T113);-S100A9(T113);-CDCA3(S87);-TOP2B(S1588);-RASAL3(M56);RASAL3(S51);-RASAL3(S51);-PML(S518);-PML(S527);-MARCKS(S170);-SRP72(S630);SRP72(T633);-RAB44(S442);-LSP1(S252);-PGM1(T115);-09/02/18 00:00:00(S218);-EEF1B2(S90);EEF1B2(Y79);-DKC1(S451);-EVL(S329);-DKC1(T458);-SASH3(S25);SASH3(S26);-EEF1B2(S106);-LSP1(T175);…	124	76
494	QL-XI-92	TRA2A(S262);TRA2B(S266);-TRA2A(S260);TRA2B(S264);-DBN1(S141);-HNRNPM(S618);-BCLAF1(S512);-NUCKS1(S79);-NUCKS1(S73);-RCSD1(T124);-NUCKS1(S75);-RCSD1(S123);-BCLAF1(S660);-SRRM1(S683);-SRRM1(S683);SRRM1(S685);-JPT1(S91);-THRAP3(S684);-PPHLN1(T128);-BL1S2_HUMAN_Phospho (ST);-BCLAF1(S287);-BCLAF1(S285);-BCLAF1(S290);-MARCKS(S145);-JPT1(S92);-RCSD1(S116);-MCM2(S40);-TCEA1(T96);-THRAP3(S682);-IRF2BP2(S4…	VIM(T20);-HNRNPA3(S112);HNRNPA3(S116);-HNRNPA3(S116);-NOLC1(S538);-HIST1H1C(S36);HIST1H1D(S37);HIST1H1E(S36);-PML(S518);-PML(S527);-RBM26(S127);-EFHD2(S76);-HNRNPA1(S95);HNRNPA1L2(S95);-NFKB2(S22);-TBC1D14(S295);-SYAP1(T248);-CARHSP1(S52);-ZNF180(S643);-HNRNPD(S71);-MYC(S283);-WRNIP1(S151);-LCP1(S7);-CENPA(S17);-APC(S780);-CDK18(T157);CDK18(Y155);-CENPA(S19);-ABCF1(S105);-HNRNPH1(T107);HNRNPH2(T1…	144	85
495	QL-XII-47	NOLC1(S623);-TMC8(S522);-LMNB1(S391);LMNB2(S405);-HNRNPA1(S4);-RBM39(S97);-TRA2A(S262);TRA2B(S266);-TRA2A(S260);TRA2B(S264);-MEF2D(S251);-THRAP3(S684);-ACIN1(S1004);-MSH6(T924);-JPT1(S92);-DBN1(S141);-TOP2A(T1397);-GPATCH8(S738);-HSP90AA1(S252);-LMNB1(S391);LMNB2(S405);LMNB1(S396);LMNB2(S410);-TCEA1(T96);-MATR3(S206);-EEF1D(S133);-SPTBN5(T3171);-EIF3G(T38);-HSP90AB1(S255);HSP90AB2P(S177);-HSP90AB…	S100A9(M94);S100A9(T113);-S100A9(T113);-PML(S527);-MARCKS(S170);-SASH3(S25);-STMN1(S16);-PML(S518);-WRNIP1(S151);-09/02/18 00:00:00(S218);-LCP1(S7);-STMN1(S38);-CARHSP1(S52);-ZNF180(S643);-HNRNPD(S71);-NEURL4(S502);-RAB44(S442);-EFHD2(S76);-NECTIN1(S422);-PRAM1(T332);-RASAL3(M56);RASAL3(S51);-RASAL3(S51);-SASH3(S25);SASH3(S26);-EEF1B2(S90);EEF1B2(Y79);-SPN(R352);SPN(S355);-SPN(S355);-EEF1B2(S106)…	97	78
497	QS11	DBN1(S141);-NOLC1(S623);-TMC8(S522);-SRRM1(S683);-SRRM1(S683);SRRM1(S685);-MSH6(T924);-MEF2D(S251);-HSP90AA1(S252);-BCLAF1(S512);-RCC1(S11);-HNRNPK(S121);-LMNB1(S391);LMNB2(S405);-SON(S1697);-JPT1(S92);-LMNB1(S391);LMNB2(S405);LMNB1(S396);LMNB2(S410);-LMNA(S392);-SPTBN5(T3171);-MATR3(S206);-HNRNPA1(S4);-JPT1(S91);-RBMX(M353);RBMX(S352);-RBMX(S352);-EIF4B(S283);-SRRM1(S402);SRRM1(T406);-BCLAF1(S29…	CLNS1A(S102);-HIST1H1C(S36);HIST1H1D(S37);HIST1H1E(S36);-NPM1(S125);-WRNIP1(S151);-MARCKS(S170);-PRAM1(T332);-EVL(S329);-LSP1(T175);-CD44(S706);-LSP1(S252);-LSP1(S189);-LSP1(S189);LSP1(S188);-GPALPP1(S105);-SASH3(S25);-APC(S780);-PAK1(S165);-PML(S527);-GPALPP1(S105);GPALPP1(K101);-PRAM1(S484);-PML(S518);-MYO18A(S2020);-LCP1(S7);-CDCA3(S87);-TTLL12(T20);-STMN1(S38);-NEURL4(S502);-PDIA3(S165);-SRSF…	163	86
500	R428	NOLC1(S538);-WRNIP1(S151);-TBC1D14(S295);-STMN1(S38);-TPI1(S58);-LCP1(S7);-RBM26(S127);-ASXL3(S76);-PTPN6(M545);PTPN6(S534);-PTPN6(S534);-DVL2(S480);-GPALPP1(S105);-HMGA1(S36);-ARHGAP19(S422);-SAMSN1(S21);-PRPF4B(S852);-GPALPP1(S105);GPALPP1(K101);-CDK18(T154);-CDK1(T14);CDK2(T14);CDK3(T14);-STAT5A(S780);-NUMA1(S169);-STMN1(S16);-TOP2B(S1466);-MARCKSL1(S104);-PDYN(S99);-HMGA1(T53);-LSM14A(S182);-…	HSPB1(S83);-HSP90AB1(S255);-HSP90AB1(S255);HSP90AB2P(S177);-MEF2D(S251);-IRF2BP2(S175);-SRSF2(S189);-MFHAS1(S450);SRSF2(S191);-SRSF2(S191);-TRA2B(S95);-HDGF(S165);-LAT2(S125);LAT2(S135);-LAT2(S135);-SRSF6(S314);-SRSF6(S314);SRSF6(S316);-MARCKS(S145);-IRF2BP2(S360);-ARHGAP17(T679);-CBX1(S91);-SH3KBP1(S589);-SAMHD1(T592);-MYH9(S1943);-TRA2B(S97);TRA2B(S95);TRA2B(S102);-SRRM2(S1925);-NUCKS1(S61);-HN…	72	157
501	RAF265	SAMSN1(S21);-TPI1(S58);-THRAP3(S682);-LCP1(S7);-HEMGN(S123);-TDG(T67);-SRRM1(S549);-SRRM1(S551);-SRSF11(T447);-NSFL1C(S114);-NOLC1(S623);-TMC8(S522);-WRNIP1(S151);-RCC1(S11);-MSH6(T924);-RBM14(R203);RBM14(T206);-RBM14(T206);-HMGA1(S36);-FLNA(S2152);-PPHLN1(T128);-FNBP4(S18);-MTSS1(T592);-STAT5A(S780);-HNRNPA1(S4);-GATA1(T101);-NOP56(S519);-RBM17(S227);-TNIK(S766);-ZYX(S344);-TULP4(T581);-NOLC1(S5…	HSPB1(S83);-SRRM1(S402);SRRM1(T406);-SRRM1(S402);-EEF1D(S133);-ABCF1(S105);-IRF2BP2(S175);-SAMHD1(T592);-G3BP1(S230);-NUCKS1(S19);-SRRM1(S717);-SRRM1(S713);-H1FX(S31);-HMGA1(S99);-CENPA(S19);-CENPA(S17);-ARHGAP17(T679);-HMGA1(S102);-RBM15(S257);-RBM15(S257);RBM15(Y266);-SIPA1(S53);-NPFFR2(S54);-DOK3(S333);-SAMHD1(T21);-G3BP1(S149);-PRRC2C(S893);-BCLAF1(S290);-HNRNPH1(T107);HNRNPH2(T107);-BCLAF1(T…	104	141
502	Rapamycin	RBM26(S127);-LCP1(S7);-MCM2(T25);-DBNL(K288);DBNL(T291);-DBNL(T291);-ACSS2(S28);-LMNB1(S391);LMNB2(S405);-DBNL(S269);-BCLAF1(T257);BCLAF1(S268);-BCLAF1(S268);-HNRNPK(S121);-EVI2B(S271);-BL1S2_HUMAN_Phospho (ST);-NUCKS1(S19);-SRRM2(M1168);SRRM2(T1177);-SRRM2(T1177);-SRRM1(S715);-LMNB1(S391);LMNB2(S405);LMNB1(S396);LMNB2(S410);-ZC3H13(S207);-EVI2B(T267);-SRRM2(S2032);-SRRM2(S2032);SRRM2(T2034);-SRR…	NOLC1(S538);-CCDC86(S18);-CCDC86(S58);-CCDC86(S37);-CCDC86(S69);-TCOF1(S381);-SRSF11(T447);-CCDC86(S80);-TDG(T67);-CBX1(S91);-SRRM1(S683);-SRRM1(S683);SRRM1(S685);-TCOF1(S906);-SRRM1(S636);SRRM1(S638);-SRRM1(S638);-NOLC1(S623);-SPATA2(S428);-SRSF6(S314);-ASXL3(S76);-DVL2(S480);-ARHGAP19(S422);-SRRM1(S628);-SRSF6(S314);SRSF6(S316);-TMC8(S522);-PDYN(S99);-SRRM1(S626);-CD44(S706);-MARCKSL1(S104);-DP…	149	91
503	RDEA119	DPYSL3(T524);-CD44(S706);-G3BP1(S230);-SAMHD1(T592);-SRSF2(S189);-CDCA3(S87);-NSUN2(S743);-MFHAS1(S450);SRSF2(S191);-SRSF2(S191);-BCLAF1(S287);-KIAA0930(S306);-BCLAF1(S285);-IGF2BP1(S181);-BCLAF1(S290);-MEF2D(S251);-TCOF1(S381);-LSP1(S189);-LSP1(S189);LSP1(S188);-ARHGAP17(T679);-SF1(S80);SF1(S82);-SF1(S80);-CCDC86(S37);-SRRM2(S1925);-CCDC86(S18);-H1FX(S31);-SRRM2(S1925);SRRM2(T1927);-LAT2(S125);L…	SAMSN1(S21);-STMN1(S16);-FBXO21(S116);-HMGA1(S36);-LSM14A(S182);-HDGF(S165);-MAP4(S789);-TRIM28(S471);-LSM14A(S219);-STMN1(S38);-RCC1(S11);-STMN1(S25);-HLA-DOB(S97);-FAM186A(S52);-LSM14A(S216);-PGM2L1(M171);PGM2L1(T173);-PGM2L1(T173);-HMGA1(T53);-AKT1S1(T90);-UNK(S158);-HNRNPA1(S4);-TMC8(S522);-CAD(S1859);-KHDRBS1(S18);-RBM26(S127);-EIF4EBP1(T41);-NOLC1(S623);-PGM1(T115);-HEMGN(S123);-MAP4(S1073)…	110	71
504	regorafenib	TRA2A(S262);TRA2B(S266);-TRA2A(S260);TRA2B(S264);-SRRM1(S777);-CAP1(S310);-SRRM1(S775);-HNRNPM(S618);-SRRM1(S773);-SNW1(S224);-SNW1(S234);-RCSD1(S123);-EVL(S329);-MEF2D(S251);-DBNL(K288);DBNL(T291);-DBNL(T291);-IRF2BP2(S175);-ULK1(S533);-NUCKS1(S19);-SRRM1(S769);-SRSF6(S301);-SRRM1(T778);-LCP1(S7);-NUCKS1(S181);-LMNA(S392);-PDIA3(S165);-SAMHD1(T592);-HNRNPU(T286);-HNRNPM(M525);HNRNPM(M529);HNRNPM…	NCL(T69);-NOLC1(S538);-NCL(S67);-EEF1D(S133);-RCC1(S11);-NOLC1(S623);-TRA2B(S97);-SPATA2(S428);-HNRNPD(S71);-TRA2B(S95);-TMC8(S522);-PGM2(M161);PGM2(T163);-PGM2(T163);-EPB41(S709);-GFPT1(T263);-AJAP1(S56);CDK11A(S222);CDK11B(S234);-S100A9(M94);S100A9(T113);-S100A9(T113);-HEMGN(S123);-MTSS1(T592);-TULP4(T581);-CHAF1A(K304);CHAF1A(S307);-TP53(T312);-TRA2B(S97);TRA2B(S95);TRA2B(S102);-STAT5A(S780);-…	129	110
505	Repligen 136	LSP1(S252);-MARCKSL1(S104);-LSP1(S189);-PDYN(S99);-LSP1(S189);LSP1(S188);-NOLC1(S623);-TMC8(S522);-HSP90AA1(S252);-IFI16(S145);-RSL1D1(T358);-G3BP1(S230);-BAG3(S377);-NOP56(S511);-TP53(T312);-FBXO21(S116);-EPB41L2(S55);-NOLC1(S538);-ASXL3(S76);-DVL2(S480);-UNK(S158);-SAMHD1(T592);-CHAF1A(K304);CHAF1A(S307);-PAN3(T350);PAN3(T353);-PAN3(T353);-VIM(T20);-JPT1(S91);-CD44(S706);-SET(S7);-SRSF2(S101);-…	SRRM1(S560);-ZYX(T306);-HNRNPK(S214);-THRAP3(S682);-SRRM1(S597);-ZYX(S258);-MCM2(T25);-FAM117A(S413);KCNK12(S5);-SRRM1(T614);-LMNB1(S391);LMNB2(S405);-SRRM1(T693);-MSH6(T924);-DNM1L(M613);DNM1L(S616);-DNM1L(S616);-MEF2D(S251);-ZYX(S344);-AJAP1(S56);CDK11A(S222);CDK11B(S234);-ZC3H13(S207);-MCM2(S40);-STUB1(S19);-HDGF(S165);-SRRM1(S562);-SRRM1(S452);-LMNB1(S391);LMNB2(S405);LMNB1(S396);LMNB2(S410);…	100	122
506	RG-108	SAMSN1(S21);-EIF4EBP1(S44);-EIF4EBP1(S83);EIF4EBP1(S85);-EIF4EBP1(S85);-LSM14A(S216);-EIF4EBP1(S35);EIF4EBP1(T50);-EIF4EBP1(Y34);EIF4EBP1(T37);-FAM129B(S691);-LSM14A(T194);-LCP1(S7);-HIST1H1C(S36);HIST1H1D(S37);HIST1H1E(S36);-GPALPP1(S105);-ATXN2L(S111);-PDIA3(S165);-PTPN6(M545);PTPN6(S534);-PTPN6(S534);-EIF4EBP1(T41);-EIF4EBP1(S86);-LSM14A(S182);-SRP72(S630);SRP72(T633);-LSM14A(S219);-RCC1(S11);…	EEF1D(S133);-H1FX(S31);-NPFFR2(S54);-DOCK7(S579);-TRA2A(S262);TRA2B(S266);-TRA2A(S260);TRA2B(S264);-SRRM1(S452);-FOXK1(T422);-LAT2(S125);LAT2(S135);-LAT2(S135);-SRSF6(S301);-HSPB1(S83);-NSUN2(S743);-RBM14(S582);-TCOF1(S381);-SRSF6(S314);-SRRM1(T614);-MEF2D(S251);-SRSF6(S314);SRSF6(S316);-SRRM2(S2412);-CENPA(S19);-CENPA(S17);-RAB44(S263);-BAG6(S113);-LRRFIP1(S126);-CEBPE(S188);-HNRNPM(S618);-HDGF(…	145	89
507	rigosertib	NOLC1(S538);-ARHGAP19(S422);-DVL2(S480);-ASXL3(S76);-UNK(S158);-MAP4(S789);-NCL(T69);-EEF1D(S133);-RUNX1(S17);-RUNX1(T14);-DBN1(S141);-HMGA1(T53);-TXLNA(S514);-SAMSN1(S21);-WRNIP1(S151);-STMN1(S25);-ZYX(T306);-HEMGN(S123);-TULP4(T581);-MTSS1(T592);-MAPRE1(T166);-RBMX(S208);RBMXL1(S208);-ESAM(T349);-CLIP1(S180);-PCYT1B(M310);PCYT1B(S315);-PCYT1B(S315);-SH3BP1(S585);-EPB41L2(S87);-PTPN7(S44);-NONO(…	IRF2BP2(S175);-HSP90AA1(S252);-EEF1B2(S90);EEF1B2(Y79);-SRRM2(S2032);-SRSF2(S189);-EEF1B2(S106);-HDAC1(M372);HDAC1(M381);HDAC1(S393);-HDAC1(M381);HDAC1(S393);-HDAC1(S393);-SRRM2(S2032);SRRM2(T2034);-SRSF6(S301);-MFHAS1(S450);SRSF2(S191);-SRSF2(S191);-MCM6(S758);-SRRM2(T1003);-MCM2(S139);-BCLAF1(S658);-SRRM2(T1003);SRRM2(S1014);-BCLAF1(S512);-SRSF6(S314);-LAT2(S125);LAT2(S135);-LAT2(S135);-SRSF6(S…	130	155
508	RITA	PML(S518);-PML(S527);-EIF4EBP1(S44);-SAMSN1(S21);-SRRM1(S773);-PDIA3(S165);-EIF4EBP1(S83);EIF4EBP1(S85);-EIF4EBP1(S85);-PTPN6(M545);PTPN6(S534);-PTPN6(S534);-LCP1(S7);-VIM(T20);-WRNIP1(S151);-EVL(S329);-SRRM1(S769);-RBM26(S127);-DBN1(S141);-SRP72(S630);SRP72(T633);-PGM1(T115);-EIF4EBP1(S35);EIF4EBP1(T50);-EIF4EBP1(Y34);EIF4EBP1(T37);-GPALPP1(S105);-HEMGN(S123);-TOP2B(S1588);-09/02/18 00:00:00(S21…	TRA2A(S262);TRA2B(S266);-TRA2A(S260);TRA2B(S264);-EEF1D(S133);-CCDC86(S58);-CENPA(S19);-CENPA(S17);-H1FX(S31);-ABCF1(S105);-HMGA1(S99);-HMGA1(S102);-SRSF6(S314);-HNRNPH1(T107);HNRNPH2(T107);-SRSF6(S314);SRSF6(S316);-APC(S780);-NPFFR2(S54);-FOXK1(T422);-UBAP2L(S607);-TCOF1(S381);-TP53(T312);-DOCK7(S579);-SRRM1(S452);-EIF3G(T38);-CCDC86(S69);-MEF2A(S496);MEF2C(S461);-PSD3(S338);-SRRM1(S713);-SRRM1(…	132	134
512	rTRAIL	TP53(T312);-BAG6(S113);-SCRIB(S1223);SCRIB(S1225);-SCRIB(S1225);-CHAMP1(S204);CHAMP1(S214);-CDK18(T157);CDK18(Y155);-HNRNPA1(S95);HNRNPA1L2(S95);-S100A9(M94);S100A9(T113);-S100A9(T113);-MYC(S283);-CENPA(S19);-CENPA(S17);-NFKB2(S22);-TOP2A(T1397);-HNRNPA3(S112);HNRNPA3(S116);-HNRNPA3(S116);-TBX3(T441);-CCDC86(S58);-NCL(T69);-TRIM28(S471);-CHAMP1(S204);-HNRNPD(S71);-EEF1D(S133);-TRIL(S331);-GBF1(S1…	EVL(S329);-DKC1(S451);-DKC1(T458);-LSM14A(S182);-PGM2L1(M171);PGM2L1(T173);-PGM2L1(T173);-SRRM1(S769);-SRP72(S630);SRP72(T633);-SRRM2(S2044);SRRM2(S2046);-SRRM2(S2046);-DGLUCY(S9);DGLUCY(S13);-DGLUCY(S13);-SNW1(S234);-SNW1(S224);-HNRNPU(T286);-SF1(S80);SF1(S82);-SF1(S80);-JPT1(S92);-LSM14A(S216);-LSM14A(S219);-NUCKS1(S79);-JPT1(S91);-NUCKS1(S73);-IRF2BP2(S409);-LSM14A(S182);LSM14A(S183);-SRRM1(S7…	86	165
513	ruxolitinib	SAMSN1(S21);-DBN1(S141);-RCC1(S11);-PTPN6(M545);PTPN6(S534);-PTPN6(S534);-HEMGN(S123);-TULP4(T581);-NCL(T69);-TCEA1(T96);-TDG(T67);-YRDC(S37);-HSP90AB1(S255);-HSP90AB1(S255);HSP90AB2P(S177);-LSM14A(T194);-EEF1D(S133);-DPYSL3(T524);-TRIM28(S471);-LSP1(S252);-SRSF11(T447);-MAPRE1(T166);-LSM14A(S182);-HMGA1(S36);-PPHLN1(T128);-MTSS1(T592);-RUNX1(S212);-DOCK1(S1743);-DMTN(S90);-BCLAF1(S512);-EIF3G(T3…	SRRM2(S2702);-IRF2BP2(S175);-HSP90AB1(S226);-MARCKS(S170);-SRSF9(S211);-PAK2(T143);-IRF2BP2(S78);-ARHGEF6(M487);ARHGEF6(S488);ARHGEF7(M517);ARHGEF7(S518);-ARHGEF6(S488);ARHGEF7(S518);-HNRNPA1(S95);HNRNPA1L2(S95);-SRRT(S74);-SH3KBP1(S230);-PRAM1(T332);-NPM1(S125);-SRRM1(T693);-SRRM1(T614);-HDGF(S165);-NUCKS1(S19);-TMPO(S158);-NFKB2(S22);-SRSF9(S216);-SRRM2(S1925);-HNRNPM(M525);HNRNPM(M529);HNRNPM(…	60	184
514	S-Trityl-L-cysteine	DBN1(S141);-RCC1(S11);-TPI1(S58);-PTPN6(M545);PTPN6(S534);-PTPN6(S534);-RRM2(S20);-FLNA(S2152);-THRAP3(S682);-HNRNPA1(S4);-SYTL2(S540);-FAM186A(S52);-HLA-DOB(S97);-NOP56(S519);-EIF5B(S135);-LMNA(S392);-JPT1(S91);-JPT1(S92);-LMNA(S390);-ZYX(S344);-EIF4G1(S1231);-BCLAF1(S658);-MATR3(S206);-MCM2(T25);-HDAC1(M372);HDAC1(M381);HDAC1(S393);-HDAC1(M381);HDAC1(S393);-HDAC1(S393);-YRDC(S37);-FKBP15(S965);…	SNW1(S224);-SNW1(S234);-CD44(S706);-MYO18A(S2020);-PNN(S100);-ARHGAP19(S422);-CDCA3(S87);-PNN(S100);PNN(R97);-RBM39(S136);-DVL2(S480);-NUCKS1(S181);-DPF2(S142);-PDCD4(S94);-EEF1D(S162);-HSPB1(S83);-SCAF1(S498);-SCAF1(S498);SCAF1(S500);-BCLAF1(S287);-DPYSL3(T524);-BCLAF1(S290);-HNRNPM(S618);-SRSF9(S211);-TCOF1(S906);-TTLL12(T20);-NUCKS1(S79);-KIAA1143(S50);-TMPO(S158);-DPYSL3(S522);-TMPO(S66);-TMP…	107	104
515	salermide	HNRNPM(S618);-MEF2D(S251);-NUCKS1(S19);-SF1(S80);SF1(S82);-SF1(S80);-KHDRBS1(S18);-KHDRBS1(S24);-BCLAF1(S512);-IRF2BP2(S409);-MAPRE1(T166);-EVL(S329);-SRRM2(T288);SRRM2(S297);-SRRM2(S297);-SRRM2(S297);SRRM2(S295);-IRF2BP2(S457);-RCSD1(S123);-NUCKS1(S73);-LMNA(S392);-SRSF6(S314);-IRF2BP2(S455);-SNW1(S224);-SNW1(S234);-RBM15(S257);-FKBP15(S965);-HNRNPM(M525);HNRNPM(M529);HNRNPM(S528);-HNRNPM(M529);…	EPB41(S709);-TTLL12(T20);-RUNX1(S17);-CD44(S706);-ACLY(M474);ACLY(S481);-ACLY(S481);-RUNX1(T14);-NCL(T69);-HNRNPD(S71);-NOLC1(S538);-EIF4EBP1(S44);-CDCA3(S87);-SPTBN1(S2102);-EIF4EBP1(S83);EIF4EBP1(S85);-EIF4EBP1(S85);-PML(S518);-NCL(S67);-LSP1(T175);LSP1(S177);-LSP1(T184);-ARHGAP19(S422);-DVL2(S480);-ASXL3(S76);-LSP1(T175);-EIF4EBP1(S35);EIF4EBP1(T50);-EIF4EBP1(Y34);EIF4EBP1(T37);-EIF4EBP1(T41);…	151	100
516	salermide:PLX-4032 (12:1 mol/mol)	HSP90AB1(S255);-HSP90AB1(S255);HSP90AB2P(S177);-DBN1(S141);-SAMSN1(S21);-LMNA(S392);-EIF4EBP1(S44);-SYTL2(S540);-EIF4EBP1(S83);EIF4EBP1(S85);-EIF4EBP1(S85);-LMNA(S390);-HNRNPK(S121);-HEMGN(S123);-HMGA1(S36);-RCC1(S11);-EIF4EBP1(S35);EIF4EBP1(T50);-EIF4EBP1(Y34);EIF4EBP1(T37);-BCLAF1(S512);-TULP4(T581);-MARCKS(S145);-MTSS1(T592);-HMGA1(T53);-LMNB1(S391);LMNB2(S405);-THRAP3(S682);-HNRNPA1(S4);-SRRM…	NPM1(S125);-STMN1(S38);-SNW1(S224);-SNW1(S234);-IRF2BP2(S175);-ABCF1(S105);-EFHD2(S76);-IRF2BP2(S78);-G3BP1(S230);-PDCD4(S94);-SRRM2(T288);SRRM2(S297);-SRRM2(S297);-SRRM2(S297);SRRM2(S295);-WRNIP1(S151);-TRA2B(S97);-SF1(S80);-SF1(S80);SF1(S82);-DPYSL3(T524);-SRRM1(S713);-GPALPP1(S105);-TRA2B(S95);-H1FX(S31);-HNRNPH1(T107);HNRNPH2(T107);-SRRM1(S717);-PSD3(S338);-CCDC86(S58);-MEF2A(S496);MEF2C(S461…	104	160
517	Salubrinal	LMNA(S392);-SYTL2(S540);-SRRM1(S560);-LMNA(S390);-SRRM1(T581);-LMNB1(S391);LMNB2(S405);-ACSS2(S28);-BCLAF1(T257);BCLAF1(S268);-BCLAF1(S268);-ZC3H13(S207);-AHNAK(S93);-RBM26(S127);-SRRM1(S583);-SPTBN5(T3171);-TOMM70(S96);-IGF2R(S2409);-RPL12(S38);-HNRNPD(S71);-MCM2(T25);-HNRNPA3(S112);HNRNPA3(S116);-HNRNPA3(S116);-CHAMP1(S204);-KIAA1522(S406);-CENPA(S19);-BCLAF1(S512);-LMNB1(S391);LMNB2(S405);LMNB…	SNW1(S224);-EVL(S329);-NOLC1(S538);-SNW1(S234);-PGM2L1(M171);PGM2L1(T173);-PGM2L1(T173);-LSM14A(S216);-SRP72(S630);SRP72(T633);-DPYSL3(T524);-RSL1D1(T358);-TOP2B(S1526);-TOP2B(S1524);-NPM1(S125);-NUCKS1(S181);-DKC1(S451);-DPF2(S142);-SRRM1(S551);-DKC1(T458);-DVL2(S480);-GPALPP1(S105);-NUCKS1(S79);-STMN1(S38);-ASXL3(S76);-SRRM1(S549);-PDYN(S99);-SRRM1(S769);-NUCKS1(S73);-JPT1(S92);-UNK(S158);-ZC3H…	182	119
518	SB-225002	STMN1(S38);-RSL1D1(T358);-MAP4(S789);-STMN1(S16);-EPB41L2(S87);-HIST1H1B(S18);-NUCKS1(S181);-TMPO(S66);-TMPO(S66);TMPO(S67);-TMC8(S522);-NOLC1(S623);-EPB41L2(S55);-SRRM1(S777);-HIST1H1C(S36);HIST1H1D(S37);HIST1H1E(S36);-HNRNPC(S253);-NUCKS1(S73);-SRRM1(S775);-LCP1(S7);-GPALPP1(S105);-SRRM1(S773);-NUCKS1(S79);-ABL1(T267);ABL2(T313);-SRRM1(T778);-KHDRBS1(S24);-STMN1(S25);-SH3BP1(S585);-LSM14A(T194)…	SYTL2(S540);-SEC61B(S19);-TOP2B(S1588);-SRSF6(S301);-MCM2(T25);-BCLAF1(S290);-BCLAF1(S287);-HNRNPD(S71);-MCM2(S139);-BCLAF1(S285);-CANX(S583);-BCLAF1(S658);-LAT2(S125);LAT2(S135);-LAT2(S135);-SRRM2(T1003);SRRM2(S1014);-SRRM2(T1003);-ARHGAP17(T679);-RBM14(R203);RBM14(T206);-RBM14(T206);-EEF1B2(S90);EEF1B2(Y79);-EEF1B2(S106);-BCLAF1(S512);-HDAC1(M372);HDAC1(M381);HDAC1(S393);-HDAC1(M381);HDAC1(S393…	89	162
522	SB-743921	HSP90AB1(S255);-HSP90AB1(S255);HSP90AB2P(S177);-HSPB1(S83);-TRA2B(S97);-TRA2B(S95);-NUCKS1(S181);-SRRM2(S2702);-SNW1(S224);-SRRM1(S683);-SRRM1(S683);SRRM1(S685);-SNW1(S234);-HIST1H1B(S18);-TRA2B(S97);TRA2B(S95);TRA2B(S102);-MYH9(S1943);-NDRG1(T340);-NUCKS1(S79);-RCSD1(S123);-TRA2B(S99);-RSL1D1(T358);-NOLC1(S623);-EFHD2(S76);-FLNA(S2152);-RBMX(M353);RBMX(S352);-RBMX(S352);-SRRM1(S636);SRRM1(S638);…	NPM1(S125);-NOLC1(S538);-TRA2A(S262);TRA2B(S266);-PML(S518);-TRA2A(S260);TRA2B(S264);-TBC1D14(S295);-PML(S527);-PDIA3(S165);-SRRM1(T693);-SRRM1(T614);-SRRM1(S597);-SAMSN1(S21);-RBM14(R203);RBM14(T206);-RBM14(T206);-RALY(S135);-ACIN1(S1004);-DVL2(S480);-ARHGAP19(S422);-SRRM1(S452);-ASXL3(S76);-HNRNPM(S618);-EIF5B(S135);-SRRT(S74);-SRRM1(S560);-HMGA1(S99);-MCM2(T25);-SRSF9(S211);-BCLAF1(S658);-SRRM…	109	120
523	SB 216763	LSP1(S252);-CARHSP1(S41);-PGM1(T115);-NFKB2(S22);-SRRM2(S2702);-MARCKS(S170);-ACIN1(S1004);-RPLP1(S104);RPLP2(S105);-PAK1(S165);-UNK(S158);-TXNRD3(S32);-PRKAR1A(S83);-PDCD4(S457);-LSP1(S189);-LSP1(S189);LSP1(S188);-EIF4EBP1(S83);EIF4EBP1(S85);-EIF4EBP1(S85);-PRKAR1A(T75);-CDK18(T157);CDK18(Y155);-ACSS2(S28);-EPB41L2(S55);-BAP18(S96);-SRRM1(S551);-PDCD4(S94);-TMPO(S66);-TMPO(S66);TMPO(S67);-CARHSP…	EIF5B(S135);-HMGA1(S36);-HMGA1(T53);-EIF5B(S137);-SRRM1(S452);-TOP2B(S1588);-ZYX(T306);-SMARCC1(S328);-SMARCC1(S330);-THRAP3(S682);-TXLNA(S514);-MEF2A(S496);MEF2C(S461);-PSD3(S338);-IGF2BP1(S181);-APC(S780);-HEMGN(S123);-SMARCA2(S1377);-SPATA2(S428);-PTPN7(S44);-RUFY1(S78);-SRRM2(S2412);-RCC1(S11);-BCLAF1(S285);-LRRFIP1(S126);-NCL(S34);NCL(S41);-NCL(S28);-NCL(S42);-BCLAF1(S290);-ATXN2L(S111);-SRP…	151	78
527	SCH-529074	SNW1(S224);-SNW1(S234);-NUCKS1(S181);-SRRM1(S775);-SRRM1(S777);-SRRM1(S773);-HNRNPU(T286);-EVL(S329);-EEF1D(S162);-SRRM1(S769);-SF1(S80);SF1(S82);-SF1(S80);-RCSD1(S123);-PTPN6(M545);PTPN6(S534);-PTPN6(S534);-IRF2BP2(S175);-SRRM1(T778);-RSL1D1(T358);-LSM14A(S216);-HNRNPC(S253);-PGM2L1(M171);PGM2L1(T173);-PGM2L1(T173);-DKC1(S451);-DKC1(T458);-TOP2B(S1526);-SRP72(S630);SRP72(T633);-SRRM1(S781);-PDIA…	NOLC1(S538);-SYTL2(S540);-SRRM1(S452);-CANX(S583);-HDAC2(M373);HDAC2(M382);HDAC2(S394);-HDAC2(M382);HDAC2(S394);-HDAC2(S394);-HNRNPA1(S4);-CANX(T562);-TOMM70(S96);-HMGA1(S99);-BAG6(S113);-CANX(S564);-TBX3(T441);-SRSF6(S301);-BCLAF1(S181);-CANX(S554);-DOCK8(S442);-FOXK1(S445);-NOLC1(S623);-TMC8(S522);-HNRNPD(S71);-HMGA1(S102);-EIF5B(S135);-EIF5B(S137);-TBC1D14(S295);-TP53(T312);-HSP90AB1(S255);-HS…	171	148
528	SCH-79797	ZYX(S344);-BIN2(S458);-SH3BP1(S585);-ZYX(T306);-EIF4EBP1(S83);EIF4EBP1(S85);-EIF4EBP1(S85);-STMN1(S25);-HCLS1(S275);-LSM14A(S182);-PTPN6(M545);PTPN6(S534);-PTPN6(S534);-HIST1H1C(S36);HIST1H1D(S37);HIST1H1E(S36);-MAP4(S1073);-BIN2(S259);-LCP1(S7);-RCSD1(S116);-EIF4EBP1(S86);-SRRM1(S781);-RCSD1(S120);-SRRM1(S775);-RB1(T821);RB1(T826);-RB1(T826);-SRRM1(S773);-STMN1(S16);-LSM14A(S219);-TNIK(S766);-DO…	HSP90AA1(S252);-NOLC1(S538);-MFHAS1(S450);SRSF2(S191);-SRSF2(S191);-SRSF2(S189);-JPT1(S92);-SRRT(S74);-NPM1(S125);-HSP90AB1(S226);-MARCKSL1(S104);-SRSF6(S314);-PDYN(S99);-MATR3(S206);-SRSF6(S314);SRSF6(S316);-SRRM1(T614);-ASXL3(S76);-DVL2(S480);-ARHGAP19(S422);-TBX3(T441);-SRSF6(S301);-FOXK1(T422);-SRRM1(S452);-RPRD1B(S132);-TCOF1(S381);-NSUN2(S743);-BAG6(S113);-ANXA2(T19);ANXA2P2(T19);-TBC1D14(S…	95	94
531	serdemetan:SCH-529074 (1:1 mol/mol)	NPM1(S125);-TRA2A(S262);TRA2B(S266);-TRA2A(S260);TRA2B(S264);-HNRNPM(S618);-MEF2D(S251);-RCSD1(S123);-BCLAF1(S290);-BCLAF1(S287);-SRSF6(S301);-BCLAF1(S285);-NUCKS1(S19);-HNRNPM(M525);HNRNPM(M529);HNRNPM(S528);-HNRNPM(M529);HNRNPM(S528);-HNRNPM(S528);-TOP2B(S1588);-SRRM2(T288);SRRM2(S297);-SRRM2(S297);-SRRM2(S297);SRRM2(S295);-SMARCC1(S328);-SMARCC1(S330);-RBM25(S675);-DPF2(S142);-RBM15(S257);-TMP…	NCL(T69);-NOP56(S519);-LSP1(S189);-LSP1(S189);LSP1(S188);-RB1(T821);RB1(T826);-RB1(T826);-LSP1(T175);-LSP1(S252);-EPB41(S709);-GATA1(T101);-ESAM(T349);-SP1(S111);LSP1(S111);-SP1(S111);-TNIK(S766);-LSP1(T175);LSP1(S177);-PCBP2(S270);-HEMGN(S123);-RB1(S794);-CDCA5(T23);-HMGCS1(S486);-SCRIB(S1223);SCRIB(S1225);-SCRIB(S1225);-DBN1(S141);-RB1(S807);-NOLC1(S508);-LSP1(S130);-RB1(S811);-APC(S780);-LSP1(…	190	95
534	shikonin	SRRM1(S717);-SRRM1(S713);-SPATA2(S428);-SYK(S297);-ZC3H13(S207);-MKI67(S575);MKI67(S584);-MKI67(S584);-HNRNPU(T286);-NDRG1(T340);-TOP2A(T1397);-SRRM2(T288);SRRM2(S297);-SRRM2(S297);-SRRM2(S297);SRRM2(S295);-NOLC1(S623);-SRRM1(S452);-RBM14(S582);-BAG6(S113);-ZC3H13(S209);-SRRM2(S2412);-SRRM1(S402);SRRM1(T406);-SRRM1(S402);-SRRT(S74);-FTSJ3(S10);-ACIN1(S1004);-LMNB1(S391);LMNB2(S405);-ABCF1(S105);-…	EVL(S329);-SASH3(S25);-PML(S518);-PML(S527);-LSP1(S252);-LSP1(S189);-LSP1(S189);LSP1(S188);-SASH3(S25);SASH3(S26);-CANX(S583);-SRRM1(S597);-CD44(S706);-LAT2(S125);LAT2(S135);-LAT2(S135);-PRAM1(T332);-MARCKS(S170);-WRNIP1(S151);-SRP72(S630);SRP72(T633);-CDCA3(S87);-LSP1(T175);-MAPRE1(T166);-NEURL4(S502);-EEF1B2(S90);EEF1B2(Y79);-EEF1B2(S106);-PGM1(T115);-PCYT1B(M310);PCYT1B(S315);-PCYT1B(S315);-RA…	124	56
535	SID 26681509	RALY(S135);-EIF4EBP1(S44);-EIF4EBP1(S83);EIF4EBP1(S85);-EIF4EBP1(S85);-HDGF(S165);-ACSS2(S28);-PGM2(M161);PGM2(T163);-PGM2(T163);-BCLAF1(T257);BCLAF1(S268);-BCLAF1(S268);-BIN2(S458);-NFKB2(S22);-COPB2(S847);-SRRM2(S2702);-MYO18A(S2020);-FBXO21(S116);-EIF4EBP1(T41);-DBNL(S269);-SRRT(S67);-BIN2(T410);-EIF4EBP1(S35);EIF4EBP1(T50);-EIF4EBP1(Y34);EIF4EBP1(T37);-BCLAF1(S660);-SEC61B(S19);-SRRM1(T220);-…	NCL(T69);-IGF2BP1(S181);-SRRM1(S683);-SRRM1(S683);SRRM1(S685);-CCDC86(S18);-SRRM1(S628);-SRRM1(S626);-SRRM2(T2409);-SRRM1(S653);-JPT1(S92);-SRSF2(S189);-SRRM2(S2412);-TDG(T67);-SRRM1(S549);-CD2BP2(S194);-MEF2A(S496);MEF2C(S461);-PSD3(S338);-HMGA1(S36);-MATR3(S206);-MFHAS1(S450);SRSF2(S191);-SRSF2(S191);-SRRM1(S636);SRRM1(S638);-SRRM1(S638);-NOLC1(S538);-SRRM2(T288);SRRM2(S297);-SRRM2(S297);-SRP72…	120	106
538	silmitasertib	RCSD1(S123);-MEF2D(S251);-SRRM1(S777);-SRRM1(S775);-EVL(S329);-SRRM1(S773);-RCSD1(S116);-RCSD1(T124);-DBNL(K288);DBNL(T291);-DBNL(T291);-SRSF6(S301);-RCSD1(S120);-BCLAF1(S290);-BCLAF1(S287);-BCLAF1(S285);-ARHGAP17(T679);-RCSD1(S177);-FOSL2(S200);-RCSD1(S220);-RCSD1(S127);-LRRFIP1(S126);-PTPN6(M545);PTPN6(S534);-PTPN6(S534);-SRRM1(S683);-SRRM1(S683);SRRM1(S685);-PTK2B(S375);-NUCKS1(S73);-ZC3H18(S5…	NOLC1(S538);-SAMSN1(S21);-SRRT(S74);-RBMX(S208);RBMXL1(S208);-TBX3(T441);-EPB41(S709);-TRIM28(S471);-TBC1D4(S344);-TBC1D14(S295);-RCC1(S11);-RPRD1B(S132);-HNRNPD(S71);-UNK(S158);-NOLC1(S508);-HDAC2(M373);HDAC2(M382);HDAC2(S394);-HDAC2(M382);HDAC2(S394);-HDAC2(S394);-HNRNPA1(S4);-S100A9(M94);S100A9(T113);-S100A9(T113);-CDK18(T157);CDK18(Y155);-ABCF1(T108);-RBM26(S127);-DBN1(S141);-NFKB2(S22);-PML(…	117	126
539	simvastatin	HSP90AB1(S255);-HSP90AB1(S255);HSP90AB2P(S177);-SAMHD1(T592);-EEF1D(S133);-RCSD1(S123);-DBNL(K288);DBNL(T291);-DBNL(T291);-RCSD1(S116);-RCSD1(S120);-RCSD1(T124);-ACSS2(S28);-IGF2R(S2409);-RCSD1(S177);-IGF2R(S2484);-SH3BP1(S585);-RCSD1(S220);-SH2D3A(T193);-EIF4EBP1(S83);EIF4EBP1(S85);-EIF4EBP1(S85);-DBNL(S269);-FAM129B(S691);-RCSD1(S127);-MEF2C(S222);-LSP1(S189);-LSP1(S189);LSP1(S188);-SAMHD1(T21)…	NPM1(S125);-NOLC1(S538);-TBC1D14(S295);-SRRM1(T693);-HNRNPC(S253);-SRRM1(T614);-SRRM1(S549);-CCDC86(S18);-SRRM1(S551);-RBM39(S136);-MARCKSL1(S104);-PDYN(S99);-TMPO(S66);-TMPO(S66);TMPO(S67);-SF1(S80);-SF1(S80);SF1(S82);-PNN(S100);-GPALPP1(S105);-JPT1(S92);-PNN(S100);PNN(R97);-RSL1D1(T358);-SNW1(S224);-SNW1(S234);-ZC3H13(T263);-TMPO(S158);-TCOF1(S381);-DKC1(S451);-DKC1(T458);-MATR3(S206);-SRSF9(S2…	149	138
540	sirolimus:bortezomib (250:1 mol/mol)	SEC61B(S19);-IRF2BP2(S175);-HNRNPM(S618);-SAMHD1(T592);-DBNL(K288);DBNL(T291);-DBNL(T291);-RCSD1(S123);-HSP90AA1(S252);-MARCKS(S170);-NUCKS1(S19);-HNRNPM(M525);HNRNPM(M529);HNRNPM(S528);-HNRNPM(M529);HNRNPM(S528);-HNRNPM(S528);-IRF2BP2(S78);-HSP90AB1(S226);-RCSD1(T124);-SRRM1(S393);-SRRM1(S391);-IRF2BP2(S360);-TOR1AIP1(S143);-RCSD1(S177);-CANX(S583);-IRF2BP2(S457);-SRRM2(S2102);SRRM2(T2104);-SRRM…	NCL(T69);-NCL(S67);-SAMSN1(S21);-HMGA1(S36);-STAT5A(S780);-THRAP3(S248);-DMTN(S90);-NOLC1(S508);-RCC1(S11);-HMGA1(T53);-HEMGN(S123);-TULP4(T581);-MTSS1(T592);-ESAM(T349);-NOLC1(S538);-THRAP3(S253);-RBMX(S208);RBMXL1(S208);-EPB41(S709);-SPATA2(S428);-DPYSL3(T524);-NCL(T121);-KRI1(S639);-DBN1(S141);-IGF2BP1(S181);-CCDC86(S18);-RRM2(S20);-SFPQ(S33);-TDG(T67);-DPYSL3(S522);-CDK18(T154);-WRNIP1(S151);…	182	80
544	SKI-II	FBXO21(S116);-TMC8(S522);-TP53(T312);-NOLC1(S623);-CAD(S1859);-CHAF1A(K304);CHAF1A(S307);-MARCKSL1(S104);-EPB41L2(S55);-CHD4(S1531);-LCP1(S7);-BCLAF1(S658);-MATR3(S188);-IRF2BP2(S78);-DICER1(S1016);-JPT1(S92);-BCLAF1(S660);-ABCF1(T108);-SRSF6(S314);-PDYN(S99);-SRSF2(S189);-BL1S2_HUMAN_Phospho (ST);-MATR3(S206);-CSTF3(S691);-NCBP1(T27);-RPS6(S236);-CHAMP1(S204);-CBX1(S91);-CDK18(T157);CDK18(Y155);…	FAM117A(S413);KCNK12(S5);-PCYT1B(M310);PCYT1B(S315);-PCYT1B(S315);-NCL(S67);-ZYX(T306);-AJAP1(S56);CDK11A(S222);CDK11B(S234);-SNW1(S224);-TCEA1(T96);-THRAP3(S682);-NUCKS1(S181);-SNW1(S234);-BIN2(S259);-SRRM1(S597);-HNRNPD(S71);-SRRM1(S715);-CDCA5(T23);-SRP72(S630);SRP72(T633);-MAPRE1(T166);-PTGES3(S113);-APC(S780);-EVL(S329);-SMARCA2(S1377);-MTSS1(T592);-DKC1(S451);-DKC1(T458);-TOP2B(S1588);-DOK3…	85	61
545	SL 0101-1	HSP90AB1(S255);-HSP90AB1(S255);HSP90AB2P(S177);-S100A9(M94);S100A9(T113);-S100A9(T113);-DBN1(S141);-MTSS1(T592);-HMGA1(S36);-HMGA1(T53);-CD44(S706);-TULP4(T581);-MARCKS(S145);-EIF4EBP1(T41);-KRT5(S8);-FAM129B(S691);-PML(S518);-ARHGAP19(S422);-CDCA3(S87);-HNRNPD(S71);-PML(S527);-LSP1(S189);-LSP1(S189);LSP1(S188);-DVL2(S480);-EIF4EBP1(S44);-ACSS2(S28);-EIF4EBP1(S35);EIF4EBP1(T50);-EIF4EBP1(Y34);EIF…	PDCD4(S94);-PGM2L1(M171);PGM2L1(T173);-PGM2L1(T173);-LSM14A(S216);-HNRNPH1(T107);HNRNPH2(T107);-HDGF(S165);-LSM14A(S182);-LSM14A(T194);-LSM14A(S219);-LSM14A(S182);LSM14A(S183);-TOR1AIP1(S143);-09/02/18 00:00:00(S218);-CDK18(T157);CDK18(Y155);-SRRM2(S2684);-PRKAR1A(T75);-EIF3G(T38);-NUCKS1(S181);-SNW1(S224);-SNW1(S234);-SF1(S80);-SF1(S80);SF1(S82);-TMPO(S158);-TOP2B(S1526);-ACIN1(S1004);-ZC3H18(S5…	69	101
546	SMER-3	HSPB1(S83);-IRF2BP2(S175);-EIF4EBP1(S44);-EIF4EBP1(S83);EIF4EBP1(S85);-EIF4EBP1(S85);-RCSD1(S123);-LSP1(S189);-LSP1(S189);LSP1(S188);-SRRM2(S2032);SRRM2(T2034);-SRRM2(S2032);-SRRM2(M1168);SRRM2(T1177);-SRRM2(T1177);-SAMHD1(T592);-LSM14A(S182);-EIF4EBP1(T41);-RCSD1(S116);-RCSD1(T124);-SRRM2(S377);SRRM2(T400);-SRRM2(T400);-ACSS2(S28);-TTLL12(T20);-IRF2BP2(S360);-SRRM2(T2397);-ARHGAP45(S592);-ARHGEF…	SAMSN1(S21);-RBMX(S208);RBMXL1(S208);-HNRNPA1(S4);-TDG(T67);-CDK18(T154);-SRRM1(S450);-DMTN(S90);-PTPN6(M545);PTPN6(S534);-PTPN6(S534);-KHDRBS1(S18);-YRDC(S37);-THRAP3(S248);-KHDRBS1(S24);-CDK1(T14);CDK2(T14);CDK3(T14);-ZC3HAV1(S275);-NCL(T69);-DBN1(S141);-TXLNA(S514);-SRRM1(S713);-SRRM1(S717);-IGF2BP1(S181);-CCDC86(S18);-RCC1(S11);-SRRM1(T572);SRRM1(T574);-NPM1(S125);-SRRM1(T581);-MAPRE1(T166);-…	115	84
547	SN-38	HNRNPK(S121);-FBXO21(S116);-BCLAF1(S658);-PRKAR1A(T75);-HSP90AA1(S252);-RBM26(S127);-VIM(T20);-HLA-DOB(S97);-FAM186A(S52);-PTPN6(M545);PTPN6(S534);-PTPN6(S534);-BL1S2_HUMAN_Phospho (ST);-HIST1H1B(S18);-ABCF1(T108);-09/02/18 00:00:00(S218);-RPLP1(S104);RPLP2(S105);-LSM14A(S182);-IRF2BP2(S78);-ABCF1(S105);-PGM1(T115);-G3BP1(S230);-MCM2(S139);-STMN1(S16);-RCSD1(S123);-HDAC2(M373);HDAC2(M382);HDAC2(S…	NCL(T69);-NCL(S67);-HMGA1(S36);-HMGA1(T53);-MAP4(S789);-NOLC1(S538);-HNRNPD(S71);-LSP1(T175);-ASXL3(S76);-APC(S780);-CD44(S706);-IGF2BP1(S181);-LSP1(S189);-LSP1(S189);LSP1(S188);-TBC1D14(S295);-CDCA3(S87);-CENPA(S17);-PML(S518);-PCYT1B(M310);PCYT1B(S315);-PCYT1B(S315);-MYC(S283);-DVL2(S480);-CENPA(S19);-CDCA5(T23);-PML(S505);-NECTIN1(S422);-HNRNPK(S214);-CANX(S583);-SP1(S111);LSP1(S111);-FUBP1(T6…	101	41
548	SNS-032	HSPB1(S83);-IRF2BP2(S175);-SRRM2(S2702);-HSP90AB1(S226);-HDGF(S165);-IRF2BP2(S360);-MARCKS(S170);-ARHGEF6(M487);ARHGEF6(S488);ARHGEF7(M517);ARHGEF7(S518);-ARHGEF6(S488);ARHGEF7(S518);-SH3KBP1(S230);-TRA2B(S95);-EFHD2(S76);-TRA2B(S97);-TRA2B(S97);TRA2B(S95);TRA2B(S102);-CLIP2(S923);-SEC61B(S19);-IRF2BP2(S78);-PRAM1(T332);-MEF2D(S251);-H1FX(S31);-RAB44(S263);-LRRFIP1(S126);-ARHGEF2(S886);-MYH9(S194…	SAMSN1(S21);-HMGA1(S36);-HMGA1(T53);-HNRNPK(S121);-TXLNA(S514);-TBC1D14(S295);-AKT1S1(T90);-TRIM28(S471);-PDIA3(S165);-YRDC(S37);-STAT5A(S780);-NOLC1(S538);-ASXL3(S76);-DVL2(S480);-ARHGAP19(S422);-RUFY1(S78);-RBMX(S208);RBMXL1(S208);-AKT1S1(T90);AKT1S1(T97);-RCC1(S11);-DMTN(S90);-EIF4EBP1(S44);-WRNIP1(S151);-SRP72(S630);SRP72(T633);-RBM17(S227);-HNRNPA1(S4);-SNRNP70(S226);-EIF4EBP1(S35);EIF4EBP1(…	108	98
549	SNX-2112	MSH6(T924);-HSPB1(S83);-LMNB1(S391);LMNB2(S405);-H1FX(S31);-SRRM1(S607);-CBX1(S91);-SRSF9(S211);-LMNB1(S391);LMNB2(S405);LMNB1(S396);LMNB2(S410);-DPYSL3(T524);-SRRM1(S391);-TRA2A(S262);TRA2B(S266);-TRA2A(S260);TRA2B(S264);-LSP1(S189);-LSP1(S189);LSP1(S188);-HSP90AB1(S255);-HSP90AB1(S255);HSP90AB2P(S177);-ZC3H13(S207);-NUCKS1(S75);-EEF1D(S133);-EIF3G(T38);-SRRM1(S402);-NPFFR2(S54);-ACIN1(S1004);-B…	STMN1(S38);-WRNIP1(S151);-STMN1(S16);-NDRG1(T340);-KHDRBS1(S18);-LCP1(S7);-SASH3(S25);SASH3(S26);-SYK(S297);-SAMSN1(S21);-SASH3(S25);-FBXO21(S118);-RCC1(S11);-SRSF2(S101);-HLA-DOB(S97);-FAM186A(S52);-EVL(S329);-FLNA(S2152);-PGM1(T115);-EFHD2(S76);-REPS1(S145);-PML(S518);-KHDRBS1(S24);-SRP72(S630);SRP72(T633);-TPI1(S58);-JPT1(S91);-GPALPP1(S105);-SRRT(S74);-ENSA(S43);-BCKDK(T37);-UBE2J1(S268);-VIM…	83	83
550	SNX-2112:bortezomib (250:1 mol/mol)	SRRM1(S683);-MSH6(T924);-CBX1(S91);-SRRM1(S683);SRRM1(S685);-HNRNPU(T286);-SRRM1(S636);SRRM1(S638);-SRRM1(S638);-HNRNPC(S306);-IRF2BP2(S78);-MARCKS(S145);-TRA2B(S95);-NUCKS1(S79);-TRA2B(S97);-LSP1(S189);-LSP1(S189);LSP1(S188);-SRRM1(S402);-THRAP3(S684);-EIF4EBP1(S83);EIF4EBP1(S85);-EIF4EBP1(S85);-DOCK1(S1743);-TRA2A(S262);TRA2B(S266);-TRA2A(S260);TRA2B(S264);-NUCKS1(S75);-TRA2B(S97);TRA2B(S95);TR…	CDK1(T14);CDK2(T14);CDK3(T14);-SRRM1(S597);-EFHD2(S76);-APC(S780);-SRP72(S630);SRP72(T633);-WRNIP1(S151);-NCL(T69);-KHDRBS1(S18);-AKT1S1(T90);-BCKDHA(S343);-AKT1S1(T90);AKT1S1(T97);-NCL(S67);-WIPF1(S276);-ZC3HAV1(S275);-CDCA5(T23);-WIPF1(S340);-TOP2B(S1588);-FAM117A(S413);KCNK12(S5);-UBAP2L(S607);-PRPF4B(S852);-AJAP1(S56);CDK11A(S222);CDK11B(S234);-EPB41(S709);-MAPRE1(T166);-KHDRBS1(S24);-BCKDK(T…	124	65
551	Sorafenib	STMN1(S38);-ABCF1(S105);-HNRNPK(S121);-SRSF2(S189);-MFHAS1(S450);SRSF2(S191);-SRSF2(S191);-HMGA1(S99);-HSP90AA1(S252);-EIF5B(S135);-HMGA1(S102);-G3BP1(S230);-JPT1(S92);-SRRM1(S402);-SRRM1(S402);SRRM1(T406);-HDAC1(M372);HDAC1(M381);HDAC1(S393);-HDAC1(M381);HDAC1(S393);-HDAC1(S393);-MARCKSL1(S104);-MCM6(S758);-BCLAF1(S658);-SYTL2(S540);-VIM(T20);-HLA-DOB(S97);-FAM186A(S52);-SRSF9(S211);-SRRM1(S560)…	NCL(T69);-LSP1(S252);-HSPB1(S83);-NCL(S67);-LSP1(S189);-LSP1(S189);LSP1(S188);-EEF1D(S133);-NUCKS1(S181);-TCEA1(T96);-WRNIP1(S151);-EEF1D(S162);-SASH3(S25);-PGM2(M161);PGM2(T163);-PGM2(T163);-PGM2L1(M171);PGM2L1(T173);-PGM2L1(T173);-KIAA1143(S50);-FAM117A(S413);KCNK12(S5);-LSM14A(S216);-EPB41(S709);-EVL(S329);-CARHSP1(S41);-SAMSN1(S21);-PML(S518);-PML(S527);-SRRM1(S773);-SRRM1(S775);-CD44(S706);-…	121	90
552	sotrastaurin	ARHGAP19(S422);-RCSD1(S123);-MYO18A(S2020);-DVL2(S480);-NDRG1(T340);-TP53(T312);-MARCKSL1(S104);-ABI1(S222);-EEF1D(S133);-PDYN(S99);-FBXO21(S116);-CHD4(S1531);-FBXO21(S118);-HSPB1(S83);-NUCKS1(S181);-FOXK1(S445);-IFI16(S145);-BRCA1(S1496);-CCNY(S324);-TTLL12(T20);-PNN(S100);-ACLY(M474);ACLY(S481);-ACLY(S481);-ASXL3(S76);-SPN(R352);SPN(S355);-SPN(S355);-PNN(S100);PNN(R97);-SMARCC1(S330);-SH3GL1(S2…	IGF2BP1(S181);-THRAP3(S682);-MSH6(T924);-SRRM1(T581);-SRRM1(S560);-SRRM1(S583);-SRRM1(S562);-SRRM1(T572);SRRM1(T574);-EIF3G(T38);-HSP90AB1(S226);-SRSF11(T447);-CCDC86(S18);-SRRM1(S549);-LAT2(S125);LAT2(S135);-LAT2(S135);-NOP56(S519);-EEF1B2(S90);EEF1B2(Y79);-EEF1B2(S106);-SRRM2(S1925);-HMGCS1(S486);-SRRM1(S551);-CD2BP2(S194);-SRSF2(S189);-SRRM2(S1925);SRRM2(T1927);-MFHAS1(S450);SRSF2(S191);-SRSF2…	112	68
553	spautin-1	HSP90AB1(S255);-HSP90AB1(S255);HSP90AB2P(S177);-DBN1(S141);-EEF1D(S133);-HEMGN(S123);-MAP4(S789);-ZYX(T306);-ESAM(T349);-BIN2(S259);-SH3BP1(S585);-SH2D3A(T193);-NCL(S67);-SRRM1(S683);-SRRM1(S683);SRRM1(S685);-HNRNPU(T286);-NUCKS1(S79);-NUCKS1(S73);-TCEA1(T96);-TRA2B(S97);TRA2B(S95);TRA2B(S102);-MARCKS(S145);-PCBP2(S270);-HSPB1(S83);-SYK(S297);-NPM1(T78);-TRA2B(S97);-TRA2B(S95);-LMNB1(S391);LMNB2(…	NPM1(S125);-TBC1D14(S295);-MCM2(S139);-SET(S7);-NFKB2(S22);-NOLC1(S538);-SRRM1(T693);-SRRM1(S260);-HDAC2(M373);HDAC2(M382);HDAC2(S394);-HDAC2(M382);HDAC2(S394);-HDAC2(S394);-CANX(S583);-HDAC1(M372);HDAC1(M381);HDAC1(S393);-HDAC1(M381);HDAC1(S393);-HDAC1(S393);-MCM6(S758);-CCDC86(S80);-DDX54(T67);-MARCKSL1(S104);-MYO18A(S2020);-SRRM1(S393);-SRRM1(S549);-RASAL3(M56);RASAL3(S51);-RASAL3(S51);-SRRM1(…	137	158
554	SR-II-138A	NUCKS1(S181);-MAP4(S1073);-MAP1S(S729);-HNRNPU(T286);-RCSD1(S123);-G3BP1(S230);-ARHGEF2(M180);ARHGEF2(S177);-ARHGEF2(S177);-SRRM1(S636);SRRM1(S638);-SRRM1(S638);-RCSD1(T124);-PDCD4(S94);-EIF5B(S214);-MAP4(M278);MAP4(T282);-MAP4(T282);-EPRS(S882);EPRS(S885);-EPRS(S885);-CCDC86(S37);-BCLAF1(S287);-BCLAF1(S285);-NUCKS1(S79);-PSD3(S338);-MEF2A(S496);MEF2C(S461);-SRRM1(S402);-RCSD1(S116);-RBMX(M353);R…	TPI1(S58);-TBC1D14(S295);-HNRNPD(S71);-NOLC1(S538);-SRRM1(S450);-CARHSP1(S52);-ZNF180(S643);-SRRM1(S713);-INPP5D(M1042);INPP5D(S1039);-INPP5D(S1039);-SRRM1(S717);-CDK1(T14);CDK2(T14);CDK3(T14);-CDK18(T154);-WRNIP1(S151);-SRRM1(S452);-SRSF1(S199);SRSF1(S201);-SRRM1(S715);-HMGA1(S36);-MYC(S283);-CARHSP1(S41);-SRRM2(S2412);-CARHSP1(S30);-SRRM1(S562);-HMGA1(T53);-EVI2B(S271);-RBBP6(S770);RBBP6(S772);…	134	56
555	SR1001	NCL(T69);-SNW1(S224);-SNW1(S234);-CAP1(S310);-HSPB1(S83);-NUCKS1(S181);-NCL(S67);-SAMSN1(S21);-NOLC1(S538);-HMGA1(S36);-SRRM1(S775);-ULK1(S533);-SRRM1(S773);-LSM14A(T194);-EEF1D(S133);-SRP72(S630);SRP72(T633);-PGM2L1(M171);PGM2L1(T173);-PGM2L1(T173);-TCEA1(T96);-EEF1D(S162);-LSM14A(S216);-TOP2B(S1526);-WRNIP1(S151);-SRRM1(S769);-DKC1(S451);-DKC1(T458);-TOP2B(S1524);-ASXL3(S76);-HEMGN(S123);-PDIA3…	SEC61B(S19);-STMN1(S38);-LSP1(S252);-SYTL2(S540);-HSP90AB1(S255);-HSP90AB1(S255);HSP90AB2P(S177);-HNRNPK(S121);-SRRM2(S2032);-SRRM2(S2032);SRRM2(T2034);-SRRM2(S2702);-HDAC2(M373);HDAC2(M382);HDAC2(S394);-HDAC2(M382);HDAC2(S394);-HDAC2(S394);-IRF2BP2(S78);-SRSF2(S189);-HDAC1(M372);HDAC1(M381);HDAC1(S393);-HDAC1(M381);HDAC1(S393);-HDAC1(S393);-MFHAS1(S450);SRSF2(S191);-SRSF2(S191);-MCM2(S139);-MCM6…	140	141
557	SRT-1720	NPM1(S125);-SNW1(S224);-SNW1(S234);-EEF1D(S133);-SRRM1(S402);SRRM1(T406);-09/02/18 00:00:00(S218);-PDIA3(S165);-SRRM1(S402);-WRNIP1(S151);-TOP2B(S1588);-BCLAF1(S290);-TOP2B(S1526);-BCLAF1(S287);-BCLAF1(S285);-TOP2B(S1524);-DPF2(S142);-TOP2B(T1403);-TOP2B(S1400);-EVL(S329);-TP53(T312);-HSPB1(S83);-NUCKS1(S181);-RBM15(S257);-RBM15(S257);RBM15(Y266);-SET(S7);-PNN(S100);-RBM39(S136);-PNN(S100);PNN(R9…	SRRM2(S2702);-HSP90AB1(S226);-SRSF2(S189);-MFHAS1(S450);SRSF2(S191);-SRSF2(S191);-NOP56(S519);-SRRM2(S1925);-SRRM2(S1925);SRRM2(T1927);-MSH6(T924);-RPS3(S224);-FLNA(S2152);-BCLAF1(S512);-PELP1(S734);-RBM14(R203);RBM14(T206);-RBM14(T206);-SRRM1(T581);-SRRM2(S2020);-SRRM1(S560);-SRRM1(S583);-SRRM2(S2020);SRRM2(T2022);-PAN3(T350);PAN3(T353);-PAN3(T353);-THRAP3(S682);-MARCKS(S145);-NDRG1(T340);-SPTBN…	130	140
559	StemRegenin 1	RBM26(S127);-PTPN6(M545);PTPN6(S534);-PTPN6(S534);-LCP1(S7);-FLNA(S2152);-SRRM2(S2702);-PAK2(T143);-ACSS2(S28);-PAN3(T350);PAN3(T353);-PAN3(T353);-BIN2(S458);-BIN2(S259);-RB1(T821);RB1(T826);-RB1(T826);-RB1(T373);-RB1(S350);-HIST1H1B(S18);-SRSF2(S101);-EIF4EBP1(S83);EIF4EBP1(S85);-EIF4EBP1(S85);-HIST1H1C(S36);HIST1H1D(S37);HIST1H1E(S36);-AHNAK(S93);-BIN2(T461);-NDRG1(T340);-BIN2(T410);-MAP2K2(T39…	NPM1(S125);-TRA2A(S262);TRA2B(S266);-TRA2A(S260);TRA2B(S264);-SRRM1(S402);-SRRM1(S713);-DPF2(S142);-SRRM1(S402);SRRM1(T406);-SRRM1(S717);-SRRM1(T614);-TCOF1(S381);-IGF2BP1(S181);-TMPO(S158);-NOLC1(S538);-ARHGAP19(S422);-DVL2(S480);-ASXL3(S76);-HMGA1(S99);-HMGA1(S102);-TBX3(T441);-RPRD1B(S132);-ANP32B(T244);-SRRM1(S452);-HMGA1(T53);-EIF5B(S135);-HMGA1(S36);-MYO18A(S2020);-CCDC86(S18);-TBC1D14(S295…	108	102
560	STF-31	HSP90AB1(S255);-HSP90AB1(S255);HSP90AB2P(S177);-DBN1(S141);-S100A9(M94);S100A9(T113);-S100A9(T113);-SAMSN1(S21);-PGM1(T115);-VIM(T20);-FAM129B(S691);-TDG(T67);-STMN1(S16);-THRAP3(S622);-MARCKS(S145);-NOLC1(S508);-MARCKS(S170);-SRRM1(S683);-SRRM1(S683);SRRM1(S685);-TRA2B(S99);-TRA2B(S97);-TRA2B(S95);-PCBP2(S270);-TMC8(S522);-LCP1(S7);-DMTN(S90);-LSP1(S189);-LSP1(S189);LSP1(S188);-NOLC1(S623);-LSP1…	NPM1(S125);-SRRM1(S452);-SRSF6(S301);-BCLAF1(S290);-BCLAF1(S285);-HDAC1(M372);HDAC1(M381);HDAC1(S393);-HDAC1(M381);HDAC1(S393);-HDAC1(S393);-MCM6(S758);-TOP2B(S1588);-SRRM2(T1003);-TOMM70(S96);-SRRM2(S2102);SRRM2(T2104);-SRRM2(T2104);-FOXK1(T422);-TMPO(S158);-SRSF10(S133);-FOXK1(S445);-BAG6(S113);-RBM25(S675);-SRSF1(S199);SRSF1(S201);-MCM2(T25);-SRRM2(T1003);SRRM2(S1014);-FOXK1(S416);-BCLAF1(S287…	95	135
561	STF-62247	HSP90AB1(S255);-HSP90AB1(S255);HSP90AB2P(S177);-RBMX(M353);RBMX(S352);-RBMX(S352);-RUFY1(S78);-HNRNPK(S214);-EEF1D(S133);-LMNA(S392);-LMNA(S390);-NOLC1(S623);-TMC8(S522);-HNRNPA1(S4);-HSPB1(S83);-RCC1(S11);-TRIM28(S471);-SNRNP70(S226);-HMGA1(T53);-RBMX(S208);RBMXL1(S208);-AKT1S1(T90);-MARCKS(S145);-AKT1S1(T90);AKT1S1(T97);-HMGA1(S36);-MAP4(S789);-IGF2BP1(S181);-DBN1(S141);-HSP90AB1(S261);HSP90AB2…	LSP1(S252);-NPM1(S125);-LSP1(S189);-LSP1(S189);LSP1(S188);-NECTIN1(S422);-CAMSAP2(S673);-MARCKS(S170);-PGM1(T115);-TTLL12(T20);-LSP1(T175);-PML(S527);-PRAM1(T332);-LCP1(S7);-PML(S518);-SASH3(S25);-09/02/18 00:00:00(S218);-RASAL3(M56);RASAL3(S51);-RASAL3(S51);-EVL(S329);-HSP90AB1(S226);-ARHGEF6(M487);ARHGEF6(S488);ARHGEF7(M517);ARHGEF7(S518);-ARHGEF6(S488);ARHGEF7(S518);-TBC1D14(S295);-LAT2(S125);…	71	138
562	SU11274	TRA2A(S262);TRA2B(S266);-TRA2A(S260);TRA2B(S264);-RCSD1(S123);-MEF2D(S251);-HNRNPM(S618);-SNW1(S234);-SNW1(S224);-HNRNPU(T286);-BCLAF1(S290);-NUCKS1(S79);-BCLAF1(S287);-RCSD1(S116);-RCSD1(T124);-SRSF6(S301);-SRRM2(T288);SRRM2(S297);-SRRM2(S297);-RCSD1(S120);-SRRM2(S297);SRRM2(S295);-BCLAF1(S285);-NUCKS1(S73);-HNRNPM(M525);HNRNPM(M529);HNRNPM(S528);-HNRNPM(M529);HNRNPM(S528);-HNRNPM(S528);-H1FX(S3…	PML(S518);-SAMSN1(S21);-RBM26(S127);-HNRNPD(S71);-ACSS2(S28);-EPB41(S709);-PML(S527);-LSM14A(S182);-NOP56(S519);-EIF4EBP1(T41);-EIF4EBP1(S35);EIF4EBP1(T50);-EIF4EBP1(Y34);EIF4EBP1(T37);-NSFL1C(S114);-EIF4EBP1(S44);-RAB44(S442);-CANX(S583);-HEMGN(S123);-HMGCS1(S486);-HNRNPUL1(S716);-CDCA5(T23);-MCMBP(S154);-NCL(T69);-WRNIP1(S151);-RCC1(S11);-APC(S780);-PCBP2(S270);-NOLC1(S508);-RB1(T821);RB1(T826)…	125	130
563	Sunitinib	ABCF1(S105);-STMN1(S38);-SAMSN1(S21);-RCC1(S11);-EIF5B(S135);-SRRM1(S597);-SRRM1(T614);-TOP2B(S1588);-SRRT(S74);-RALY(S135);-ABCF1(T108);-TBX3(T441);-EIF5B(S214);-HEMGN(S123);-EIF5B(S137);-SYK(S295);-TULP4(T581);-RPRD1B(S132);-RAB44(S442);-MTSS1(T592);-FGFR1OP(S156);-WIPF1(S276);-ANP32B(T244);-RUNX1(S212);-UBR4(S2718);-HLA-DOB(S97);-FAM186A(S52);-BCLAF1(S658);-HMGA1(S99);-AJAP1(S56);CDK11A(S222);…	CARHSP1(S41);-EVL(S329);-MARCKS(S170);-CARHSP1(S52);-ZNF180(S643);-EEF1D(S162);-DBNL(K288);DBNL(T291);-DBNL(T291);-HNRNPM(S618);-SAMHD1(T592);-HSP90AB1(S226);-SRRM1(S551);-SRRM1(S549);-CD44(S706);-TRA2B(S97);-TMC8(S522);-PAK2(T143);-SRRM1(S683);-SRRM1(S683);SRRM1(S685);-SH3KBP1(S230);-NOLC1(S623);-SRRM2(S2702);-TRA2B(S95);-LSM14A(T194);-CDCA3(S87);-MORC2(S615);-MARCKS(S145);-KIAA0930(S306);-HSPB1…	165	100
566	T0901317	MEF2D(S251);-SRSF6(S301);-SRRM2(M1168);SRRM2(T1177);-SRRM2(T1177);-SPATA2(S428);-CHD4(S1531);-RB1(S811);-LMNB1(S391);LMNB2(S405);-ZC3H13(S207);-IGF2R(S2409);-SRRM2(T1003);SRRM2(S1014);-RAB44(S263);-ARHGAP45(S592);-BAG6(S113);-MDC1(S372);-FOSL2(S200);-PRPF4B(S852);-SRRM2(T2583);-FOXK1(T422);-CHAMP1(S204);-MKI67(S575);MKI67(S584);-MKI67(S584);-FTSJ3(S10);-RPP25(R147);RPP25(S161);-RPP25(S161);-EEF1D…	LSP1(S252);-EVL(S329);-DBN1(S141);-HSP90AB1(S226);-HEMGN(S123);-STMN1(S16);-PML(S518);-MARCKS(S170);-PGM1(T115);-JPT1(S91);-EPB41L2(S87);-LSM14A(S219);-PML(S527);-SRRM1(S777);-SRRM1(S773);-STMN1(S38);-SRRM1(T778);-SRRM1(S781);-DKC1(S451);-DKC1(T458);-SRRM1(S549);-SSB(S366);-STMN1(S25);-SRRM1(S775);-SNW1(S224);-SRRM1(S597);-SRRM1(S769);-SRP72(S630);SRP72(T633);-JPT1(S92);-LSM14A(S216);-SRRM1(S551)…	175	137
568	tacrolimus	EIF4EBP1(S44);-EIF4EBP1(S83);EIF4EBP1(S85);-EIF4EBP1(S85);-SPN(R352);SPN(S355);-SPN(S355);-CARHSP1(S52);-ZNF180(S643);-CARHSP1(S41);-LSM14A(S182);-BCLAF1(T257);BCLAF1(S268);-BCLAF1(S268);-ADD1(S726);ADD2(S713);ADD3(S693);-ARHGAP45(S592);-MAP4(S1073);-CENPF(T3177);-HSPB1(S83);-IRF2BP2(S175);-EIF4EBP1(T41);-NDRG1(T375);-MAP2K2(T396);-MYC(S283);-PTPN12(S435);-ARHGAP45(S582);-IGF2R(S2409);-LSP1(S189)…	SRRM1(S683);-SRRM1(S683);SRRM1(S685);-SRRM1(S628);-SRSF11(T447);-SRRM1(S626);-CCDC86(S18);-CCDC86(S58);-SRRM1(T572);SRRM1(T574);-SRRM1(T411);-SRRM1(S636);SRRM1(S638);-SRRM1(S638);-TDG(T67);-SRRM1(T581);-SRRM1(S549);-SRRM1(S551);-CBX1(S91);-HNRNPA1(S4);-IGF2BP1(S181);-SRRM1(S583);-SRRM1(S562);-TMPO(S66);-SRSF2(S189);-TMPO(S66);TMPO(S67);-THRAP3(S248);-TMPO(T74);-UNK(S158);-SRRM1(S607);-DBN1(S141);…	134	106
569	TAE684	SYTL2(S540);-SRRM1(S452);-SRSF6(S301);-SRRM2(M1168);SRRM2(T1177);-SRRM2(T1177);-SRRM2(T1003);-SRRM2(T1003);SRRM2(S1014);-MSH6(T924);-SRRM2(S2102);SRRM2(T2104);-SRRM2(T2104);-TRIM28(S37);-SRRM2(T2583);-ABCF1(S105);-EIF5B(S135);-SRRM1(S260);-MDC1(S372);-HDAC2(M373);HDAC2(M382);HDAC2(S394);-HDAC2(M382);HDAC2(S394);-HDAC2(S394);-MCM2(S139);-SRRM2(S2032);-SRRM2(S2032);SRRM2(T2034);-EIF3G(T38);-BCLAF1(…	SNW1(S224);-SRRM1(S777);-SRRM1(S775);-SRRM1(S773);-MARCKS(S170);-EEF1D(S162);-EVL(S329);-RSL1D1(T358);-SRRM1(S769);-SRRM1(T778);-SRRM1(S781);-PNISR(S211);-SNW1(S234);-SRP72(S630);SRP72(T633);-LSM14A(S216);-STMN1(S16);-PGM2L1(M171);PGM2L1(T173);-PGM2L1(T173);-SCAF1(S498);-DKC1(S451);-DKC1(T458);-SCAF1(S498);SCAF1(S500);-HIST1H1C(S36);HIST1H1D(S37);HIST1H1E(S36);-SRRM1(S551);-SRRM1(S549);-NUCKS1(S1…	137	116
570	TAK-715	TRA2A(S262);TRA2B(S266);-TRA2A(S260);TRA2B(S264);-MEF2D(S251);-EIF3G(T38);-LSM14A(T194);-BCLAF1(S512);-TMC8(S522);-MARCKSL1(S104);-NOLC1(S623);-NUCKS1(S79);-MAP4(S789);-SNRNP70(S226);-PDYN(S99);-NUCKS1(S75);-HMGA1(S36);-HMGA1(S99);-HMGA1(S102);-AKT1S1(T90);-VPS72(S129);-HMGA1(T53);-AKT1S1(T90);AKT1S1(T97);-RPLP1(S101);RPLP2(S102);-BCLAF1(S285);-DPYSL3(T524);-BCLAF1(S290);-BCLAF1(S287);-BL1S2_HUMA…	PML(S518);-PML(S527);-S100A9(M94);S100A9(T113);-S100A9(T113);-VIM(T20);-PGM1(T115);-RBM26(S127);-EEF1B2(S90);EEF1B2(Y79);-EEF1B2(S106);-PTPN6(M545);PTPN6(S534);-PTPN6(S534);-PGM2(M161);PGM2(T163);-PGM2(T163);-WRNIP1(S151);-SASH3(S25);-RAB44(S442);-RASAL3(M56);RASAL3(S51);-RASAL3(S51);-MARCKS(S170);-CARHSP1(S52);-ZNF180(S643);-CHAF1A(K304);CHAF1A(S307);-LSP1(S252);-CARHSP1(S41);-HDAC2(M373);HDAC2(…	77	118
571	Talazoparib	DBN1(S141);-SRRM1(S683);-SRRM1(S683);SRRM1(S685);-BCLAF1(S512);-SAMSN1(S21);-PTPN6(M545);PTPN6(S534);-PTPN6(S534);-TDG(T67);-MEF2D(S251);-RBMX(M353);RBMX(S352);-RBMX(S352);-LSM14A(T194);-SRSF11(T447);-MSH6(T924);-LMNA(S392);-RCC1(S11);-TCEA1(T96);-HNRNPA1(S4);-LMNA(S390);-LMNB1(S391);LMNB2(S405);-RSL1D1(T358);-EIF3G(T38);-HSP90AA1(S252);-FAM129B(S691);-TMC8(S522);-SPTBN5(T3171);-EIF4EBP1(S83);EIF…	STMN1(S38);-LRWD1(S212);-LSP1(S189);-LSP1(S189);LSP1(S188);-MARCKS(S170);-MYO18A(S2020);-LSP1(T175);-SEC61B(S19);-SRRM1(T614);-LSP1(S252);-PML(S527);-ARHGAP19(S422);-SRRM1(S452);-CDCA3(S87);-PML(S518);-CD44(S706);-SRRM1(T693);-HSPB1(S83);-PRAM1(T332);-LSP1(T184);-RAB44(S263);-LSP1(T175);LSP1(S177);-NPM1(S125);-EFHD2(S76);-CENPA(S19);-DVL2(S480);-PAK1(S165);-WRNIP1(S151);-CANX(S583);-HDGF(S165);-S…	87	88
572	tamatinib	HSP90AA1(S252);-ABCF1(S105);-EIF3G(T38);-AHNAK(S93);-ANXA2(T19);ANXA2P2(T19);-AHNAK(T5824);-SRSF6(S314);-SRSF6(S314);SRSF6(S316);-HSP90AB1(S255);-HSP90AB1(S255);HSP90AB2P(S177);-BCLAF1(S290);-SRRM1(S628);-SRRM1(S626);-RCSD1(S177);-NDRG1(T340);-EIF3C(S39);EIF3CL(S39);-G3BP1(S230);-MFHAS1(S450);SRSF2(S191);-SRSF2(S191);-NOLC1(S623);-SRRM1(S636);SRRM1(S638);-SRRM1(S638);-RCSD1(T124);-ABCF1(T108);-SR…	FAM117A(S413);KCNK12(S5);-ZYX(T306);-AJAP1(S56);CDK11A(S222);CDK11B(S234);-RUNX1(S212);-SRRM1(S597);-IGF2BP1(S181);-SRRM1(T614);-MAP4(S789);-NECTIN1(S422);-TOP2A(T1397);-PML(S518);-PML(S527);-HMGA1(T53);-HMGA1(S36);-ARHGEF6(M487);ARHGEF6(S488);ARHGEF7(M517);ARHGEF7(S518);-ARHGEF6(S488);ARHGEF7(S518);-THRAP3(S682);-PGM2(M161);PGM2(T163);-PGM2(T163);-HNRNPK(S214);-RB1(T821);RB1(T826);-RB1(T826);-ZY…	119	77
574	tandutinib	TRA2A(S262);TRA2B(S266);-TRA2A(S260);TRA2B(S264);-MEF2D(S251);-ABCF1(S105);-SRRM1(S402);-HSP90AA1(S252);-SRRM1(S402);SRRM1(T406);-HNRNPK(S121);-SRSF6(S301);-BCLAF1(S512);-SRRM1(S260);-BCLAF1(T257);BCLAF1(S268);-BCLAF1(S268);-LMNB1(S391);LMNB2(S405);-BCLAF1(S658);-BCLAF1(S660);-RBM25(S675);-AHNAK(S93);-BAG6(S113);-SYK(S295);-SRSF6(S314);-SRSF1(S199);SRSF1(S201);-SMARCA4(S1452);-EVI2B(S271);-MSH6(T…	NCL(T69);-NECTIN1(S422);-NCL(S67);-CDCA5(T23);-NOP56(S519);-NUCKS1(S181);-CAMSAP2(S673);-MAP4(S789);-PML(S518);-MCMBP(S154);-SRRM1(S549);-PML(S527);-MARCKS(S170);-EPB41(S709);-LSM14A(S219);-SRRM1(S551);-UBAP2L(S607);-BIN2(S458);-LSM14A(S216);-DKC1(S451);-DKC1(T458);-SH3BP1(S585);-EPB41L2(S87);-APC(S780);-MAPRE1(T166);-SRP72(S630);SRP72(T633);-BIN2(S259);-STMN1(S25);-HSP90AB1(S226);-RB1(T821);RB1(…	183	73
575	tanespimycin:bortezomib (250:1 mol/mol)	HSPB1(S83);-MEF2D(S251);-IRF2BP2(S175);-RCSD1(S123);-HNRNPM(S618);-DBNL(K288);DBNL(T291);-DBNL(T291);-BCLAF1(S290);-BCLAF1(S287);-RCSD1(S116);-BCLAF1(S285);-BCLAF1(S512);-RCSD1(S120);-RCSD1(T124);-HSP90AA1(S252);-SAMHD1(T592);-HNRNPM(M525);HNRNPM(M529);HNRNPM(S528);-HNRNPM(M529);HNRNPM(S528);-HNRNPM(S528);-NDRG1(T340);-ARHGAP17(T679);-NUCKS1(S19);-RCSD1(S177);-DBNL(S269);-CARHSP1(S52);-ZNF180(S64…	NCL(T69);-NOLC1(S538);-SRRM1(T693);-TBC1D14(S295);-WRNIP1(S151);-SRRM1(S597);-KRT5(S8);-GPALPP1(S105);-RBMX(S208);RBMXL1(S208);-CDK18(T157);CDK18(Y155);-ANP32B(T244);-CCDC86(S58);-CDCA5(T23);-TRIM28(S471);-THRAP3(S253);-EPB41(S709);-THRAP3(S248);-SAMSN1(S21);-ASXL3(S76);-SRRM1(T614);-UNK(S158);-DVL2(S480);-GPALPP1(S105);GPALPP1(K101);-NPM1(S125);-PML(S518);-RUNX1(S17);-HNRNPA1(S4);-NFKB2(S22);-ST…	191	103
576	tanespimycin:gemcitabine (1:1 mol/mol)	SRRM1(S393);-SRRM1(S560);-SRRM1(T581);-MSH6(T924);-EIF5B(S214);-SRRM1(S583);-MCM2(S139);-MYC(T58);-C2orf88(S40);-LRWD1(S212);-EIF5B(S135);-EIF5B(S137);-SYTL2(S540);-IGF2BP1(S181);-EPRS(S882);EPRS(S885);-EPRS(S885);-MYC(S64);-KRT26(S455);-ACIN1(S1004);-RUNX1(S17);-RUNX1(T14);-SRRM1(T614);-BCLAF1(S658);-SRRM1(S391);-SRRM1(S597);-TOP2A(T1397);-SRSF7(S192);-LSP1(S189);LSP1(S188);-LSP1(S189);-SRSF2(S1…	SRP72(S630);SRP72(T633);-SYK(S297);-SRRM2(T288);SRRM2(S297);-SRRM2(S297);-SRRM2(S297);SRRM2(S295);-DKC1(S451);-DKC1(T458);-TRA2B(S97);-SNW1(S224);-NDRG1(T340);-RSL1D1(T358);-CARHSP1(S52);-ZNF180(S643);-TRA2B(S95);-DKC1(S451);DKC1(S453);-TPI1(S58);-SNW1(S234);-SASH3(S25);-CDK1(T14);CDK2(T14);CDK3(T14);-ABI1(S222);-REPS1(S145);-AHNAK(T5824);-TOP2B(S1526);-KHDRBS1(S18);-RBM14(S582);-UBAP2L(S607);-WI…	141	135
579	temozolomide	CARHSP1(S52);-ZNF180(S643);-BCLAF1(T257);BCLAF1(S268);-BCLAF1(S268);-DBNL(K288);DBNL(T291);-DBNL(T291);-SRRM2(S2412);-SRSF1(S199);SRSF1(S201);-MYC(S283);-SRRM2(T288);SRRM2(S297);-SRRM2(S297);-SRRM2(S297);SRRM2(S295);-ARHGAP17(T679);-NCL(S67);-PAN3(T350);PAN3(T353);-PAN3(T353);-EEF1D(S133);-ABCF1(S105);-SAMHD1(T592);-CENPA(S17);-CENPA(S19);-TCEA1(T96);-RBM14(S582);-MEF2D(S251);-BCLAF1(S290);-ADD1(…	HSP90AB1(S255);-HSP90AB1(S255);HSP90AB2P(S177);-STMN1(S38);-STMN1(S16);-MARCKS(S145);-SRRM1(S628);-SRRM1(S626);-SRRM1(S549);-PGM1(T115);-NUCKS1(S79);-SRRM1(S636);SRRM1(S638);-SRRM1(S638);-TXLNA(S514);-NUCKS1(S73);-SRSF11(T447);-SRRM1(S551);-HNRNPK(S121);-TDG(T67);-SRRM1(S683);SRRM1(S685);-SRRM1(S683);-NUCKS1(S75);-SRRM1(S597);-MFHAS1(S450);SRSF2(S191);-SRSF2(S191);-MAPRE1(T166);-SRRM1(T411);-SRRM…	153	91
580	temsirolimus	SEC61B(S19);-STMN1(S38);-IRF2BP2(S175);-SYTL2(S540);-HDGF(S165);-HDAC1(M372);HDAC1(M381);HDAC1(S393);-HDAC1(M381);HDAC1(S393);-HDAC1(S393);-LSM14A(S182);-CARHSP1(S52);-ZNF180(S643);-HLA-DOB(S97);-FAM186A(S52);-EFHD2(S76);-BCLAF1(T257);BCLAF1(S268);-BCLAF1(S268);-RPLP1(S104);RPLP2(S105);-MYO18A(S2020);-IGF2R(S2409);-FGFR1OP(S156);-ADD1(S726);ADD2(S713);ADD3(S693);-TOR1AIP1(S143);-PRPF4B(S144);-EIF…	SRRM1(S777);-NOLC1(S623);-DBN1(S141);-IGF2BP1(S181);-TMC8(S522);-NOP2(T784);-SRRM1(S683);-SRRM1(S683);SRRM1(S685);-CCDC86(S18);-TCOF1(S906);-SRRM1(S773);-HMGA1(S36);-NCL(S67);-SRRM1(S775);-TBC1D14(S295);-HMGA1(T53);-FNBP4(S18);-NOLC1(S538);-SRRM1(T778);-SRRM1(S781);-ZC3H18(S532);-RBMX(S208);RBMXL1(S208);-SSB(S366);-TCOF1(S381);-SRRM1(S769);-SRRM2(T288);SRRM2(S297);-SRRM2(S297);-SRRM2(S297);SRRM2(…	172	146
582	TG-100-115	HSPB1(S83);-RCSD1(S123);-SAMHD1(T592);-DBNL(K288);DBNL(T291);-DBNL(T291);-RCSD1(S116);-EEF1D(S133);-RCSD1(S120);-RCSD1(T124);-IGF2R(S2409);-RCSD1(S177);-DBNL(S269);-SYK(S297);-CENPA(S19);-IGF2R(S2484);-CENPA(S17);-RCSD1(S220);-AHNAK(S93);-RCSD1(S127);-EVI2B(S271);-AHNAK(T5824);-IGF2R(S2479);-CARHSP1(S52);-ZNF180(S643);-BCLAF1(T257);BCLAF1(S268);-BCLAF1(S268);-RCSD1(S68);-HNRNPM(M525);HNRNPM(M529)…	NOLC1(S538);-SRRM1(S549);-TBC1D14(S295);-SRRM1(S551);-NCL(T69);-HMGA1(S36);-CCDC86(S18);-WRNIP1(S151);-MTSS1(T592);-SRRM1(S597);-HEMGN(S123);-NOP2(T784);-RBM17(S227);-SRRM1(T693);-STAT5A(S780);-FNBP4(S18);-PGM2L1(M171);PGM2L1(T173);-PGM2L1(T173);-SRP72(S630);SRP72(T633);-GPALPP1(S105);-TMPO(S66);-TMPO(S66);TMPO(S67);-THRAP3(S682);-SRRM1(S781);-THRAP3(S248);-HMGA1(T53);-RBMX(S208);RBMXL1(S208);-RU…	138	121
583	TG-101348	SAMSN1(S21);-BCLAF1(S512);-UNK(S158);-TCEA1(T96);-NOLC1(S623);-RUFY1(S78);-TMC8(S522);-HNRNPA1(S4);-BCLAF1(S660);-EIF3G(T38);-MSH6(T924);-BL1S2_HUMAN_Phospho (ST);-SNRNP70(S226);-TRA2A(S262);TRA2B(S266);-TRA2A(S260);TRA2B(S264);-BCLAF1(S658);-THRAP3(S684);-SPTBN5(T3171);-EIF4EBP1(S35);EIF4EBP1(T50);-EIF4EBP1(Y34);EIF4EBP1(T37);-RCC1(S11);-EIF4EBP1(S44);-PPHLN1(T128);-RBM12B(S575);-DNMT1(S127);-RB…	MARCKS(S170);-PAK2(T143);-LSP1(S189);-LSP1(S189);LSP1(S188);-LSP1(S252);-ARHGEF2(S886);-CD44(S706);-SH3KBP1(S230);-HSP90AB1(S226);-STMN1(S38);-PTPN12(S435);-SH3BP1(S585);-ARHGEF6(M487);ARHGEF6(S488);ARHGEF7(M517);ARHGEF7(S518);-ARHGEF6(S488);ARHGEF7(S518);-LSP1(T175);-SEC61B(S19);-EFHD2(S76);-BARGIN(S552);SH3BP1(S544);-BIN2(T410);-CDCA3(S87);-PML(S527);-PML(S518);-LCP1(S7);-SRRM2(S2702);-HNRNPA1(…	66	92
584	TGX221	EIF4EBP1(S44);-EIF4EBP1(S83);EIF4EBP1(S85);-EIF4EBP1(S85);-BCLAF1(T257);BCLAF1(S268);-BCLAF1(S268);-RALY(S135);-TRIM28(S37);-SEC61B(S19);-ACLY(M474);ACLY(S481);-ACLY(S481);-SYTL2(S540);-HMGA1(S99);-CENPA(S19);-CENPA(S17);-LMNB1(S391);LMNB2(S405);-ACSS2(S28);-SRRM2(T1003);-HMGA1(S102);-MAP4(S789);-AHNAK(S93);-EIF4EBP1(S35);EIF4EBP1(T50);-EIF4EBP1(Y34);EIF4EBP1(T37);-SRRT(S74);-AJAP1(S56);CDK11A(S2…	CCDC86(S18);-SRRM1(S549);-SRRM1(S551);-RSL1D1(T358);-HNRNPC(S253);-SRRM1(S683);SRRM1(S685);-SASH3(S25);-PDYN(S99);-SRRM1(S683);-DKC1(S451);-CD44(S706);-SRRM1(S636);SRRM1(S638);-SRRM1(S638);-MARCKSL1(S104);-DKC1(T458);-CDCA3(S87);-GPALPP1(S105);-TPI1(S58);-HIST1H1C(S36);HIST1H1D(S37);HIST1H1E(S36);-SRP72(S630);SRP72(T633);-EVL(S329);-WRNIP1(S151);-LCP1(S7);-DKC1(S451);DKC1(S453);-KIAA1143(S50);-SN…	100	120
586	thapsigargin	SRRM2(T1003);-EIF4EBP1(S83);EIF4EBP1(S85);-EIF4EBP1(S85);-SRRM2(T1003);SRRM2(S1014);-IRF2BP2(S175);-SRRM1(S402);-TMC8(S522);-NUCKS1(S19);-SRRM2(S2032);-SRRM2(S2032);SRRM2(T2034);-TOR1AIP1(S143);-SRRM1(S260);-MATR3(S188);-HDAC2(M373);HDAC2(M382);HDAC2(S394);-HDAC2(M382);HDAC2(S394);-HDAC2(S394);-SRRM1(S402);SRRM1(T406);-HNRNPM(S618);-MSH6(T924);-HNRNPU(T286);-MAP4(S1073);-SRRM2(S1854);-SRSF1(S199)…	WRNIP1(S151);-NCL(S67);-IFI16(S145);-NCL(T69);-PCYT1B(M310);PCYT1B(S315);-PCYT1B(S315);-ARHGAP19(S422);-SRP72(S630);SRP72(T633);-TPI1(S58);-STMN1(S38);-PTPN7(S44);-TDG(T67);-DKC1(S451);-NUP160(S1157);-SMARCC1(S328);-CD44(S706);-SASH3(S25);-SMARCC1(S330);-DKC1(T458);-FAM186A(S52);-HLA-DOB(S97);-EVL(S329);-HSP90AB1(S226);-MTSS1(T592);-DKC1(S451);DKC1(S453);-HEMGN(S123);-STAT5A(S780);-APC(S780);-SRS…	114	48
587	THZ-2-102-1	SYTL2(S540);-HDAC1(M372);HDAC1(M381);HDAC1(S393);-HDAC1(M381);HDAC1(S393);-HDAC1(S393);-SRRM2(T1003);-EIF5B(S135);-SRRM2(T1003);SRRM2(S1014);-TOMM70(S96);-MSH6(T924);-CHAF1A(K304);CHAF1A(S307);-HNRNPK(S121);-MCM6(S758);-SPN(R352);SPN(S355);-SPN(S355);-BCLAF1(T257);BCLAF1(S268);-BCLAF1(S268);-EPRS(S882);EPRS(S885);-EPRS(S885);-SRRM2(S377);SRRM2(T400);-SRRM2(T400);-SRRM2(S2102);SRRM2(T2104);-SRRM2(…	SNW1(S224);-SNW1(S234);-PGM2L1(M171);PGM2L1(T173);-PGM2L1(T173);-EEF1D(S162);-ASXL3(S76);-DVL2(S480);-SRP72(S630);SRP72(T633);-UNK(S158);-RBMX(S208);RBMXL1(S208);-RBM17(S227);-DKC1(S451);-DKC1(T458);-CLNS1A(S102);-LSM14A(S216);-ARHGAP19(S422);-PCYT1B(M310);PCYT1B(S315);-PCYT1B(S315);-LSM14A(S219);-PCYT1A(T342);-PTGES3(S113);-NOP58(S502);-PNISR(S211);-LSM14A(T194);-HNRNPC(S253);-STAT5A(S780);-RBM3…	163	123
588	THZ-2-49	CARHSP1(S41);-DBNL(K288);DBNL(T291);-DBNL(T291);-RCSD1(T124);-RCSD1(S123);-HNRNPM(S618);-FAM129B(S691);-BCLAF1(S512);-SAMHD1(T592);-LMNA(S392);-DBNL(S269);-LMNA(S390);-LSP1(S252);-RCSD1(S116);-SAMHD1(T21);-TRA2A(S262);TRA2B(S266);-TRA2A(S260);TRA2B(S264);-EIF4EBP1(S44);-RCSD1(S120);-EIF4EBP1(T41);-MSH6(T924);-NDRG1(T340);-CARHSP1(S52);-ZNF180(S643);-LSP1(T175);-RCSD1(S177);-LSP1(S189);-LSP1(S189)…	VIM(T20);-PNN(S100);-WRNIP1(S151);-HDAC2(M373);HDAC2(M382);HDAC2(S394);-HDAC2(M382);HDAC2(S394);-HDAC2(S394);-SRRM1(S597);-RBM39(S136);-PML(S518);-HNRNPH1(T107);HNRNPH2(T107);-ABCF1(T108);-ABCF1(S105);-PML(S527);-DPF2(S142);-SRRM1(T220);-SRRM1(S402);-MFAP1(S52);-SNIP1(S35);-NPM1(S125);-EFHD2(S76);-PDCD4(S94);-PNN(S100);PNN(R97);-TOP2B(S1588);-RASAL3(M56);RASAL3(S51);-RASAL3(S51);-SRRM1(S402);SRRM…	94	122
590	tipifarnib	TRA2A(S262);TRA2B(S266);-TRA2A(S260);TRA2B(S264);-RCSD1(S123);-HNRNPM(S618);-RCSD1(S116);-RCSD1(S120);-RCSD1(T124);-SRSF6(S314);-RCSD1(S177);-RCSD1(S220);-RCSD1(S127);-NOP56(S511);-SRSF6(S314);SRSF6(S316);-JPT1(S92);-MATR3(S206);-RCSD1(S68);-HNRNPM(M525);HNRNPM(M529);HNRNPM(S528);-HNRNPM(M529);HNRNPM(S528);-HNRNPM(S528);-NCL(S34);NCL(S41);-NUCKS1(S79);-ARHGEF2(S886);-NCL(S28);-NUCKS1(S73);-IRF2BP…	EPB41(S709);-NCL(S67);-RBM26(S127);-HNRNPD(S71);-PGM2L1(M171);PGM2L1(T173);-PGM2L1(T173);-SAMSN1(S21);-STAT5A(S780);-RCC1(S11);-WRNIP1(S151);-MTSS1(T592);-PDCD4(S94);-SRRT(S74);-MET(S966);-CBS(T87);CBSL(T87);-TCEA1(T96);-HEMGN(S123);-LSM14A(S216);-RUNX1(S212);-RBMX(S208);RBMXL1(S208);-UBAP2L(S607);-LSM14A(S219);-NCL(T69);-S100A9(M94);S100A9(T113);-S100A9(T113);-PCBP2(S270);-NOLC1(S623);-COPB2(S84…	115	80
591	Tipifarnib	SRRM1(T614);-THRAP3(S682);-SRRM1(T693);-SRRM1(S452);-MCM2(T25);-TRIM28(S37);-TOP2A(T1397);-RB1(S807);-RB1(S811);-ACIN1(S1004);-THRAP3(S253);-MCM2(S139);-MSH6(T924);-BAG6(S113);-RRM2(S20);-NCL(T69);-TPI1(S58);-FAM117A(S413);KCNK12(S5);-SAMSN1(S21);-LRWD1(S212);-THRAP3(S248);-TRIM28(S43);-HEMGN(S123);-CHD4(S1531);-MCM2(S40);-AJAP1(S56);CDK11A(S222);CDK11B(S234);-RB1(T821);RB1(T826);-RB1(T826);-09/0…	HSPB1(S83);-HSP90AB1(S255);-HSP90AB1(S255);HSP90AB2P(S177);-S100A9(M94);S100A9(T113);-S100A9(T113);-MARCKS(S170);-TRA2B(S97);-TRA2B(S95);-HSP90AA1(S252);-CD44(S706);-CDCA3(S87);-TRA2B(S97);TRA2B(S95);TRA2B(S102);-ADD1(S726);ADD2(S713);ADD3(S693);-IRF2BP2(S175);-TRA2B(S99);-SNW1(S224);-NUCKS1(S181);-RSL1D1(T358);-DKC1(S451);-RBMX(M353);RBMX(S352);-RBMX(S352);-DKC1(T458);-SNW1(S234);-MYO18A(S2020);…	96	103
593	tivozanib	LSM14A(S182);-TP53(T312);-RCSD1(S123);-EIF3G(T38);-RCSD1(S116);-RCSD1(S120);-DPYSL3(T524);-PGM2L1(M171);PGM2L1(T173);-PGM2L1(T173);-BCLAF1(S512);-SRRM1(S636);SRRM1(S638);-SRRM1(S638);-LIMD2(S27);-INPP4A(S210);-TMC8(S522);-LSM14A(S216);-UNK(S158);-ADD1(S726);ADD2(S713);ADD3(S693);-LSP1(S252);-NOLC1(S623);-RCSD1(S127);-SPATA2(S428);-RPLP1(S104);RPLP2(S105);-LCP1(S7);-TCEA1(T96);-TOP2B(S1588);-SRRM1…	HSP90AB1(S226);-SRRM1(T614);-SRRM1(S560);-FAM117A(S413);KCNK12(S5);-AJAP1(S56);CDK11A(S222);CDK11B(S234);-HNRNPA1(S95);HNRNPA1L2(S95);-THRAP3(S682);-MAP4(S789);-SRRM1(T693);-SRRM1(S597);-SRRM1(T581);-EPB41L2(S87);-SRRM1(S562);-RALY(S135);-PAK2(T143);-PCYT1B(M310);PCYT1B(S315);-PCYT1B(S315);-HNRNPD(S71);-NSUN2(S751);NSUN2(T755);-NSUN2(T755);-SRRM1(S583);-HNRNPK(S214);-LMNA(S392);-LMNA(S390);-MARCK…	77	114
595	TL-1-85	SAMSN1(S21);-RCC1(S11);-PPHLN1(T128);-BCLAF1(S512);-RUFY1(S78);-TCEA1(T96);-MSH6(T924);-BCLAF1(S660);-HEMGN(S123);-SPATA2(S428);-SNRNP70(S226);-TMC8(S522);-RUNX1(S212);-THRAP3(S684);-LIMD2(S27);-INPP4A(S210);-NOLC1(S623);-BCLAF1(S290);-EIF3G(T38);-TOP2B(S1588);-SRRM2(T2409);-RBM39(S97);-BCLAF1(S285);-BL1S2_HUMAN_Phospho (ST);-RBM12B(S575);-EIF4EBP1(T41);-IGF2BP1(S181);-HMGA1(S36);-EIF4EBP1(S44);-…	PAK2(T143);-MARCKS(S170);-STMN1(S38);-ARHGEF6(M487);ARHGEF6(S488);ARHGEF7(M517);ARHGEF7(S518);-ARHGEF6(S488);ARHGEF7(S518);-ARHGEF2(S886);-MYH9(S1943);-LCP1(S7);-HIST1H1B(S18);-SH3BP1(S585);-CDK18(T157);CDK18(Y155);-SH3KBP1(S230);-NFKB2(S22);-HIST1H1C(S36);HIST1H1D(S37);HIST1H1E(S36);-SEC61B(S19);-PML(S527);-CENPA(S17);-HNRNPH1(T107);HNRNPH2(T107);-RB1(S37);-CARHSP1(S52);-ZNF180(S643);-CENPA(S19)…	78	109
596	TL-2-105	MEF2D(S251);-HNRNPM(S618);-LMNA(S392);-RCSD1(S123);-HSP90AA1(S252);-BCLAF1(S290);-LMNA(S390);-BCLAF1(S287);-BCLAF1(S285);-BCLAF1(S512);-HNRNPM(M525);HNRNPM(M529);HNRNPM(S528);-HNRNPM(M529);HNRNPM(S528);-HNRNPM(S528);-SRSF6(S301);-RCSD1(S116);-RCSD1(T124);-RCSD1(S177);-RCSD1(S120);-TMPO(S158);-BCLAF1(S660);-RBM25(S675);-ZC3H18(S536);-DICER1(S1016);-SRRM2(T315);-VIM(T20);-LMNB1(S391);LMNB2(S405);-N…	NCL(T69);-SAMSN1(S21);-WRNIP1(S151);-SRRM1(S597);-UNK(S158);-EPB41(S709);-SASH3(S25);-LSP1(S252);-PML(S518);-PML(S527);-HMGCS1(S486);-STMN1(S38);-LSP1(S189);-LSP1(S189);LSP1(S188);-PGM1(T115);-LSP1(T175);-SRRM1(T693);-NSFL1C(S114);-RCC1(S11);-NOLC1(S538);-EVL(S329);-RBM26(S127);-RUNX1(S212);-NCL(S67);-HEMGN(S123);-NOP56(S519);-STMN1(S25);-SASH3(S25);SASH3(S26);-PAK1(S165);-LSM14A(S182);-GPALPP1(S…	156	66
597	Topotecan	PTPN6(M545);PTPN6(S534);-PTPN6(S534);-MEF2D(S251);-MCM2(T25);-ZC3H13(S207);-SRRM2(S2044);SRRM2(S2046);-SRRM2(S2046);-DGLUCY(S9);DGLUCY(S13);-DGLUCY(S13);-SPTBN5(T3171);-BL1S2_HUMAN_Phospho (ST);-ARHGEF6(M487);ARHGEF6(S488);ARHGEF7(M517);ARHGEF7(S518);-ARHGEF6(S488);ARHGEF7(S518);-PRPF4B(S852);-HIST1H1B(S18);-RB1(T821);RB1(T826);-RB1(T826);-RB1(S811);-RB1(S807);-LCP1(S7);-LMNB1(S391);LMNB2(S405);-…	NOLC1(S538);-ASXL3(S76);-TBX3(T441);-DVL2(S480);-TP53(T312);-UNK(S158);-ANP32B(T244);-HMGA1(S99);-HMGA1(S102);-SET(S7);-PML(S518);-SRRM1(S597);-HNRNPD(S71);-PML(S527);-CD44(S706);-HMGA1(S36);-HMGA1(T53);-CDCA3(S87);-RPRD1B(S132);-HSPB1(S83);-CANX(T562);-NECTIN1(S422);-EIF5B(S135);-S100A9(M94);S100A9(T113);-S100A9(T113);-CANX(S564);-CANX(S583);-ARHGAP19(S422);-CANX(S554);-CLNS1A(S102);-SP1(S111);L…	105	44
598	tosedostat	SRRM1(T693);-SRRM1(T614);-SRRM1(S597);-MYO18A(S2020);-ARHGAP19(S422);-AJAP1(S56);CDK11A(S222);CDK11B(S234);-LRWD1(S212);-FAM117A(S413);KCNK12(S5);-HMGA1(S99);-HMGA1(S102);-RPRD1B(S132);-TBX3(T441);-APC(S780);-RUNX1(S17);-ANP32B(T244);-RUNX1(T14);-SEC61B(S19);-SRRM1(S402);-SRRM1(S402);SRRM1(T406);-SRRT(S74);-TTLL12(T20);-EIF4EBP1(S83);EIF4EBP1(S85);-EIF4EBP1(S85);-PPIG(T358);-PPIG(S356);-SRSF9(S21…	BCLAF1(S512);-CD2BP2(S194);-SRRM1(S683);-SRRM1(S683);SRRM1(S685);-TRA2B(S95);-SRSF6(S314);-LSP1(S252);-MEF2D(S251);-TRA2B(S97);-RSL1D1(T358);-SRSF11(T447);-SRSF6(S314);SRSF6(S316);-DPYSL3(T524);-FAM129B(S691);-TRA2A(S260);TRA2B(S264);-TRA2A(S262);TRA2B(S266);-SRRM1(S636);SRRM1(S638);-SRRM1(S638);-TRA2B(S99);-CCDC86(S18);-TRA2B(S97);TRA2B(S95);TRA2B(S102);-HSP90AB1(S255);-HSP90AB1(S255);HSP90AB2P(…	104	80
599	TPCA-1	SAMSN1(S21);-TCEA1(T96);-BL1S2_HUMAN_Phospho (ST);-EIF3G(T38);-SPTBN5(T3171);-RBM14(R203);RBM14(T206);-RBM14(T206);-THRAP3(S684);-HNRNPA1(S4);-BCLAF1(S512);-SNRNP70(S226);-NCL(S67);-LMNB1(S391);LMNB2(S405);-SRSF11(T447);-ACIN1(S1004);-EIF4EBP1(T41);-UNK(S158);-RBM17(S227);-DOCK1(S1743);-MCM2(T25);-RALY(S135);-MCM2(S40);-CARHSP1(S41);-BCLAF1(S648);-RBM39(S97);-LSM14A(S182);-EIF4EBP1(S35);EIF4EBP1(…	NUCKS1(S19);-SYK(S297);-SIPA1(S53);-ARPP19(S104);-SRRM2(T288);SRRM2(S297);-SRRM2(S297);-VIM(T20);-MCM6(S758);-SRRM2(S297);SRRM2(S295);-STMN1(S16);-FBXO21(S118);-EFHD2(S76);-CHAF1A(K304);CHAF1A(S307);-SMAP(S24);-SF1(S80);SF1(S82);-SF1(S80);-SPN(R352);SPN(S355);-SPN(S355);-RSL1D1(T358);-PML(S527);-RBM15(S257);-HDAC1(M372);HDAC1(M381);HDAC1(S393);-HDAC1(M381);HDAC1(S393);-HDAC1(S393);-EEF1B2(S90);EE…	69	149
600	tretinoin:carboplatin (2:1 mol/mol)	IRF2BP2(S175);-RCSD1(S123);-HNRNPM(S618);-SRRM2(S2032);-SRRM2(S2032);SRRM2(T2034);-LCP1(S7);-HDAC1(M372);HDAC1(M381);HDAC1(S393);-HDAC1(M381);HDAC1(S393);-HDAC1(S393);-SRRM2(M1168);SRRM2(T1177);-SRRM2(T1177);-DBNL(K288);DBNL(T291);-DBNL(T291);-MCM6(S758);-SAMHD1(T592);-SRSF6(S301);-SRRM2(T1003);-EEF1B2(S90);EEF1B2(Y79);-RCSD1(S116);-EEF1B2(S106);-RCSD1(S120);-SRRM2(S377);SRRM2(T400);-SRRM2(T400);…	NCL(T69);-EEF1D(S133);-NCL(S67);-UNK(S158);-HMGA1(T53);-RBMX(S208);RBMXL1(S208);-SAMSN1(S21);-HMGA1(S36);-HEMGN(S123);-TULP4(T581);-MTSS1(T592);-STAT5A(S780);-HNRNPD(S71);-NOLC1(S508);-TCEA1(T96);-DPYSL3(T524);-UBAP2L(S607);-SMARCC1(S328);-SMARCC1(S330);-DPYSL3(S522);-NOLC1(S623);-CDCA5(T23);-RCC1(S11);-SAMD1(T157);-NOLC1(S397);-ASXL3(S76);-DVL2(S480);-ARHGAP19(S422);-WRNIP1(S151);-SPATA2(S428);-…	201	93
601	tretinoin:navitoclax (4:1 mol/mol)	NPM1(S125);-TBC1D14(S295);-PDIA3(S165);-PML(S518);-PML(S527);-TPI1(S58);-EVL(S329);-WRNIP1(S151);-JPT1(S92);-PTPN6(M545);PTPN6(S534);-PTPN6(S534);-ARHGAP19(S422);-DVL2(S480);-MATR3(S206);-SRP72(S630);SRP72(T633);-SMARCC1(S328);-SMARCC1(S330);-TTLL12(T20);-NOP56(S511);-SRSF6(S314);-ETV6(S16);-ETV6(S22);-ETV6(S22);ETV6(S26);-SRSF6(S314);SRSF6(S316);-BIN1(S296);-NSUN2(S743);-SRSF6(S301);-G3BP1(S230)…	HSPB1(S83);-S100A9(M94);S100A9(T113);-S100A9(T113);-TRA2B(S97);-TRA2B(S95);-RBMX(M353);RBMX(S352);-RBMX(S352);-LMNA(S392);-LMNA(S390);-TRA2B(S99);-TRA2B(S97);TRA2B(S95);TRA2B(S102);-STMN1(S25);-HNRNPK(S214);-MAP4(S789);-EPB41L2(S87);-MAP4(S1073);-ABL1(T267);ABL2(T313);-TXNRD3(S32);-DBN1(S141);-EPB41(S709);-ESAM(T349);-RCC1(S11);-HNRNPH1(T107);HNRNPH2(T107);-CLIP1(S180);-PCBP2(S270);-IGF2R(S2409);…	130	104
602	triazolothiadiazine	CHAF1A(K304);CHAF1A(S307);-TP53(T312);-RB1(T373);-PGM1(T115);-FLNA(S2152);-RB1(T821);RB1(T826);-RB1(T826);-SRRM2(S2702);-RB1(S350);-STMN1(S16);-BIN2(S458);-RBM26(S127);-RB1(S37);-LCP1(S7);-HIST1H1B(S18);-FBXO21(S116);-BARGIN(S552);SH3BP1(S544);-EIF4EBP1(S83);EIF4EBP1(S85);-EIF4EBP1(S85);-PAK2(T143);-LSP1(S252);-PAK1(S165);-BIN2(T410);-S100A9(M94);S100A9(T113);-S100A9(T113);-NDRG1(T340);-STMN1(S38…	RBM14(R203);RBM14(T206);-RBM14(T206);-PDIA3(S165);-PTGES3(S113);-BCLAF1(S290);-BCLAF1(S287);-BCLAF1(S285);-BCLAF1(S512);-EIF3G(T38);-LMNA(S390);-TOP2B(S1526);-THRAP3(S682);-NCL(S34);NCL(S41);-IGF2BP1(S181);-CCDC86(S18);-NCL(S28);-TOP2B(S1588);-RBM17(S227);-CLNS1A(S102);-NCL(S42);-LMNA(S392);-EIF5B(S135);-TAF12(S51);-LSM14A(T194);-SRP72(S630);SRP72(T633);-TOP2B(S1524);-SNW1(S224);-SRRM1(S715);-TOP…	96	110
605	trifluoperazine	SEC61B(S19);-STMN1(S38);-RALY(S135);-RBM26(S127);-SAMSN1(S21);-VIM(T20);-SRRM2(S2702);-STMN1(S16);-LSM14A(S182);-PML(S518);-PML(S527);-SRRM1(T693);-LCP1(S7);-FLNA(S2152);-RB1(T821);RB1(T826);-RB1(T826);-EIF4EBP1(S44);-PGM2(M161);PGM2(T163);-PGM2(T163);-HLA-DOB(S97);-FAM186A(S52);-EIF4EBP1(S83);EIF4EBP1(S85);-EIF4EBP1(S85);-HNRNPK(S121);-PGM1(T115);-PAK2(T143);-HIST1H1B(S18);-HDGF(S165);-BIN2(S458…	LSP1(S252);-HSP90AB1(S255);-HSP90AB1(S255);HSP90AB2P(S177);-TRA2A(S262);TRA2B(S266);-TRA2A(S260);TRA2B(S264);-HSPB1(S83);-NPM1(S125);-SRRM1(S402);SRRM1(T406);-SRRM1(S402);-MEF2D(S251);-EEF1D(S133);-DPYSL3(T524);-NUCKS1(S79);-SRRM1(S683);SRRM1(S685);-SRRM1(S683);-EIF3G(T38);-SRRM1(S626);-SRRM1(S628);-HNRNPU(T286);-LSP1(S189);-LSP1(S189);LSP1(S188);-MFHAS1(S450);SRSF2(S191);-SRSF2(S191);-SRSF2(S189…	266	133
606	triptolide	SRRM1(S402);-NUCKS1(S79);-SRRM1(S628);-SRRM1(S626);-SRRM1(S713);-SRRM1(S717);-NUCKS1(S73);-SRRM1(T411);-HMGA1(S99);-H1FX(S31);-TBX3(T441);-SRRM1(S452);-SNW1(S224);-SRRM1(S260);-NCL(S34);NCL(S41);-NCL(S28);-SRRM1(T572);SRRM1(T574);-NPFFR2(S54);-NPM1(S125);-TRA2A(S262);TRA2B(S266);-TRA2A(S260);TRA2B(S264);-SRRM1(T693);-SNW1(S234);-SRRM1(S560);-SRRM1(T614);-JPT1(S92);-SRRM1(S636);SRRM1(S638);-SRRM1(…	S100A9(M94);S100A9(T113);-S100A9(T113);-LSP1(S189);-LSP1(S189);LSP1(S188);-PAN3(T350);PAN3(T353);-PAN3(T353);-ACSS2(S28);-EPB41(S709);-PML(S518);-CARHSP1(S41);-TCEA1(T96);-ADD1(S726);ADD2(S713);ADD3(S693);-LSP1(S252);-EIF4EBP1(S44);-EIF4EBP1(T41);-SAMHD1(T592);-EEF1D(S133);-CARHSP1(S52);-ZNF180(S643);-LSM14A(S216);-RUNX1(S212);-RBM26(S127);-PML(S527);-TRA2B(S99);-PTPN12(S435);-PML(S535);-EIF4EBP1…	108	163
607	tubastatin A	HSP90AB1(S255);-HSP90AB1(S255);HSP90AB2P(S177);-NOLC1(S623);-HSP90AA1(S252);-TMC8(S522);-BCLAF1(S512);-SRRM1(S683);-SRRM1(S683);SRRM1(S685);-SRRM2(S1925);SRRM2(T1927);-SRRM2(S1925);-HNRNPA1(S4);-MEF2D(S251);-MARCKS(S145);-SRSF2(S189);-SRSF6(S314);-HNRNPC(S306);-MFHAS1(S450);SRSF2(S191);-SRSF2(S191);-NUCKS1(S79);-BCLAF1(S290);-TRA2A(S262);TRA2B(S266);-TRA2A(S260);TRA2B(S264);-BCLAF1(S287);-BCLAF1(…	STMN1(S38);-WRNIP1(S151);-SRRM1(S597);-SASH3(S25);-EFHD2(S76);-LCP1(S7);-GPALPP1(S105);-PGM1(T115);-STMN1(S25);-APC(S780);-LSP1(S189);-LSP1(S189);LSP1(S188);-STMN1(S16);-PML(S527);-PML(S518);-PRAM1(T332);-SEC61B(S19);-EVL(S329);-FAM117A(S413);KCNK12(S5);-AJAP1(S56);CDK11A(S222);CDK11B(S234);-LSP1(S252);-LSP1(T175);-MARCKS(S170);-RASAL3(M56);RASAL3(S51);-RASAL3(S51);-LRRFIP1(S126);-SPTBN1(S2102);-…	116	76
608	TW 37	EEF1B2(S90);EEF1B2(Y79);-EEF1B2(S106);-HNRNPD(S71);-BCLAF1(S290);-BCLAF1(S512);-BCLAF1(S287);-BCLAF1(S285);-EEF1D(S133);-TOP2B(S1588);-HSP90AB1(S255);-HSP90AB1(S255);HSP90AB2P(S177);-TCEA1(T96);-CARHSP1(S41);-DPYSL3(T524);-EIF3C(S39);EIF3CL(S39);-BCLAF1(S660);-EIF3G(T38);-HSP90AA1(S252);-KIAA1522(S406);-AHNAK(S93);-LAT2(S125);LAT2(S135);-LAT2(S135);-ABCF1(S105);-ADD1(S726);ADD2(S713);ADD3(S693);-…	MARCKSL1(S104);-PDYN(S99);-TPI1(S58);-NOLC1(S538);-SRRM1(T693);-SRRM1(S452);-JPT1(S92);-LCP1(S7);-SRRM1(T614);-MATR3(S206);-SRRM1(S773);-SRRM2(T2409);-MAP4(S789);-FBXO21(S116);-SRRM1(S777);-SRRM2(T288);SRRM2(S297);-SRRM2(S297);-SRRM2(S297);SRRM2(S295);-TBC1D14(S295);-SRRM2(S2412);-HMGA1(S36);-NUCKS1(S181);-STMN1(S38);-SRRM1(S775);-GPALPP1(S105);-THRAP3(S682);-SRRM1(S769);-SRRM1(S549);-ACIN1(S1004…	54	95
611	UNC0638	MEF2D(S251);-LMNA(S392);-LMNA(S390);-HNRNPU(T286);-HSP90AA1(S252);-LMNB1(S391);LMNB2(S405);-MSH6(T924);-AHNAK(S93);-AHNAK(S210);-LMNB1(S391);LMNB2(S405);LMNB1(S396);LMNB2(S410);-SRSF2(S189);-MFHAS1(S450);SRSF2(S191);-SRSF2(S191);-SRRM1(S607);-ZC3H18(S536);-HSP90AB1(S255);-HSP90AB1(S255);HSP90AB2P(S177);-ZC3H13(S207);-HNRNPM(M525);HNRNPM(M529);HNRNPM(S528);-HNRNPM(M529);HNRNPM(S528);-HNRNPM(S528);…	NCL(T69);-STMN1(S38);-WRNIP1(S151);-PML(S518);-PML(S527);-NECTIN1(S422);-NOLC1(S538);-EPB41(S709);-STMN1(S16);-UNK(S158);-SASH3(S25);-NPM1(S125);-RCC1(S11);-TP53(T312);-SAMSN1(S21);-SET(S7);-CAMSAP2(S673);-RALY(S135);-STMN1(S25);-BIN1(S296);-09/02/18 00:00:00(S218);-EFHD2(S76);-CD44(S706);-PGM1(T115);-RBM26(S127);-HLA-DOB(S97);-FAM186A(S52);-RASAL3(M56);RASAL3(S51);-RASAL3(S51);-SASH3(S25);SASH3(…	101	61
612	UNC0638:navitoclax (1:1 mol/mol)	NPM1(S125);-NOLC1(S538);-TBC1D14(S295);-NOLC1(S623);-ASXL3(S76);-DVL2(S480);-ARHGAP19(S422);-TMC8(S522);-TOP2B(S1588);-WRNIP1(S151);-MARCKSL1(S104);-09/02/18 00:00:00(S218);-PDIA3(S165);-MAP3K20(S691);-PDYN(S99);-PDCD4(S94);-TOP2B(S1526);-TOP2B(S1524);-RUFY1(S78);-SRRM1(T693);-HMGA1(S36);-HMGA1(T53);-RBMX(S208);RBMXL1(S208);-LIMD2(S27);-INPP4A(S210);-HSP90AA1(S252);-TCEA1(T96);-HNRNPA1(S4);-EIF3G…	PAK2(T143);-ARHGEF6(M487);ARHGEF6(S488);ARHGEF7(M517);ARHGEF7(S518);-ARHGEF6(S488);ARHGEF7(S518);-EPRS(S882);EPRS(S885);-EPRS(S885);-IRF2BP2(S360);-HDAC4(T638);-SH3BP1(S585);-HNRNPM(S618);-LMNA(S392);-LMNA(S390);-SH2D3A(T193);-PRKCD(S645);-MARCKS(S170);-LRRFIP1(S126);-IRF2BP2(S175);-RCSD1(S123);-SAMHD1(T592);-ALDH6A1(S51);-RCSD1(T124);-PGM2(M161);PGM2(T163);-PGM2(T163);-PTPRC(S975);-DBNL(K288);DB…	101	175
613	UNC1215	MSH6(T924);-HNRNPA3(S112);HNRNPA3(S116);-HNRNPA3(S116);-BAG6(S113);-SYTL2(S540);-HNRNPA1(S4);-HDAC2(M373);HDAC2(M382);HDAC2(S394);-HDAC2(M382);HDAC2(S394);-HDAC2(S394);-HNRNPD(S71);-IGF2R(S2409);-ACSS2(S263);-SRRM2(S2702);-HNRNPA1(S95);HNRNPA1L2(S95);-SRRM1(S560);-HSP90AB1(S255);-HSP90AB1(S255);HSP90AB2P(S177);-ACSS2(S28);-SRRM1(T581);-CENPA(S19);-CENPA(S17);-SRRM1(S583);-MDC1(S372);-EIF4EBP1(S83…	SNW1(S224);-EVL(S329);-NUCKS1(S181);-SNW1(S234);-PGM2L1(M171);PGM2L1(T173);-PGM2L1(T173);-SRRM1(S769);-EEF1D(S162);-LSM14A(S216);-SF1(S80);SF1(S82);-SF1(S80);-09/02/18 00:00:00(S218);-HNRNPM(S618);-TOP2B(S1526);-SRP72(S630);SRP72(T633);-PDIA3(S165);-TOP2B(S1524);-LSM14A(S219);-IRF2BP2(S409);-SASH3(S25);-LSM14A(S182);-SRRM1(S775);-SRRM1(S773);-DKC1(S451);-DKC1(T458);-LSM14A(T194);-KIAA1143(S50);-M…	142	115
615	valdecoxib	HSPB1(S83);-CAP1(S310);-ULK1(S533);-EIF4EBP1(S83);EIF4EBP1(S85);-EIF4EBP1(S85);-EEF1D(S133);-EPB41L2(S87);-MAP4(S789);-MAP4(S1073);-ZYX(T306);-SRRM1(S541);-ZFP91(S296);-CTPS1(S562);-MAN2C1(S480);-IRF2BP2(S323);-SSH3(R35);SSH3(S37);-SSH3(S37);-RNF169(S693);-IRF2BP2(S318);-RASL11A(M43);RASL11A(S41);-SPRTN(S375);-LSR(S464);-SCAF11(S798);-ESAM(T349);-CLIP1(S180);-AKT1S1(T90);-STMN1(S25);-HDGF(S165);-…	HSP90AB1(S226);-CCDC86(S18);-G3BP1(S230);-RSL1D1(T358);-SRRM1(S549);-SRRM1(S551);-SRRM2(S2412);-IRF2BP2(S78);-TPI1(S58);-CD2BP2(S194);-LAT2(S125);LAT2(S135);-LAT2(S135);-BCLAF1(S658);-NOLC1(S538);-INPP4A(S210);-LIMD2(S27);-SF1(S80);SF1(S82);-SRSF6(S314);-SRSF6(S314);SRSF6(S316);-CLNS1A(S102);-JPT1(S92);-MATR3(S206);-SRRM2(T2409);-DKC1(S451);-SRSF6(S301);-MCM2(S139);-SRP72(S630);SRP72(T633);-SF1(S…	158	100
617	Vandetanib	TRA2A(S262);TRA2B(S266);-TRA2A(S260);TRA2B(S264);-HNRNPM(S618);-BCLAF1(S512);-BCLAF1(S290);-SRSF6(S314);-HNRNPM(M525);HNRNPM(M529);HNRNPM(S528);-HNRNPM(M529);HNRNPM(S528);-HNRNPM(S528);-BCLAF1(S658);-BCLAF1(S287);-BCLAF1(S285);-SRSF6(S314);SRSF6(S316);-SRSF6(S301);-BCLAF1(S660);-MEF2D(S251);-RCSD1(S123);-HSP90AA1(S252);-RCSD1(T124);-HSP90AB1(S255);-HSP90AB1(S255);HSP90AB2P(S177);-LMNA(S392);-NUCK…	NCL(T69);-PML(S518);-PML(S527);-FAM117A(S413);KCNK12(S5);-SRRM1(S597);-AJAP1(S56);CDK11A(S222);CDK11B(S234);-SRRM1(T614);-BIN2(S458);-RBM26(S127);-RB1(T821);RB1(T826);-RB1(T826);-BIN2(S259);-RB1(S350);-EPB41(S709);-RB1(S37);-RB1(T373);-SCRIB(S1223);SCRIB(S1225);-SCRIB(S1225);-LSP1(S189);-LSP1(S189);LSP1(S188);-NECTIN1(S422);-PTPN6(M545);PTPN6(S534);-PTPN6(S534);-PGM2(M161);PGM2(T163);-PGM2(T163);…	120	93
619	VER-155008	IRF2BP2(S175);-RCSD1(S123);-HNRNPM(S618);-RCSD1(S116);-RCSD1(S120);-SRRM2(S2032);-SRRM2(S2032);SRRM2(T2034);-SRRM2(M1168);SRRM2(T1177);-SRRM2(T1177);-RCSD1(T124);-HNRNPM(M525);HNRNPM(M529);HNRNPM(S528);-HNRNPM(M529);HNRNPM(S528);-HNRNPM(S528);-EIF4EBP1(S83);EIF4EBP1(S85);-EIF4EBP1(S85);-IGF2R(S2409);-RCSD1(S177);-SRRM2(T1003);-SRRM2(S377);SRRM2(T400);-SRRM2(T400);-ARHGAP45(S592);-IGF2R(S2484);-FL…	NCL(T69);-NOLC1(S538);-SAMSN1(S21);-DBN1(S141);-HMGA1(S36);-ASXL3(S76);-DVL2(S480);-HEMGN(S123);-RBMX(S208);RBMXL1(S208);-UNK(S158);-TULP4(T581);-MTSS1(T592);-STAT5A(S780);-TBC1D14(S295);-HMGA1(T53);-SRRM1(T693);-SRRM1(S597);-TAL1(M118);TAL1(S122);-TAL1(S122);-CCDC86(S58);-FUBP1(T629);-SRP72(S630);SRP72(T633);-CCDC86(S18);-EIF3G(T38);-WRNIP1(S151);-RBM17(S227);-CLNS1A(S102);-ESAM(T349);-RUNX1(S17…	191	85
620	Vinblastine	SYTL2(S540);-EEF1B2(S90);EEF1B2(Y79);-BCLAF1(S512);-EEF1B2(S106);-BCLAF1(T257);BCLAF1(S268);-BCLAF1(S268);-EIF5B(S135);-HNRNPA3(S112);HNRNPA3(S116);-HNRNPA3(S116);-KIAA1522(S406);-EPB41L3(K75);EPB41L3(S88);-EPB41L3(S88);-SMARCA4(S1452);-EIF3C(S39);EIF3CL(S39);-HDAC1(M372);HDAC1(M381);HDAC1(S393);-HDAC1(M381);HDAC1(S393);-HDAC1(S393);-MCM6(S758);-HNRNPD(S71);-IGF2R(S2409);-MDC1(S372);-FAM186A(S52)…	NOLC1(S538);-NUCKS1(S181);-SRRM1(S775);-SRRM1(S773);-MARCKSL1(S104);-PDYN(S99);-TMPO(S66);-EPB41L2(S87);-TMPO(S66);TMPO(S67);-PGM2L1(M171);PGM2L1(T173);-PGM2L1(T173);-LSM14A(S216);-JPT1(S92);-EPB41L2(S55);-TCOF1(S906);-SRRM1(S777);-ABL1(T267);ABL2(T313);-TOP2A(T1397);-TBC1D14(S295);-TMPO(S158);-MAP4(S789);-GPALPP1(S105);-LSM14A(S219);-SRRM1(S551);-SRRM1(S769);-SRRM1(T778);-SRRM1(S781);-MATR3(S206…	192	141
621	vincristine	HSPB1(S83);-IRF2BP2(S175);-RCSD1(S123);-HNRNPU(T286);-NUCKS1(S181);-RCSD1(S116);-TRA2B(S97);-RCSD1(T124);-RCSD1(S120);-TRA2B(S95);-NUCKS1(S79);-SRRM2(S2032);SRRM2(T2034);-SRRM2(S2032);-MARCKS(S145);-RBMX(M353);RBMX(S352);-RBMX(S352);-NUCKS1(S73);-TRA2B(S97);TRA2B(S95);TRA2B(S102);-NUCKS1(S75);-RCSD1(S220);-MAP1S(S655);MAP1S(S657);-MAP1S(S657);-HERC2(S1538);HERC2(S1539);-HERC2(S1539);-ADGRA1(T5);A…	NPM1(S125);-NOLC1(S538);-TBC1D14(S295);-SAMSN1(S21);-SRRT(S74);-AJAP1(S56);CDK11A(S222);CDK11B(S234);-SRRM1(S597);-SRRM1(T614);-NCL(T69);-HSP90AB1(S226);-SRRM1(S450);-PML(S518);-RCC1(S11);-SRRM1(T693);-TBX3(T441);-WRNIP1(S151);-HNRNPD(S71);-SRRM1(T581);-PML(S527);-SET(S7);-SRRM1(S560);-RPRD1B(S132);-DMTN(S90);-RBMX(S208);RBMXL1(S208);-FAM117A(S413);KCNK12(S5);-BCLAF1(S658);-PPIG(T358);-SRRM1(S583…	120	93
622	Vinorelbine	HSP90AA1(S252);-MEF2D(S251);-AHNAK(S93);-MSH6(T924);-AHNAK(T5824);-LMNB1(S391);LMNB2(S405);-FOXK1(T422);-AHNAK(S5397);-AHNAK(S210);-RBM25(S675);-BCLAF1(T257);BCLAF1(S268);-BCLAF1(S268);-TRA2B(S95);-SRRM2(T1003);SRRM2(S1014);-LMNB1(S391);LMNB2(S405);LMNB1(S396);LMNB2(S410);-FOXK1(S420);-ANXA2(T19);ANXA2P2(T19);-SRSF6(S314);-FOXK1(S416);-ZC3H13(S207);-HNRNPU(T286);-SRSF6(S301);-CHD4(S1531);-SRRM1(S…	NCL(T69);-HIST1H1C(S36);HIST1H1D(S37);HIST1H1E(S36);-LSM14A(S219);-WRNIP1(S151);-LSM14A(S216);-SRP72(S630);SRP72(T633);-PGM2L1(M171);PGM2L1(T173);-PGM2L1(T173);-MAPRE1(T166);-PTPN7(S44);-STMN1(S38);-GPALPP1(S105);-CLNS1A(S102);-DKC1(T458);-DKC1(S451);-SAMSN1(S21);-STMN1(S16);-GPALPP1(S105);GPALPP1(K101);-PCYT1A(T342);-PML(S518);-PML(S527);-SASH3(S25);-NECTIN1(S422);-AKT1S1(T90);-PNISR(S211);-APC(…	164	76
623	VNLG/124	SYTL2(S540);-ABCF1(S105);-CENPA(S19);-EIF5B(S135);-CENPA(S17);-SPATA2(S428);-TOMM70(S96);-SYK(S297);-IGF2R(S2409);-EIF5B(S137);-ABCF1(T108);-FOXK1(T422);-TBX3(T441);-SRRM1(S452);-MCM2(T25);-EPRS(S882);EPRS(S885);-EPRS(S885);-EIF3G(T38);-MDC1(S372);-ARHGAP45(S592);-CHD4(S1531);-TRIM28(S37);-TBC1D10B(S678);-FTSJ3(S10);-SRRM2(S440);-SRRM1(T614);-SRRM2(T1003);-MCM2(S139);-SRRM2(T1003);SRRM2(S1014);-B…	WRNIP1(S151);-SRP72(S630);SRP72(T633);-MARCKS(S170);-RBM17(S227);-PAK1(S165);-LSM14A(S219);-PNISR(S211);-EEF1D(S162);-PGM2L1(M171);PGM2L1(T173);-PGM2L1(T173);-AKT1S1(T90);-PTPN7(S44);-LSM14A(S216);-HNRNPC(S253);-HIST1H1C(S36);HIST1H1D(S37);HIST1H1E(S36);-DKC1(S451);-DKC1(T458);-AKT1S1(T90);AKT1S1(T97);-STMN1(S16);-RBMX(S208);RBMXL1(S208);-NUP160(S1157);-SNW1(S224);-ASXL3(S76);-DVL2(S480);-DKC1(S4…	177	118
624	vorapaxar	IRF2BP2(S175);-RCSD1(S123);-SAMHD1(T592);-CARHSP1(S41);-DBNL(K288);DBNL(T291);-DBNL(T291);-EVL(S329);-CARHSP1(S52);-ZNF180(S643);-RCSD1(S116);-NDRG1(T340);-RCSD1(S120);-RCSD1(T124);-PAK2(T143);-SPN(R352);SPN(S355);-SPN(S355);-ACSS2(S28);-ARHGAP17(T679);-FLNA(S2152);-DBNL(S269);-RCSD1(S177);-FOSL2(S200);-BIN2(S458);-ADD1(S726);ADD2(S713);ADD3(S693);-SYK(S297);-SH3KBP1(S230);-PAN3(T350);PAN3(T353);…	NOLC1(S538);-TBC1D14(S295);-IGF2BP1(S181);-RCC1(S11);-ASXL3(S76);-DVL2(S480);-MARCKSL1(S104);-SNRNP70(S226);-TCOF1(S381);-TCOF1(S906);-DPF2(S142);-CCDC86(S18);-RUFY1(S78);-HMGA1(S36);-HMGA1(T53);-PDYN(S99);-RBMX(S208);RBMXL1(S208);-HNRNPA1(S4);-NOLC1(S508);-TRA2A(S262);TRA2B(S266);-TRA2A(S260);TRA2B(S264);-SRRM1(S452);-NPM1(S125);-DBN1(S141);-SSB(S366);-RUNX1(S17);-HEMGN(S123);-UNK(S158);-TULP4(T…	167	111
625	Vorinostat	PML(S518);-PML(S527);-ASXL3(S76);-DVL2(S480);-ARHGAP19(S422);-SRSF2(S189);-HNRNPA1(S4);-MARCKSL1(S104);-SYTL2(S540);-VIM(T20);-MFHAS1(S450);SRSF2(S191);-SRSF2(S191);-TRIM28(S471);-PDYN(S99);-RPLP1(S104);RPLP2(S105);-BCLAF1(S658);-EIF5B(S214);-JPT1(S91);-FBXO21(S116);-RCC1(S11);-TXLNA(S514);-JPT1(S92);-SSB(S366);-SRRT(S74);-FBXO21(S118);-TRIM28(S612);-HSP90AB1(S226);-SRRT(S67);-MYC(T58);-NOLC1(S53…	EVL(S329);-EEF1D(S162);-LRRFIP1(S126);-MAP4(S789);-LSP1(S252);-SH3BP1(S585);-ZC3H13(S207);-ZC3H13(S209);-CARHSP1(S41);-INPP5D(M1042);INPP5D(S1039);-INPP5D(S1039);-LMNB1(S391);LMNB2(S405);-RB1(S37);-NCL(T69);-LSP1(S189);-LSP1(S189);LSP1(S188);-GPALPP1(S105);-RB1(T821);RB1(T826);-RB1(T826);-DPYSL3(T524);-HSPB1(S83);-RBM14(S582);-LSP1(T175);-RB1(S811);-EPB41L2(S87);-HIST1H1B(S18);-RB1(S807);-NUCKS1(…	131	97
626	vorinostat:carboplatin (1:1 mol/mol)	LSP1(S252);-LSP1(S189);-LSP1(S189);LSP1(S188);-HSPB1(S83);-STMN1(S16);-PTPN6(M545);PTPN6(S534);-PTPN6(S534);-SAMHD1(T592);-PGM1(T115);-LCP1(S7);-MAPRE1(T166);-GPSM3(S35);-PAK1(S165);-ARHGAP45(S592);-CARHSP1(S41);-HIST1H1C(S36);HIST1H1D(S37);HIST1H1E(S36);-ADD1(S726);ADD2(S713);ADD3(S693);-VIM(T20);-RCSD1(S116);-RCSD1(S120);-MAP4(S1073);-PRKAR1A(T75);-LSM14A(S219);-RPS6(S236);-EIF4EBP1(S83);EIF4EB…	NOLC1(S538);-SRRM1(S452);-SRRM1(T614);-ASXL3(S76);-DVL2(S480);-TBC1D14(S295);-SRRM1(T693);-AJAP1(S56);CDK11A(S222);CDK11B(S234);-HNRNPA1(S4);-TBX3(T441);-RPRD1B(S132);-ANP32B(T244);-TCOF1(S381);-SRRM1(S560);-SRRT(S74);-GPATCH8(S738);-HNRNPD(S71);-SRRM2(S2412);-FAM117A(S413);KCNK12(S5);-MARCKSL1(S104);-SRSF2(S189);-SRRM1(T581);-CCDC86(S18);-LRWD1(S212);-SRRM1(S583);-CDCA5(T23);-ARHGAP19(S422);-RBM…	159	124
627	vorinostat:navitoclax (4:1 mol/mol)	HIST1H1B(S18);-TCEA1(T96);-PDCD4(S94);-CD44(S706);-G3BP1(S230);-EIF3C(S39);EIF3CL(S39);-CDCA3(S87);-RALY(S135);-WRNIP1(S151);-BAP18(S96);-RPLP1(S104);RPLP2(S105);-IRF2BP2(S78);-GTF2F1(S391);-LSM14A(S182);-PNN(S100);-CCDC94(S211);-PTPN6(M545);PTPN6(S534);-PTPN6(S534);-GPALPP1(S105);-PGM2(M161);PGM2(T163);-PGM2(T163);-NFKB2(S22);-PGM1(T115);-CHD4(S1531);-MYH9(S1943);-GPALPP1(S105);GPALPP1(K101);-ET…	SRRM1(S560);-LMNA(S392);-JPT1(S92);-SRRM1(S562);-HNRNPA1(S4);-HNRNPM(S618);-NDRG1(T340);-MATR3(S206);-SYK(S297);-LMNA(S390);-SRRM2(S2412);-BCKDK(T37);-SRSF1(S199);SRSF1(S201);-HNRNPA1(S95);HNRNPA1L2(S95);-ANKRD13D(S465);ANKRD13D(T469);-HSP90AB1(S226);-MAP4(S789);-TDG(T67);-HMGA1(S36);-JPT1(S91);-SRRM2(T2409);-IRF2BP2(S457);-PGK1(S203);-CARHSP1(S52);-ZNF180(S643);-SRRM2(T288);SRRM2(S297);-SRRM2(S2…	123	123
629	VX-11e	SRRM1(S683);-SRRM1(S683);SRRM1(S685);-ZC3H13(S207);-MSH6(T924);-SPATA2(S428);-CBX1(S91);-ZC3H13(S209);-SRRM1(T411);-SRRM1(S452);-HSP90AB1(S255);-HSP90AB1(S255);HSP90AB2P(S177);-LMNB1(S391);LMNB2(S405);-MARCKS(S145);-TMC8(S522);-RB1(S811);-SRRM2(S2702);-RB1(S807);-ZYX(S344);-ARHGAP19(S422);-SRSF9(S211);-RB1(T821);RB1(T826);-RB1(T826);-HNRNPA1(S95);HNRNPA1L2(S95);-MDC1(S372);-BIN2(S259);-LMNB1(T19)…	LSP1(S252);-09/02/18 00:00:00(S218);-LSP1(S189);-LSP1(S189);LSP1(S188);-LSM14A(S182);-TOR1AIP1(S143);-PAK1(S165);-PGM1(T115);-PRKAR1A(T75);-S100A9(M94);S100A9(T113);-S100A9(T113);-CARHSP1(S41);-STMN1(S16);-HSP90AB1(S226);-SEC61B(S19);-PDIA3(S165);-BCLAF1(S658);-LSP1(T175);-EVL(S329);-MARCKS(S170);-LSM14A(S219);-NEURL4(S502);-ZC3HAV1(S271);-LSM14A(S216);-RASAL3(M56);RASAL3(S51);-RASAL3(S51);-HDGF(…	104	141
630	VX-680	SEC61B(S19);-SYTL2(S540);-SRRM1(S260);-CANX(S583);-MSH6(T924);-KIAA1522(S406);-BCLAF1(T257);BCLAF1(S268);-BCLAF1(S268);-SRRM2(T1003);-LMNB1(S391);LMNB2(S405);-SRRM2(T1003);SRRM2(S1014);-AHNAK(S93);-LMNB1(S391);LMNB2(S405);LMNB1(S396);LMNB2(S410);-SRRM1(T581);-SRRM1(S583);-HDAC2(M373);HDAC2(M382);HDAC2(S394);-HDAC2(M382);HDAC2(S394);-HDAC2(S394);-LAT2(S125);LAT2(S135);-LAT2(S135);-AHNAK(S210);-EIF…	MARCKSL1(S104);-PDYN(S99);-ASXL3(S76);-DVL2(S480);-ARHGAP19(S422);-NUCKS1(S181);-LSM14A(S216);-PGM2L1(M171);PGM2L1(T173);-PGM2L1(T173);-CD44(S706);-UNK(S158);-RSL1D1(T358);-SCAF1(S498);-SCAF1(S498);SCAF1(S500);-LSM14A(T194);-DKC1(S451);-SRP72(S630);SRP72(T633);-DKC1(T458);-SNW1(S224);-LSM14A(S219);-FBXO21(S116);-NOLC1(S538);-CDCA3(S87);-RBMX(S208);RBMXL1(S208);-SNW1(S234);-MORC2(S615);-IFI16(S145…	140	82
631	VX-702	SEC61B(S19);-STMN1(S38);-SYTL2(S540);-ABCF1(S105);-SRRM1(S452);-S100A9(M94);S100A9(T113);-S100A9(T113);-SYK(S297);-CENPA(S19);-CHAF1A(K304);CHAF1A(S307);-CENPA(S17);-IGF2R(S2409);-TOMM70(S96);-LRWD1(S212);-BAG6(S113);-KHDRBS1(S18);-AHNAK(S93);-FTSJ3(S10);-FLNA(S2152);-RAB44(S263);-TBX3(T441);-EVI2B(S271);-TP53(T312);-RPRD1B(S132);-BZW2(S414);-BZW2(S412);-CAD(S1859);-FOXK1(T422);-MDC1(S372);-EVI2B…	SNW1(S224);-SRRM1(S775);-SRRM1(S777);-SRRM1(S773);-SNW1(S234);-SRRM1(S769);-HMGA1(S36);-LSM14A(T194);-HNRNPC(S253);-PGM2L1(M171);PGM2L1(T173);-PGM2L1(T173);-SRRM1(T778);-LSM14A(S216);-EEF1D(S162);-SRRM1(S781);-IGF2BP1(S181);-PDIA3(S165);-HMGA1(T53);-SRP72(S630);SRP72(T633);-DKC1(T458);-DKC1(S451);-TOP2B(S1526);-SF1(S80);SF1(S82);-SF1(S80);-LSM14A(S219);-TOP2B(S1524);-ZC3H18(S532);-RBM17(S227);-SC…	219	106
632	WAY-362450	HSPB1(S83);-SPN(R352);SPN(S355);-SPN(S355);-TRA2B(S95);-ACSS2(S28);-LRRFIP1(S126);-ABI1(S222);-HSPB1(S15);-TRA2B(S97);-TCEA1(T96);-TRA2B(S97);TRA2B(S95);TRA2B(S102);-EEF1D(S133);-DPYSL3(T524);-AHNAK(S93);-BCLAF1(S285);-BARGIN(S552);SH3BP1(S544);-FOXK1(T422);-SPATA2(S428);-TRA2B(S99);-DKC1(S451);-AHNAK(S210);-EVL(S329);-SASH3(S25);-DPYSL3(S522);-DKC1(T458);-FOSL2(S200);-KIAA0930(S306);-NCL(S67);-M…	HNRNPK(S121);-SRRM1(S560);-SRRM1(S597);-SRRM1(T614);-SRRM1(T581);-RBMX(S208);RBMXL1(S208);-BCLAF1(S658);-SRRM1(S583);-RBM17(S227);-TRIM28(S612);-IGF2BP1(S181);-TOP2A(T1397);-AGFG1(T177);-TMPO(S66);-TMPO(S66);TMPO(S67);-SRSF9(S211);-SRRM1(S393);-EIF5B(S214);-HNRNPA1(S4);-LSM14A(T194);-LSM14A(S219);-SRRM1(S562);-CDK18(T157);CDK18(Y155);-EPB41L2(S55);-DBN1(S141);-UNK(S158);-TRIM28(S471);-SRRM1(S260)…	108	156
633	WH-4-023	HSP90AB1(S255);-HSP90AB1(S255);HSP90AB2P(S177);-NOLC1(S623);-DBN1(S141);-SAMSN1(S21);-RALY(S135);-IGF2BP1(S181);-TMC8(S522);-RBMX(S208);RBMXL1(S208);-NOLC1(S538);-SRSF9(S211);-HNRNPC(S253);-SRRM1(T693);-HNRNPA1(S4);-HSP90AB1(S226);-ASXL3(S76);-LMNA(S392);-HIST1H1C(S36);HIST1H1D(S37);HIST1H1E(S36);-VIM(T20);-MARCKSL1(S104);-UNK(S158);-STMN1(S16);-HMGA1(S36);-PGM2L1(M171);PGM2L1(T173);-PGM2L1(T173)…	LSP1(S252);-RCSD1(S123);-SPN(R352);SPN(S355);-SPN(S355);-EVL(S329);-EIF4EBP1(S44);-IRF2BP2(S175);-SEC61B(S19);-RCSD1(S116);-LSP1(S189);-LSP1(S189);LSP1(S188);-PML(S527);-RCSD1(S120);-SRRM2(M1168);SRRM2(T1177);-SRRM2(T1177);-PML(S518);-ARHGAP17(T679);-TOP2B(S1588);-MEF2D(S251);-HDAC1(M372);HDAC1(M381);HDAC1(S393);-HDAC1(M381);HDAC1(S393);-HDAC1(S393);-DBNL(K288);DBNL(T291);-DBNL(T291);-SRSF6(S301)…	124	182
635	WZ-1-84	HSPB1(S83);-CAP1(S310);-EEF1D(S133);-RALY(S135);-ULK1(S533);-PML(S518);-SAMSN1(S21);-PML(S527);-ABCF1(S105);-BCLAF1(S290);-NCL(S67);-BCLAF1(S287);-EIF4EBP1(S44);-SRRM1(S713);-SPN(R352);SPN(S355);-SPN(S355);-BCLAF1(S285);-SRRM1(S717);-AJAP1(S56);CDK11A(S222);CDK11B(S234);-RCC1(S11);-MYO18A(S2020);-SRRT(S74);-FAM117A(S413);KCNK12(S5);-TOP2B(S1588);-WIPF1(S276);-SYK(S295);-TCEA1(T96);-IGF2R(S2409);-…	LSP1(S252);-HSP90AB1(S255);-HSP90AB1(S255);HSP90AB2P(S177);-SRSF2(S189);-MFHAS1(S450);SRSF2(S191);-SRSF2(S191);-HSP90AB1(S226);-NOLC1(S623);-LSP1(S189);-LSP1(S189);LSP1(S188);-SRRM1(S683);-SRRM1(S683);SRRM1(S685);-HNRNPC(S253);-SRRM1(S628);-EEF1B2(S106);-EEF1B2(S90);EEF1B2(Y79);-SRRM1(S626);-SRRM1(S636);SRRM1(S638);-SRRM1(S638);-SRSF6(S314);-SRRM1(T581);-SRRM1(S549);-SRSF6(S314);SRSF6(S316);-SRRM…	175	95
636	WZ3105	SEC61B(S19);-IRF2BP2(S175);-MEF2D(S251);-SYTL2(S540);-SRSF6(S301);-HDAC1(M372);HDAC1(M381);HDAC1(S393);-HDAC1(M381);HDAC1(S393);-HDAC1(S393);-SPN(R352);SPN(S355);-SPN(S355);-BCLAF1(T257);BCLAF1(S268);-BCLAF1(S268);-SRRM2(T1003);-SRRM2(M1168);SRRM2(T1177);-SRRM2(T1177);-MCM2(T25);-ARHGAP17(T679);-SYK(S297);-CENPA(S19);-CENPA(S17);-SRRM2(T1003);SRRM2(S1014);-CANX(S583);-EPRS(S882);EPRS(S885);-EPRS(…	SRRM1(S773);-HMGA1(S36);-SRRM1(S769);-HMGA1(T53);-ASXL3(S76);-SRP72(S630);SRP72(T633);-DVL2(S480);-SRRM1(S781);-RBMX(S208);RBMXL1(S208);-LSM14A(S219);-RBM17(S227);-TXLNA(S514);-PTPN7(S44);-PNISR(S211);-SZRD1(S37);-RAVER1(T463);-PCBP2(T179);-SRRM1(S775);-SRRM1(S777);-LSM14A(S216);-SRRM1(T778);-SCAF1(S498);-SCAF1(S498);SCAF1(S500);-SNW1(S224);-DKC1(S451);-AKT1S1(T90);-DKC1(T458);-DKC1(S451);DKC1(S4…	215	106
637	WZ4002	RCSD1(S123);-WRNIP1(S151);-EVL(S329);-RCSD1(S116);-RCSD1(S120);-RSL1D1(T358);-RCSD1(T124);-RALY(S135);-SRP72(S630);SRP72(T633);-RCSD1(S177);-RCSD1(S127);-PTPN6(M545);PTPN6(S534);-PTPN6(S534);-ARHGEF2(S886);-NDRG1(T340);-NUCKS1(S181);-GPALPP1(S105);-HCLS1(S275);-KHDRBS1(S24);-RCSD1(S220);-ETV6(S16);-ETV6(S22);ETV6(S26);-ETV6(S22);-ELMSAN1(S461);-TRA2A(S262);TRA2B(S266);-TRA2A(S260);TRA2B(S264);-SR…	HSP90AB1(S255);-HSP90AB1(S255);HSP90AB2P(S177);-SRSF2(S189);-MFHAS1(S450);SRSF2(S191);-SRSF2(S191);-HNRNPD(S71);-SRRM1(S560);-EIF3G(T38);-SRRM1(T581);-SRRM1(S583);-SRRM1(S562);-MCM2(S139);-SRRM1(T572);SRRM1(T574);-RCC1(S11);-HSP90AB1(S226);-EEF1B2(S90);EEF1B2(Y79);-EEF1B2(S106);-IGF2BP1(S181);-EIF5B(S135);-MEF2A(S496);MEF2C(S461);-PSD3(S338);-EIF5B(S137);-S100A9(M94);S100A9(T113);-S100A9(T113);-K…	132	135
639	XAV-939	SEC61B(S19);-HMGA1(S99);-SRRM1(S560);-HMGA1(S102);-SRRM1(T581);-SRRM1(S583);-SRRM1(S562);-TBX3(T441);-STMN1(S38);-BCLAF1(T257);BCLAF1(S268);-BCLAF1(S268);-HNRNPA3(S112);HNRNPA3(S116);-HNRNPA3(S116);-HDAC1(M372);HDAC1(M381);HDAC1(S393);-HDAC1(M381);HDAC1(S393);-HDAC1(S393);-SRRM1(S393);-HNRNPK(S121);-MCM6(S758);-SRRM1(S391);-SRRM1(S715);-NUCKS1(S19);-CENPA(S17);-TOMM70(S96);-IGF2R(S2409);-SRRM1(T5…	NCL(S67);-SRRM1(S551);-NOLC1(S623);-SRRM1(S549);-NCL(T69);-TMC8(S522);-SRRM1(S683);-SRRM1(S683);SRRM1(S685);-NOLC1(S538);-SRP72(S630);SRP72(T633);-TCEA1(T96);-PGM2L1(M171);PGM2L1(T173);-PGM2L1(T173);-KIAA1143(S50);-NOP2(T784);-DKC1(S451);-RBMX(M353);RBMX(S352);-RBMX(S352);-DKC1(T458);-ZC3H18(S532);-SRSF11(T447);-WRNIP1(S151);-CD2BP2(S194);-PTPN6(M545);PTPN6(S534);-PTPN6(S534);-LSM14A(S216);-TMPO(…	166	57
643	XMD13-2	NCL(T69);-NCL(S67);-PTPN6(M545);PTPN6(S534);-PTPN6(S534);-EIF4EBP1(S44);-EIF4EBP1(S83);EIF4EBP1(S85);-EIF4EBP1(S85);-FAM129B(S691);-RPL12(S38);-EIF4EBP1(S86);-TCEA1(T96);-EIF4EBP1(S35);EIF4EBP1(T50);-EIF4EBP1(Y34);EIF4EBP1(T37);-SRRM1(S683);-SRRM1(S683);SRRM1(S685);-EIF4EBP1(T41);-DBN1(S141);-TPI1(S58);-FLNA(S2152);-BIN2(S259);-JPT1(S91);-RRM2(S20);-EIF4G1(S1231);-SAMSN1(S21);-TMC8(S522);-RB1(S81…	NPM1(S125);-HSPB1(S83);-SRRM1(S402);-MYO18A(S2020);-CD44(S706);-HMGA1(S99);-HMGA1(S102);-MBD1(T301);-SRRM1(S597);-CDCA3(S87);-SRRM1(S402);SRRM1(T406);-SRSF2(S189);-SRRM1(T693);-MFHAS1(S450);SRSF2(S191);-SRSF2(S191);-HSP90AB1(S226);-DPF2(S142);-SRRM1(S393);-MARCKS(S170);-SRRM1(T614);-SRRM1(S713);-SRRM1(S560);-TBX3(T441);-SRRM1(S391);-NUCKS1(S19);-PNN(S100);-SRRM1(S260);-PSMA3(S250);-S100A9(M94);S1…	71	142
644	XMD14-99	HNRNPM(S618);-BCLAF1(S290);-TRA2A(S262);TRA2B(S266);-TRA2A(S260);TRA2B(S264);-BCLAF1(S287);-BCLAF1(S285);-HSPB1(S83);-HNRNPK(S121);-BCLAF1(S512);-RUFY1(S78);-RBM25(S675);-EEF1D(S133);-BCLAF1(S660);-LMNB1(S391);LMNB2(S405);LMNB1(S396);LMNB2(S410);-SNRNP70(S226);-TCEA1(T96);-PPHLN1(T128);-SRRM1(S402);-SRRM1(S402);SRRM1(T406);-LMNB1(S391);LMNB2(S405);-THRAP3(S684);-BCLAF1(S658);-HNRNPM(M525);HNRNPM(…	NOLC1(S538);-HSP90AB1(S226);-MARCKS(S170);-HNRNPA1(S95);HNRNPA1L2(S95);-SRRM1(S549);-RSL1D1(T358);-PAK2(T143);-NCL(T69);-SEC61B(S19);-SYAP1(T248);-LCP1(S7);-PML(S518);-TBC1D14(S295);-ARHGEF6(M487);ARHGEF6(S488);ARHGEF7(M517);ARHGEF7(S518);-ARHGEF6(S488);ARHGEF7(S518);-TPI1(S58);-ASXL3(S76);-EFHD2(S76);-RB1(T821);RB1(T826);-RB1(T826);-SRRM1(S551);-PML(S527);-CDK1(T14);CDK2(T14);CDK3(T14);-SRRM2(S2…	88	96
645	XMD15-27	HSP90AB1(S255);-HSP90AB1(S255);HSP90AB2P(S177);-HSPB1(S83);-SRRM1(S402);SRRM1(T406);-NUCKS1(S79);-MARCKS(S145);-RCSD1(S123);-SRRM1(S628);-SRRM1(S626);-BCLAF1(S290);-NUCKS1(S75);-NUCKS1(S73);-BCLAF1(S287);-SRRM1(S636);SRRM1(S638);-SRRM1(S638);-SNRNP70(S226);-RBMX(M353);RBMX(S352);-RBMX(S352);-SRRM1(S683);SRRM1(S685);-SRRM1(S683);-RUFY1(S78);-SMARCC1(S330);-BRCA1(S1496);-TP53(T312);-TRA2A(S262);TRA…	NCL(T69);-NCL(S67);-TPI1(S58);-FAM117A(S413);KCNK12(S5);-RB1(T821);RB1(T826);-RB1(T826);-AJAP1(S56);CDK11A(S222);CDK11B(S234);-ARHGEF6(M487);ARHGEF6(S488);ARHGEF7(M517);ARHGEF7(S518);-ARHGEF6(S488);ARHGEF7(S518);-RB1(S807);-PRAM1(T332);-LSP1(S252);-PML(S518);-RBM14(R203);RBM14(T206);-RBM14(T206);-PRAM1(S484);-HSP90AB1(S226);-PML(S527);-MCM2(T25);-CARHSP1(S52);-ZNF180(S643);-NOP56(S519);-SEC61B(S1…	106	141
646	XMD8-85	MCM2(T25);-THRAP3(S682);-SRRM1(S452);-SRRM1(T614);-PPHLN1(T128);-RCC1(S11);-EIF5B(S135);-TPI1(S58);-FAM186A(S52);-HLA-DOB(S97);-MCM2(S40);-NCL(S67);-FAM117A(S413);KCNK12(S5);-TOP2B(S1588);-NOP56(S519);-EIF5B(S214);-MCM2(S139);-AJAP1(S56);CDK11A(S222);CDK11B(S234);-RAB44(S442);-SYTL2(S540);-HDAC1(M372);HDAC1(M381);HDAC1(S393);-HDAC1(M381);HDAC1(S393);-HDAC1(S393);-MCM6(S758);-PRPF4B(S144);-PRPF4B(…	EPB41L2(S55);-EPB41L2(S87);-VIM(T20);-HIST1H1C(S36);HIST1H1D(S37);HIST1H1E(S36);-NUCKS1(S181);-MARCKS(S170);-CDK18(T157);CDK18(Y155);-BAG3(S377);-HNRNPC(S253);-TRA2B(S97);-ABL1(T267);ABL2(T313);-NFKB2(S22);-S100A9(M94);S100A9(T113);-S100A9(T113);-TRA2B(S95);-UNK(S158);-NUCKS1(S79);-TOR1AIP1(S143);-HSPB1(S83);-RBMX(M353);RBMX(S352);-RBMX(S352);-SP1(S111);-SP1(S111);LSP1(S111);-EEF1D(S162);-CARHSP1…	102	81
649	Y-39983	SRSF6(S301);-EIF3G(T38);-MSH6(T924);-LAT2(S125);LAT2(S135);-LAT2(S135);-ZC3H13(S207);-NCL(S67);-CENPA(S19);-CENPA(S17);-SEC61B(S19);-SRRM2(M1168);SRRM2(T1177);-SRRM2(T1177);-ARHGAP17(T679);-SRRM2(T2583);-SYTL2(S540);-RB1(S807);-RB1(S811);-EPRS(S882);EPRS(S885);-EPRS(S885);-SRRM2(T1003);-ZC3H13(S209);-SH3KBP1(S589);-MEF2D(S251);-ACSS2(S28);-RB1(T821);RB1(T826);-RB1(T826);-TCEA1(T96);-SRRM2(T1003);…	STMN1(S16);-VIM(T20);-TXLNA(S514);-AKT1S1(T90);-AKT1S1(T90);AKT1S1(T97);-SRP72(S630);SRP72(T633);-RBMX(S208);RBMXL1(S208);-RSL1D1(T358);-HIST1H1C(S36);HIST1H1D(S37);HIST1H1E(S36);-LSM14A(S216);-SCAF1(S498);-SCAF1(S498);SCAF1(S500);-RAVER1(T463);-DKC1(S451);-DKC1(T458);-PNISR(S211);-MORC2(S615);-RPS6(S236);-PDIA3(S165);-WRNIP1(S151);-SNW1(S224);-LMNA(S392);-HMGA1(S36);-LMNA(S390);-DKC1(S451);DKC1(…	101	136
650	YK 4-279	NPM1(S125);-HNRNPK(S121);-HNRNPK(S127);-MFAP1(S52);-STMN1(S16);-LCP1(S7);-TP53(T312);-SRRM1(S393);-FBXO21(S116);-HMGA1(S99);-BCLAF1(S658);-PDIA3(S165);-09/02/18 00:00:00(S218);-SRRM1(S628);-MATR3(S188);-HMGA1(S102);-RASAL3(M56);RASAL3(S51);-RASAL3(S51);-NOP56(S511);-SRSF9(S211);-SRRM1(S391);-SRRM1(S626);-MSH6(T924);-CBX1(S91);-PPHLN1(T128);-RBM26(S127);-BCLAF1(S660);-THRAP3(S684);-IRF2BP2(S78);-H…	NCL(S67);-UBAP2L(S607);-HSP90AB1(S226);-TCEA1(T96);-SRRM2(S2684);-PAK2(T143);-HDGF(S165);-PDCD4(S94);-FAM117A(S413);KCNK12(S5);-SH3GL1(S286);-SHC1(S139);-EEF1D(S133);-CDCA5(T23);-SEC61B(S19);-NUCKS1(S181);-HNRNPH1(T107);HNRNPH2(T107);-MAP4(S789);-SRRM2(T2583);-ARHGEF6(M487);ARHGEF6(S488);ARHGEF7(M517);ARHGEF7(S518);-ARHGEF6(S488);ARHGEF7(S518);-AJAP1(S56);CDK11A(S222);CDK11B(S234);-TXNRD3(S32);-N…	110	68
652	YM-155	HNRNPM(S618);-HSP90AB1(S226);-SRSF2(S189);-MFHAS1(S450);SRSF2(S191);-SRSF2(S191);-SRRM1(S560);-CANX(S583);-HNRNPM(M525);HNRNPM(M529);HNRNPM(S528);-HNRNPM(M529);HNRNPM(S528);-HNRNPM(S528);-MSH6(T924);-SRRM1(T572);SRRM1(T574);-SRRM1(S260);-HSP90AB1(S255);-HSP90AB1(S255);HSP90AB2P(S177);-SYTL2(S540);-SRRM1(T581);-SRRM1(S583);-SRRM1(S393);-SRRM1(S391);-LMNA(S392);-EEF1B2(S90);EEF1B2(Y79);-DBNL(K288);…	NCL(T69);-TCEA1(T96);-SAMSN1(S21);-GPALPP1(S105);-UNK(S158);-TOP2B(S1526);-TOP2B(S1524);-LSM14A(S216);-SRP72(S630);SRP72(T633);-PGM2L1(M171);PGM2L1(T173);-PGM2L1(T173);-WRNIP1(S151);-SMARCC1(S328);-SMARCC1(S330);-GPALPP1(S105);GPALPP1(K101);-SPATA2(S428);-LSM14A(T194);-PDIA3(S165);-LSM14A(S182);-NOP56(S511);-LSM14A(S219);-EEF1D(S162);-EEF1D(S133);-CD44(S706);-ELMSAN1(S461);-SNW1(S224);-NCL(S67);-…	109	80
653	YM201636	BCLAF1(S512);-ZC3H13(S207);-SPTBN5(T3171);-NCL(S67);-SRRM1(S683);-SRRM1(S683);SRRM1(S685);-RBM14(R203);RBM14(T206);-RBM14(T206);-LMNB1(S391);LMNB2(S405);-MEF2D(S251);-TRA2B(S97);-EEF1D(S133);-TRA2B(S95);-MARCKS(S145);-SRSF6(S314);-ACIN1(S1004);-RALY(S135);-BL1S2_HUMAN_Phospho (ST);-ZC3H13(S209);-MSH6(T924);-CBX1(S91);-RB1(S811);-RB1(S807);-SRSF11(T447);-SRSF6(S314);SRSF6(S316);-TOP2A(T1397);-HNRN…	NOLC1(S538);-LSP1(S189);-LSP1(S189);LSP1(S188);-S100A9(M94);S100A9(T113);-S100A9(T113);-TBC1D14(S295);-HMGA1(S102);-HMGA1(S99);-LSM14A(S182);-SRRT(S74);-SRRM1(S597);-PML(S527);-NUCKS1(S19);-RASAL3(M56);RASAL3(S51);-RASAL3(S51);-NPM1(S125);-PML(S518);-STMN1(S16);-MYO18A(S2020);-TOR1AIP1(S143);-HMGA1(S36);-MCM6(S758);-TBX3(T441);-SRRM1(S713);-G3BP1(S230);-HDAC1(M372);HDAC1(M381);HDAC1(S393);-HDAC1(…	72	103
654	Z-LLNle-CHO	DBN1(S141);-PTPN6(M545);PTPN6(S534);-PTPN6(S534);-RCC1(S11);-HNRNPK(S121);-JPT1(S92);-TPI1(S58);-HNRNPA1(S4);-MSH6(T924);-MATR3(S206);-JPT1(S91);-SRRM2(T2409);-RBM14(R203);RBM14(T206);-RBM14(T206);-FLNA(S2152);-SPTBN5(T3171);-FKBP15(S965);-SRRM2(S2412);-LMNA(S392);-SAMSN1(S21);-THRAP3(S682);-EIF5B(S135);-YRDC(S37);-LMNB1(S391);LMNB2(S405);LMNB1(S396);LMNB2(S410);-BCLAF1(S658);-EIF4EBP1(S44);-LMNB…	CD44(S706);-MYO18A(S2020);-CDCA3(S87);-HSPB1(S83);-ARHGAP19(S422);-HDGF(S165);-EEF1D(S133);-EFHD2(S76);-PNN(S100);-NUCKS1(S181);-DVL2(S480);-DPYSL3(T524);-DPYSL3(S522);-PCYT1B(M310);PCYT1B(S315);-PCYT1B(S315);-HIST1H1C(S36);HIST1H1D(S37);HIST1H1E(S36);-SP1(S111);LSP1(S111);-SP1(S111);-STMN1(S38);-RAB44(S263);-SRRM1(S626);-PNN(S100);PNN(R97);-SPTBN1(S2102);-TRA2B(S97);TRA2B(S95);TRA2B(S102);-DOCK2…	83	60
655	Zebularine	HSPB1(S83);-MEF2C(S222);-DBNL(K288);DBNL(T291);-DBNL(T291);-CARHSP1(S41);-EIF4EBP1(S83);EIF4EBP1(S85);-EIF4EBP1(S85);-LSP1(S189);LSP1(S188);-EIF4EBP1(S44);-LSP1(S189);-SAMHD1(T592);-IGF2R(S2484);-DBNL(S269);-EEF1D(S133);-CARHSP1(S52);-ZNF180(S643);-EIF4EBP1(S35);EIF4EBP1(T50);-EIF4EBP1(Y34);EIF4EBP1(T37);-ZYX(T306);-PCYT1B(M310);PCYT1B(S315);-PCYT1B(S315);-S100A9(M94);S100A9(T113);-S100A9(T113);-…	NPM1(S125);-NOLC1(S538);-MARCKSL1(S104);-PDYN(S99);-TBC1D14(S295);-SRRM1(S549);-SRRM1(S551);-CCDC86(S58);-CCDC86(S18);-TCOF1(S381);-RBM14(S582);-JPT1(S92);-MATR3(S206);-DPF2(S142);-PDCD4(S94);-TCOF1(S906);-SRSF6(S314);-PSD3(S338);-MEF2A(S496);MEF2C(S461);-ASXL3(S76);-DVL2(S480);-ARHGAP19(S422);-SRRM1(T693);-SRRM1(S628);-SRRM1(S626);-SRRM1(S636);SRRM1(S638);-SRRM1(S638);-SRSF6(S314);SRSF6(S316);-C…	138	123
658	ZM-447439	SEC61B(S19);-SYTL2(S540);-LSP1(S189);-LSP1(S189);LSP1(S188);-S100A9(M94);S100A9(T113);-S100A9(T113);-IRF2BP2(S175);-IRF2BP2(S78);-G3BP1(S230);-HDAC1(M372);HDAC1(M381);HDAC1(S393);-HDAC1(M381);HDAC1(S393);-HDAC1(S393);-MCM2(T25);-MCM6(S758);-CANX(S583);-EFHD2(S76);-MCM2(S139);-CENPA(S19);-CENPA(S17);-EPRS(S882);EPRS(S885);-EPRS(S885);-TOMM70(S96);-RASAL3(M56);RASAL3(S51);-RASAL3(S51);-ABCF1(T108);…	SRRM1(S775);-SRRM1(S777);-SRRM1(S773);-SNW1(S224);-HMGA1(S36);-SNW1(S234);-SRRM1(S769);-HMGA1(T53);-SRP72(S630);SRP72(T633);-EPB41L2(S87);-SRRM1(T778);-RBMX(S208);RBMXL1(S208);-DKC1(S451);-TDG(T67);-DKC1(T458);-PNISR(S211);-UNK(S158);-SSB(S366);-RAVER1(T463);-SZRD1(S37);-STAT5A(S780);-SLTM(S553);-BRD2(S298);-NUP160(S1157);-NUCKS1(S181);-SRRM1(S781);-CEP170(S845);-FNBP4(S18);-SLTM(S550);-SLTM(S551…	185	113
659	ZSTK474	IRF2BP2(S175);-RCSD1(S123);-MEF2D(S251);-HNRNPM(S618);-DBNL(K288);DBNL(T291);-DBNL(T291);-SRSF6(S301);-NDRG1(T340);-RCSD1(S116);-ACIN1(S1004);-BCLAF1(T257);BCLAF1(S268);-BCLAF1(S268);-RCSD1(S120);-RCSD1(T124);-HDGF(S165);-LMNB1(S391);LMNB2(S405);-SRRM2(M1168);SRRM2(T1177);-SRRM2(T1177);-SRRM2(T1003);-DBNL(S269);-SYK(S297);-ARHGAP17(T679);-RCSD1(S177);-AHNAK(S93);-CHD4(S1531);-SRRM2(T1003);SRRM2(S…	NCL(T69);-DBN1(S141);-IGF2BP1(S181);-HEMGN(S123);-TDG(T67);-TNIK(S766);-CCDC86(S18);-HMGA1(S36);-SAMSN1(S21);-EPB41(S709);-SRP72(S630);SRP72(T633);-MTSS1(T592);-WRNIP1(S151);-CD44(S706);-NOLC1(S508);-STAT5A(S780);-TULP4(T581);-PTPN7(S44);-NECTIN1(S422);-HMGA1(T53);-SRRM1(S626);-NOLC1(S538);-SRRM1(S628);-SZRD1(S37);-RAVER1(T463);-RCC1(S11);-CDCA3(S87);-CLNS1A(S102);-RBMX(S208);RBMXL1(S208);-RUNX1(…	223	105

## Sheet: phospho solid
	drugs	sensitive_markers	resistant_markers	m_sens	m_res
1	(5Z)-7-Oxozeaenol	KRT14(S427);-FAM129B(S691);-NCL(T69);-KRT6A(S60);KRT6B(S60);KRT6C(S60);-KRT5(S64);-KRT6A(S22);KRT6B(S22);KRT6C(S22);-EIF4EBP1(S44);-KRT14(S12);KRT16(S12);-FAM129B(S691);FAM129B(S692);-UBE4B(S1265);-SRRM1(T693);-ARHGAP31(S1178);-KRT8(S27);-STMN1(S38);-NCL(S67);-EIF4EBP1(T41);-SRSF6(S301);-EPPK1(R2715);EPPK1(S2725);-EPPK1(S2725);-ACIN1(S1004);-CNKSR3(T489);-ALDH3A1(S446);-PLEC(S4384);-STMN1(S16);-M…	HSPB1(S83);-FLNA(S2152);-NPM1(S125);-HNRNPK(S121);-SRRM2(S1925);-SRRM2(S1925);SRRM2(T1927);-MYL12A(T18);MYL12B(T19);MYL9(T19);-MYH9(S1943);-CARHSP1(S32);-PGM3(S55);-PGM1(T115);-MAN2C1(S480);-PITPNM2(S644);-PML(S518);-TPI1(S58);-PML(S527);-AHNAK(S210);-CARHSP1(S52);-ZNF180(S643);-VPS72(S129);-AHNAK(S93);-PGM2L1(M171);PGM2L1(T173);-PGM2L1(T173);-IFI16(S145);-DBN1(S141);-ZYX(S344);-SMARCC1(S328);-SM…	138	71
2	17-AAG	TJP2(S986);-RBM39(S97);-BCLAF1(S660);-STK11IP(S761);-THRAP3(S684);-SPTBN5(T3171);-BCLAF1(S648);-DNM1L(M613);DNM1L(S616);-DNM1L(S616);-FTSJ3(S10);-RALY(S135);-BCLAF1(S512);-MARCKS(S170);-NOLC1(S623);-CCDC86(S18);-YAP1(S127);-PGM2(M161);PGM2(T163);-PGM2(T163);-SRRM1(S715);-YAP1(T114);-EEF1D(S133);-HNRNPK(S121);-RUFY1(S78);-PPHLN1(T128);-SNRNP70(S226);-CARHSP1(S30);-PNN(S100);-CTTN(S417);-SYAP1(T248…	HMGA1(S36);-ANK1(S429);-LMNA(S12);-FAM129B(S691);FAM129B(S692);-FAM129B(S691);-HMGA1(T53);-APC(S780);-VPS72(S129);-SSFA2(S737);-PITPNM2(S644);-VIM(T426);-DDX23(T264);-STMN1(S38);-MAN2C1(S480);-SKIV2L(S769);-SKIV2L(S769);SKIV2L(S775);-AHNAK(S5110);-ZNF185(S67);-KRT8(S44);-LMNA(S392);-ATXN2L(S111);-JPT1(S91);-KRT19(S35);-JPT1(S92);-TNS1(S1381);-DPYSL3(S522);-EIF3F(S258);-CDCA3(S87);-DPYSL3(T524);-L…	104	47
3	3-Cl-AHPC	RTKN(T518);-VIM(S55);-ATXN2L(M444);ATXN2L(S449);-ATXN2L(S449);-HSP90AA1(S252);-KRT8(S27);-NEURL4(S502);-KRT15(S41);-TXLNA(S514);-RPS14(S137);-SRP72(S630);SRP72(T633);-STMN1(S16);-KRT5(S21);KRT5(T24);-KRT5(T24);-NES(S768);-HNRNPA1(S4);-SEC16A(S891);-NOLC1(S623);-ABCF1(S105);-EEF1D(S133);-TMC8(S522);-SRRM1(S715);-HSP90AB1(S255);-HSP90AB1(S255);HSP90AB2P(S177);-BAG3(S377);BAG3(S385);-MCM2(S139);-VIM…	KRT19(S35);-MAP1B(S1242);MAP1B(S1265);-MAP1B(S1265);-RRM2(S20);-MAP1B(T1503);-RBM25(S675);-APC(S780);-LMNA(S392);-G3BP1(S230);-PML(S527);-AHNAK(S176);-LIMA1(S609);-AHNAK(S5739);-PML(S518);-RSL1D1(T358);-GPALPP1(S105);-TP53(T312);-ANK1(S429);-TPI1(S58);-RPS6KA3(S369);-MAP1B(S1779);-AHNAK(S93);-MAN2C1(S480);-LMNA(S390);-NUCKS1(S181);-YAP1(T114);-RBM14(R203);RBM14(T206);-RBM14(T206);-TCOF1(S381);-DD…	45	92
4	5-FU	CARHSP1(S52);-ZNF180(S643);-TJP2(S986);-EML4(S144);-CARHSP1(S41);-YAP1(T114);-LIMA1(T487);-IGF2BP1(S181);-ZYX(S344);-HNRNPK(S121);-SRRM2(S2102);SRRM2(T2104);-SRRM2(T2104);-MARCKS(S170);-TJP2(S130);-CARHSP1(S30);-FLNC(S2233);-RSL1D1(T358);-CTTN(S405);-CTTN(T401);-CTNND1(S268);CTNND1(S269);-CTNND1(S269);-RLIM(S228);-KRT8(S44);-LIMA1(S132);-RLIM(S228);RLIM(M235);-BCLAF1(S648);-FBXO21(S116);-EML4(S14…	EIF4EBP1(S44);-EIF4EBP1(T41);-TXLNA(S514);-EIF4EBP1(S35);EIF4EBP1(T50);-EIF4EBP1(Y34);EIF4EBP1(T37);-KRT8(S27);-SRRM1(T614);-NOP2(T64);-RPLP1(S104);RPLP2(S105);-NCL(T69);-SORBS3(S547);-PIK3AP1(S575);PIK3AP1(Y570);-LSM14A(T194);-RPLP1(S101);RPLP2(S102);-TP53BP1(S1362);-KRT6A(S34);KRT6A(S37);-KRT6A(S37);-RAB44(S442);-KRT5(S21);KRT5(T24);-KRT5(T24);-KRT5(S64);-CNKSR3(T489);-KRT5(S567);-KRT6A(S60);KR…	106	115
5	681640	HSP90AB1(S255);-HSP90AB1(S255);HSP90AB2P(S177);-AKT1S1(T90);-SRRM1(S402);-NPM1(S125);-DBN1(S141);-SRRM1(S402);SRRM1(T406);-AKT1S1(T90);AKT1S1(T97);-SRSF2(S189);-MFHAS1(S450);SRSF2(S191);-SRSF2(S191);-LSM14A(T194);-AJAP1(S56);CDK11A(S222);CDK11B(S234);-FAM117A(S413);KCNK12(S5);-SNW1(S224);-SNW1(S234);-EEF1B2(S106);-EEF1B2(S90);EEF1B2(Y79);-HNRNPA1(S4);-SRRM1(T581);-SRRM1(S583);-MCM2(T25);-SMARCC1(…	KRT6A(S22);KRT6B(S22);KRT6C(S22);-KRT5(S64);-MIS18BP1(M505);MIS18BP1(S504);-KRT6A(S60);KRT6B(S60);KRT6C(S60);-AHNAK(S5110);-KRT5(T30);KRT5(S36);-KRT5(S36);-KRT5(S567);-KRT13(S421);-INTS7(S288);-KRT13(S427);-PGK1(S203);-BAG3(S377);-KRT19(S35);-HMGA1(S36);-PGAM1(S118);PGAM4(S118);-KRT17(S12);-DDX23(T264);-BAG3(S377);BAG3(S385);-KRT6A(S34);KRT6A(S37);-KRT6A(S37);-GPATCH11(S141);-KRT5(S21);KRT5(T24);…	199	67
6	A-804598	PNKP(T122);-DPYSL3(T524);-LMNA(S392);-FLNA(S2152);-LMNA(S390);-DPYSL3(S522);-FAM129B(S691);-ZYX(S344);-FAM208B(S444);-VIM(S55);-ALDH3A1(S446);-MYL12A(T18);MYL12B(T19);MYL9(T19);MYL12A(M24);MYL12B(M25);MYL9(M25);-RPS14(S137);-VIM(T20);-FAM129B(S691);FAM129B(S692);-MYL12A(T18);MYL12B(T19);MYL9(T19);-FAM129B(S665);-PRKAR1A(S83);-NES(S768);-VIM(S27);-ZYX(S258);-MYL12A(T18);MYL12A(S19);MYL12B(T19);MYL…	EEF1D(S133);-WRNIP1(S151);-RSL1D1(T358);-EEF1B2(S106);-EEF1B2(S90);EEF1B2(Y79);-EPRS(S882);EPRS(S885);-EPRS(S885);-KRT8(S27);-TXLNA(S514);-SET(S7);-HMGA1(S36);-HMGA1(T53);-PROSER2(S179);-NOP2(T784);-NSUN2(S751);NSUN2(T755);-NSUN2(T755);-NPM1(S125);-KRT18(T8);-BCLAF1(S658);-SRRM2(M1168);SRRM2(T1177);-SRRM2(T1177);-NOP2(T64);-NCL(S67);-HLA-DOB(S97);-FAM186A(S52);-TCOF1(S381);-NSUN2(S743);-NCL(T69);…	121	137
7	AA-COCF3	HSP90AB1(S255);HSP90AB2P(S177);-HSP90AB1(S255);-NCL(S67);-EEF1D(S133);-KRT5(S64);-SRSF6(S301);-KRT5(S21);KRT5(T24);-KRT5(T24);-LMNB1(S391);LMNB2(S405);-SF1(S80);-SF1(S80);SF1(S82);-G3BP1(S149);-LMNB1(S391);LMNB2(S405);LMNB1(S396);LMNB2(S410);-CIZ1(S838);-G3BP1(S230);-MCM2(T25);-MAP2K2(T396);-SRRM2(T1003);-NCL(T69);-UBAP2L(S607);-CHD4(S1531);-ZC3H13(S209);-TCOF1(S906);-KRT5(S567);-CDK18(T157);CDK1…	HSPB1(S83);-MAN2C1(S480);-PITPNM2(S644);-MYL12A(T18);MYL12B(T19);MYL9(T19);-AHNAK(S93);-TGFB1I1(S140);-TGFB1I1(S141);-ANK1(S429);-ARHGAP19(S422);-DVL2(S480);-MYL12A(T18);MYL12B(T19);MYL9(T19);MYL12A(M24);MYL12B(M25);MYL9(M25);-MYL12A(T18);MYL12A(S19);MYL12B(T19);MYL12B(S20);MYL9(T19);MYL9(S20);-SYNPO(S838);-FLNA(S2152);-HSPB1(S15);-PGM2L1(M171);PGM2L1(T173);-PGM2L1(T173);-JPT1(S92);-FAM208B(S444)…	132	104
8	ABT-199	PITPNM2(S644);-KRT6A(S22);KRT6B(S22);KRT6C(S22);-CTTN(S417);-RAB44(S442);-MIS18BP1(M505);MIS18BP1(S504);-ANLN(S189);-KRT6A(S60);KRT6B(S60);KRT6C(S60);-MAN2C1(S480);-ANK1(S429);-DBNL(K288);DBNL(T291);-DBNL(T291);-KRT5(T30);KRT5(S36);-KRT5(S36);-SKIV2L(S769);SKIV2L(S775);-KRT6A(S34);KRT6A(S37);-KRT6A(S37);-KRT14(S427);-KRT17(S12);-GPATCH11(S141);-KRT14(S12);KRT16(S12);-VEPH1(S430);-SKIV2L(S769);-GR…	TCEA1(T96);-RALY(S135);-BCLAF1(S512);-BCLAF1(S660);-CCDC86(S18);-HNRNPK(S121);-CCDC86(S37);-BCLAF1(S648);-THRAP3(S684);-FTSJ3(S10);-NUP214(S678);-LRRN3(T317);-TCOF1(S1350);-IGF2BP1(S181);-AKT1S1(T90);-RBM39(S97);-TCOF1(S381);-CARHSP1(S30);-CCDC86(S58);-ZC3H18(S868);-AKT1S1(T90);AKT1S1(T97);-SRRM2(S2032);-SRRM2(S2032);SRRM2(T2034);-CCDC86(S80);-STK11IP(S761);-ABCF1(S105);-TCOF1(S153);-CARHSP1(S32)…	90	126
9	ABT-263	SRSF6(S301);-ACIN1(S1004);-EIF4G1(S1231);-NCL(S67);-TXNRD3(S32);-MPP5(S83);-NCL(T121);-SPATA2(S428);-RBM14(R203);RBM14(T206);-RBM14(T206);-MAP2K2(T396);-ATXN2L(S111);-SRRM1(T693);-MISP(S397);-SRSF9(S211);-NCL(T69);-ARHGAP31(S1178);-MCM2(T25);-EIF4G1(S1194);-EEF1D(S133);-ZC3H13(S207);-CTTN(T399);-LRRFIP1(S120);-FAM83H(T883);-FAM83H(S924);-SRRM2(M1168);SRRM2(T1177);-SRRM2(T1177);-HNRNPA1(S4);-SON(S…	FLNC(S2233);-JPT1(S92);-JPT1(S91);-MATR3(S206);-PGM2L1(M171);PGM2L1(T173);-PGM2L1(T173);-MYH9(S1943);-AHNAK(S93);-AHNAK(T5839);-ZYX(S258);-FLNA(S2152);-PNKP(T122);-MAP4(M278);MAP4(T282);-MAP4(T282);-09/02/18 00:00:00(S218);-PLS3(S293);-MAP1B(T1503);-MAP1B(S1242);MAP1B(S1265);-MAP1B(S1265);-VIM(S55);-TGFB1I1(S140);-RPS14(S137);-AHNAK(S210);-TGFB1I1(S141);-SRRM1(S773);-ZYX(S267);-MAPK1(T185);-LSP1(…	74	143
10	ABT-737	PITPNM2(S644);-MAN2C1(S480);-ANK1(S429);-SEC61B(S19);-SKIV2L(S769);-SKIV2L(S769);SKIV2L(S775);-TNS1(S1381);-RAB44(S442);-ALDH3A1(S446);-CCDC6(S240);CCDC6(S244);-CCDC6(S244);-SHC1(S139);-FAM129B(S691);-EEF1D(S162);-ABI1(M186);ABI1(S183);-ABI1(S183);-AHNAK(S93);-PAK2(T143);-PCYT1A(T342);-MYL12A(T18);MYL12B(T19);MYL9(T19);-SRRM1(S597);-FAM129B(S691);FAM129B(S692);-BIN1(S296);-ADD1(T11);-LMNA(S392);-…	HNRNPK(S121);-CARHSP1(S30);-ASXL3(S76);-ARHGAP19(S422);-BCLAF1(S660);-DVL2(S480);-CCDC86(S37);-IGF2BP1(S181);-BCLAF1(S512);-CCDC86(S18);-BCLAF1(S648);-DBN1(S141);-EML4(S144);EML4(S146);-THRAP3(S684);-KRT15(S41);-EML4(S144);-CARHSP1(S32);-TCEA1(T96);-CCDC86(S58);-KRT5(T30);KRT5(S36);-KRT5(S36);-ISG15(S93);-ACLY(M474);ACLY(S481);-ACLY(S481);-BAG6(S113);-SNTB1(S87);-BCKDHA(S343);-RALY(S135);-HNRNPK(…	73	94
11	AC220	ARHGAP31(S1178);-SOX2(S246);-MPP5(S83);-CTTN(T399);-RBM14(R203);RBM14(T206);-RBM14(T206);-SRRM1(T693);-CNKSR3(T489);-LMNA(S12);-EPPK1(R2715);EPPK1(S2725);-EPPK1(S2725);-RLIM(S228);RLIM(M235);-CTTN(S417);-PCYT1B(M310);PCYT1B(S315);-PCYT1B(S315);-YAP1(T114);-LMNB1(S391);LMNB2(S405);-LMNA(S392);-RLIM(S228);-TP53(T312);-VPS72(S129);-RRM2(S20);-ZC3H13(S207);-CTTN(T401);-CTTN(S405);-FYTTD1(T14);-LMNA(S…	SRRT(S74);-09/02/18 00:00:00(S218);-NOP56(S519);-EEF1D(S162);-BCLAF1(S658);-HLA-DOB(S97);-FAM186A(S52);-BCLAF1(S287);-BCLAF1(S290);-BAG3(S377);-STMN1(S16);-BCLAF1(S285);-EEF1B2(S90);EEF1B2(Y79);-EEF1B2(S106);-CHAF1A(K304);CHAF1A(S307);-EPS15L1(S793);-ABCF1(S105);-EIF5B(S135);-TGFB1I1(S140);-BCKDHA(S343);-PROSER2(S179);-IRS2(T314);-CARHSP1(S41);-AHNAK(S93);-ZYX(S344);-SPTBN1(S2102);-BCLAF1(S512);-…	86	155
12	AC55649	TNS1(S1381);-SEC61B(S19);-RAB44(S442);-ABI1(M186);ABI1(S183);-ABI1(S183);-MAN2C1(S480);-CCDC6(S240);CCDC6(S244);-CCDC6(S244);-ANK1(S429);-PITPNM2(S644);-CNKSR3(T489);-ACIN1(S1004);-RSRC2(T16);-ALDH3A1(S446);-STMN1(S38);-ADD1(T11);-SRRM1(T693);-RPP25(R147);RPP25(S161);-RPP25(S161);-KRT8(S27);-EPS15L1(S793);-KRT14(S12);KRT16(S12);-MYL12A(T18);MYL12B(T19);MYL9(T19);-GRB10(S104);-KRT6A(S60);KRT6B(S60…	EML4(S144);-TCEA1(T96);-TJP2(S986);-HNRNPK(S121);-BCLAF1(S512);-BCLAF1(S648);-CARHSP1(S30);-ACLY(M474);ACLY(S481);-ACLY(S481);-ASXL3(S76);-CARHSP1(S32);-MFHAS1(S450);SRSF2(S191);-SRSF2(S191);-SRSF2(S189);-CCDC86(S37);-EML4(S144);EML4(S146);-ARHGAP19(S422);-BCLAF1(S660);-HNRNPU(T286);-SF3B1(S190);-BCLAF1(S290);-BCLAF1(S285);-RALY(S135);-DVL2(S480);-BCLAF1(S287);-SRRM2(S1925);SRRM2(T1927);-SRRM2(S1…	86	149
13	AEW541	IGF2BP1(S181);-LSM14A(T194);-MARCKSL1(S104);-BCLAF1(S512);-PDYN(S99);-LSM14A(S182);-AJAP1(S56);CDK11A(S222);CDK11B(S234);-FAM117A(S413);KCNK12(S5);-SRRM1(S773);-HNRNPK(S121);-EEF1B2(S106);-EEF1B2(S90);EEF1B2(Y79);-SNW1(S224);-LSM14A(S216);-EIF4EBP1(S83);EIF4EBP1(S85);-EIF4EBP1(S85);-BCLAF1(S287);-SNW1(S234);-SRRM2(T1003);-SRRM1(T581);-SRRM1(S775);-SRRM2(S2032);-SRRM2(S2032);SRRM2(T2034);-SRRM1(S7…	KRT8(S27);-KRT5(S64);-KRT5(T30);KRT5(S36);-KRT5(S36);-CTNND1(S268);CTNND1(S269);-CTNND1(S269);-SET(S7);-GPATCH11(S141);-HMGA1(S36);-HMGA1(T53);-EEF1D(S133);-KRT5(S21);KRT5(T24);-KRT5(T24);-KRT14(S427);-KRT6A(S34);KRT6A(S37);-KRT6A(S37);-KRT14(S12);KRT16(S12);-MIS18BP1(M505);MIS18BP1(S504);-KRT13(S421);-KRT5(S567);-INTS7(S288);-GRB10(S104);-KRT17(S12);-KRT6A(S22);KRT6B(S22);KRT6C(S22);-KRT5(S77);K…	143	71
14	AG-014699	HSPB1(S83);-FLNA(S2152);-FLNC(S2233);-EIF3G(T38);-ZYX(S344);-TPI1(S58);-DBN1(S141);-NES(S768);-BAG3(S377);-TCOF1(S906);-TCOF1(S381);-G3BP1(S230);-TXLNA(S514);-JPT1(S92);-TP53(T312);-KRT20(M26);KRT20(S15);-KRT20(S15);-ZYX(S258);-PGM2L1(M171);PGM2L1(T173);-PGM2L1(T173);-HMGA2(T40);-RRM2(S20);-KRT15(S41);-AHNAK(S210);-G3BP1(S149);-CCDC86(S18);-RBM25(S675);-CCDC86(S37);-RPLP1(S101);RPLP2(S102);-RPLP1…	CTTN(S417);-KRT19(S35);-ANK1(S429);-CTTN(T399);-EIF4EBP1(S44);-RBM14(R203);RBM14(T206);-RBM14(T206);-STMN1(S38);-YAP1(T114);-SRSF6(S301);-CTTN(T401);-STMN1(S16);-SRRM1(S597);-CTTN(S405);-RCC1(S11);-ATXN2L(S111);-HMGA1(S36);-RBM26(S127);-SRRM2(S2102);SRRM2(T2104);-SRRM2(T2104);-EML4(S144);-NEURL4(S502);-EPPK1(R2715);EPPK1(S2725);-EPPK1(S2725);-IGF2BP1(S181);-NUCKS1(S19);-NUCKS1(S181);-ERRFI1(S249)…	175	98
15	AGK-2	DPYSL3(T524);-FLNA(S2152);-DPYSL3(S522);-FAM129B(S691);-STMN1(S38);-FAM129B(S691);FAM129B(S692);-SEC61B(S19);-ZYX(S258);-MYL12A(T18);MYL12B(T19);MYL9(T19);-MYL12A(T18);MYL12B(T19);MYL9(T19);MYL12A(M24);MYL12B(M25);MYL9(M25);-PGK1(S203);-LRRFIP1(S120);-RPLP1(S101);RPLP2(S102);RPLP1(M108);RPLP2(M109);-PLS3(S293);-LMNA(S390);-PNKP(T122);-JPT1(S92);-LMNA(S392);-JPT1(S91);-TXNRD3(S32);-MATR3(S206);-DD…	IGF2BP1(S181);-KRT15(S41);-LIMA1(S362);-EIF4EBP1(S83);EIF4EBP1(S85);-EIF4EBP1(S85);-HNRNPK(S121);-LIMA1(S609);-BCLAF1(S512);-NUCKS1(S19);-LARP4(S583);-KRT13(S427);-CHAMP1(S204);-ANAPC2(S314);-CTTN(S417);-CTTN(T401);-CTTN(S405);-TP53(T312);-SRRM1(S775);-SRRM1(S769);-KRT5(S567);-WRNIP1(S151);-SRRM1(S773);-NSUN2(S743);-DSP(M2208);DSP(S2207);-DSP(S2207);-EML4(S144);-SET(S7);-KRT5(T30);KRT5(S36);-KRT5…	127	90
16	AICAR	NCL(T69);-HSP90AB1(S255);-HSP90AB1(S255);HSP90AB2P(S177);-PITPNM2(S644);-AKT1S1(T90);-SRRT(S74);-AKT1S1(T90);AKT1S1(T97);-MPP5(S83);-NPM1(S125);-SRRM1(T614);-G3BP1(S230);-SRRM1(S402);-EIF3G(T38);-SRRM1(S402);SRRM1(T406);-AJAP1(S56);CDK11A(S222);CDK11B(S234);-FAM117A(S413);KCNK12(S5);-MCM2(T25);-HDGF(S165);-THRAP3(S682);-BCLAF1(S658);-RAB44(S442);-HLA-DOB(S97);-FAM186A(S52);-SRRM2(T2583);-SRRM2(S2…	KRT5(S64);-PROSER2(S179);-HSPB1(S83);-KRT6A(S22);KRT6B(S22);KRT6C(S22);-MIS18BP1(M505);MIS18BP1(S504);-PDLIM4(S116);-INTS7(S288);-KRT18(T8);-UTP18(S121);UTP18(S124);-UTP18(S124);-DPYSL3(T524);-DPYSL3(S522);-MYL12A(T18);MYL12B(T19);MYL9(T19);-KRT5(T30);KRT5(S36);-KRT5(S36);-KRT5(S567);-PGM1(T115);-KRT6A(S34);KRT6A(S37);-KRT6A(S37);-KRT13(S421);-KRT17(S12);-GPATCH11(S141);-PLEC(S4384);-KRT13(S427);…	101	67
17	AKT inhibitor VIII	KRT6A(S60);KRT6B(S60);KRT6C(S60);-MPP5(S83);-CNKSR3(T489);-ALDH3A1(S446);-KRT6A(S22);KRT6B(S22);KRT6C(S22);-LMNA(S390);-LMNA(S392);-ANK1(S429);-EIF3G(T38);-VPS72(S129);-EIF4EBP1(T41);-EPPK1(R2715);EPPK1(S2725);-EPPK1(S2725);-EIF4EBP1(S44);-MIS18BP1(M505);MIS18BP1(S504);-ARHGAP31(S1178);-EIF4EBP1(S35);EIF4EBP1(T50);-EIF4EBP1(Y34);EIF4EBP1(T37);-JADE1(T702);-HSP90AB1(S255);HSP90AB2P(S177);-HSP90AB1…	MARCKS(S170);-KRT19(S35);-CARHSP1(S41);-CARHSP1(S52);-ZNF180(S643);-BAG3(S377);-NEURL4(S502);-EEF1D(S162);-TXNRD3(S32);-BAG3(S377);BAG3(S385);-ABCF1(S105);-RALY(S135);-ABCF1(T108);-PGM2(M161);PGM2(T163);-PGM2(T163);-TJP2(S986);-NOP56(S519);-TNS3(S662);-RTKN(T518);-EEF1D(S133);-BCLAF1(S287);-BCLAF1(S285);-BCLAF1(S290);-EIF4G1(S1194);-TRA2A(S260);TRA2B(S264);-SRRM1(S715);-RBM39(S97);-TRA2A(S262);TR…	44	100
18	alisertib	FAM129B(S691);-TGFB1I1(S140);-TGFB1I1(S141);-SH3GL1(S286);-FAM129B(S691);FAM129B(S692);-FAM129B(S665);-PLEC(S4384);-VIM(S55);-HSPB1(S83);-G3BP1(S230);-ALDH3A1(S446);-DPYSL3(T524);-SF3B1(S190);-VIM(T20);-AHSG(S138);-FLNC(S2233);-DPYSL3(S522);-RPS14(S137);-MAP2K2(T396);-NES(S768);-NUCKS1(S181);-RBM14(R203);RBM14(T206);-RBM14(T206);-TCOF1(S906);-BAG3(S377);BAG3(S385);-ZFP36L1(T56);-ARHGAP31(S1178);-…	THRAP3(S682);-CARHSP1(S41);-APC(S780);-SRRT(S74);-AJAP1(S56);CDK11A(S222);CDK11B(S234);-FAM117A(S413);KCNK12(S5);-IRF2BP2(S175);-HLA-DOB(S97);-FAM186A(S52);-BCLAF1(S658);-SNTB1(S87);-KRT15(S41);-BCLAF1(S290);-RCC1(S11);-HNRNPU(T286);-HDGF(S165);-CTTN(S417);-SRRM1(S775);-SRRM1(S769);-CARHSP1(S52);-ZNF180(S643);-BCKDHA(S343);-SRRM1(S597);-DKC1(S451);-BCLAF1(S287);-NOP56(S519);-BCLAF1(S285);-EML4(S1…	92	110
19	alisertib:navitoclax (2:1 mol/mol)	DPYSL3(T524);-KRT8(S27);-DPYSL3(S522);-PGK1(S203);-PITPNM2(S644);-STMN1(S16);-SEC61B(S19);-EIF4G1(S1194);-PGM3(S55);-PLS3(S293);-MAN2C1(S480);-ERRFI1(S249);-RCC1(S11);-LRRFIP1(S120);-STMN1(S25);-MYL12A(T18);MYL12B(T19);MYL9(T19);-PCBP2(S270);-ADD1(S726);ADD2(S713);ADD3(S693);-TJP2(S130);-AKAP2(S778);-MYL12A(T18);MYL12B(T19);MYL9(T19);MYL12A(M24);MYL12B(M25);MYL9(M25);-RAB44(S442);-PGM1(T115);-DBN…	TP53(T312);-TCOF1(S381);-TCOF1(S153);-CCDC86(S18);-LSM14A(T194);-SRRM1(T614);-TCOF1(S906);-LSM14A(S182);-TPI1(S58);-MARCKSL1(S104);-LSM14A(S216);-CCDC86(S80);-VPS72(S129);-PNN(S100);-CCDC86(S37);-TCOF1(T914);-WDR77(T5);-SRRM2(T2583);-BCLAF1(S658);-SRRM2(T1003);SRRM2(S1014);-PNN(S100);PNN(R97);-UBAP2L(S453);-NACA(T174);NACA(T2037);-EIF3B(S78);EIF3B(S95);-EIF3B(S95);-NUCKS1(S181);-EIF3G(T38);-FAM18…	52	137
20	alvocidib	LMNA(S392);-FLNC(S2233);-KRT19(S35);-RBM14(R203);RBM14(T206);-RBM14(T206);-PITPNM2(S644);-FAM129B(S691);-G3BP1(S230);-FAM129B(S691);FAM129B(S692);-EIF3G(T38);-ANK1(S429);-NUCKS1(S181);-ARHGAP31(S1178);-TP53(T312);-LIMA1(T487);-ZYX(S344);-KRT8(S44);-LMNA(S12);-LIMA1(S609);-SRSF6(S301);-SRRM1(T693);-ZNF185(S67);-EPPK1(R2715);EPPK1(S2725);-EPPK1(S2725);-ALDH3A1(S446);-RSL1D1(T358);-SRRM1(S597);-HMGA…	NCL(T69);-KRT8(S27);-NCL(S67);-SRRM1(S717);-SRRM1(S713);-AJAP1(S56);CDK11A(S222);CDK11B(S234);-FAM117A(S413);KCNK12(S5);-NOLC1(S623);-RPLP1(S101);RPLP2(S102);-XRCC1(S241);-TMC8(S522);-ZC3H18(S868);-SRRM2(T288);SRRM2(S297);-SRRM2(S297);-SRRM2(S297);SRRM2(S295);-HDAC1(M372);HDAC1(M381);HDAC1(S393);-HDAC1(M381);HDAC1(S393);-HDAC1(S393);-PGM1(T115);-NOP2(T64);-PPFIA1(S763);-THRAP3(S684);-MCM6(S758);-…	112	115
21	AM-580	TRA2A(S262);TRA2B(S266);-TRA2A(S260);TRA2B(S264);-EEF1D(S133);-HNRNPA1(S4);-STMN1(S16);-EIF4G1(S1194);-TMPO(S66);-TMPO(S66);TMPO(S67);-MARCKS(S170);-HSP90AB1(S255);-HSP90AB1(S255);HSP90AB2P(S177);-SRRM2(T2409);-SRRM1(S715);-SRSF9(S211);-TXNRD3(S32);-EEF1D(S162);-SMARCC1(S328);-SMARCC1(S330);-SRRM2(S436);-SRRM1(S607);-STMN1(S25);-SRRM1(S560);-SRRM1(S562);-CCDC94(S211);-RPLP1(S104);RPLP2(S105);-HNR…	TPI1(S58);-TP53(T312);-SRRM2(T2583);-SRRM1(S597);-EPPK1(R2715);EPPK1(S2725);-EPPK1(S2725);-LIMA1(T487);-AHNAK(S210);-EIF4EBP1(T41);-GPALPP1(S105);-LIMA1(S609);-ABI1(M186);ABI1(S183);-ABI1(S183);-AHNAK(S5739);-SORBS3(S547);-SRRM1(T614);-WDR77(T5);-EIF4EBP1(S44);-PAK2(T143);-GPATCH8(S738);-CCDC86(S18);-GFPT1(T263);-LIMA1(S362);-THRAP3(S682);-GPALPP1(S105);GPALPP1(K101);-SRRM2(S2459);-EIF4EBP1(Y34);…	73	100
22	AMG-706	LMNA(S390);-KRT8(S27);-TJP2(S986);-YAP1(T114);-SRSF6(S301);-CTTN(T399);-EML4(S144);-HDGF(S165);-KIAA1522(S669);KIAA1522(S673);-MISP(S397);-SEC16A(S891);-TPI1(S58);-TJP2(S130);-CTTN(T401);-HDAC1(M372);HDAC1(M381);HDAC1(S393);-HDAC1(M381);HDAC1(S393);-HDAC1(S393);-LMNA(S392);-SET(S7);-CTTN(S405);-MCM2(S40);-NCL(S67);-GFPT1(T263);-BL1S2_HUMAN_Phospho (ST);-PPFIA1(S763);-NCL(T69);-MCM2(T25);-RSL1D1(T…	VIM(S55);-RPS14(S137);-VIM(T426);-SORBS3(S547);-SH3GL1(S286);-PAK2(S141);-TP53(T312);-KRT5(T30);KRT5(S36);-KRT5(S36);-FLNC(S2233);-IGF2BP1(S181);-SOX2(S246);-RPL14(S139);-PPP1R12A(S455);-TP53(S313);-KRT19(S35);-CHAF1A(K304);CHAF1A(S307);-STK32C(S15);-CEP170(S845);-MCRIP1(S25);-ZNF185(S67);-AHNAK(S210);-CAVIN2(S293);-CAVIN2(S287);-SORBS3(T529);-DAB2(S393);-RCHY1(S257);-CAVIN2(S288);-LSM14A(S182);L…	212	52
23	AP-24534	KRT13(S427);-KRT13(S421);-ASXL3(S76);-DVL2(S480);-ARHGAP19(S422);-KRT19(S35);-RASGRP2(S117);-HMGA1(T53);-HMGA1(S36);-EIF3F(S258);-VIM(T426);-STMN1(S38);-DDX23(T264);-KRT5(T30);KRT5(S36);-KRT5(S36);-SRRM2(S2102);SRRM2(T2104);-SRRM2(T2104);-EIF4EBP1(S83);EIF4EBP1(S85);-EIF4EBP1(S85);-KRT19(R7);KRT19(S13);KRT19(S22);-KRT19(S22);-VEPH1(S430);-CCDC86(S58);-CWC25(S217);-ARHGAP29(S1029);-ZNF521(T551);-R…	KRT8(S27);-RCC1(S11);-HDGF(S165);-SEC61B(S19);-ADD1(S726);ADD2(S713);ADD3(S693);-USP14(S148);-AKT1S1(S183);-KIAA1522(S669);KIAA1522(S673);-DAB2(S393);-RPLP1(S104);RPLP2(S105);-AKT1S1(T90);-AKT1S1(T90);AKT1S1(T97);-RPLP1(S101);RPLP2(S102);-SYNPO(S838);-SRP72(S630);SRP72(T633);-SOX15(S37);-BMS1(S552);-BIN1(S296);-LMO7(S1597);-EEF1D(S162);-RBM26(S127);-GFPT1(T263);-HSPB1(S15);-SSB(S366);-SPATA2(S428…	64	103
24	apicidin	LMNA(S390);-LMNA(S392);-RLIM(S228);RLIM(M235);-FAM129B(S691);-FAM129B(S691);FAM129B(S692);-RLIM(S228);-MAP2(T1649);-MAP2(T1649);MAP2(T1656);-KRT6A(S22);KRT6B(S22);KRT6C(S22);-KLC4(S590);-KRT6A(S60);KRT6B(S60);KRT6C(S60);-FAM129B(S665);-CNKSR3(T489);-RRM2(S20);-RSRC2(T16);-IRF2BP2(S78);-SOX2(S246);-MIS18BP1(M505);MIS18BP1(S504);-EIF3G(T38);-ALDH3A1(S446);-APC(S780);-RB1(S811);-MAP1B(T1503);-AHSG(S…	AKT1S1(T90);-AKT1S1(T90);AKT1S1(T97);-ABCF1(S105);-EEF1B2(S106);-EEF1B2(S90);EEF1B2(Y79);-SRRM2(M1168);SRRM2(T1177);-SRRM2(T1177);-EEF1D(S162);-EPRS(S882);EPRS(S885);-EPRS(S885);-BCLAF1(S658);-HLA-DOB(S97);-FAM186A(S52);-SRRM1(S775);-SRRM2(S2032);-SRRM2(S2032);SRRM2(T2034);-HDGF(S165);-SRRM1(S777);-EIF5B(S135);-AKT1S1(T90);AKT1S1(S92);-LARP4(S583);-EIF4EBP1(S83);EIF4EBP1(S85);-EIF4EBP1(S85);-LRWD…	48	114
25	AR-42	MAN2C1(S480);-PITPNM2(S644);-LMNA(S12);-ANK1(S429);-SKIV2L(S769);-SKIV2L(S769);SKIV2L(S775);-SHC1(S139);-LIMA1(T487);-EFHD2(S76);-LMNA(S392);-AKAP2(S778);-KRT19(S35);-DDX23(T264);-KRT13(S421);-ERRFI1(S249);-NES(S768);-SPTBN1(S2102);-SSFA2(S737);-PDLIM2(S197);-AHNAK(S93);-KRT8(S44);-TNS1(S1381);-NDRG1(T340);-AHNAK(S5110);-FAM129B(S691);-PNKP(T122);-ADD1(S726);ADD2(S713);ADD3(S693);-LIMA1(S609);-AD…	HSP90AB1(S255);-HSP90AB1(S255);HSP90AB2P(S177);-NPM1(S125);-SRRM1(S402);-SRRM1(S402);SRRM1(T406);-SRSF2(S189);-MFHAS1(S450);SRSF2(S191);-SRSF2(S191);-TCOF1(S906);-TCEA1(T96);-TXLNA(S514);-HSP90AA1(S252);-SRRM1(S717);-SRRM1(S713);-RPLP1(S104);RPLP2(S105);-SRRM1(S583);-SRRM1(T581);-SNW1(S224);-SRRM1(S560);-SRRM1(S562);-SNW1(S234);-SRRM2(S1925);SRRM2(T1927);-SRRM2(S1925);-TCOF1(S381);-SRRM2(T288);SR…	63	219
26	AS601245	ANK1(S429);-MAN2C1(S480);-UBAP2L(S453);-SRRM2(M1168);SRRM2(T1177);-SRRM2(T1177);-LIMA1(T487);-LIMA1(S609);-FAM186A(S52);-HLA-DOB(S97);-DDX23(T264);-UTP18(S121);UTP18(S124);-UTP18(S124);-ACSS2(S28);-EIF4EBP1(S83);EIF4EBP1(S85);-EIF4EBP1(S85);-BCLAF1(S658);-THRAP3(S682);-G3BP1(S230);-SORBS3(T529);-KRT13(S421);-EIF4G1(S1231);-KRT8(S44);-TVP23C(S222);-GFPT1(T263);-MISP(S397);-SKIV2L(S769);-SRRM2(T239…	MARCKS(S170);-AKT1S1(S183);-RPLP1(S101);RPLP2(S102);-RPLP1(S101);RPLP2(S102);RPLP1(M108);RPLP2(M109);-KRT8(S27);-RPLP1(S104);RPLP2(S105);-UBR4(S2718);-CNKSR3(T489);-MAP2(T1649);-MAP2(T1649);MAP2(T1656);-RSRC2(T16);-LMNB1(S391);LMNB2(S405);-EHBP1(S426);-SRRM1(S715);-EHBP1(T427);-EEF1D(S133);-RANBP2(S3207);-DNM1L(M613);DNM1L(S616);-DNM1L(S616);-EHBP1(S426);EHBP1(S436);-KRT6A(S34);KRT6A(S37);-KRT6A(…	76	130
27	AS605240	LMNA(S392);-LMNA(S390);-STMN1(S38);-TXNRD3(S32);-LMNA(S12);-ACIN1(S1004);-RPLP1(S101);RPLP2(S102);RPLP1(M108);RPLP2(M109);-SSFA2(S737);-ARHGAP31(S1178);-PCYT1B(M310);PCYT1B(S315);-PCYT1B(S315);-KRT19(S35);-CTTN(S417);-ABI1(M186);ABI1(S183);-ABI1(S183);-YAP1(T114);-FAM83H(T883);-FAM83H(S924);-KLC2(S581);-FAM129B(S691);-EFHD2(S76);-SRRM1(T693);-RBM14(R203);RBM14(T206);-RBM14(T206);-FAM129B(S691);FA…	HSP90AB1(S255);HSP90AB2P(S177);-HSP90AB1(S255);-NPM1(S125);-AKT1S1(T90);-AKT1S1(T90);AKT1S1(T97);-MFHAS1(S450);SRSF2(S191);-SRSF2(S191);-SRSF2(S189);-SRRM1(S402);-SRRM1(S402);SRRM1(T406);-HSP90AA1(S252);-HNRNPK(S121);-SRRM2(S1925);-SRRM2(S1925);SRRM2(T1927);-SMARCC1(S328);-SMARCC1(S330);-SRRM2(T288);SRRM2(S297);-SRRM2(S297);-SRRM2(S297);SRRM2(S295);-SRRM1(T572);SRRM1(T574);-HDAC2(M373);HDAC2(M382…	130	128
28	AT-406	LMNA(S392);-LMNA(S390);-CTTN(S417);-KRT6A(S60);KRT6B(S60);KRT6C(S60);-ARHGAP31(S1178);-SRRM1(T693);-MPP5(S83);-CNKSR3(T489);-ALDH3A1(S446);-KRT6A(S22);KRT6B(S22);KRT6C(S22);-ACIN1(S1004);-EPPK1(R2715);EPPK1(S2725);-EPPK1(S2725);-SRRM2(T2583);-ANK1(S429);-MAP2K2(T396);-EIF4G1(S1231);-RSRC2(T16);-FAM129B(S665);-DBNL(K288);DBNL(T291);-DBNL(T291);-MAP2(T1649);-MAP2(T1649);MAP2(T1656);-FAM83H(T883);-S…	TCEA1(T96);-SRRM1(S402);-SRRM1(S402);SRRM1(T406);-SRRT(S74);-BCLAF1(S290);-BCLAF1(S287);-SRRM1(S717);-SRRM1(S713);-BCLAF1(S285);-JPT1(S92);-PGM2L1(M171);PGM2L1(T173);-PGM2L1(T173);-SRRM2(T288);SRRM2(S297);-SRRM2(S297);-SRRM2(S297);SRRM2(S295);-SRRM2(S2032);-SRRM2(S2032);SRRM2(T2034);-SRRM2(S2412);-SRRM1(S583);-SRRM1(T581);-CARHSP1(S30);-MATR3(S206);-CARHSP1(S32);-DGLUCY(S9);DGLUCY(S13);-DGLUCY(S1…	114	169
29	AT-7519	LMNA(S390);-LMNA(S12);-LMNA(S392);-RRM2(S20);-EFHD2(S76);-TNS1(S1381);-VPS72(S129);-CCDC6(S240);CCDC6(S244);-CCDC6(S244);-EIF3G(T38);-YAP1(T114);-RBM14(R203);RBM14(T206);-RBM14(T206);-DDX23(T264);-RBM25(S675);-ADD1(T11);-NDRG1(T340);-KLC2(S581);-APC(S780);-ALDH3A1(S446);-NUCKS1(S181);-PNPLA4(S182);-PCYT1B(M310);PCYT1B(S315);-PCYT1B(S315);-NUMA1(S1757);-EIF3F(S258);-AHNAK(S5110);-FAM129B(S691);-G3…	NPM1(S125);-BCLAF1(S287);-BCLAF1(S290);-BCLAF1(S285);-HNRNPU(T286);-AKT1S1(T90);-AKT1S1(T90);AKT1S1(T97);-BCLAF1(S512);-SRRM2(T288);SRRM2(S297);-SRRM2(S297);-SRRM2(S297);SRRM2(S295);-SRRM1(S402);-SRRM1(S775);-SRRM1(S402);SRRM1(T406);-WRNIP1(S151);-SRRM1(S773);-BAG6(S113);-SRRM1(S777);-TCEA1(T96);-SRRM1(S769);-HNRNPK(S121);-CARHSP1(S30);-LIMA1(S362);-ABCF1(S105);-NPM1(S70);-KRT15(S41);-SRRT(S74);-…	64	177
30	AT13387	EEF1D(S133);-RBM14(R203);RBM14(T206);-RBM14(T206);-EIF3G(T38);-G3BP1(S230);-SPATA2(S428);-ARHGAP31(S1178);-SET(S7);-RSL1D1(T358);-MPP5(S83);-KRT18(T8);-RBM39(S97);-ACIN1(S1004);-SRSF6(S301);-TXNRD3(S32);-RBM25(S675);-RBM14(S582);-PCYT1B(M310);PCYT1B(S315);-PCYT1B(S315);-STK11IP(S761);-ALDH3A1(S446);-EIF4G1(S1231);-GFPT1(T263);-UBAP2L(S453);-CTNND1(S268);CTNND1(S269);-CTNND1(S269);-UTP18(S121);UTP…	PNKP(T122);-FLNC(S2233);-DPYSL3(T524);-DPYSL3(S522);-PLS3(S293);-JPT1(S92);-09/02/18 00:00:00(S218);-JPT1(S91);-MATR3(S206);-ZYX(S258);-AHSG(S138);-MAP1B(T1503);-ZYX(S267);-PPP1R12A(T443);-MAP1B(S1242);MAP1B(S1265);-MAP1B(S1265);-EMD(S163);-AHSG(S134);-NUCKS1(S19);-VIM(S55);-AHNAK(S93);-RPS14(S137);-MAPK1(T185);-ZYX(T306);-FLNA(S2152);-FAM208B(S444);-VIM(T426);-CEP170(S845);-IGF2BP1(S181);-LRWD1(…	180	120
31	AT7867	PITPNM2(S644);-MAN2C1(S480);-HSPB1(S83);-ANK1(S429);-DAB2(S393);-SYNPO(S838);-BMS1(S552);-UNK(S158);-AHNAK(S93);-DPYSL3(T524);-SKIV2L(S769);-SKIV2L(S769);SKIV2L(S775);-PDLIM4(S116);-YAP1(T114);-DPYSL3(S522);-HSPB1(S15);-PML(S527);-MYL12A(T18);MYL12B(T19);MYL9(T19);-PML(S518);-KRT8(S44);-LIMA1(T487);-ZNF185(S67);-MYL12A(T18);MYL12A(S19);MYL12B(T19);MYL12B(S20);MYL9(T19);MYL9(S20);-SHC1(S139);-ARHG…	EEF1D(S133);-RBM39(S97);-HDGF(S165);-STK11IP(S761);-ATXN2L(M444);ATXN2L(S449);-ATXN2L(S449);-BAG6(S113);-GPATCH8(S738);-CCDC86(S18);-DNM1L(M613);DNM1L(S616);-DNM1L(S616);-BCLAF1(S660);-FTSJ3(S10);-RPLP1(S101);RPLP2(S102);RPLP1(M108);RPLP2(M109);-CCDC86(S37);-THRAP3(S684);-YRDC(S37);-NOLC1(S623);-CCDC86(S58);-SPATA2(S428);-SPTBN5(T3171);-SET(S7);-TXLNA(S514);-BCLAF1(S648);-SNRNP70(S226);-UBAP2L(S6…	34	106
32	ATRA	LMNA(S392);-RBM14(R203);RBM14(T206);-RBM14(T206);-KRT19(S35);-EIF3G(T38);-G3BP1(S230);-RRM2(S20);-SRSF6(S301);-MCM2(T25);-LMNA(S12);-RBM25(S675);-ACIN1(S1004);-PCYT1B(M310);PCYT1B(S315);-PCYT1B(S315);-MAP2K2(T396);-EIF3F(S258);-IRF2BP2(S78);-CDK18(T157);CDK18(Y155);-NUMA1(S1757);-PNPLA4(S182);-LMNA(S390);-NCL(S67);-SRRM1(T693);-SRRM2(T2583);-LMNB1(S391);LMNB2(S405);-ZC3H13(S207);-SRRM1(S740);-PEL…	SRRM1(S402);-SRRM1(S402);SRRM1(T406);-HSPB1(S83);-09/02/18 00:00:00(S218);-SRRT(S74);-SRRM2(T288);SRRM2(S297);-SRRM2(S297);-SRRM2(S297);SRRM2(S295);-FNBP1L(T507);-CHAF1A(K304);CHAF1A(S307);-RCC1(S11);-SRRM1(S452);-BCLAF1(S290);-LMO7(S1597);-SYNPO(S838);-NES(S768);-BCLAF1(S287);-NEURL4(S502);-EEF1D(S162);-PGM2L1(M171);PGM2L1(T173);-PGM2L1(T173);-SRRM1(S775);-BCLAF1(S285);-EPS15L1(S793);-TGFB1I1(S1…	125	172
33	austocystin d	RBM39(S97);-SRSF9(S211);-THRAP3(S682);-EIF4EBP1(S44);-SRRM1(S715);-PCBP1(S189);-SNW1(S224);-SNW1(S234);-BCLAF1(S512);-THRAP3(S684);-TRIM28(S43);-NCL(T69);-STK11IP(S761);-TRIM28(S37);-SRRM1(T614);-BCLAF1(S290);-FTSJ3(S10);-NCL(S67);-SRSF9(S216);-AJAP1(S56);CDK11A(S222);CDK11B(S234);-FAM117A(S413);KCNK12(S5);-BCLAF1(S285);-SPATA2(S428);-PNISR(S211);-HSP90AB1(S255);-HSP90AB1(S255);HSP90AB2P(S177);-N…	PNKP(T122);-FLNC(S2233);-HSPB1(S83);-FLNA(S2152);-FAM129B(S691);-ZYX(S344);-FAM129B(S691);FAM129B(S692);-PLS3(S293);-MYL12A(T18);MYL12B(T19);MYL9(T19);-AHNAK(S93);-ZYX(S258);-TGFB1I1(S140);-TGFB1I1(S141);-FAM208B(S444);-MYL12A(T18);MYL12B(T19);MYL9(T19);MYL12A(M24);MYL12B(M25);MYL9(M25);-AHNAK(S5110);-ZYX(S267);-MYL12A(T18);MYL12A(S19);MYL12B(T19);MYL12B(S20);MYL9(T19);MYL9(S20);-AHNAK(T5839);-AK…	178	122
[truncated: 433 more rows]

## Sheet: prot aml
	drugs	sensitive_markers	resistant_markers	m_sens	m_res
[truncated: 446 more rows]

## Sheet: prot solid
	drugs	sensitive_markers	resistant_markers	m_sens	m_res
[truncated: 466 more rows]

## Sheet: rna aml
	drugs	sensitive_markers	resistant_markers	m_sens	m_res
[truncated: 445 more rows]

## Sheet: rna solid
	drugs	sensitive_markers	resistant_markers	m_sens	m_res
[truncated: 466 more rows]
