# Supplementary material for: Drug ranking using machine learning systematically predicts the efficacy of anti-cancer drugs
Source: Nat Commun. 2021 Mar 25;12:1850. doi: 10.1038/s41467-021-22170-8 (PMC7994645; doi:10.1038/s41467-021-22170-8)
Supplement: Supplementary file 9 — Supplementary Data 7 [file 41467_2021_22170_MOESM9_ESM.xlsx]

## Sheet: Results Spearman ML models vali
	cell.line	rho	pval	qval	rmse	ml.model	data.set....input	dataset
1	COLO.680N	0.828063	1.92097e-06	6.08308e-06	0.145308	svm	dist_rna_solid	validation
2	JHH.2	0.457905	0.00253186	0.00320702	0.129411	svm	dist_rna_solid	validation
3	JHH.4	0.618987	5.81718e-06	1.38158e-05	0.173363	svm	dist_rna_solid	validation
4	KYSE.140	0.722191	0.000221309	0.000300348	0.137631	svm	dist_rna_solid	validation
5	KYSE.150	0.837438	1.08345e-06	4.11709e-06	0.116983	svm	dist_rna_solid	validation
6	KYSE.410	0.518182	0.106918	0.112858	0.127946	svm	dist_rna_solid	validation
7	KYSE.450	0.686759	0	0	0.110242	svm	dist_rna_solid	validation
8	KYSE.510	0.6	0.00608027	0.00722032	0.154113	svm	dist_rna_solid	validation
9	KYSE.520	0.333333	0.427877	0.427877	0.259389	svm	dist_rna_solid	validation
10	KYSE.70	0.774026	5.68541e-05	0.000101997	0.10876	svm	dist_rna_solid	validation
11	OE19	0.529299	1.14568e-07	5.44196e-07	0.183926	svm	dist_rna_solid	validation
12	OE33	0.792308	4.64109e-06	1.25972e-05	0.258592	svm	dist_rna_solid	validation
13	SK.HEP.1	0.541782	0.000129198	0.000204564	0.205478	svm	dist_rna_solid	validation
14	SNU.182	0.528571	0.0454251	0.0507692	0.151516	svm	dist_rna_solid	validation
15	SNU.387	0.637045	2.03651e-05	4.2993e-05	0.115909	svm	dist_rna_solid	validation
16	SNU.398	0.64907	0	0	0.241896	svm	dist_rna_solid	validation
17	SNU.423	0.876708	0	0	0.146146	svm	dist_rna_solid	validation
18	SNU.449	0.652072	5.90512e-05	0.000101997	0.130283	svm	dist_rna_solid	validation
19	SNU.475	0.573887	0.00017495	0.000255696	0.16378	svm	dist_rna_solid	validation
20	COLO.680N	0.778656	1.82544e-05	2.31223e-05	0.149782	rf	dist_rna_solid	validation
21	JHH.2	0.64622	6.56495e-06	8.90958e-06	0.0765865	rf	dist_rna_solid	validation
22	JHH.4	0.787928	0	0	0.129088	rf	dist_rna_solid	validation
23	KYSE.140	0.849802	9.66792e-07	1.66991e-06	0.0956539	rf	dist_rna_solid	validation
24	KYSE.150	0.8867	5.82458e-07	1.10667e-06	0.0953422	rf	dist_rna_solid	validation
25	KYSE.410	0.945455	0	0	0.0709886	rf	dist_rna_solid	validation
26	KYSE.450	0.832391	0	0	0.0935016	rf	dist_rna_solid	validation
27	KYSE.510	0.777444	8.08652e-05	9.60274e-05	0.108612	rf	dist_rna_solid	validation
28	KYSE.520	0.119048	0.793006	0.793006	0.227939	rf	dist_rna_solid	validation
29	KYSE.70	0.845455	0	0	0.101698	rf	dist_rna_solid	validation
30	OE19	0.639379	2.01939e-11	4.79605e-11	0.124136	rf	dist_rna_solid	validation
31	OE33	0.906154	1.99982e-06	3.16638e-06	0.175834	rf	dist_rna_solid	validation
32	SK.HEP.1	0.863213	0	0	0.0828157	rf	dist_rna_solid	validation
33	SNU.182	0.578571	0.0263691	0.0278341	0.131904	rf	dist_rna_solid	validation
34	SNU.387	0.819433	2.07036e-08	4.37077e-08	0.0699181	rf	dist_rna_solid	validation
35	SNU.398	0.766949	0	0	0.202101	rf	dist_rna_solid	validation
36	SNU.423	0.913116	0	0	0.149754	rf	dist_rna_solid	validation
37	SNU.449	0.737634	2.59663e-06	3.79508e-06	0.0909212	rf	dist_rna_solid	validation
38	SNU.475	0.546356	0.000396544	0.000443197	0.157652	rf	dist_rna_solid	validation
39	COLO.680N	0.762846	3.58762e-05	7.57387e-05	0.155621	pls	dist_rna_solid	validation
40	JHH.2	0.416741	0.00642317	0.00813602	0.122908	pls	dist_rna_solid	validation
41	JHH.4	0.584181	2.34634e-05	5.57255e-05	0.177492	pls	dist_rna_solid	validation
42	KYSE.140	0.757199	6.92281e-05	0.000119576	0.13306	pls	dist_rna_solid	validation
43	KYSE.150	0.849754	9.67789e-07	4.597e-06	0.115591	pls	dist_rna_solid	validation
44	KYSE.410	0.563636	0.0759391	0.0848731	0.13918	pls	dist_rna_solid	validation
45	KYSE.450	0.699212	0	0	0.109312	pls	dist_rna_solid	validation
46	KYSE.510	0.446617	0.0498458	0.0591919	0.172185	pls	dist_rna_solid	validation
47	KYSE.520	0.333333	0.427877	0.427877	0.272133	pls	dist_rna_solid	validation
48	KYSE.70	0.775325	5.38865e-05	0.000102384	0.103786	pls	dist_rna_solid	validation
49	OE19	0.465364	4.91409e-06	1.55613e-05	0.202885	pls	dist_rna_solid	validation
50	OE33	0.796923	3.92218e-06	1.49043e-05	0.261356	pls	dist_rna_solid	validation
51	SK.HEP.1	0.453962	0.00170146	0.00237114	0.241703	pls	dist_rna_solid	validation
52	SNU.182	0.453571	0.0915293	0.0966142	0.201905	pls	dist_rna_solid	validation
53	SNU.387	0.650405	1.22783e-05	3.33267e-05	0.127026	pls	dist_rna_solid	validation
54	SNU.398	0.623462	0	0	0.266977	pls	dist_rna_solid	validation
55	SNU.423	0.868756	0	0	0.146436	pls	dist_rna_solid	validation
56	SNU.449	0.598262	0.000309314	0.000489746	0.128744	pls	dist_rna_solid	validation
57	SNU.475	0.490081	0.00174716	0.00237114	0.172674	pls	dist_rna_solid	validation
58	COLO.680N	0.828063	1.92097e-06	3.31804e-06	0.151971	pcr	dist_rna_solid	validation
59	JHH.2	0.536666	0.000307508	0.000417332	0.0952342	pcr	dist_rna_solid	validation
60	JHH.4	0.795213	0	0	0.149228	pcr	dist_rna_solid	validation
61	KYSE.140	0.85432	1.11761e-06	2.3594e-06	0.105924	pcr	dist_rna_solid	validation
62	KYSE.150	0.865025	8.13712e-07	1.93257e-06	0.0959474	pcr	dist_rna_solid	validation
63	KYSE.410	0.854545	0.00164924	0.00195847	0.0713766	pcr	dist_rna_solid	validation
64	KYSE.450	0.805126	0	0	0.0951058	pcr	dist_rna_solid	validation
65	KYSE.510	0.766917	0.000120519	0.000176143	0.107598	pcr	dist_rna_solid	validation
66	KYSE.520	0.238095	0.582143	0.582143	0.261245	pcr	dist_rna_solid	validation
67	KYSE.70	0.67013	0.00119254	0.00151055	0.127207	pcr	dist_rna_solid	validation
68	OE19	0.625905	6.99651e-11	2.65868e-10	0.112131	pcr	dist_rna_solid	validation
69	OE33	0.863846	2.22148e-06	3.51735e-06	0.207337	pcr	dist_rna_solid	validation
70	SK.HEP.1	0.725439	7.74385e-08	2.45222e-07	0.0892041	pcr	dist_rna_solid	validation
71	SNU.182	0.6	0.0204212	0.0215557	0.1181	pcr	dist_rna_solid	validation
72	SNU.387	0.746761	3.41823e-07	9.27806e-07	0.0785958	pcr	dist_rna_solid	validation
73	SNU.398	0.709437	0	0	0.212634	pcr	dist_rna_solid	validation
74	SNU.423	0.896224	0	0	0.150537	pcr	dist_rna_solid	validation
75	SNU.449	0.758021	1.37403e-06	2.61065e-06	0.101355	pcr	dist_rna_solid	validation
76	SNU.475	0.459919	0.00353083	0.00394623	0.180222	pcr	dist_rna_solid	validation
77	COLO.680N	0.849802	1.86268e-06	3.5576e-06	0.170006	nnet	dist_rna_solid	validation
78	JHH.2	0.555303	0.000173534	0.000253627	0.0877509	nnet	dist_rna_solid	validation
79	JHH.4	0.745606	1.61096e-08	5.10136e-08	0.139158	nnet	dist_rna_solid	validation
80	KYSE.140	0.869001	1.87242e-06	3.5576e-06	0.097562	nnet	dist_rna_solid	validation
81	KYSE.150	0.935468	1.39807e-07	3.32042e-07	0.0720532	nnet	dist_rna_solid	validation
82	KYSE.410	0.618182	0.0478169	0.0534424	0.103733	nnet	dist_rna_solid	validation
83	KYSE.450	0.779958	0	0	0.114402	nnet	dist_rna_solid	validation
84	KYSE.510	0.625564	0.00389246	0.00493044	0.127442	nnet	dist_rna_solid	validation
85	KYSE.520	0.238095	0.582143	0.582143	0.191969	nnet	dist_rna_solid	validation
86	KYSE.70	0.842857	0	0	0.116926	nnet	dist_rna_solid	validation
87	OE19	0.629058	5.2595e-11	1.99861e-10	0.154355	nnet	dist_rna_solid	validation
88	OE33	0.743077	3.3891e-05	5.36608e-05	0.264532	nnet	dist_rna_solid	validation
89	SK.HEP.1	0.721616	9.16249e-08	2.48696e-07	0.0998988	nnet	dist_rna_solid	validation
90	SNU.182	0.296429	0.282672	0.298376	0.230304	nnet	dist_rna_solid	validation
91	SNU.387	0.676113	4.46274e-06	7.70836e-06	0.142139	nnet	dist_rna_solid	validation
92	SNU.398	0.727992	0	0	0.20655	nnet	dist_rna_solid	validation
93	SNU.423	0.849009	0	0	0.163922	nnet	dist_rna_solid	validation
94	SNU.449	0.606618	0.000243625	0.000330634	0.103163	nnet	dist_rna_solid	validation
95	SNU.475	0.424089	0.00757606	0.00899658	0.169716	nnet	dist_rna_solid	validation
96	COLO.680N	0.710474	0.000216414	0.000316297	0.145683	dl	dist_rna_solid	validation
97	JHH.2	0.531805	0.000355218	0.000482082	0.0951732	dl	dist_rna_solid	validation
98	JHH.4	0.784228	0	0	0.124757	dl	dist_rna_solid	validation
99	KYSE.140	0.861095	1.43091e-06	3.02081e-06	0.079999	dl	dist_rna_solid	validation
100	KYSE.150	0.937438	1.26539e-07	3.0053e-07	0.102933	dl	dist_rna_solid	validation
101	KYSE.410	0.845455	0.00207769	0.00232212	0.0610472	dl	dist_rna_solid	validation
102	KYSE.450	0.81556	0	0	0.0897573	dl	dist_rna_solid	validation
103	KYSE.510	0.709774	0.000654853	0.00082948	0.113184	dl	dist_rna_solid	validation
104	KYSE.520	0.238095	0.582143	0.582143	0.246281	dl	dist_rna_solid	validation
105	KYSE.70	0.764935	8.12517e-05	0.000128649	0.103406	dl	dist_rna_solid	validation
106	OE19	0.655741	4.10322e-12	1.55922e-11	0.112902	dl	dist_rna_solid	validation
107	OE33	0.804615	3.06972e-06	5.83247e-06	0.166391	dl	dist_rna_solid	validation
108	SK.HEP.1	0.743201	3.23216e-08	8.77302e-08	0.0944415	dl	dist_rna_solid	validation
109	SNU.182	0.632143	0.0135118	0.0142625	0.122985	dl	dist_rna_solid	validation
110	SNU.387	0.827328	7.69793e-09	2.43768e-08	0.0686855	dl	dist_rna_solid	validation
111	SNU.398	0.768838	0	0	0.191519	dl	dist_rna_solid	validation
112	SNU.423	0.926416	0	0	0.125298	dl	dist_rna_solid	validation
113	SNU.449	0.722928	4.41823e-06	7.63149e-06	0.08603	dl	dist_rna_solid	validation
114	SNU.475	0.502834	0.00127422	0.00151314	0.161702	dl	dist_rna_solid	validation
115	COLO.680N	0.789526	1.09482e-05	1.89105e-05	0.163214	cubist	dist_rna_solid	validation
116	JHH.2	0.388218	0.0115394	0.013703	0.0982399	cubist	dist_rna_solid	validation
117	JHH.4	0.787581	0	0	0.145033	cubist	dist_rna_solid	validation
118	KYSE.140	0.802372	8.61673e-06	1.63718e-05	0.109111	cubist	dist_rna_solid	validation
119	KYSE.150	0.89803	4.64174e-07	1.10241e-06	0.0909646	cubist	dist_rna_solid	validation
120	KYSE.410	0.518182	0.106918	0.112858	0.0768689	cubist	dist_rna_solid	validation
121	KYSE.450	0.80488	0	0	0.0968862	cubist	dist_rna_solid	validation
122	KYSE.510	0.766917	0.000120519	0.000176143	0.111876	cubist	dist_rna_solid	validation
123	KYSE.520	0.47619	0.243056	0.243056	0.182315	cubist	dist_rna_solid	validation
124	KYSE.70	0.737662	0.00020524	0.000278541	0.133275	cubist	dist_rna_solid	validation
125	OE19	0.523328	1.68257e-07	4.56698e-07	0.114802	cubist	dist_rna_solid	validation
126	OE33	0.892308	2.15934e-06	4.55861e-06	0.135349	cubist	dist_rna_solid	validation
127	SK.HEP.1	0.802035	0	0	0.109673	cubist	dist_rna_solid	validation
128	SNU.182	0.553571	0.0349094	0.0390164	0.136468	cubist	dist_rna_solid	validation
129	SNU.387	0.793725	8.19162e-08	2.59401e-07	0.081461	cubist	dist_rna_solid	validation
130	SNU.398	0.689182	0	0	0.201093	cubist	dist_rna_solid	validation
131	SNU.423	0.890239	0	0	0.14967	cubist	dist_rna_solid	validation
132	SNU.449	0.653743	5.58247e-05	8.83891e-05	0.130921	cubist	dist_rna_solid	validation
133	SNU.475	0.441903	0.00523183	0.00662699	0.17747	cubist	dist_rna_solid	validation
134	COLO.680N	0.596838	0.00317596	0.00548575	0.216165	bglm	dist_rna_solid	validation
135	JHH.2	0.477514	0.00156334	0.00330038	0.2193	bglm	dist_rna_solid	validation
136	JHH.4	0.416166	0.00388458	0.00567746	0.275569	bglm	dist_rna_solid	validation
137	KYSE.140	0.660079	0.00110396	0.00262192	0.187195	bglm	dist_rna_solid	validation
138	KYSE.150	0.633005	0.000310728	0.000928748	0.211793	bglm	dist_rna_solid	validation
139	KYSE.410	-0.0727273	0.838825	0.838825	0.844833	bglm	dist_rna_solid	validation
140	KYSE.450	0.599726	0	0	0.179496	bglm	dist_rna_solid	validation
141	KYSE.510	0.36391	0.115314	0.136936	0.368407	bglm	dist_rna_solid	validation
142	KYSE.520	0.333333	0.427877	0.451648	0.321287	bglm	dist_rna_solid	validation
143	KYSE.70	0.72987	0.000259628	0.000928748	0.166566	bglm	dist_rna_solid	validation
144	OE19	0.470525	3.729e-06	1.77127e-05	0.375492	bglm	dist_rna_solid	validation
145	OE33	0.670769	0.00034217	0.000928748	0.408628	bglm	dist_rna_solid	validation
146	SK.HEP.1	0.247487	0.0973063	0.123255	0.36576	bglm	dist_rna_solid	validation
147	SNU.182	0.389286	0.152477	0.170416	0.282064	bglm	dist_rna_solid	validation
148	SNU.387	0.306883	0.0578212	0.0784716	0.225234	bglm	dist_rna_solid	validation
149	SNU.398	0.507074	1.43287e-06	9.07483e-06	0.328334	bglm	dist_rna_solid	validation
150	SNU.423	0.736118	0	0	0.216856	bglm	dist_rna_solid	validation
151	SNU.449	0.509024	0.00281319	0.00534506	0.215913	bglm	dist_rna_solid	validation
152	SNU.475	0.459717	0.00354685	0.00561585	0.241606	bglm	dist_rna_solid	validation
153	CMK	0.854417	0	0	0.115377	svm	dist_rna_aml	validation
154	GDM.1	0.343791	0.00914268	0.0105863	0.30354	svm	dist_rna_aml	validation
155	HEL	0.636551	4.49181e-05	8.23499e-05	0.173429	svm	dist_rna_aml	validation
156	HL.60	0.840794	1.80029e-07	4.95081e-07	0.151609	svm	dist_rna_aml	validation
157	KASUMI.1	0.36553	0.0178118	0.019593	0.328419	svm	dist_rna_aml	validation
158	KG.1	0.847831	7.29966e-07	1.78436e-06	0.179378	svm	dist_rna_aml	validation
159	KMOE.2	0.55615	0.0009423	0.00132832	0.30623	svm	dist_rna_aml	validation
160	ME.1	0.269504	0.101844	0.101844	0.260856	svm	dist_rna_aml	validation
161	ML.2	0.498632	0.00757747	0.00926135	0.18708	svm	dist_rna_aml	validation
162	MOLM.13	0.708772	0.000966054	0.00132832	0.194777	svm	dist_rna_aml	validation
163	MONO.MAC.6	0.715241	5.90266e-06	1.18053e-05	0.257565	svm	dist_rna_aml	validation
164	MV.4.11	0.681929	0.00013287	0.000224857	0.200717	svm	dist_rna_aml	validation
165	NOMO.1	0.854878	0	0	0.148105	svm	dist_rna_aml	validation
166	OCI.AML2	0.874511	0	0	0.133697	svm	dist_rna_aml	validation
167	OCI.AML3	0.69375	0	0	0.177302	svm	dist_rna_aml	validation
168	OCI.AML5	0.67296	2.19004e-06	4.81808e-06	0.215588	svm	dist_rna_aml	validation
169	OCI.M1	0.563534	0.000962957	0.00132832	0.219109	svm	dist_rna_aml	validation
170	P31.FUJ	0.383394	0.0492399	0.0515846	0.20628	svm	dist_rna_aml	validation
171	PL.21	0.77437	1.64799e-11	6.04263e-11	0.194937	svm	dist_rna_aml	validation
172	SIG.M5	0.791409	0	0	0.180444	svm	dist_rna_aml	validation
173	SKM.1	0.583992	0.00404989	0.00524104	0.198995	svm	dist_rna_aml	validation
174	THP.1	0.623358	1.34035e-07	4.21253e-07	0.212473	svm	dist_rna_aml	validation
175	CMK	0.93432	0	0	0.085871	rf	dist_rna_aml	validation
176	GDM.1	0.686868	1.05065e-08	2.1013e-08	0.25308	rf	dist_rna_aml	validation
177	HEL	0.826512	1.06988e-07	1.96144e-07	0.11576	rf	dist_rna_aml	validation
178	HL.60	0.936746	0	0	0.120092	rf	dist_rna_aml	validation
179	KASUMI.1	0.528563	0.000390633	0.000429697	0.22986	rf	dist_rna_aml	validation
180	KG.1	0.847386	7.34132e-07	1.15364e-06	0.170643	rf	dist_rna_aml	validation
181	KMOE.2	0.707888	7.80823e-06	1.01048e-05	0.150526	rf	dist_rna_aml	validation
182	ME.1	0.68618	3.98446e-06	5.47863e-06	0.103493	rf	dist_rna_aml	validation
183	ML.2	0.683087	9.34184e-05	0.000114178	0.144095	rf	dist_rna_aml	validation
184	MOLM.13	0.515789	0.0254528	0.0254528	0.252214	rf	dist_rna_aml	validation
185	MONO.MAC.6	0.797126	6.12839e-07	1.03711e-06	0.228401	rf	dist_rna_aml	validation
186	MV.4.11	0.686813	0.00011415	0.000132174	0.192571	rf	dist_rna_aml	validation
187	NOMO.1	0.848606	0	0	0.101504	rf	dist_rna_aml	validation
188	OCI.AML2	0.877419	0	0	0.13792	rf	dist_rna_aml	validation
189	OCI.AML3	0.862019	0	0	0.107137	rf	dist_rna_aml	validation
190	OCI.AML5	0.80034	3.34028e-09	7.34861e-09	0.107626	rf	dist_rna_aml	validation
191	OCI.M1	0.880597	6.49013e-11	1.58648e-10	0.134506	rf	dist_rna_aml	validation
192	P31.FUJ	0.811966	1.93756e-06	2.84175e-06	0.0789488	rf	dist_rna_aml	validation
193	PL.21	0.899917	1.17907e-19	3.70565e-19	0.112103	rf	dist_rna_aml	validation
194	SIG.M5	0.806371	0	0	0.183835	rf	dist_rna_aml	validation
195	SKM.1	0.591897	0.00349107	0.00365731	0.181862	rf	dist_rna_aml	validation
196	THP.1	0.760005	2.94406e-12	8.09618e-12	0.195256	rf	dist_rna_aml	validation
197	CMK	0.822965	0	0	0.121308	pls	dist_rna_aml	validation
198	GDM.1	0.359865	0.00623525	0.00914503	0.312731	pls	dist_rna_aml	validation
199	HEL	0.567568	0.000386583	0.000708736	0.203432	pls	dist_rna_aml	validation
200	HL.60	0.813293	3.4041e-07	1.24817e-06	0.228973	pls	dist_rna_aml	validation
201	KASUMI.1	0.408314	0.00767393	0.00937924	0.359588	pls	dist_rna_aml	validation
202	KG.1	0.7802	1.75753e-06	4.83321e-06	0.234861	pls	dist_rna_aml	validation
203	KMOE.2	0.526738	0.00189698	0.00298097	0.31483	pls	dist_rna_aml	validation
204	ME.1	0.160521	0.334387	0.334387	0.299549	pls	dist_rna_aml	validation
205	ML.2	0.418719	0.0274975	0.0302473	0.222748	pls	dist_rna_aml	validation
206	MOLM.13	0.605263	0.00709942	0.00937924	0.220127	pls	dist_rna_aml	validation
207	MONO.MAC.6	0.609291	0.000225404	0.000450808	0.273255	pls	dist_rna_aml	validation
208	MV.4.11	0.605006	0.00104393	0.00176665	0.232599	pls	dist_rna_aml	validation
209	NOMO.1	0.840244	0	0	0.211915	pls	dist_rna_aml	validation
210	OCI.AML2	0.862824	0	0	0.140805	pls	dist_rna_aml	validation
211	OCI.AML3	0.571766	1.07347e-06	3.37378e-06	0.203555	pls	dist_rna_aml	validation
212	OCI.AML5	0.666802	2.82579e-06	6.90749e-06	0.229427	pls	dist_rna_aml	validation
213	OCI.M1	0.471965	0.00734921	0.00937924	0.24528	pls	dist_rna_aml	validation
214	P31.FUJ	0.304029	0.123166	0.129031	0.240026	pls	dist_rna_aml	validation
215	PL.21	0.767924	3.06678e-11	1.34938e-10	0.180723	pls	dist_rna_aml	validation
216	SIG.M5	0.730216	0	0	0.208829	pls	dist_rna_aml	validation
217	SKM.1	0.514822	0.0130015	0.0150543	0.212089	pls	dist_rna_aml	validation
218	THP.1	0.526951	1.80603e-05	3.97326e-05	0.227951	pls	dist_rna_aml	validation
219	CMK	0.891651	0	0	0.109851	pcr	dist_rna_aml	validation
220	GDM.1	0.561706	8.01637e-06	1.25972e-05	0.263833	pcr	dist_rna_aml	validation
221	HEL	0.77529	3.96067e-07	7.92134e-07	0.131408	pcr	dist_rna_aml	validation
222	HL.60	0.942246	0	0	0.128261	pcr	dist_rna_aml	validation
223	KASUMI.1	0.606191	3.07392e-05	4.22664e-05	0.220489	pcr	dist_rna_aml	validation
224	KG.1	0.770857	2.21338e-06	4.05786e-06	0.184869	pcr	dist_rna_aml	validation
225	KMOE.2	0.67246	2.91499e-05	4.22664e-05	0.170331	pcr	dist_rna_aml	validation
226	ME.1	0.426852	0.00799275	0.00837336	0.146846	pcr	dist_rna_aml	validation
227	ML.2	0.608648	0.000753886	0.000872921	0.155596	pcr	dist_rna_aml	validation
228	MOLM.13	0.470175	0.0438809	0.0438809	0.274164	pcr	dist_rna_aml	validation
229	MONO.MAC.6	0.707219	8.00962e-06	1.25972e-05	0.238858	pcr	dist_rna_aml	validation
230	MV.4.11	0.628816	0.000584607	0.00071452	0.21302	pcr	dist_rna_aml	validation
231	NOMO.1	0.907143	0	0	0.0908841	pcr	dist_rna_aml	validation
232	OCI.AML2	0.875992	0	0	0.141035	pcr	dist_rna_aml	validation
233	OCI.AML3	0.858042	0	0	0.110994	pcr	dist_rna_aml	validation
234	OCI.AML5	0.799692	4.05594e-09	8.92308e-09	0.133149	pcr	dist_rna_aml	validation
235	OCI.M1	0.883421	4.67424e-11	1.14259e-10	0.13774	pcr	dist_rna_aml	validation
236	P31.FUJ	0.717338	4.11411e-05	5.32414e-05	0.116536	pcr	dist_rna_aml	validation
237	PL.21	0.888007	1.69648e-18	5.33179e-18	0.113025	pcr	dist_rna_aml	validation
238	SIG.M5	0.788194	0	0	0.193332	pcr	dist_rna_aml	validation
239	SKM.1	0.610672	0.00241815	0.00265997	0.175107	pcr	dist_rna_aml	validation
240	THP.1	0.740952	1.95083e-11	5.3648e-11	0.21088	pcr	dist_rna_aml	validation
241	CMK	0.876966	0	0	0.102733	nnet	dist_rna_aml	validation
242	GDM.1	0.381125	0.00365329	0.00446513	0.257431	nnet	dist_rna_aml	validation
243	HEL	0.72175	1.84484e-06	4.05865e-06	0.126962	nnet	dist_rna_aml	validation
244	HL.60	0.900993	0	0	0.166175	nnet	dist_rna_aml	validation
245	KASUMI.1	0.367636	0.0171277	0.0188405	0.254892	nnet	dist_rna_aml	validation
246	KG.1	0.753949	3.74104e-06	7.48207e-06	0.220745	nnet	dist_rna_aml	validation
247	KMOE.2	0.634358	0.000105183	0.000144626	0.196259	nnet	dist_rna_aml	validation
248	ME.1	0.270161	0.100988	0.100988	0.279397	nnet	dist_rna_aml	validation
249	ML.2	0.492611	0.0084321	0.00976348	0.240955	nnet	dist_rna_aml	validation
250	MOLM.13	0.515789	0.0254528	0.0266649	0.269225	nnet	dist_rna_aml	validation
251	MONO.MAC.6	0.650067	6.3145e-05	0.000102119	0.247549	nnet	dist_rna_aml	validation
252	MV.4.11	0.770452	5.48982e-06	1.00647e-05	0.192931	nnet	dist_rna_aml	validation
253	NOMO.1	0.866551	0	0	0.138859	nnet	dist_rna_aml	validation
254	OCI.AML2	0.884611	0	0	0.138561	nnet	dist_rna_aml	validation
255	OCI.AML3	0.865865	0	0	0.0968796	nnet	dist_rna_aml	validation
256	OCI.AML5	0.584961	6.53046e-05	0.000102119	0.187367	nnet	dist_rna_aml	validation
257	OCI.M1	0.841065	3.14578e-09	8.65089e-09	0.137454	nnet	dist_rna_aml	validation
258	P31.FUJ	0.702076	6.96265e-05	0.000102119	0.157677	nnet	dist_rna_aml	validation
259	PL.21	0.868925	6.86172e-17	2.15654e-16	0.149074	nnet	dist_rna_aml	validation
260	SIG.M5	0.827352	0	0	0.182176	nnet	dist_rna_aml	validation
261	SKM.1	0.670949	0.00062993	0.000815204	0.174253	nnet	dist_rna_aml	validation
262	THP.1	0.661465	1.17566e-08	2.87384e-08	0.192275	nnet	dist_rna_aml	validation
263	CMK	0.928423	0	0	0.0861868	dl	dist_rna_aml	validation
264	GDM.1	0.555224	1.05836e-05	1.55225e-05	0.2777	dl	dist_rna_aml	validation
265	HEL	0.766023	4.90621e-07	9.81242e-07	0.112541	dl	dist_rna_aml	validation
266	HL.60	0.9178	0	0	0.130605	dl	dist_rna_aml	validation
267	KASUMI.1	0.483672	0.0013363	0.00139993	0.253613	dl	dist_rna_aml	validation
268	KG.1	0.776196	1.92904e-06	3.03136e-06	0.173455	dl	dist_rna_aml	validation
269	KMOE.2	0.766377	1.10891e-06	1.87662e-06	0.170123	dl	dist_rna_aml	validation
270	ME.1	0.518547	0.00100124	0.00110136	0.159886	dl	dist_rna_aml	validation
271	ML.2	0.570881	0.00181195	0.00181195	0.139209	dl	dist_rna_aml	validation
272	MOLM.13	0.74386	0.000393093	0.000480446	0.177835	dl	dist_rna_aml	validation
273	MONO.MAC.6	0.795455	6.29885e-07	1.15479e-06	0.218326	dl	dist_rna_aml	validation
274	MV.4.11	0.713675	4.68175e-05	6.43741e-05	0.185297	dl	dist_rna_aml	validation
275	NOMO.1	0.937456	0	0	0.09848	dl	dist_rna_aml	validation
276	OCI.AML2	0.857166	0	0	0.139203	dl	dist_rna_aml	validation
277	OCI.AML3	0.864642	0	0	0.111576	dl	dist_rna_aml	validation
278	OCI.AML5	0.786403	2.18783e-08	4.81324e-08	0.123037	dl	dist_rna_aml	validation
279	OCI.M1	0.823316	1.29377e-08	3.16254e-08	0.135178	dl	dist_rna_aml	validation
280	P31.FUJ	0.669109	0.000195261	0.00025269	0.115307	dl	dist_rna_aml	validation
281	PL.21	0.877932	1.29241e-17	4.06186e-17	0.113348	dl	dist_rna_aml	validation
282	SIG.M5	0.832963	0	0	0.170948	dl	dist_rna_aml	validation
283	SKM.1	0.666996	0.000694393	0.000804034	0.150156	dl	dist_rna_aml	validation
284	THP.1	0.680402	3.06669e-09	8.43341e-09	0.169637	dl	dist_rna_aml	validation
285	CMK	0.909921	0	0	0.100599	cubist	dist_rna_aml	validation
286	GDM.1	0.5888	2.38141e-06	4.03007e-06	0.278956	cubist	dist_rna_aml	validation
287	HEL	0.769884	4.48072e-07	9.85758e-07	0.139446	cubist	dist_rna_aml	validation
288	HL.60	0.930023	0	0	0.1307	cubist	dist_rna_aml	validation
289	KASUMI.1	0.457905	0.00253186	0.00278504	0.247173	cubist	dist_rna_aml	validation
290	KG.1	0.74505	5.13158e-06	7.78338e-06	0.19172	cubist	dist_rna_aml	validation
291	KMOE.2	0.708222	7.70944e-06	1.06005e-05	0.189222	cubist	dist_rna_aml	validation
292	ME.1	0.622497	4.42409e-05	5.72529e-05	0.155667	cubist	dist_rna_aml	validation
293	ML.2	0.58566	0.00130123	0.00159039	0.213195	cubist	dist_rna_aml	validation
294	MOLM.13	0.292982	0.222772	0.222772	0.299617	cubist	dist_rna_aml	validation
295	MONO.MAC.6	0.779412	8.36846e-07	1.67369e-06	0.234482	cubist	dist_rna_aml	validation
296	MV.4.11	0.579976	0.00183502	0.00212476	0.221427	cubist	dist_rna_aml	validation
297	NOMO.1	0.739895	2.30945e-07	5.64532e-07	0.153634	cubist	dist_rna_aml	validation
298	OCI.AML2	0.829244	0	0	0.1553	cubist	dist_rna_aml	validation
299	OCI.AML3	0.854196	0	0	0.117826	cubist	dist_rna_aml	validation
300	OCI.AML5	0.758366	8.69757e-08	2.39183e-07	0.122809	cubist	dist_rna_aml	validation
301	OCI.M1	0.866162	3.08315e-10	9.6899e-10	0.219653	cubist	dist_rna_aml	validation
302	P31.FUJ	0.86569	1.47452e-06	2.70329e-06	0.0817501	cubist	dist_rna_aml	validation
303	PL.21	0.788414	3.95767e-12	1.45115e-11	0.131711	cubist	dist_rna_aml	validation
304	SIG.M5	0.76692	0	0	0.185567	cubist	dist_rna_aml	validation
305	SKM.1	0.604743	0.00272172	0.00285132	0.195425	cubist	dist_rna_aml	validation
306	THP.1	0.554041	5.30685e-06	7.78338e-06	0.239289	cubist	dist_rna_aml	validation
307	CMK	0.710222	1.08704e-07	7.97161e-07	0.212857	bglm	dist_rna_aml	validation
308	GDM.1	0.31566	0.0171217	0.0269055	0.498042	bglm	dist_rna_aml	validation
309	HEL	0.474131	0.00383943	0.00705105	0.26827	bglm	dist_rna_aml	validation
310	HL.60	0.603056	0.000214273	0.000673428	0.278228	bglm	dist_rna_aml	validation
311	KASUMI.1	0.273803	0.0795372	0.0972122	1.654	bglm	dist_rna_aml	validation
312	KG.1	0.800667	1.23408e-06	6.78744e-06	0.282148	bglm	dist_rna_aml	validation
313	KMOE.2	0.494318	0.00384603	0.00705105	0.483776	bglm	dist_rna_aml	validation
314	ME.1	0.0401576	0.810399	0.810399	0.412498	bglm	dist_rna_aml	validation
315	ML.2	0.246305	0.205618	0.226179	0.402287	bglm	dist_rna_aml	validation
316	MOLM.13	0.352632	0.139019	0.16097	0.365654	bglm	dist_rna_aml	validation
317	MONO.MAC.6	0.494318	0.00384603	0.00705105	0.423187	bglm	dist_rna_aml	validation
318	MV.4.11	0.409646	0.0347962	0.0478447	0.359149	bglm	dist_rna_aml	validation
319	NOMO.1	0.635017	1.3215e-05	5.81461e-05	1.55925	bglm	dist_rna_aml	validation
320	OCI.AML2	0.83871	0	0	0.15404	bglm	dist_rna_aml	validation
321	OCI.AML3	0.288112	0.020261	0.0297162	0.502846	bglm	dist_rna_aml	validation
322	OCI.AML5	0.526619	0.00041338	0.0011368	0.504506	bglm	dist_rna_aml	validation
323	OCI.M1	0.361436	0.0457373	0.0591895	0.853169	bglm	dist_rna_aml	validation
324	P31.FUJ	0.0976801	0.626657	0.656498	0.408685	bglm	dist_rna_aml	validation
325	PL.21	0.669313	5.80435e-08	6.38479e-07	0.286702	bglm	dist_rna_aml	validation
326	SIG.M5	0.536295	1.6448e-05	6.03093e-05	0.375223	bglm	dist_rna_aml	validation
327	SKM.1	0.566206	0.00558721	0.00945528	2.77339	bglm	dist_rna_aml	validation
328	THP.1	0.380923	0.00291634	0.00705105	0.399371	bglm	dist_rna_aml	validation
329	COLO.680N	0.918827	0	0	0.0745479	svm	dist_proteomics_solid	validation
330	COLO.680N.1	0.933349	0	0	0.0482574	svm	dist_proteomics_solid	validation
331	COLO.680N.2	0.941021	0	0	0.0887146	svm	dist_proteomics_solid	validation
332	HEP.3B	0.864433	7.09335e-20	9.17964e-20	0.0817682	svm	dist_proteomics_solid	validation
333	HEP.3B.1	0.837063	3.13436e-11	3.56668e-11	0.079351	svm	dist_proteomics_solid	validation
334	HEP.3B.2	0.934679	2.69308e-41	4.44358e-41	0.0820924	svm	dist_proteomics_solid	validation
335	HEP.G2	0.887778	1.88203e-17	2.38873e-17	0.0733664	svm	dist_proteomics_solid	validation
336	HEP.G2.1	0.821018	1.51683e-06	1.58906e-06	0.0850034	svm	dist_proteomics_solid	validation
337	HEP.G2.2	0.954476	2.14425e-27	3.14491e-27	0.0444365	svm	dist_proteomics_solid	validation
338	JHH.2	0.908133	0	0	0.0558614	svm	dist_proteomics_solid	validation
339	JHH.2.1	0.865003	0	0	0.0472611	svm	dist_proteomics_solid	validation
340	JHH.2.2	0.895177	4.88346e-28	7.49554e-28	0.0623377	svm	dist_proteomics_solid	validation
341	JHH.4	0.950117	3.47566e-15	4.17079e-15	0.0432672	svm	dist_proteomics_solid	validation
342	JHH.4.1	0.963077	5.0483e-07	5.374e-07	0.0433782	svm	dist_proteomics_solid	validation
343	JHH.4.2	0.956839	1.81406e-48	3.32578e-48	0.0461564	svm	dist_proteomics_solid	validation
344	KYSE.140	0.804026	8.94113e-17	1.09281e-16	0.124384	svm	dist_proteomics_solid	validation
345	KYSE.140.1	0.979021	0	0	0.0477556	svm	dist_proteomics_solid	validation
346	KYSE.140.2	0.793902	0	0	0.108965	svm	dist_proteomics_solid	validation
347	KYSE.150	0.87734	8.56164e-08	9.26341e-08	0.111411	svm	dist_proteomics_solid	validation
348	KYSE.150.1	0.8	0.333333	0.333333	0.0107031	svm	dist_proteomics_solid	validation
349	KYSE.150.2	0.828926	0	0	0.153233	svm	dist_proteomics_solid	validation
350	KYSE.410	0.826325	0	0	0.112896	svm	dist_proteomics_solid	validation
351	KYSE.410.1	0.838735	0	0	0.07263	svm	dist_proteomics_solid	validation
352	KYSE.410.2	0.942961	7.54281e-43	1.31007e-42	0.081084	svm	dist_proteomics_solid	validation
353	KYSE.450	0.803564	4.38608e-26	6.03086e-26	0.105314	svm	dist_proteomics_solid	validation
354	KYSE.450.1	0.702633	1.17797e-14	1.38832e-14	0.0932451	svm	dist_proteomics_solid	validation
355	KYSE.450.2	0.835717	0	0	0.130591	svm	dist_proteomics_solid	validation
356	KYSE.510	0.904426	0	0	0.0860269	svm	dist_proteomics_solid	validation
357	KYSE.510.1	0.896552	9.77304e-31	1.57322e-30	0.0916485	svm	dist_proteomics_solid	validation
358	KYSE.510.2	0.90772	0	0	0.0767769	svm	dist_proteomics_solid	validation
359	KYSE.520	0.836559	8.14824e-22	1.07557e-21	0.053929	svm	dist_proteomics_solid	validation
360	KYSE.520.1	0.797537	5.11143e-17	6.36517e-17	0.0516385	svm	dist_proteomics_solid	validation
361	KYSE.520.2	0.963703	0	0	0.0452713	svm	dist_proteomics_solid	validation
362	KYSE.70	0.948427	0	0	0.0550413	svm	dist_proteomics_solid	validation
363	KYSE.70.1	0.928355	0	0	0.0432603	svm	dist_proteomics_solid	validation
364	KYSE.70.2	0.953887	0	0	0.0618974	svm	dist_proteomics_solid	validation
365	OE19	0.838338	3.0711e-26	4.31261e-26	0.0528833	svm	dist_proteomics_solid	validation
366	OE19.1	0.868838	2.2488e-27	3.22654e-27	0.0534561	svm	dist_proteomics_solid	validation
367	OE19.2	0.923718	0	0	0.0563812	svm	dist_proteomics_solid	validation
368	OE33	0.912221	1.73011e-42	2.92788e-42	0.0522167	svm	dist_proteomics_solid	validation
369	OE33.1	0.872586	8.25529e-29	1.29726e-28	0.0562406	svm	dist_proteomics_solid	validation
370	OE33.2	0.94026	0	0	0.0346071	svm	dist_proteomics_solid	validation
371	PLC.PRF.5	0.857895	0	0	0.0622328	svm	dist_proteomics_solid	validation
372	PLC.PRF.5.1	0.627258	0.000470109	0.000477341	0.096822	svm	dist_proteomics_solid	validation
373	PLC.PRF.5.2	0.888136	0	0	0.0474324	svm	dist_proteomics_solid	validation
374	SK.HEP.1	0.673915	0	0	0.109399	svm	dist_proteomics_solid	validation
375	SK.HEP.1.1	0.640301	5.09973e-08	5.6097e-08	0.0813032	svm	dist_proteomics_solid	validation
376	SK.HEP.1.2	0.935358	0	0	0.0605606	svm	dist_proteomics_solid	validation
377	SNU.182	0.964495	8.00802e-22	1.07557e-21	0.0496782	svm	dist_proteomics_solid	validation
378	SNU.182.1	0.931889	0	0	0.0945438	svm	dist_proteomics_solid	validation
379	SNU.182.2	0.932998	1.09777e-70	2.07009e-70	0.0554683	svm	dist_proteomics_solid	validation
380	SNU.387	0.910294	0	0	0.0759204	svm	dist_proteomics_solid	validation
381	SNU.387.1	0.918497	1.11805e-08	1.2507e-08	0.104408	svm	dist_proteomics_solid	validation
382	SNU.387.2	0.889588	4.78651e-45	8.53809e-45	0.0858244	svm	dist_proteomics_solid	validation
383	SNU.398	0.901269	0	0	0.0631424	svm	dist_proteomics_solid	validation
384	SNU.398.1	0.972727	0	0	0.0536407	svm	dist_proteomics_solid	validation
385	SNU.398.2	0.83314	0	0	0.0974861	svm	dist_proteomics_solid	validation
386	SNU.423	0.888503	9.06295e-28	1.35944e-27	0.0512044	svm	dist_proteomics_solid	validation
387	SNU.423.1	0.951946	8.6994e-13	1.0073e-12	0.033217	svm	dist_proteomics_solid	validation
388	SNU.423.2	0.981995	4.06719e-106	7.89513e-106	0.0435343	svm	dist_proteomics_solid	validation
389	SNU.449	0.842982	0	0	0.0665119	svm	dist_proteomics_solid	validation
390	SNU.449.1	0.836957	1.71085e-06	1.76432e-06	0.106879	svm	dist_proteomics_solid	validation
391	SNU.449.2	0.898302	0	0	0.0741043	svm	dist_proteomics_solid	validation
392	SNU.475	0.826399	0	0	0.0779503	svm	dist_proteomics_solid	validation
393	SNU.475.1	0.844473	0	0	0.0647083	svm	dist_proteomics_solid	validation
394	SNU.475.2	0.925859	0	0	0.0817525	svm	dist_proteomics_solid	validation
395	COLO.680N	0.907594	0	0	0.0969234	rf	dist_proteomics_solid	validation
396	COLO.680N.1	0.926723	0	0	0.0681806	rf	dist_proteomics_solid	validation
397	COLO.680N.2	0.973849	0	0	0.072896	rf	dist_proteomics_solid	validation
398	HEP.3B	0.866257	4.82479e-20	5.89697e-20	0.0663568	rf	dist_proteomics_solid	validation
399	HEP.3B.1	0.881823	1.22452e-13	1.41787e-13	0.081287	rf	dist_proteomics_solid	validation
400	HEP.3B.2	0.940392	5.43497e-43	8.9677e-43	0.0802424	rf	dist_proteomics_solid	validation
401	HEP.G2	0.937014	4.17363e-23	5.29729e-23	0.0690481	rf	dist_proteomics_solid	validation
402	HEP.G2.1	0.924466	4.17208e-07	4.58929e-07	0.0834576	rf	dist_proteomics_solid	validation
403	HEP.G2.2	0.971581	2.52909e-32	3.70933e-32	0.0486173	rf	dist_proteomics_solid	validation
404	JHH.2	0.930795	0	0	0.0475843	rf	dist_proteomics_solid	validation
405	JHH.2.1	0.908759	0	0	0.0524337	rf	dist_proteomics_solid	validation
406	JHH.2.2	0.910582	1.67723e-30	2.35526e-30	0.0733847	rf	dist_proteomics_solid	validation
407	JHH.4	0.901835	2.42086e-11	2.75478e-11	0.0550603	rf	dist_proteomics_solid	validation
408	JHH.4.1	0.958291	5.74183e-07	6.21248e-07	0.036275	rf	dist_proteomics_solid	validation
409	JHH.4.2	0.94059	1.39644e-42	2.24792e-42	0.0556454	rf	dist_proteomics_solid	validation
410	KYSE.140	0.846573	5.10649e-20	6.12779e-20	0.118275	rf	dist_proteomics_solid	validation
411	KYSE.140.1	0.769231	0.00525292	0.00533373	0.0768673	rf	dist_proteomics_solid	validation
412	KYSE.140.2	0.875498	0	0	0.101534	rf	dist_proteomics_solid	validation
413	KYSE.150	0.90508	0	0	0.109902	rf	dist_proteomics_solid	validation
414	KYSE.150.1	1	0.0833333	0.0833333	0.0205718	rf	dist_proteomics_solid	validation
415	KYSE.150.2	0.947277	0	0	0.104231	rf	dist_proteomics_solid	validation
416	KYSE.410	0.892522	0	0	0.0787565	rf	dist_proteomics_solid	validation
417	KYSE.410.1	0.852701	0	0	0.0604919	rf	dist_proteomics_solid	validation
418	KYSE.410.2	0.976238	6.72534e-59	1.23298e-58	0.0569984	rf	dist_proteomics_solid	validation
419	KYSE.450	0.900817	6.29479e-41	9.89182e-41	0.0932713	rf	dist_proteomics_solid	validation
420	KYSE.450.1	0.833308	2.24995e-24	2.91171e-24	0.0776714	rf	dist_proteomics_solid	validation
421	KYSE.450.2	0.924058	0	0	0.0997145	rf	dist_proteomics_solid	validation
422	KYSE.510	0.901967	0	0	0.0698291	rf	dist_proteomics_solid	validation
423	KYSE.510.1	0.898	5.64898e-31	8.10506e-31	0.0722762	rf	dist_proteomics_solid	validation
424	KYSE.510.2	0.934055	0	0	0.111057	rf	dist_proteomics_solid	validation
425	KYSE.520	0.916746	2.0341e-32	3.05115e-32	0.046482	rf	dist_proteomics_solid	validation
426	KYSE.520.1	0.914622	3.05805e-29	4.20482e-29	0.0475153	rf	dist_proteomics_solid	validation
427	KYSE.520.2	0.980985	0	0	0.0346452	rf	dist_proteomics_solid	validation
428	KYSE.70	0.949334	0	0	0.0594922	rf	dist_proteomics_solid	validation
429	KYSE.70.1	0.956206	0	0	0.0401519	rf	dist_proteomics_solid	validation
430	KYSE.70.2	0.973232	0	0	0.0600471	rf	dist_proteomics_solid	validation
431	OE19	0.828735	3.56169e-25	4.70143e-25	0.0609187	rf	dist_proteomics_solid	validation
432	OE19.1	0.87881	1.00428e-28	1.35271e-28	0.0623148	rf	dist_proteomics_solid	validation
433	OE19.2	0.939508	0	0	0.0585464	rf	dist_proteomics_solid	validation
434	OE33	0.93226	3.61402e-48	6.27698e-48	0.0591356	rf	dist_proteomics_solid	validation
435	OE33.1	0.92171	1.52119e-37	2.33484e-37	0.0680186	rf	dist_proteomics_solid	validation
436	OE33.2	0.968694	0	0	0.0277608	rf	dist_proteomics_solid	validation
437	PLC.PRF.5	0.850156	0	0	0.0851017	rf	dist_proteomics_solid	validation
438	PLC.PRF.5.1	0.738916	1.28692e-05	1.32713e-05	0.122124	rf	dist_proteomics_solid	validation
439	PLC.PRF.5.2	0.884079	0	0	0.056402	rf	dist_proteomics_solid	validation
440	SK.HEP.1	0.816413	0	0	0.0875719	rf	dist_proteomics_solid	validation
441	SK.HEP.1.1	0.77301	0	0	0.0785089	rf	dist_proteomics_solid	validation
442	SK.HEP.1.2	0.915428	0	0	0.0761215	rf	dist_proteomics_solid	validation
443	SNU.182	0.957382	1.8483e-20	2.30166e-20	0.0549625	rf	dist_proteomics_solid	validation
444	SNU.182.1	0.96904	7.43374e-06	7.78773e-06	0.10161	rf	dist_proteomics_solid	validation
445	SNU.182.2	0.937215	8.39007e-73	1.58213e-72	0.0688199	rf	dist_proteomics_solid	validation
446	SNU.387	0.971511	0	0	0.041001	rf	dist_proteomics_solid	validation
447	SNU.387.1	0.904157	4.55672e-08	5.09735e-08	0.0576826	rf	dist_proteomics_solid	validation
448	SNU.387.2	0.890896	2.34298e-45	3.96504e-45	0.0679738	rf	dist_proteomics_solid	validation
449	SNU.398	0.9734	0	0	0.0286558	rf	dist_proteomics_solid	validation
450	SNU.398.1	0.972727	0	0	0.0472998	rf	dist_proteomics_solid	validation
451	SNU.398.2	0.893724	0	0	0.0760912	rf	dist_proteomics_solid	validation
452	SNU.423	0.971123	1.115e-49	1.98892e-49	0.036384	rf	dist_proteomics_solid	validation
453	SNU.423.1	0.965427	2.47662e-14	2.91888e-14	0.0312863	rf	dist_proteomics_solid	validation
454	SNU.423.2	0.986684	1.76916e-115	3.43426e-115	0.0617878	rf	dist_proteomics_solid	validation
455	SNU.449	0.848526	0	0	0.0458995	rf	dist_proteomics_solid	validation
456	SNU.449.1	0.940711	3.0089e-06	3.20302e-06	0.0500845	rf	dist_proteomics_solid	validation
457	SNU.449.2	0.887753	0	0	0.0724735	rf	dist_proteomics_solid	validation
458	SNU.475	0.901399	0	0	0.079615	rf	dist_proteomics_solid	validation
459	SNU.475.1	0.798335	0	0	0.0807625	rf	dist_proteomics_solid	validation
460	SNU.475.2	0.901639	0	0	0.106204	rf	dist_proteomics_solid	validation
461	COLO.680N	0.843894	0	0	0.112987	pls	dist_proteomics_solid	validation
462	COLO.680N.1	0.830684	0	0	0.101978	pls	dist_proteomics_solid	validation
463	COLO.680N.2	0.945396	0	0	0.106035	pls	dist_proteomics_solid	validation
464	HEP.3B	0.779703	5.11175e-14	7.02865e-14	0.0917888	pls	dist_proteomics_solid	validation
465	HEP.3B.1	0.80081	9.28842e-10	1.15667e-09	0.107201	pls	dist_proteomics_solid	validation
466	HEP.3B.2	0.875634	1.4792e-29	2.87139e-29	0.113323	pls	dist_proteomics_solid	validation
467	HEP.G2	0.882931	4.81062e-17	6.75534e-17	0.102573	pls	dist_proteomics_solid	validation
468	HEP.G2.1	0.863164	1.1397e-06	1.31966e-06	0.120694	pls	dist_proteomics_solid	validation
469	HEP.G2.2	0.816092	2.9533e-13	3.97791e-13	0.101117	pls	dist_proteomics_solid	validation
470	JHH.2	0.81425	0	0	0.0772331	pls	dist_proteomics_solid	validation
471	JHH.2.1	0.811847	0	0	0.0754665	pls	dist_proteomics_solid	validation
472	JHH.2.2	0.799982	2.62687e-18	3.76899e-18	0.111102	pls	dist_proteomics_solid	validation
473	JHH.4	0.794186	2.71041e-07	3.19441e-07	0.0927793	pls	dist_proteomics_solid	validation
474	JHH.4.1	0.724444	4.58542e-05	4.88126e-05	0.0987889	pls	dist_proteomics_solid	validation
475	JHH.4.2	0.915853	3.09046e-36	6.18091e-36	0.0758385	pls	dist_proteomics_solid	validation
476	KYSE.140	0.722111	2.51658e-12	3.32189e-12	0.153079	pls	dist_proteomics_solid	validation
477	KYSE.140.1	0.601399	0.0428069	0.0434654	0.132223	pls	dist_proteomics_solid	validation
478	KYSE.140.2	0.772184	0	0	0.134489	pls	dist_proteomics_solid	validation
479	KYSE.150	0.850267	2.21066e-07	2.70192e-07	0.151371	pls	dist_proteomics_solid	validation
480	KYSE.150.1	0.8	0.333333	0.333333	0.0610981	pls	dist_proteomics_solid	validation
481	KYSE.150.2	0.878265	0	0	0.170803	pls	dist_proteomics_solid	validation
482	KYSE.410	0.779846	0	0	0.127124	pls	dist_proteomics_solid	validation
483	KYSE.410.1	0.707378	2.27226e-07	2.72671e-07	0.096181	pls	dist_proteomics_solid	validation
484	KYSE.410.2	0.924408	9.24663e-38	1.96864e-37	0.0968599	pls	dist_proteomics_solid	validation
485	KYSE.450	0.827485	7.82314e-29	1.47522e-28	0.124912	pls	dist_proteomics_solid	validation
486	KYSE.450.1	0.778585	1.68452e-19	2.64711e-19	0.101353	pls	dist_proteomics_solid	validation
487	KYSE.450.2	0.790544	0	0	0.13474	pls	dist_proteomics_solid	validation
488	KYSE.510	0.877966	0	0	0.0939746	pls	dist_proteomics_solid	validation
489	KYSE.510.1	0.855416	3.80795e-25	6.61381e-25	0.101623	pls	dist_proteomics_solid	validation
490	KYSE.510.2	0.862843	0	0	0.113576	pls	dist_proteomics_solid	validation
491	KYSE.520	0.798072	1.29509e-18	1.94264e-18	0.0768949	pls	dist_proteomics_solid	validation
492	KYSE.520.1	0.827443	3.26985e-19	5.01883e-19	0.0725339	pls	dist_proteomics_solid	validation
493	KYSE.520.2	0.941769	0	0	0.0541762	pls	dist_proteomics_solid	validation
494	KYSE.70	0.914986	0	0	0.0855267	pls	dist_proteomics_solid	validation
495	KYSE.70.1	0.931236	0	0	0.0489181	pls	dist_proteomics_solid	validation
496	KYSE.70.2	0.828814	0	0	0.10978	pls	dist_proteomics_solid	validation
497	OE19	0.751326	1.78074e-18	2.61175e-18	0.0784244	pls	dist_proteomics_solid	validation
498	OE19.1	0.806768	6.8279e-21	1.09913e-20	0.0830522	pls	dist_proteomics_solid	validation
499	OE19.2	0.916405	0	0	0.0727142	pls	dist_proteomics_solid	validation
500	OE33	0.798558	6.87293e-25	1.16311e-24	0.105058	pls	dist_proteomics_solid	validation
501	OE33.1	0.829498	1.00372e-23	1.65614e-23	0.107906	pls	dist_proteomics_solid	validation
502	OE33.2	0.856528	0	0	0.0623984	pls	dist_proteomics_solid	validation
503	PLC.PRF.5	0.778549	0	0	0.114938	pls	dist_proteomics_solid	validation
504	PLC.PRF.5.1	0.662835	0.000174468	0.000182776	0.168302	pls	dist_proteomics_solid	validation
505	PLC.PRF.5.2	0.756877	0	0	0.0767114	pls	dist_proteomics_solid	validation
506	SK.HEP.1	0.676537	0	0	0.128818	pls	dist_proteomics_solid	validation
507	SK.HEP.1.1	0.548437	5.73824e-06	6.20859e-06	0.111651	pls	dist_proteomics_solid	validation
508	SK.HEP.1.2	0.854502	0	0	0.125874	pls	dist_proteomics_solid	validation
509	SNU.182	0.869539	2.88433e-12	3.73267e-12	0.0846318	pls	dist_proteomics_solid	validation
510	SNU.182.1	0.913313	0	0	0.147479	pls	dist_proteomics_solid	validation
511	SNU.182.2	0.802388	1.42539e-36	2.93986e-36	0.113967	pls	dist_proteomics_solid	validation
512	SNU.387	0.877512	0	0	0.0844213	pls	dist_proteomics_solid	validation
513	SNU.387.1	0.853591	1.70406e-06	1.93911e-06	0.0704386	pls	dist_proteomics_solid	validation
514	SNU.387.2	0.765059	4.87814e-26	8.70155e-26	0.105309	pls	dist_proteomics_solid	validation
515	SNU.398	0.886727	0	0	0.0602134	pls	dist_proteomics_solid	validation
516	SNU.398.1	0.827273	0.00311518	0.00321252	0.0681245	pls	dist_proteomics_solid	validation
517	SNU.398.2	0.727598	0	0	0.114049	pls	dist_proteomics_solid	validation
518	SNU.423	0.894589	1.17411e-28	2.15253e-28	0.0621235	pls	dist_proteomics_solid	validation
519	SNU.423.1	0.923244	1.31219e-10	1.66547e-10	0.06048	pls	dist_proteomics_solid	validation
520	SNU.423.2	0.940226	3.03731e-69	6.68208e-69	0.103546	pls	dist_proteomics_solid	validation
521	SNU.449	0.745708	0	0	0.0673904	pls	dist_proteomics_solid	validation
522	SNU.449.1	0.900198	3.24673e-06	3.5714e-06	0.082745	pls	dist_proteomics_solid	validation
523	SNU.449.2	0.758348	0	0	0.114567	pls	dist_proteomics_solid	validation
524	SNU.475	0.814991	0	0	0.107779	pls	dist_proteomics_solid	validation
525	SNU.475.1	0.640148	2.35706e-06	2.63671e-06	0.114826	pls	dist_proteomics_solid	validation
526	SNU.475.2	0.803067	0	0	0.156075	pls	dist_proteomics_solid	validation
527	COLO.680N	0.819796	0	0	0.119424	pcr	dist_proteomics_solid	validation
528	COLO.680N.1	0.733782	5.578e-09	7.21858e-09	0.109485	pcr	dist_proteomics_solid	validation
529	COLO.680N.2	0.942235	0	0	0.113062	pcr	dist_proteomics_solid	validation
530	HEP.3B	0.792905	9.57133e-15	1.37328e-14	0.0904739	pcr	dist_proteomics_solid	validation
531	HEP.3B.1	0.680608	1.86653e-06	2.16125e-06	0.132638	pcr	dist_proteomics_solid	validation
532	HEP.3B.2	0.864761	4.63366e-28	9.86521e-28	0.111567	pcr	dist_proteomics_solid	validation
533	HEP.G2	0.879767	8.6823e-17	1.33263e-16	0.10197	pcr	dist_proteomics_solid	validation
534	HEP.G2.1	0.891078	8.16248e-07	9.79498e-07	0.117801	pcr	dist_proteomics_solid	validation
535	HEP.G2.2	0.826953	7.59713e-14	1.06683e-13	0.131516	pcr	dist_proteomics_solid	validation
536	JHH.2	0.832699	0	0	0.0829623	pcr	dist_proteomics_solid	validation
537	JHH.2.1	0.817357	0	0	0.0855764	pcr	dist_proteomics_solid	validation
538	JHH.2.2	0.771076	2.34105e-16	3.51158e-16	0.106624	pcr	dist_proteomics_solid	validation
539	JHH.4	0.628649	0.000260004	0.000281316	0.11682	pcr	dist_proteomics_solid	validation
540	JHH.4.1	0.721026	5.17414e-05	5.78802e-05	0.108658	pcr	dist_proteomics_solid	validation
541	JHH.4.2	0.8443	2.69565e-25	5.08323e-25	0.0942802	pcr	dist_proteomics_solid	validation
542	KYSE.140	0.634167	4.91546e-09	6.48841e-09	0.167274	pcr	dist_proteomics_solid	validation
543	KYSE.140.1	0.685315	0.017305	0.0175713	0.100998	pcr	dist_proteomics_solid	validation
544	KYSE.140.2	0.749987	0	0	0.140993	pcr	dist_proteomics_solid	validation
545	KYSE.150	0.807487	5.18092e-07	6.45172e-07	0.158353	pcr	dist_proteomics_solid	validation
546	KYSE.150.1	0.8	0.333333	0.333333	0.0573515	pcr	dist_proteomics_solid	validation
547	KYSE.150.2	0.896668	0	0	0.171775	pcr	dist_proteomics_solid	validation
548	KYSE.410	0.818377	0	0	0.101928	pcr	dist_proteomics_solid	validation
549	KYSE.410.1	0.686298	5.44193e-07	6.65125e-07	0.0841832	pcr	dist_proteomics_solid	validation
550	KYSE.410.2	0.912996	3.06132e-35	6.96715e-35	0.0876478	pcr	dist_proteomics_solid	validation
551	KYSE.450	0.81204	5.16699e-27	1.06569e-26	0.131564	pcr	dist_proteomics_solid	validation
552	KYSE.450.1	0.80081	2.69548e-21	4.80816e-21	0.104039	pcr	dist_proteomics_solid	validation
553	KYSE.450.2	0.785409	0	0	0.135747	pcr	dist_proteomics_solid	validation
554	KYSE.510	0.883649	0	0	0.095179	pcr	dist_proteomics_solid	validation
555	KYSE.510.1	0.850799	1.25399e-24	2.29897e-24	0.099516	pcr	dist_proteomics_solid	validation
556	KYSE.510.2	0.88355	0	0	0.126632	pcr	dist_proteomics_solid	validation
557	KYSE.520	0.801261	7.48338e-19	1.23476e-18	0.0803791	pcr	dist_proteomics_solid	validation
558	KYSE.520.1	0.817667	1.88619e-18	3.0363e-18	0.0741291	pcr	dist_proteomics_solid	validation
559	KYSE.520.2	0.941784	0	0	0.060428	pcr	dist_proteomics_solid	validation
560	KYSE.70	0.893229	0	0	0.0961734	pcr	dist_proteomics_solid	validation
561	KYSE.70.1	0.924514	0	0	0.0629021	pcr	dist_proteomics_solid	validation
562	KYSE.70.2	0.880888	0	0	0.103909	pcr	dist_proteomics_solid	validation
563	OE19	0.713336	5.01727e-16	7.35866e-16	0.0867906	pcr	dist_proteomics_solid	validation
564	OE19.1	0.772408	3.07311e-18	4.82918e-18	0.09063	pcr	dist_proteomics_solid	validation
565	OE19.2	0.904238	0	0	0.0775483	pcr	dist_proteomics_solid	validation
566	OE33	0.75276	8.80648e-21	1.52955e-20	0.113163	pcr	dist_proteomics_solid	validation
567	OE33.1	0.844649	2.46417e-25	4.7834e-25	0.109618	pcr	dist_proteomics_solid	validation
568	OE33.2	0.845249	0	0	0.0617325	pcr	dist_proteomics_solid	validation
569	PLC.PRF.5	0.738122	0	0	0.138126	pcr	dist_proteomics_solid	validation
570	PLC.PRF.5.1	0.580733	0.00145545	0.00150093	0.204969	pcr	dist_proteomics_solid	validation
571	PLC.PRF.5.2	0.585885	1.46354e-06	1.72488e-06	0.0932736	pcr	dist_proteomics_solid	validation
572	SK.HEP.1	0.71269	0	0	0.132487	pcr	dist_proteomics_solid	validation
573	SK.HEP.1.1	0.643474	4.19315e-08	5.32208e-08	0.105669	pcr	dist_proteomics_solid	validation
574	SK.HEP.1.2	0.842264	0	0	0.137939	pcr	dist_proteomics_solid	validation
575	SNU.182	0.881276	6.10585e-13	8.39554e-13	0.0827194	pcr	dist_proteomics_solid	validation
576	SNU.182.1	0.900929	0	0	0.162173	pcr	dist_proteomics_solid	validation
577	SNU.182.2	0.738262	2.68632e-28	5.90991e-28	0.127731	pcr	dist_proteomics_solid	validation
578	SNU.387	0.87363	0	0	0.0810065	pcr	dist_proteomics_solid	validation
579	SNU.387.1	0.680005	0.000971142	0.00101739	0.0963169	pcr	dist_proteomics_solid	validation
580	SNU.387.2	0.703085	1.56475e-20	2.64803e-20	0.112592	pcr	dist_proteomics_solid	validation
581	SNU.398	0.897356	0	0	0.0575824	pcr	dist_proteomics_solid	validation
582	SNU.398.1	0.872727	0.000948977	0.0010102	0.0792246	pcr	dist_proteomics_solid	validation
583	SNU.398.2	0.694455	0	0	0.125569	pcr	dist_proteomics_solid	validation
584	SNU.423	0.873034	9.99043e-26	1.99809e-25	0.060183	pcr	dist_proteomics_solid	validation
585	SNU.423.1	0.927158	7.5165e-11	1.01243e-10	0.0626573	pcr	dist_proteomics_solid	validation
586	SNU.423.2	0.921039	7.68568e-61	1.81162e-60	0.133349	pcr	dist_proteomics_solid	validation
587	SNU.449	0.751904	0	0	0.0619416	pcr	dist_proteomics_solid	validation
588	SNU.449.1	0.896245	3.19424e-06	3.63482e-06	0.08413	pcr	dist_proteomics_solid	validation
589	SNU.449.2	0.752977	0	0	0.116591	pcr	dist_proteomics_solid	validation
590	SNU.475	0.770979	0	0	0.127183	pcr	dist_proteomics_solid	validation
591	SNU.475.1	0.545675	9.47278e-05	0.000104201	0.136541	pcr	dist_proteomics_solid	validation
592	SNU.475.2	0.778477	0	0	0.157837	pcr	dist_proteomics_solid	validation
593	COLO.680N	0.967934	0	0	0.0454672	nnet	dist_proteomics_solid	validation
594	COLO.680N.1	0.98012	0	0	0.01768	nnet	dist_proteomics_solid	validation
595	COLO.680N.2	0.98824	0	0	0.0338794	nnet	dist_proteomics_solid	validation
596	HEP.3B	0.953387	1.93245e-33	2.40644e-33	0.0513236	nnet	dist_proteomics_solid	validation
597	HEP.3B.1	0.954734	4.47509e-21	5.18169e-21	0.0251149	nnet	dist_proteomics_solid	validation
598	HEP.3B.2	0.961933	2.32794e-51	3.57311e-51	0.0527949	nnet	dist_proteomics_solid	validation
599	HEP.G2	0.982525	5.6536e-36	7.17573e-36	0.0181109	nnet	dist_proteomics_solid	validation
600	HEP.G2.1	0.964423	7.03333e-08	7.60984e-08	0.0240918	nnet	dist_proteomics_solid	validation
601	HEP.G2.2	0.990768	3.41814e-44	5.01327e-44	0.0223551	nnet	dist_proteomics_solid	validation
602	JHH.2	0.97395	0	0	0.027146	nnet	dist_proteomics_solid	validation
603	JHH.2.1	0.957216	0	0	0.0334469	nnet	dist_proteomics_solid	validation
604	JHH.2.2	0.952817	1.41345e-40	1.86575e-40	0.0493926	nnet	dist_proteomics_solid	validation
605	JHH.4	0.978199	5.75621e-20	6.55017e-20	0.0230383	nnet	dist_proteomics_solid	validation
606	JHH.4.1	0.982906	2.54067e-07	2.70459e-07	0.0267116	nnet	dist_proteomics_solid	validation
607	JHH.4.2	0.982154	6.39337e-65	1.05491e-64	0.0340089	nnet	dist_proteomics_solid	validation
608	KYSE.140	0.965555	6.72226e-41	9.05447e-41	0.0657824	nnet	dist_proteomics_solid	validation
609	KYSE.140.1	0.972028	0	0	0.0251798	nnet	dist_proteomics_solid	validation
610	KYSE.140.2	0.955732	0	0	0.045713	nnet	dist_proteomics_solid	validation
611	KYSE.150	0.986965	0	0	0.0278452	nnet	dist_proteomics_solid	validation
612	KYSE.150.1	0.8	0.333333	0.333333	0.00983099	nnet	dist_proteomics_solid	validation
613	KYSE.150.2	0.984135	0	0	0.0323767	nnet	dist_proteomics_solid	validation
614	KYSE.410	0.973877	0	0	0.0380843	nnet	dist_proteomics_solid	validation
615	KYSE.410.1	0.978524	0	0	0.0307592	nnet	dist_proteomics_solid	validation
616	KYSE.410.2	0.977224	1.10911e-59	1.7854e-59	0.0415932	nnet	dist_proteomics_solid	validation
617	KYSE.450	0.953537	4.28978e-58	6.74109e-58	0.0456414	nnet	dist_proteomics_solid	validation
618	KYSE.450.1	0.891694	4.82129e-32	5.89269e-32	0.0458361	nnet	dist_proteomics_solid	validation
619	KYSE.450.2	0.955996	0	0	0.0827761	nnet	dist_proteomics_solid	validation
620	KYSE.510	0.962657	0	0	0.0357951	nnet	dist_proteomics_solid	validation
621	KYSE.510.1	0.96466	2.90129e-49	4.35193e-49	0.0300773	nnet	dist_proteomics_solid	validation
622	KYSE.510.2	0.963203	0	0	0.0464515	nnet	dist_proteomics_solid	validation
623	KYSE.520	0.957618	2.2569e-43	3.23816e-43	0.0279587	nnet	dist_proteomics_solid	validation
624	KYSE.520.1	0.929029	6.0764e-32	7.29168e-32	0.0226316	nnet	dist_proteomics_solid	validation
625	KYSE.520.2	0.986389	0	0	0.0260671	nnet	dist_proteomics_solid	validation
626	KYSE.70	0.985697	0	0	0.0393644	nnet	dist_proteomics_solid	validation
627	KYSE.70.1	0.975606	0	0	0.0427565	nnet	dist_proteomics_solid	validation
628	KYSE.70.2	0.973115	0	0	0.0384115	nnet	dist_proteomics_solid	validation
629	OE19	0.927519	1.59017e-41	2.18648e-41	0.0344575	nnet	dist_proteomics_solid	validation
630	OE19.1	0.937483	2.89652e-40	3.74843e-40	0.0358531	nnet	dist_proteomics_solid	validation
631	OE19.2	0.97218	0	0	0.0408997	nnet	dist_proteomics_solid	validation
632	OE33	0.988614	3.37627e-88	6.02253e-88	0.0154871	nnet	dist_proteomics_solid	validation
633	OE33.1	0.985185	2.07767e-68	3.51605e-68	0.0199434	nnet	dist_proteomics_solid	validation
634	OE33.2	0.998838	0	0	0.00657766	nnet	dist_proteomics_solid	validation
635	PLC.PRF.5	0.96936	0	0	0.0271247	nnet	dist_proteomics_solid	validation
636	PLC.PRF.5.1	0.912425	5.54628e-07	5.81039e-07	0.0420939	nnet	dist_proteomics_solid	validation
637	PLC.PRF.5.2	0.938761	0	0	0.0436015	nnet	dist_proteomics_solid	validation
638	SK.HEP.1	0.892356	0	0	0.0787697	nnet	dist_proteomics_solid	validation
639	SK.HEP.1.1	0.930296	0	0	0.049424	nnet	dist_proteomics_solid	validation
640	SK.HEP.1.2	0.971722	0	0	0.0436149	nnet	dist_proteomics_solid	validation
641	SNU.182	0.983226	1.85805e-27	2.18985e-27	0.040339	nnet	dist_proteomics_solid	validation
642	SNU.182.1	0.97936	8.88932e-06	9.02608e-06	0.0451027	nnet	dist_proteomics_solid	validation
643	SNU.182.2	0.977344	1.94513e-106	3.56606e-106	0.0357243	nnet	dist_proteomics_solid	validation
644	SNU.387	0.978619	0	0	0.0407539	nnet	dist_proteomics_solid	validation
645	SNU.387.1	0.975101	3.19158e-13	3.51074e-13	0.0275217	nnet	dist_proteomics_solid	validation
646	SNU.387.2	0.955654	2.75989e-69	4.79349e-69	0.0532792	nnet	dist_proteomics_solid	validation
647	SNU.398	0.989318	0	0	0.0270042	nnet	dist_proteomics_solid	validation
648	SNU.398.1	0.963636	0	0	0.0296649	nnet	dist_proteomics_solid	validation
649	SNU.398.2	0.971341	0	0	0.0368146	nnet	dist_proteomics_solid	validation
650	SNU.423	0.953146	9.87646e-42	1.38691e-41	0.0363427	nnet	dist_proteomics_solid	validation
651	SNU.423.1	0.979778	7.25617e-17	8.11707e-17	0.0214233	nnet	dist_proteomics_solid	validation
652	SNU.423.2	0.990708	1.14514e-126	2.15941e-126	0.0322252	nnet	dist_proteomics_solid	validation
653	SNU.449	0.917426	0	0	0.0557244	nnet	dist_proteomics_solid	validation
654	SNU.449.1	0.9417	2.98883e-06	3.08223e-06	0.0273082	nnet	dist_proteomics_solid	validation
655	SNU.449.2	0.966683	0	0	0.0428545	nnet	dist_proteomics_solid	validation
656	SNU.475	0.96792	0	0	0.0364019	nnet	dist_proteomics_solid	validation
657	SNU.475.1	0.961263	0	0	0.0390933	nnet	dist_proteomics_solid	validation
658	SNU.475.2	0.966314	0	0	0.0449561	nnet	dist_proteomics_solid	validation
659	COLO.680N	0.984399	0	0	0.0276674	dl	dist_proteomics_solid	validation
660	COLO.680N.1	0.992989	0	0	0.0154027	dl	dist_proteomics_solid	validation
661	COLO.680N.2	0.996965	0	0	0.0180764	dl	dist_proteomics_solid	validation
662	HEP.3B	0.977197	9.23018e-43	1.08784e-42	0.0219067	dl	dist_proteomics_solid	validation
663	HEP.3B.1	0.98876	3.82631e-32	4.35408e-32	0.0132662	dl	dist_proteomics_solid	validation
664	HEP.3B.2	0.986834	2.0398e-71	2.9917e-71	0.0282559	dl	dist_proteomics_solid	validation
665	HEP.G2	0.996199	1.76958e-51	2.16282e-51	0.00568012	dl	dist_proteomics_solid	validation
666	HEP.G2.1	0.998358	0	0	0.00802597	dl	dist_proteomics_solid	validation
667	HEP.G2.2	0.99819	1.71704e-61	2.2665e-61	0.00463748	dl	dist_proteomics_solid	validation
668	JHH.2	0.989544	0	0	0.0254979	dl	dist_proteomics_solid	validation
669	JHH.2.1	0.993031	0	0	0.0127276	dl	dist_proteomics_solid	validation
670	JHH.2.2	0.990713	9.43538e-67	1.29736e-66	0.026671	dl	dist_proteomics_solid	validation
671	JHH.4	0.993718	3.19266e-27	3.57145e-27	0.00757523	dl	dist_proteomics_solid	validation
672	JHH.4.1	0.998632	1.00316e-07	1.05093e-07	0.00644794	dl	dist_proteomics_solid	validation
673	JHH.4.2	0.99831	2.62857e-109	4.44835e-109	0.00908535	dl	dist_proteomics_solid	validation
674	KYSE.140	0.994401	3.94193e-67	5.65582e-67	0.0216806	dl	dist_proteomics_solid	validation
675	KYSE.140.1	0.993007	0	0	0.0139855	dl	dist_proteomics_solid	validation
676	KYSE.140.2	0.978337	0	0	0.0310058	dl	dist_proteomics_solid	validation
677	KYSE.150	0.993316	0	0	0.0195641	dl	dist_proteomics_solid	validation
678	KYSE.150.1	0.8	0.333333	0.333333	0.00466322	dl	dist_proteomics_solid	validation
679	KYSE.150.2	0.994553	0	0	0.0171924	dl	dist_proteomics_solid	validation
680	KYSE.410	0.988397	0	0	0.0240543	dl	dist_proteomics_solid	validation
681	KYSE.410.1	0.987879	0	0	0.0193896	dl	dist_proteomics_solid	validation
682	KYSE.410.2	0.988566	1.89786e-72	2.84679e-72	0.0243138	dl	dist_proteomics_solid	validation
683	KYSE.450	0.981958	5.95314e-80	9.35493e-80	0.0239348	dl	dist_proteomics_solid	validation
684	KYSE.450.1	0.943256	6.62206e-44	7.94648e-44	0.0342627	dl	dist_proteomics_solid	validation
685	KYSE.450.2	0.983676	0	0	0.0390198	dl	dist_proteomics_solid	validation
686	KYSE.510	0.98415	0	0	0.0184527	dl	dist_proteomics_solid	validation
687	KYSE.510.1	0.987035	6.29066e-67	8.83369e-67	0.0175405	dl	dist_proteomics_solid	validation
688	KYSE.510.2	0.967677	0	0	0.0458583	dl	dist_proteomics_solid	validation
689	KYSE.520	0.989167	6.28397e-66	8.46412e-66	0.00702317	dl	dist_proteomics_solid	validation
690	KYSE.520.1	0.984822	5.58946e-55	7.23342e-55	0.010981	dl	dist_proteomics_solid	validation
691	KYSE.520.2	0.995795	0	0	0.0129466	dl	dist_proteomics_solid	validation
692	KYSE.70	0.995568	0	0	0.0171323	dl	dist_proteomics_solid	validation
693	KYSE.70.1	0.989436	0	0	0.0197935	dl	dist_proteomics_solid	validation
694	KYSE.70.2	0.99661	0	0	0.0160845	dl	dist_proteomics_solid	validation
695	OE19	0.961562	5.37964e-54	6.828e-54	0.0236553	dl	dist_proteomics_solid	validation
696	OE19.1	0.970305	1.49401e-53	1.86046e-53	0.0286296	dl	dist_proteomics_solid	validation
697	OE19.2	0.990499	0	0	0.0178927	dl	dist_proteomics_solid	validation
698	OE33	0.996872	1.43889e-117	2.49913e-117	0.00729994	dl	dist_proteomics_solid	validation
699	OE33.1	0.994378	1.24757e-86	2.00829e-86	0.00846648	dl	dist_proteomics_solid	validation
700	OE33.2	0.999248	0	0	0.0032149	dl	dist_proteomics_solid	validation
701	PLC.PRF.5	0.991351	0	0	0.0137954	dl	dist_proteomics_solid	validation
702	PLC.PRF.5.1	0.972085	2.56911e-08	2.73486e-08	0.0184616	dl	dist_proteomics_solid	validation
703	PLC.PRF.5.2	0.982662	0	0	0.0229635	dl	dist_proteomics_solid	validation
704	SK.HEP.1	0.965677	0	0	0.0302317	dl	dist_proteomics_solid	validation
705	SK.HEP.1.1	0.96122	0	0	0.0241439	dl	dist_proteomics_solid	validation
706	SK.HEP.1.2	0.980201	0	0	0.0192139	dl	dist_proteomics_solid	validation
707	SNU.182	0.99425	1.47522e-35	1.70815e-35	0.0189546	dl	dist_proteomics_solid	validation
708	SNU.182.1	0.98968	9.92942e-06	1.00822e-05	0.0186398	dl	dist_proteomics_solid	validation
709	SNU.182.2	0.996325	2.40024e-167	4.28151e-167	0.0118389	dl	dist_proteomics_solid	validation
710	SNU.387	0.995133	0	0	0.0159287	dl	dist_proteomics_solid	validation
711	SNU.387.1	0.984158	5.63633e-15	6.09833e-15	0.0180458	dl	dist_proteomics_solid	validation
712	SNU.387.2	0.988584	2.91504e-106	4.80981e-106	0.0302457	dl	dist_proteomics_solid	validation
713	SNU.398	0.998942	0	0	0.0127622	dl	dist_proteomics_solid	validation
714	SNU.398.1	0.990909	0	0	0.0131796	dl	dist_proteomics_solid	validation
715	SNU.398.2	0.989212	0	0	0.0214389	dl	dist_proteomics_solid	validation
716	SNU.423	0.993981	1.02371e-75	1.57128e-75	0.0115429	dl	dist_proteomics_solid	validation
717	SNU.423.1	0.991955	3.03383e-21	3.33721e-21	0.00684006	dl	dist_proteomics_solid	validation
718	SNU.423.2	0.999388	1.38221e-211	2.53405e-211	0.00986386	dl	dist_proteomics_solid	validation
719	SNU.449	0.95597	0	0	0.0258031	dl	dist_proteomics_solid	validation
720	SNU.449.1	0.981225	1.93647e-06	1.99698e-06	0.0245975	dl	dist_proteomics_solid	validation
721	SNU.449.2	0.963758	0	0	0.0338928	dl	dist_proteomics_solid	validation
722	SNU.475	0.97417	0	0	0.0234802	dl	dist_proteomics_solid	validation
723	SNU.475.1	0.976989	0	0	0.0230204	dl	dist_proteomics_solid	validation
724	SNU.475.2	0.995188	0	0	0.0222004	dl	dist_proteomics_solid	validation
725	COLO.680N	0.909994	0	0	0.0725245	cubist	dist_proteomics_solid	validation
726	COLO.680N.1	0.882161	0	0	0.049726	cubist	dist_proteomics_solid	validation
727	COLO.680N.2	0.916564	0	0	0.0852472	cubist	dist_proteomics_solid	validation
728	HEP.3B	0.867553	3.65641e-20	4.30935e-20	0.0670143	cubist	dist_proteomics_solid	validation
729	HEP.3B.1	0.860658	2.14085e-12	2.35494e-12	0.0866002	cubist	dist_proteomics_solid	validation
730	HEP.3B.2	0.936111	1.04733e-41	1.6458e-41	0.0771882	cubist	dist_proteomics_solid	validation
731	HEP.G2	0.946402	1.0435e-24	1.32444e-24	0.0669139	cubist	dist_proteomics_solid	validation
732	HEP.G2.1	0.915161	5.22427e-07	5.65249e-07	0.0751404	cubist	dist_proteomics_solid	validation
733	HEP.G2.2	0.945877	1.34552e-25	1.74126e-25	0.0438285	cubist	dist_proteomics_solid	validation
734	JHH.2	0.932923	0	0	0.0522329	cubist	dist_proteomics_solid	validation
735	JHH.2.1	0.902763	0	0	0.0643077	cubist	dist_proteomics_solid	validation
736	JHH.2.2	0.941893	2.85229e-37	4.27843e-37	0.061273	cubist	dist_proteomics_solid	validation
737	JHH.4	0.940017	3.9435e-14	4.41137e-14	0.041289	cubist	dist_proteomics_solid	validation
738	JHH.4.1	0.959658	5.54049e-07	5.89795e-07	0.0273562	cubist	dist_proteomics_solid	validation
739	JHH.4.2	0.88315	2.41491e-30	3.46487e-30	0.101625	cubist	dist_proteomics_solid	validation
740	KYSE.140	0.869975	2.96598e-22	3.62509e-22	0.100609	cubist	dist_proteomics_solid	validation
741	KYSE.140.1	0.944056	0	0	0.0561399	cubist	dist_proteomics_solid	validation
742	KYSE.140.2	0.847439	0	0	0.0993941	cubist	dist_proteomics_solid	validation
743	KYSE.150	0.928476	0	0	0.0822607	cubist	dist_proteomics_solid	validation
744	KYSE.150.1	1	0.0833333	0.0833333	0.0315139	cubist	dist_proteomics_solid	validation
745	KYSE.150.2	0.906399	0	0	0.0953648	cubist	dist_proteomics_solid	validation
746	KYSE.410	0.924983	0	0	0.0738421	cubist	dist_proteomics_solid	validation
747	KYSE.410.1	0.912648	0	0	0.0479933	cubist	dist_proteomics_solid	validation
748	KYSE.410.2	0.954065	8.6255e-47	1.42321e-46	0.0438111	cubist	dist_proteomics_solid	validation
749	KYSE.450	0.908328	1.09938e-42	1.76973e-42	0.0741762	cubist	dist_proteomics_solid	validation
750	KYSE.450.1	0.815882	1.19826e-22	1.49217e-22	0.0721089	cubist	dist_proteomics_solid	validation
751	KYSE.450.2	0.919257	0	0	0.080529	cubist	dist_proteomics_solid	validation
752	KYSE.510	0.916921	0	0	0.0678485	cubist	dist_proteomics_solid	validation
753	KYSE.510.1	0.892907	3.75031e-30	5.2664e-30	0.071256	cubist	dist_proteomics_solid	validation
754	KYSE.510.2	0.890404	0	0	0.0990908	cubist	dist_proteomics_solid	validation
755	KYSE.520	0.901531	9.7393e-30	1.33915e-29	0.0417728	cubist	dist_proteomics_solid	validation
756	KYSE.520.1	0.912725	6.38753e-29	8.60361e-29	0.0381208	cubist	dist_proteomics_solid	validation
757	KYSE.520.2	0.983109	0	0	0.0324364	cubist	dist_proteomics_solid	validation
758	KYSE.70	0.959558	0	0	0.0497824	cubist	dist_proteomics_solid	validation
759	KYSE.70.1	0.933445	0	0	0.043103	cubist	dist_proteomics_solid	validation
760	KYSE.70.2	0.986324	0	0	0.0390846	cubist	dist_proteomics_solid	validation
761	OE19	0.765422	1.68365e-19	1.94949e-19	0.0665289	cubist	dist_proteomics_solid	validation
762	OE19.1	0.802353	1.59977e-20	1.91973e-20	0.0686428	cubist	dist_proteomics_solid	validation
763	OE19.2	0.932878	0	0	0.0597042	cubist	dist_proteomics_solid	validation
764	OE33	0.944951	9.36173e-53	1.58429e-52	0.0434667	cubist	dist_proteomics_solid	validation
765	OE33.1	0.905613	3.65641e-34	5.36273e-34	0.0479998	cubist	dist_proteomics_solid	validation
766	OE33.2	0.992139	0	0	0.0151641	cubist	dist_proteomics_solid	validation
767	PLC.PRF.5	0.853314	0	0	0.0845061	cubist	dist_proteomics_solid	validation
768	PLC.PRF.5.1	0.615764	0.000631479	0.000641194	0.0854917	cubist	dist_proteomics_solid	validation
769	PLC.PRF.5.2	0.840289	0	0	0.0657803	cubist	dist_proteomics_solid	validation
770	SK.HEP.1	0.882721	0	0	0.0513458	cubist	dist_proteomics_solid	validation
771	SK.HEP.1.1	0.819848	0	0	0.0614002	cubist	dist_proteomics_solid	validation
772	SK.HEP.1.2	0.939948	0	0	0.0506875	cubist	dist_proteomics_solid	validation
773	SNU.182	0.978958	9.48861e-26	1.2525e-25	0.0453224	cubist	dist_proteomics_solid	validation
774	SNU.182.1	0.925697	0	0	0.078271	cubist	dist_proteomics_solid	validation
775	SNU.182.2	0.936859	1.28342e-72	2.28934e-72	0.064112	cubist	dist_proteomics_solid	validation
776	SNU.387	0.971265	0	0	0.0473352	cubist	dist_proteomics_solid	validation
777	SNU.387.1	0.784911	4.15786e-05	4.28779e-05	0.0741463	cubist	dist_proteomics_solid	validation
778	SNU.387.2	0.927186	5.30723e-56	9.21782e-56	0.0717486	cubist	dist_proteomics_solid	validation
779	SNU.398	0.986938	0	0	0.0275231	cubist	dist_proteomics_solid	validation
780	SNU.398.1	0.981818	0	0	0.0346645	cubist	dist_proteomics_solid	validation
781	SNU.398.2	0.888138	0	0	0.0689997	cubist	dist_proteomics_solid	validation
782	SNU.423	0.945758	2.4139e-39	3.70505e-39	0.0553541	cubist	dist_proteomics_solid	validation
783	SNU.423.1	0.966732	1.63205e-14	1.85716e-14	0.0287321	cubist	dist_proteomics_solid	validation
784	SNU.423.2	0.978648	7.7498e-101	1.4208e-100	0.0495716	cubist	dist_proteomics_solid	validation
785	SNU.449	0.81604	0	0	0.0768179	cubist	dist_proteomics_solid	validation
786	SNU.449.1	0.921937	3.27887e-06	3.43501e-06	0.0449455	cubist	dist_proteomics_solid	validation
787	SNU.449.2	0.884143	0	0	0.0664392	cubist	dist_proteomics_solid	validation
788	SNU.475	0.92229	0	0	0.0542226	cubist	dist_proteomics_solid	validation
789	SNU.475.1	0.844357	0	0	0.0653969	cubist	dist_proteomics_solid	validation
790	SNU.475.2	0.92496	0	0	0.0677102	cubist	dist_proteomics_solid	validation
791	COLO.680N	0.887769	0	0	0.0613155	bglm	dist_proteomics_solid	validation
792	COLO.680N.1	0.914622	0	0	0.0460354	bglm	dist_proteomics_solid	validation
793	COLO.680N.2	0.964668	0	0	0.0649821	bglm	dist_proteomics_solid	validation
794	HEP.3B	0.873218	1.05068e-20	1.30839e-20	0.0798992	bglm	dist_proteomics_solid	validation
795	HEP.3B.1	0.842025	1.84906e-11	2.14101e-11	0.0568587	bglm	dist_proteomics_solid	validation
796	HEP.3B.2	0.934094	3.93506e-41	6.49284e-41	0.0716595	bglm	dist_proteomics_solid	validation
797	HEP.G2	0.902115	8.91707e-19	1.08986e-18	0.0604006	bglm	dist_proteomics_solid	validation
798	HEP.G2.1	0.880679	9.43113e-07	1.00396e-06	0.0581334	bglm	dist_proteomics_solid	validation
799	HEP.G2.2	0.975654	5.98872e-34	9.19199e-34	0.038978	bglm	dist_proteomics_solid	validation
800	JHH.2	0.893883	0	0	0.0715002	bglm	dist_proteomics_solid	validation
801	JHH.2.1	0.845393	0	0	0.0561637	bglm	dist_proteomics_solid	validation
802	JHH.2.2	0.851667	9.67379e-23	1.2519e-22	0.0752673	bglm	dist_proteomics_solid	validation
803	JHH.4	0.840251	1.18586e-08	1.30445e-08	0.0601154	bglm	dist_proteomics_solid	validation
804	JHH.4.1	0.833846	1.93646e-06	2.02867e-06	0.0599969	bglm	dist_proteomics_solid	validation
805	JHH.4.2	0.954013	2.69629e-47	4.68302e-47	0.048299	bglm	dist_proteomics_solid	validation
806	KYSE.140	0.938609	1.11257e-32	1.66886e-32	0.0745597	bglm	dist_proteomics_solid	validation
807	KYSE.140.1	0.965035	0	0	0.0560833	bglm	dist_proteomics_solid	validation
808	KYSE.140.2	0.914871	0	0	0.0697779	bglm	dist_proteomics_solid	validation
809	KYSE.150	0.948864	0	0	0.0609729	bglm	dist_proteomics_solid	validation
810	KYSE.150.1	1	0.0833333	0.0833333	0.00708938	bglm	dist_proteomics_solid	validation
811	KYSE.150.2	0.927129	0	0	0.0922206	bglm	dist_proteomics_solid	validation
812	KYSE.410	0.858115	0	0	0.0920124	bglm	dist_proteomics_solid	validation
813	KYSE.410.1	0.795652	0	0	0.0694477	bglm	dist_proteomics_solid	validation
814	KYSE.410.2	0.947708	1.98862e-44	3.36536e-44	0.0648831	bglm	dist_proteomics_solid	validation
815	KYSE.450	0.79058	9.56193e-25	1.34274e-24	0.0947545	bglm	dist_proteomics_solid	validation
816	KYSE.450.1	0.696533	2.47841e-14	2.92098e-14	0.0905016	bglm	dist_proteomics_solid	validation
817	KYSE.450.2	0.859555	0	0	0.122657	bglm	dist_proteomics_solid	validation
818	KYSE.510	0.861209	0	0	0.0855509	bglm	dist_proteomics_solid	validation
819	KYSE.510.1	0.859557	1.26164e-25	1.81018e-25	0.0844125	bglm	dist_proteomics_solid	validation
820	KYSE.510.2	0.893074	0	0	0.0709728	bglm	dist_proteomics_solid	validation
821	KYSE.520	0.893668	1.61231e-28	2.36473e-28	0.0516176	bglm	dist_proteomics_solid	validation
822	KYSE.520.1	0.853844	1.56802e-21	1.99017e-21	0.0657137	bglm	dist_proteomics_solid	validation
823	KYSE.520.2	0.959094	0	0	0.0459078	bglm	dist_proteomics_solid	validation
824	KYSE.70	0.944801	0	0	0.0595758	bglm	dist_proteomics_solid	validation
825	KYSE.70.1	0.928259	0	0	0.0528936	bglm	dist_proteomics_solid	validation
826	KYSE.70.2	0.943483	0	0	0.0547415	bglm	dist_proteomics_solid	validation
827	OE19	0.819622	3.17935e-24	4.3716e-24	0.0547335	bglm	dist_proteomics_solid	validation
828	OE19.1	0.831307	3.89524e-23	5.24665e-23	0.0596209	bglm	dist_proteomics_solid	validation
829	OE19.2	0.931579	0	0	0.0634711	bglm	dist_proteomics_solid	validation
830	OE33	0.956751	4.01278e-58	7.15793e-58	0.0357675	bglm	dist_proteomics_solid	validation
831	OE33.1	0.932784	2.53779e-40	3.98796e-40	0.0429105	bglm	dist_proteomics_solid	validation
832	OE33.2	0.965687	0	0	0.0254445	bglm	dist_proteomics_solid	validation
833	PLC.PRF.5	0.884353	0	0	0.0539888	bglm	dist_proteomics_solid	validation
834	PLC.PRF.5.1	0.696223	6.06564e-05	6.15896e-05	0.068065	bglm	dist_proteomics_solid	validation
835	PLC.PRF.5.2	0.847902	0	0	0.0581379	bglm	dist_proteomics_solid	validation
836	SK.HEP.1	0.660816	0	0	0.13355	bglm	dist_proteomics_solid	validation
837	SK.HEP.1.1	0.645388	3.71593e-08	4.02051e-08	0.0777138	bglm	dist_proteomics_solid	validation
838	SK.HEP.1.2	0.92736	0	0	0.0718873	bglm	dist_proteomics_solid	validation
839	SNU.182	0.969356	6.32941e-23	8.35481e-23	0.0517353	bglm	dist_proteomics_solid	validation
840	SNU.182.1	0.933953	0	0	0.0627468	bglm	dist_proteomics_solid	validation
841	SNU.182.2	0.947101	2.10811e-78	3.86487e-78	0.0520237	bglm	dist_proteomics_solid	validation
842	SNU.387	0.849296	0	0	0.100489	bglm	dist_proteomics_solid	validation
843	SNU.387.1	0.928308	3.65559e-09	4.15981e-09	0.108695	bglm	dist_proteomics_solid	validation
844	SNU.387.2	0.87111	4.84429e-41	7.79813e-41	0.0922172	bglm	dist_proteomics_solid	validation
845	SNU.398	0.923374	0	0	0.0550474	bglm	dist_proteomics_solid	validation
846	SNU.398.1	0.981818	0	0	0.0561119	bglm	dist_proteomics_solid	validation
847	SNU.398.2	0.875804	0	0	0.0718853	bglm	dist_proteomics_solid	validation
848	SNU.423	0.782088	1.7586e-17	2.11032e-17	0.0977634	bglm	dist_proteomics_solid	validation
849	SNU.423.1	0.891063	5.29645e-09	5.92485e-09	0.0521729	bglm	dist_proteomics_solid	validation
850	SNU.423.2	0.968135	1.76563e-88	3.32948e-88	0.0583716	bglm	dist_proteomics_solid	validation
851	SNU.449	0.799627	0	0	0.0715809	bglm	dist_proteomics_solid	validation
852	SNU.449.1	0.805336	4.93443e-06	5.08863e-06	0.0802776	bglm	dist_proteomics_solid	validation
853	SNU.449.2	0.882203	0	0	0.0695563	bglm	dist_proteomics_solid	validation
854	SNU.475	0.787675	0	0	0.0910547	bglm	dist_proteomics_solid	validation
855	SNU.475.1	0.788043	0	0	0.0784858	bglm	dist_proteomics_solid	validation
856	SNU.475.2	0.908091	0	0	0.0896265	bglm	dist_proteomics_solid	validation
857	AML.193	0.900382	0	0	0.0937775	svm	dist_proteomics_aml	validation
858	AML.193.1	0.921921	0	0	0.0626317	svm	dist_proteomics_aml	validation
859	AML.193.2	0.786582	0	0	0.123699	svm	dist_proteomics_aml	validation
860	CMK	0.785591	0	0	0.128242	svm	dist_proteomics_aml	validation
861	CMK.1	0.902437	5.44824e-31	8.49925e-31	0.0714821	svm	dist_proteomics_aml	validation
862	CMK.2	0.813821	2.70056e-15	3.19157e-15	0.0804887	svm	dist_proteomics_aml	validation
863	GDM.1	0.88629	2.21974e-07	2.40471e-07	0.102758	svm	dist_proteomics_aml	validation
864	GDM.1.1	0.930256	1.0288e-06	1.06995e-06	0.0876511	svm	dist_proteomics_aml	validation
865	GDM.1.2	0.877334	2.07689e-31	3.30607e-31	0.14742	svm	dist_proteomics_aml	validation
866	HEL	0.844034	7.01293e-18	8.54701e-18	0.0951016	svm	dist_proteomics_aml	validation
867	HEL.1	0.852724	7.46546e-21	9.70509e-21	0.105062	svm	dist_proteomics_aml	validation
868	HEL.2	0.812057	0	0	0.120106	svm	dist_proteomics_aml	validation
869	HL.60	0.921086	0	0	0.0765946	svm	dist_proteomics_aml	validation
870	HL.60.1	0.935034	1.05895e-18	1.33223e-18	0.102971	svm	dist_proteomics_aml	validation
871	HL.60.2	0.842627	0	0	0.125322	svm	dist_proteomics_aml	validation
872	K052	0.96044	0	0	0.0564071	svm	dist_proteomics_aml	validation
873	K052.1	0.830714	0	0	0.0899768	svm	dist_proteomics_aml	validation
874	K052.2	0.774917	7.64635e-22	1.01087e-21	0.13835	svm	dist_proteomics_aml	validation
875	KASUMI.1	0.908255	0	0	0.0947302	svm	dist_proteomics_aml	validation
876	KASUMI.1.1	0.880745	0	0	0.11869	svm	dist_proteomics_aml	validation
877	KASUMI.1.2	0.683479	0	0	0.184425	svm	dist_proteomics_aml	validation
878	KG.1	0.688396	6.31073e-09	7.13387e-09	0.148184	svm	dist_proteomics_aml	validation
879	KG.1.1	0.765291	1.35225e-07	1.48557e-07	0.0770233	svm	dist_proteomics_aml	validation
880	KG.1.2	0.814408	1.89018e-06	1.93992e-06	0.111144	svm	dist_proteomics_aml	validation
881	KMOE.2	0.881555	0	0	0.0991617	svm	dist_proteomics_aml	validation
882	KMOE.2.1	0.847795	0	0	0.127204	svm	dist_proteomics_aml	validation
883	KMOE.2.2	0.762118	2.99912e-07	3.20454e-07	0.0709898	svm	dist_proteomics_aml	validation
884	M.07e	0.86429	0	0	0.145417	svm	dist_proteomics_aml	validation
885	M.07e.1	0.949328	3.85902e-07	4.06762e-07	0.0568415	svm	dist_proteomics_aml	validation
886	M.07e.2	0.83724	0	0	0.113709	svm	dist_proteomics_aml	validation
887	ME.1	0.761409	0	0	0.0884513	svm	dist_proteomics_aml	validation
888	ME.1.1	0.860023	0	0	0.0749273	svm	dist_proteomics_aml	validation
889	ME.1.2	0.909371	5.60275e-33	9.10447e-33	0.0729177	svm	dist_proteomics_aml	validation
890	ML.2	0.668548	6.02183e-05	6.02183e-05	0.143727	svm	dist_proteomics_aml	validation
891	ML.2.1	0.783449	1.21222e-08	1.35076e-08	0.156607	svm	dist_proteomics_aml	validation
892	ML.2.2	0.894896	0	0	0.104098	svm	dist_proteomics_aml	validation
893	MOLM.13	0.93982	0	0	0.0830868	svm	dist_proteomics_aml	validation
894	MOLM.13.1	0.957171	0	0	0.0663791	svm	dist_proteomics_aml	validation
895	MOLM.13.2	0.811381	0	0	0.145727	svm	dist_proteomics_aml	validation
896	MONO.MAC.6	0.874509	0	0	0.129442	svm	dist_proteomics_aml	validation
897	MONO.MAC.6.1	0.811228	0	0	0.113334	svm	dist_proteomics_aml	validation
898	MONO.MAC.6.2	0.825272	1.5492e-18	1.91805e-18	0.124526	svm	dist_proteomics_aml	validation
899	MV.4.11	0.822504	0	0	0.186717	svm	dist_proteomics_aml	validation
900	MV.4.11.1	0.802394	0	0	0.141285	svm	dist_proteomics_aml	validation
901	MV.4.11.2	0.887283	0	0	0.135545	svm	dist_proteomics_aml	validation
902	NB4	0.749534	0	0	0.14801	svm	dist_proteomics_aml	validation
903	NB4.1	0.911855	0	0	0.0820859	svm	dist_proteomics_aml	validation
904	NB4.2	0.875966	0	0	0.149403	svm	dist_proteomics_aml	validation
905	NOMO.1	0.83655	0	0	0.128185	svm	dist_proteomics_aml	validation
906	NOMO.1.1	0.857456	0	0	0.142755	svm	dist_proteomics_aml	validation
907	NOMO.1.2	0.826623	0	0	0.130635	svm	dist_proteomics_aml	validation
908	OCI.AML2	0.932601	3.37438e-06	3.4182e-06	0.133207	svm	dist_proteomics_aml	validation
909	OCI.AML2.1	0.899187	6.21068e-24	8.49883e-24	0.0650389	svm	dist_proteomics_aml	validation
910	OCI.AML2.2	0.907025	0	0	0.119653	svm	dist_proteomics_aml	validation
911	OCI.AML3	0.916971	0	0	0.101678	svm	dist_proteomics_aml	validation
912	OCI.AML3.1	0.92841	0	0	0.0892646	svm	dist_proteomics_aml	validation
913	OCI.AML3.2	0.899405	0	0	0.0788289	svm	dist_proteomics_aml	validation
914	OCI.AML5	0.871247	2.22686e-27	3.21658e-27	0.109668	svm	dist_proteomics_aml	validation
915	OCI.AML5.1	0.807227	4.34611e-22	5.84477e-22	0.122081	svm	dist_proteomics_aml	validation
916	OCI.AML5.2	0.92504	3.54956e-28	5.22388e-28	0.0891137	svm	dist_proteomics_aml	validation
917	OCI.M1	0.919224	1.01979e-33	1.69241e-33	0.0941155	svm	dist_proteomics_aml	validation
918	OCI.M1.1	0.885949	9.71925e-27	1.37837e-26	0.0850534	svm	dist_proteomics_aml	validation
919	OCI.M1.2	0.894773	0	0	0.0657093	svm	dist_proteomics_aml	validation
920	P31.FUJ	0.733091	0	0	0.144587	svm	dist_proteomics_aml	validation
921	P31.FUJ.1	0.844906	1.2268e-25	1.70876e-25	0.102472	svm	dist_proteomics_aml	validation
922	P31.FUJ.2	0.892129	0	0	0.117668	svm	dist_proteomics_aml	validation
923	PL.21	0.876206	5.32735e-29	7.99103e-29	0.0911902	svm	dist_proteomics_aml	validation
924	PL.21.1	0.858063	0	0	0.0996726	svm	dist_proteomics_aml	validation
925	PL.21.2	0.854571	0	0	0.115273	svm	dist_proteomics_aml	validation
926	SIG.M5	0.838629	0	0	0.14793	svm	dist_proteomics_aml	validation
927	SIG.M5.1	0.937397	0	0	0.0735524	svm	dist_proteomics_aml	validation
928	SIG.M5.2	0.928236	0	0	0.108568	svm	dist_proteomics_aml	validation
929	SKM.1	0.890672	1.70639e-30	2.60978e-30	0.0872162	svm	dist_proteomics_aml	validation
930	SKM.1.1	0.860814	1.79961e-17	2.15953e-17	0.102796	svm	dist_proteomics_aml	validation
931	SKM.1.2	0.904819	4.7596e-19	6.08605e-19	0.0723038	svm	dist_proteomics_aml	validation
932	THP.1	0.823469	0	0	0.077984	svm	dist_proteomics_aml	validation
933	THP.1.1	0.753914	3.57635e-12	4.10228e-12	0.136282	svm	dist_proteomics_aml	validation
934	THP.1.2	0.824369	3.32524e-14	3.87118e-14	0.11762	svm	dist_proteomics_aml	validation
935	AML.193	0.943163	0	0	0.0610632	rf	dist_proteomics_aml	validation
936	AML.193.1	0.946481	0	0	0.0474473	rf	dist_proteomics_aml	validation
937	AML.193.2	0.860482	0	0	0.101504	rf	dist_proteomics_aml	validation
938	CMK	0.73518	0	0	0.135618	rf	dist_proteomics_aml	validation
939	CMK.1	0.923595	4.69926e-35	7.1871e-35	0.0612256	rf	dist_proteomics_aml	validation
940	CMK.2	0.874644	6.84196e-20	8.60763e-20	0.0678481	rf	dist_proteomics_aml	validation
941	GDM.1	0.920968	3.51356e-08	3.85996e-08	0.0829246	rf	dist_proteomics_aml	validation
942	GDM.1.1	0.949402	7.10721e-07	7.3915e-07	0.0623856	rf	dist_proteomics_aml	validation
943	GDM.1.2	0.924996	7.36164e-41	1.19627e-40	0.146916	rf	dist_proteomics_aml	validation
944	HEL	0.881127	3.54034e-21	4.52699e-21	0.104248	rf	dist_proteomics_aml	validation
945	HEL.1	0.900874	2.41432e-26	3.3038e-26	0.0781764	rf	dist_proteomics_aml	validation
946	HEL.2	0.760338	0	0	0.132813	rf	dist_proteomics_aml	validation
947	HL.60	0.914661	0	0	0.0805273	rf	dist_proteomics_aml	validation
948	HL.60.1	0.963178	2.7979e-23	3.69891e-23	0.0859362	rf	dist_proteomics_aml	validation
949	HL.60.2	0.851212	0	0	0.129307	rf	dist_proteomics_aml	validation
950	K052	0.898901	0	0	0.0616261	rf	dist_proteomics_aml	validation
951	K052.1	0.855612	0	0	0.0871064	rf	dist_proteomics_aml	validation
952	K052.2	0.811897	2.39781e-25	3.22464e-25	0.121517	rf	dist_proteomics_aml	validation
953	KASUMI.1	0.926829	0	0	0.108797	rf	dist_proteomics_aml	validation
954	KASUMI.1.1	0.862522	0	0	0.122898	rf	dist_proteomics_aml	validation
955	KASUMI.1.2	0.59528	3.16262e-07	3.33357e-07	0.213525	rf	dist_proteomics_aml	validation
956	KG.1	0.713757	9.55013e-10	1.09546e-09	0.103266	rf	dist_proteomics_aml	validation
957	KG.1.1	0.724465	1.27156e-06	1.27156e-06	0.0711001	rf	dist_proteomics_aml	validation
958	KG.1.2	0.911477	8.9652e-07	9.08163e-07	0.0544003	rf	dist_proteomics_aml	validation
959	KMOE.2	0.851647	0	0	0.125196	rf	dist_proteomics_aml	validation
960	KMOE.2.1	0.734813	5.01226e-08	5.42995e-08	0.170414	rf	dist_proteomics_aml	validation
961	KMOE.2.2	0.92997	0	0	0.055675	rf	dist_proteomics_aml	validation
962	M.07e	0.900117	0	0	0.131734	rf	dist_proteomics_aml	validation
963	M.07e.1	0.965201	2.17267e-07	2.32149e-07	0.0509565	rf	dist_proteomics_aml	validation
964	M.07e.2	0.876043	0	0	0.107202	rf	dist_proteomics_aml	validation
965	ME.1	0.804144	0	0	0.108278	rf	dist_proteomics_aml	validation
966	ME.1.1	0.838662	0	0	0.111833	rf	dist_proteomics_aml	validation
967	ME.1.2	0.914717	5.16557e-34	7.60215e-34	0.0848718	rf	dist_proteomics_aml	validation
968	ML.2	0.822581	7.42244e-07	7.61776e-07	0.110044	rf	dist_proteomics_aml	validation
969	ML.2.1	0.790547	3.92861e-09	4.37759e-09	0.134996	rf	dist_proteomics_aml	validation
970	ML.2.2	0.881305	0	0	0.134054	rf	dist_proteomics_aml	validation
971	MOLM.13	0.940164	0	0	0.102114	rf	dist_proteomics_aml	validation
972	MOLM.13.1	0.918044	0	0	0.0815239	rf	dist_proteomics_aml	validation
973	MOLM.13.2	0.856134	0	0	0.100936	rf	dist_proteomics_aml	validation
974	MONO.MAC.6	0.859408	0	0	0.11523	rf	dist_proteomics_aml	validation
975	MONO.MAC.6.1	0.731739	0	0	0.145675	rf	dist_proteomics_aml	validation
976	MONO.MAC.6.2	0.78622	7.40408e-16	8.8849e-16	0.124672	rf	dist_proteomics_aml	validation
977	MV.4.11	0.667592	0	0	0.246978	rf	dist_proteomics_aml	validation
978	MV.4.11.1	0.822967	0	0	0.151768	rf	dist_proteomics_aml	validation
979	MV.4.11.2	0.926629	0	0	0.123215	rf	dist_proteomics_aml	validation
980	NB4	0.781626	0	0	0.150877	rf	dist_proteomics_aml	validation
981	NB4.1	0.927964	0	0	0.0612828	rf	dist_proteomics_aml	validation
982	NB4.2	0.949097	0	0	0.110117	rf	dist_proteomics_aml	validation
983	NOMO.1	0.876721	0	0	0.104418	rf	dist_proteomics_aml	validation
984	NOMO.1.1	0.92562	0	0	0.0918521	rf	dist_proteomics_aml	validation
985	NOMO.1.2	0.8057	0	0	0.112914	rf	dist_proteomics_aml	validation
986	OCI.AML2	0.982119	2.51386e-09	2.84176e-09	0.128171	rf	dist_proteomics_aml	validation
987	OCI.AML2.1	0.962244	9.5968e-37	1.4971e-36	0.0512026	rf	dist_proteomics_aml	validation
988	OCI.AML2.2	0.971621	0	0	0.107987	rf	dist_proteomics_aml	validation
989	OCI.AML3	0.883193	0	0	0.123909	rf	dist_proteomics_aml	validation
990	OCI.AML3.1	0.9229	0	0	0.064343	rf	dist_proteomics_aml	validation
991	OCI.AML3.2	0.923031	0	0	0.0708659	rf	dist_proteomics_aml	validation
992	OCI.AML5	0.933374	1.08064e-38	1.72021e-38	0.0702063	rf	dist_proteomics_aml	validation
993	OCI.AML5.1	0.943923	1.31083e-44	2.22271e-44	0.0554468	rf	dist_proteomics_aml	validation
994	OCI.AML5.2	0.97478	9.43851e-43	1.56639e-42	0.0451664	rf	dist_proteomics_aml	validation
995	OCI.M1	0.923616	1.22051e-34	1.83077e-34	0.0882023	rf	dist_proteomics_aml	validation
996	OCI.M1.1	0.926908	1.18136e-33	1.70641e-33	0.0894959	rf	dist_proteomics_aml	validation
997	OCI.M1.2	0.941836	0	0	0.0639474	rf	dist_proteomics_aml	validation
998	P31.FUJ	0.664545	0	0	0.17908	rf	dist_proteomics_aml	validation
999	P31.FUJ.1	0.685141	9.47321e-14	1.11956e-13	0.149874	rf	dist_proteomics_aml	validation
1000	P31.FUJ.2	0.894026	0	0	0.0663883	rf	dist_proteomics_aml	validation
1001	PL.21	0.897744	2.29011e-32	3.24779e-32	0.0693114	rf	dist_proteomics_aml	validation
1002	PL.21.1	0.875414	0	0	0.076933	rf	dist_proteomics_aml	validation
1003	PL.21.2	0.889458	0	0	0.0943878	rf	dist_proteomics_aml	validation
1004	SIG.M5	0.891784	0	0	0.119892	rf	dist_proteomics_aml	validation
1005	SIG.M5.1	0.9553	0	0	0.0668132	rf	dist_proteomics_aml	validation
1006	SIG.M5.2	0.942194	0	0	0.111275	rf	dist_proteomics_aml	validation
1007	SKM.1	0.870652	1.30227e-27	1.81388e-27	0.0905188	rf	dist_proteomics_aml	validation
1008	SKM.1.1	0.865018	8.3178e-18	1.02982e-17	0.0921886	rf	dist_proteomics_aml	validation
1009	SKM.1.2	0.925177	2.09318e-21	2.72114e-21	0.0652229	rf	dist_proteomics_aml	validation
1010	THP.1	0.863571	0	0	0.0913601	rf	dist_proteomics_aml	validation
1011	THP.1.1	0.76739	8.57548e-13	9.98339e-13	0.108954	rf	dist_proteomics_aml	validation
1012	THP.1.2	0.863156	9.38149e-17	1.14337e-16	0.0855049	rf	dist_proteomics_aml	validation
1013	AML.193	0.854545	1.15665e-07	1.28884e-07	0.110184	pls	dist_proteomics_aml	validation
1014	AML.193.1	0.898094	6.45602e-08	7.40543e-08	0.0837197	pls	dist_proteomics_aml	validation
1015	AML.193.2	0.814974	0	0	0.119256	pls	dist_proteomics_aml	validation
1016	CMK	0.738852	0	0	0.13947	pls	dist_proteomics_aml	validation
1017	CMK.1	0.859641	4.78177e-25	7.6118e-25	0.0885339	pls	dist_proteomics_aml	validation
1018	CMK.2	0.787452	8.48898e-14	1.10357e-13	0.0882642	pls	dist_proteomics_aml	validation
1019	GDM.1	0.91129	7.74303e-08	8.75299e-08	0.110613	pls	dist_proteomics_aml	validation
1020	GDM.1.1	0.852991	1.90502e-06	2.00799e-06	0.0899689	pls	dist_proteomics_aml	validation
1021	GDM.1.2	0.791478	1.34987e-21	2.0248e-21	0.204621	pls	dist_proteomics_aml	validation
1022	HEL	0.836429	2.60679e-17	3.50568e-17	0.119353	pls	dist_proteomics_aml	validation
1023	HEL.1	0.842996	5.55377e-20	8.02212e-20	0.0933928	pls	dist_proteomics_aml	validation
1024	HEL.2	0.77229	0	0	0.135158	pls	dist_proteomics_aml	validation
1025	HL.60	0.856561	0	0	0.108352	pls	dist_proteomics_aml	validation
1026	HL.60.1	0.925747	1.23554e-17	1.69074e-17	0.112064	pls	dist_proteomics_aml	validation
1027	HL.60.2	0.786353	0	0	0.149983	pls	dist_proteomics_aml	validation
1028	K052	0.854945	9.82919e-05	9.82919e-05	0.0595981	pls	dist_proteomics_aml	validation
1029	K052.1	0.730612	1.60191e-08	1.86491e-08	0.127149	pls	dist_proteomics_aml	validation
1030	K052.2	0.778026	4.12265e-22	6.30523e-22	0.133402	pls	dist_proteomics_aml	validation
1031	KASUMI.1	0.874859	0	0	0.130377	pls	dist_proteomics_aml	validation
1032	KASUMI.1.1	0.803822	0	0	0.150622	pls	dist_proteomics_aml	validation
1033	KASUMI.1.2	0.670717	0	0	0.199439	pls	dist_proteomics_aml	validation
1034	KG.1	0.69608	3.63487e-09	4.36185e-09	0.112097	pls	dist_proteomics_aml	validation
1035	KG.1.1	0.678288	1.04225e-05	1.06967e-05	0.0852604	pls	dist_proteomics_aml	validation
1036	KG.1.2	0.724664	3.15916e-05	3.20019e-05	0.111308	pls	dist_proteomics_aml	validation
1037	KMOE.2	0.838999	0	0	0.164843	pls	dist_proteomics_aml	validation
1038	KMOE.2.1	0.773296	0	0	0.159398	pls	dist_proteomics_aml	validation
1039	KMOE.2.2	0.771966	2.31202e-07	2.53997e-07	0.100634	pls	dist_proteomics_aml	validation
1040	M.07e	0.885856	0	0	0.135218	pls	dist_proteomics_aml	validation
1041	M.07e.1	0.957265	2.97305e-07	3.17668e-07	0.0708841	pls	dist_proteomics_aml	validation
1042	M.07e.2	0.853936	0	0	0.119957	pls	dist_proteomics_aml	validation
1043	ME.1	0.651911	2.9679e-07	3.17668e-07	0.124462	pls	dist_proteomics_aml	validation
1044	ME.1.1	0.787586	0	0	0.129769	pls	dist_proteomics_aml	validation
1045	ME.1.2	0.873629	2.23009e-27	3.70099e-27	0.113065	pls	dist_proteomics_aml	validation
1046	ML.2	0.722984	8.41024e-06	8.74665e-06	0.142571	pls	dist_proteomics_aml	validation
1047	ML.2.1	0.78662	8.25519e-09	9.75614e-09	0.149885	pls	dist_proteomics_aml	validation
1048	ML.2.2	0.854123	0	0	0.159255	pls	dist_proteomics_aml	validation
1049	MOLM.13	0.873605	0	0	0.138212	pls	dist_proteomics_aml	validation
1050	MOLM.13.1	0.897507	0	0	0.0931213	pls	dist_proteomics_aml	validation
1051	MOLM.13.2	0.782761	0	0	0.121337	pls	dist_proteomics_aml	validation
1052	MONO.MAC.6	0.823618	0	0	0.137795	pls	dist_proteomics_aml	validation
1053	MONO.MAC.6.1	0.661838	0	0	0.162191	pls	dist_proteomics_aml	validation
1054	MONO.MAC.6.2	0.813462	1.1642e-17	1.62157e-17	0.122906	pls	dist_proteomics_aml	validation
1055	MV.4.11	0.700852	0	0	0.240288	pls	dist_proteomics_aml	validation
1056	MV.4.11.1	0.814024	0	0	0.15078	pls	dist_proteomics_aml	validation
1057	MV.4.11.2	0.890811	0	0	0.153071	pls	dist_proteomics_aml	validation
1058	NB4	0.811949	0	0	0.138234	pls	dist_proteomics_aml	validation
1059	NB4.1	0.912579	0	0	0.0682527	pls	dist_proteomics_aml	validation
1060	NB4.2	0.886524	0	0	0.144519	pls	dist_proteomics_aml	validation
1061	NOMO.1	0.849777	0	0	0.1362	pls	dist_proteomics_aml	validation
1062	NOMO.1.1	0.888997	0	0	0.129753	pls	dist_proteomics_aml	validation
1063	NOMO.1.2	0.783261	0	0	0.120532	pls	dist_proteomics_aml	validation
1064	OCI.AML2	0.993123	1.33945e-11	1.65837e-11	0.1308	pls	dist_proteomics_aml	validation
1065	OCI.AML2.1	0.91581	2.99846e-26	4.8725e-26	0.0771214	pls	dist_proteomics_aml	validation
1066	OCI.AML2.2	0.92851	0	0	0.150643	pls	dist_proteomics_aml	validation
1067	OCI.AML3	0.821613	0	0	0.143012	pls	dist_proteomics_aml	validation
1068	OCI.AML3.1	0.866983	0	0	0.0962043	pls	dist_proteomics_aml	validation
1069	OCI.AML3.2	0.903205	0	0	0.0794624	pls	dist_proteomics_aml	validation
1070	OCI.AML5	0.885377	2.40673e-29	4.26648e-29	0.0911215	pls	dist_proteomics_aml	validation
1071	OCI.AML5.1	0.898756	1.26485e-33	2.349e-33	0.0802894	pls	dist_proteomics_aml	validation
1072	OCI.AML5.2	0.929979	4.47247e-29	7.75227e-29	0.0807483	pls	dist_proteomics_aml	validation
1073	OCI.M1	0.889176	1.50357e-28	2.54953e-28	0.107903	pls	dist_proteomics_aml	validation
1074	OCI.M1.1	0.913934	4.25946e-31	7.72647e-31	0.0883609	pls	dist_proteomics_aml	validation
1075	OCI.M1.2	0.910384	0	0	0.0886668	pls	dist_proteomics_aml	validation
1076	P31.FUJ	0.701275	0	0	0.1693	pls	dist_proteomics_aml	validation
1077	P31.FUJ.1	0.702904	1.13909e-14	1.50592e-14	0.14286	pls	dist_proteomics_aml	validation
1078	P31.FUJ.2	0.895922	0	0	0.0783501	pls	dist_proteomics_aml	validation
1079	PL.21	0.838967	1.91283e-24	2.98402e-24	0.0929398	pls	dist_proteomics_aml	validation
1080	PL.21.1	0.819049	0	0	0.0997089	pls	dist_proteomics_aml	validation
1081	PL.21.2	0.815099	0	0	0.128087	pls	dist_proteomics_aml	validation
1082	SIG.M5	0.87708	0	0	0.123804	pls	dist_proteomics_aml	validation
1083	SIG.M5.1	0.944841	0	0	0.0724879	pls	dist_proteomics_aml	validation
1084	SIG.M5.2	0.878007	0	0	0.153088	pls	dist_proteomics_aml	validation
1085	SKM.1	0.813724	1.70652e-21	2.51148e-21	0.111595	pls	dist_proteomics_aml	validation
1086	SKM.1.1	0.789419	4.86859e-13	6.125e-13	0.113622	pls	dist_proteomics_aml	validation
1087	SKM.1.2	0.896911	2.84007e-18	4.02774e-18	0.0774172	pls	dist_proteomics_aml	validation
1088	THP.1	0.820102	0	0	0.0910468	pls	dist_proteomics_aml	validation
1089	THP.1.1	0.737799	1.75772e-11	2.14223e-11	0.115383	pls	dist_proteomics_aml	validation
1090	THP.1.2	0.804371	4.01865e-13	5.1386e-13	0.0971574	pls	dist_proteomics_aml	validation
1091	AML.193	0.87013	5.59627e-08	6.51506e-08	0.109781	pcr	dist_proteomics_aml	validation
1092	AML.193.1	0.923754	0	0	0.0783062	pcr	dist_proteomics_aml	validation
1093	AML.193.2	0.809638	0	0	0.125821	pcr	dist_proteomics_aml	validation
1094	CMK	0.680859	0	0	0.149046	pcr	dist_proteomics_aml	validation
1095	CMK.1	0.836089	1.46093e-22	2.27905e-22	0.0873738	pcr	dist_proteomics_aml	validation
1096	CMK.2	0.824991	5.2955e-16	7.24647e-16	0.0768014	pcr	dist_proteomics_aml	validation
1097	GDM.1	0.894758	1.67502e-07	1.84016e-07	0.105033	pcr	dist_proteomics_aml	validation
1098	GDM.1.1	0.946667	7.54497e-07	7.95281e-07	0.0648788	pcr	dist_proteomics_aml	validation
1099	GDM.1.2	0.743935	5.76572e-18	8.17684e-18	0.22594	pcr	dist_proteomics_aml	validation
1100	HEL	0.801551	5.03684e-15	6.77367e-15	0.126617	pcr	dist_proteomics_aml	validation
1101	HEL.1	0.837852	1.52018e-19	2.32498e-19	0.0906655	pcr	dist_proteomics_aml	validation
1102	HEL.2	0.750079	0	0	0.138719	pcr	dist_proteomics_aml	validation
1103	HL.60	0.901629	0	0	0.104482	pcr	dist_proteomics_aml	validation
1104	HL.60.1	0.936442	7.07229e-19	1.06084e-18	0.100754	pcr	dist_proteomics_aml	validation
1105	HL.60.2	0.829635	0	0	0.135354	pcr	dist_proteomics_aml	validation
1106	K052	0.841758	0.000225486	0.000225486	0.0779502	pcr	dist_proteomics_aml	validation
1107	K052.1	0.676735	2.70163e-07	2.92677e-07	0.136771	pcr	dist_proteomics_aml	validation
1108	K052.2	0.719871	1.05128e-17	1.46428e-17	0.145196	pcr	dist_proteomics_aml	validation
1109	KASUMI.1	0.882552	0	0	0.122475	pcr	dist_proteomics_aml	validation
1110	KASUMI.1.1	0.763909	0	0	0.164151	pcr	dist_proteomics_aml	validation
1111	KASUMI.1.2	0.610052	1.40456e-07	1.56508e-07	0.212916	pcr	dist_proteomics_aml	validation
1112	KG.1	0.723029	4.54906e-10	5.45888e-10	0.103891	pcr	dist_proteomics_aml	validation
1113	KG.1.1	0.735474	7.23294e-07	7.72834e-07	0.079388	pcr	dist_proteomics_aml	validation
1114	KG.1.2	0.745421	1.44119e-05	1.45991e-05	0.10856	pcr	dist_proteomics_aml	validation
1115	KMOE.2	0.822793	0	0	0.168306	pcr	dist_proteomics_aml	validation
1116	KMOE.2.1	0.77416	0	0	0.163288	pcr	dist_proteomics_aml	validation
1117	KMOE.2.2	0.791662	1.33963e-07	1.51436e-07	0.0966257	pcr	dist_proteomics_aml	validation
1118	M.07e	0.876447	0	0	0.132831	pcr	dist_proteomics_aml	validation
1119	M.07e.1	0.97619	1.21094e-07	1.38902e-07	0.0522171	pcr	dist_proteomics_aml	validation
1120	M.07e.2	0.872918	0	0	0.115872	pcr	dist_proteomics_aml	validation
1121	ME.1	0.624093	1.12233e-06	1.16723e-06	0.145347	pcr	dist_proteomics_aml	validation
1122	ME.1.1	0.733343	0	0	0.148918	pcr	dist_proteomics_aml	validation
1123	ME.1.2	0.853612	6.09576e-25	9.70345e-25	0.129923	pcr	dist_proteomics_aml	validation
1124	ML.2	0.747581	3.40794e-06	3.49762e-06	0.132799	pcr	dist_proteomics_aml	validation
1125	ML.2.1	0.783147	1.25088e-08	1.47832e-08	0.141802	pcr	dist_proteomics_aml	validation
1126	ML.2.2	0.845213	0	0	0.172931	pcr	dist_proteomics_aml	validation
1127	MOLM.13	0.885714	0	0	0.158448	pcr	dist_proteomics_aml	validation
1128	MOLM.13.1	0.834218	0	0	0.123789	pcr	dist_proteomics_aml	validation
1129	MOLM.13.2	0.746267	0	0	0.127513	pcr	dist_proteomics_aml	validation
1130	MONO.MAC.6	0.821806	0	0	0.138213	pcr	dist_proteomics_aml	validation
1131	MONO.MAC.6.1	0.637225	0	0	0.163042	pcr	dist_proteomics_aml	validation
1132	MONO.MAC.6.2	0.770648	6.11885e-15	8.08932e-15	0.136717	pcr	dist_proteomics_aml	validation
1133	MV.4.11	0.676478	0	0	0.256706	pcr	dist_proteomics_aml	validation
1134	MV.4.11.1	0.785953	0	0	0.162764	pcr	dist_proteomics_aml	validation
1135	MV.4.11.2	0.88808	0	0	0.159614	pcr	dist_proteomics_aml	validation
1136	NB4	0.748955	0	0	0.158594	pcr	dist_proteomics_aml	validation
1137	NB4.1	0.917647	0	0	0.071434	pcr	dist_proteomics_aml	validation
1138	NB4.2	0.936427	0	0	0.127747	pcr	dist_proteomics_aml	validation
1139	NOMO.1	0.872347	0	0	0.110791	pcr	dist_proteomics_aml	validation
1140	NOMO.1.1	0.862029	0	0	0.12006	pcr	dist_proteomics_aml	validation
1141	NOMO.1.2	0.745022	0	0	0.131224	pcr	dist_proteomics_aml	validation
1142	OCI.AML2	0.987621	3.36129e-10	4.1616e-10	0.136215	pcr	dist_proteomics_aml	validation
1143	OCI.AML2.1	0.956428	7.4726e-35	1.3555e-34	0.0582451	pcr	dist_proteomics_aml	validation
1144	OCI.AML2.2	0.93061	0	0	0.159098	pcr	dist_proteomics_aml	validation
1145	OCI.AML3	0.83842	0	0	0.1345	pcr	dist_proteomics_aml	validation
1146	OCI.AML3.1	0.892999	0	0	0.079628	pcr	dist_proteomics_aml	validation
1147	OCI.AML3.2	0.884386	0	0	0.085343	pcr	dist_proteomics_aml	validation
1148	OCI.AML5	0.89038	4.1925e-30	7.43217e-30	0.0902498	pcr	dist_proteomics_aml	validation
1149	OCI.AML5.1	0.917661	1.95122e-37	3.6237e-37	0.0718095	pcr	dist_proteomics_aml	validation
1150	OCI.AML5.2	0.926046	2.35588e-28	3.99475e-28	0.0793208	pcr	dist_proteomics_aml	validation
1151	OCI.M1	0.880244	2.69005e-27	4.46434e-27	0.113223	pcr	dist_proteomics_aml	validation
1152	OCI.M1.1	0.90188	4.64242e-29	8.04686e-29	0.0950172	pcr	dist_proteomics_aml	validation
1153	OCI.M1.2	0.908418	0	0	0.0843227	pcr	dist_proteomics_aml	validation
1154	P31.FUJ	0.617178	0	0	0.189426	pcr	dist_proteomics_aml	validation
1155	P31.FUJ.1	0.600743	3.86241e-10	4.70731e-10	0.169688	pcr	dist_proteomics_aml	validation
1156	P31.FUJ.2	0.925794	0	0	0.0616716	pcr	dist_proteomics_aml	validation
1157	PL.21	0.860435	6.54366e-27	1.06335e-26	0.0904628	pcr	dist_proteomics_aml	validation
1158	PL.21.1	0.82549	0	0	0.100122	pcr	dist_proteomics_aml	validation
1159	PL.21.2	0.794314	0	0	0.139951	pcr	dist_proteomics_aml	validation
1160	SIG.M5	0.773909	0	0	0.159274	pcr	dist_proteomics_aml	validation
1161	SIG.M5.1	0.92606	0	0	0.0926109	pcr	dist_proteomics_aml	validation
1162	SIG.M5.2	0.837853	0	0	0.17656	pcr	dist_proteomics_aml	validation
1163	SKM.1	0.77574	1.78249e-18	2.57471e-18	0.121166	pcr	dist_proteomics_aml	validation
1164	SKM.1.1	0.792597	3.37462e-13	4.38701e-13	0.119429	pcr	dist_proteomics_aml	validation
1165	SKM.1.2	0.899462	1.62232e-18	2.38757e-18	0.0742194	pcr	dist_proteomics_aml	validation
1166	THP.1	0.83398	0	0	0.103825	pcr	dist_proteomics_aml	validation
1167	THP.1.1	0.724767	5.86591e-11	7.3797e-11	0.123197	pcr	dist_proteomics_aml	validation
1168	THP.1.2	0.764374	2.73417e-11	3.49616e-11	0.123519	pcr	dist_proteomics_aml	validation
1169	AML.193	0.933079	0	0	0.0494424	nnet	dist_proteomics_aml	validation
1170	AML.193.1	0.914956	4.96539e-09	5.30549e-09	0.0813012	nnet	dist_proteomics_aml	validation
1171	AML.193.2	0.844866	0	0	0.0893593	nnet	dist_proteomics_aml	validation
1172	CMK	0.671114	0	0	0.174898	nnet	dist_proteomics_aml	validation
1173	CMK.1	0.937396	2.13416e-38	3.20124e-38	0.0649466	nnet	dist_proteomics_aml	validation
1174	CMK.2	0.904819	3.57982e-23	4.43215e-23	0.0584167	nnet	dist_proteomics_aml	validation
1175	GDM.1	0.941935	0	0	0.0529715	nnet	dist_proteomics_aml	validation
1176	GDM.1.1	0.955556	6.15181e-07	6.3137e-07	0.0714353	nnet	dist_proteomics_aml	validation
1177	GDM.1.2	0.954749	9.09544e-51	1.47801e-50	0.079705	nnet	dist_proteomics_aml	validation
1178	HEL	0.878584	6.43349e-21	7.72019e-21	0.1051	nnet	dist_proteomics_aml	validation
1179	HEL.1	0.915064	1.60276e-28	2.1189e-28	0.0858243	nnet	dist_proteomics_aml	validation
1180	HEL.2	0.83559	0	0	0.13071	nnet	dist_proteomics_aml	validation
1181	HL.60	0.95457	0	0	0.0669842	nnet	dist_proteomics_aml	validation
1182	HL.60.1	0.943478	8.09702e-20	9.5692e-20	0.0828707	nnet	dist_proteomics_aml	validation
1183	HL.60.2	0.816483	0	0	0.120613	nnet	dist_proteomics_aml	validation
1184	K052	0.881319	0	0	0.0584043	nnet	dist_proteomics_aml	validation
1185	K052.1	0.943469	0	0	0.066568	nnet	dist_proteomics_aml	validation
1186	K052.2	0.835806	4.7158e-28	6.13055e-28	0.108188	nnet	dist_proteomics_aml	validation
1187	KASUMI.1	0.905629	0	0	0.084144	nnet	dist_proteomics_aml	validation
1188	KASUMI.1.1	0.892034	0	0	0.109593	nnet	dist_proteomics_aml	validation
1189	KASUMI.1.2	0.670717	0	0	0.198146	nnet	dist_proteomics_aml	validation
1190	KG.1	0.744783	7.06094e-11	7.64935e-11	0.114942	nnet	dist_proteomics_aml	validation
1191	KG.1.1	0.882416	5.22095e-12	5.81762e-12	0.0670287	nnet	dist_proteomics_aml	validation
1192	KG.1.2	0.855311	1.55799e-06	1.55799e-06	0.10881	nnet	dist_proteomics_aml	validation
1193	KMOE.2	0.877997	0	0	0.0890848	nnet	dist_proteomics_aml	validation
1194	KMOE.2.1	0.723959	8.26862e-08	8.71557e-08	0.176045	nnet	dist_proteomics_aml	validation
1195	KMOE.2.2	0.924937	0	0	0.0560084	nnet	dist_proteomics_aml	validation
1196	M.07e	0.861601	0	0	0.114048	nnet	dist_proteomics_aml	validation
1197	M.07e.1	0.901709	1.03729e-06	1.05076e-06	0.113841	nnet	dist_proteomics_aml	validation
1198	M.07e.2	0.869411	0	0	0.102356	nnet	dist_proteomics_aml	validation
1199	ME.1	0.919932	0	0	0.0548718	nnet	dist_proteomics_aml	validation
1200	ME.1.1	0.866887	0	0	0.0727386	nnet	dist_proteomics_aml	validation
1201	ME.1.2	0.941832	1.37379e-40	2.10109e-40	0.0567036	nnet	dist_proteomics_aml	validation
1202	ML.2	0.866532	3.67457e-07	3.82155e-07	0.065768	nnet	dist_proteomics_aml	validation
1203	ML.2.1	0.81939	0	0	0.122965	nnet	dist_proteomics_aml	validation
1204	ML.2.2	0.926306	0	0	0.0934379	nnet	dist_proteomics_aml	validation
1205	MOLM.13	0.951686	0	0	0.0721093	nnet	dist_proteomics_aml	validation
1206	MOLM.13.1	0.961599	0	0	0.0676795	nnet	dist_proteomics_aml	validation
1207	MOLM.13.2	0.846339	0	0	0.140116	nnet	dist_proteomics_aml	validation
1208	MONO.MAC.6	0.830414	0	0	0.12344	nnet	dist_proteomics_aml	validation
1209	MONO.MAC.6.1	0.801125	0	0	0.129981	nnet	dist_proteomics_aml	validation
1210	MONO.MAC.6.2	0.732978	5.43702e-13	6.14619e-13	0.176184	nnet	dist_proteomics_aml	validation
1211	MV.4.11	0.895471	0	0	0.130528	nnet	dist_proteomics_aml	validation
1212	MV.4.11.1	0.849955	0	0	0.131342	nnet	dist_proteomics_aml	validation
1213	MV.4.11.2	0.937525	0	0	0.0958264	nnet	dist_proteomics_aml	validation
1214	NB4	0.799923	0	0	0.146981	nnet	dist_proteomics_aml	validation
1215	NB4.1	0.940543	0	0	0.0740543	nnet	dist_proteomics_aml	validation
1216	NB4.2	0.937649	0	0	0.0902846	nnet	dist_proteomics_aml	validation
1217	NOMO.1	0.842603	0	0	0.128411	nnet	dist_proteomics_aml	validation
1218	NOMO.1.1	0.874849	0	0	0.122164	nnet	dist_proteomics_aml	validation
1219	NOMO.1.2	0.852742	0	0	0.120834	nnet	dist_proteomics_aml	validation
1220	OCI.AML2	0.993123	1.33945e-11	1.47151e-11	0.065388	nnet	dist_proteomics_aml	validation
1221	OCI.AML2.1	0.939989	1.19402e-30	1.72469e-30	0.0571556	nnet	dist_proteomics_aml	validation
1222	OCI.AML2.2	0.918642	0	0	0.0896599	nnet	dist_proteomics_aml	validation
1223	OCI.AML3	0.891045	0	0	0.117719	nnet	dist_proteomics_aml	validation
1224	OCI.AML3.1	0.918315	0	0	0.0788317	nnet	dist_proteomics_aml	validation
1225	OCI.AML3.2	0.88402	0	0	0.0921434	nnet	dist_proteomics_aml	validation
1226	OCI.AML5	0.885064	2.67724e-29	3.66359e-29	0.109554	nnet	dist_proteomics_aml	validation
1227	OCI.AML5.1	0.899871	7.92262e-34	1.16597e-33	0.089069	nnet	dist_proteomics_aml	validation
1228	OCI.AML5.2	0.894401	1.07897e-23	1.35742e-23	0.0947832	nnet	dist_proteomics_aml	validation
1229	OCI.M1	0.950231	9.15287e-42	1.45699e-41	0.0717206	nnet	dist_proteomics_aml	validation
1230	OCI.M1.1	0.911187	1.31511e-30	1.86507e-30	0.102408	nnet	dist_proteomics_aml	validation
1231	OCI.M1.2	0.94438	0	0	0.0704577	nnet	dist_proteomics_aml	validation
1232	P31.FUJ	0.750819	0	0	0.152234	nnet	dist_proteomics_aml	validation
1233	P31.FUJ.1	0.871889	5.01903e-29	6.74973e-29	0.0862781	nnet	dist_proteomics_aml	validation
1234	P31.FUJ.2	0.880275	0	0	0.0911662	nnet	dist_proteomics_aml	validation
1235	PL.21	0.939237	1.05857e-41	1.65136e-41	0.0629302	nnet	dist_proteomics_aml	validation
1236	PL.21.1	0.8792	0	0	0.0843644	nnet	dist_proteomics_aml	validation
1237	PL.21.2	0.915248	0	0	0.0901473	nnet	dist_proteomics_aml	validation
1238	SIG.M5	0.945984	0	0	0.104063	nnet	dist_proteomics_aml	validation
1239	SIG.M5.1	0.965912	0	0	0.0689764	nnet	dist_proteomics_aml	validation
1240	SIG.M5.2	0.926388	0	0	0.0979167	nnet	dist_proteomics_aml	validation
1241	SKM.1	0.890691	1.69474e-30	2.36053e-30	0.0908026	nnet	dist_proteomics_aml	validation
1242	SKM.1.1	0.921478	7.77556e-24	9.94252e-24	0.0578801	nnet	dist_proteomics_aml	validation
1243	SKM.1.2	0.934769	9.2704e-23	1.12983e-22	0.0686754	nnet	dist_proteomics_aml	validation
1244	THP.1	0.861224	0	0	0.079336	nnet	dist_proteomics_aml	validation
1245	THP.1.1	0.773198	4.49833e-13	5.15985e-13	0.123056	nnet	dist_proteomics_aml	validation
1246	THP.1.2	0.826062	2.65434e-14	3.09013e-14	0.110118	nnet	dist_proteomics_aml	validation
1247	AML.193	0.994194	0	0	0.0140984	dl	dist_proteomics_aml	validation
1248	AML.193.1	0.98607	0	0	0.0234637	dl	dist_proteomics_aml	validation
1249	AML.193.2	0.935854	0	0	0.0539254	dl	dist_proteomics_aml	validation
1250	CMK	0.769685	0	0	0.136941	dl	dist_proteomics_aml	validation
1251	CMK.1	0.963017	2.52484e-47	3.33792e-47	0.0379731	dl	dist_proteomics_aml	validation
1252	CMK.2	0.957724	4.50861e-33	5.58208e-33	0.0387037	dl	dist_proteomics_aml	validation
1253	GDM.1	0.96129	0	0	0.0410509	dl	dist_proteomics_aml	validation
1254	GDM.1.1	0.917949	1.23813e-06	1.23813e-06	0.0672918	dl	dist_proteomics_aml	validation
1255	GDM.1.2	0.991934	3.13659e-85	4.79715e-85	0.0388989	dl	dist_proteomics_aml	validation
1256	HEL	0.907166	3.12459e-24	3.48168e-24	0.0900548	dl	dist_proteomics_aml	validation
1257	HEL.1	0.939191	2.78281e-33	3.50096e-33	0.0608397	dl	dist_proteomics_aml	validation
1258	HEL.2	0.909836	0	0	0.0825522	dl	dist_proteomics_aml	validation
1259	HL.60	0.957104	0	0	0.0537398	dl	dist_proteomics_aml	validation
1260	HL.60.1	0.968995	1.1222e-24	1.26858e-24	0.0500002	dl	dist_proteomics_aml	validation
1261	HL.60.2	0.887517	0	0	0.0905197	dl	dist_proteomics_aml	validation
1262	K052	0.969231	0	0	0.0309693	dl	dist_proteomics_aml	validation
1263	K052.1	0.980714	0	0	0.0368902	dl	dist_proteomics_aml	validation
1264	K052.2	0.93843	2.01868e-48	2.71478e-48	0.0564611	dl	dist_proteomics_aml	validation
1265	KASUMI.1	0.976735	0	0	0.0417844	dl	dist_proteomics_aml	validation
1266	KASUMI.1.1	0.973553	0	0	0.0516211	dl	dist_proteomics_aml	validation
1267	KASUMI.1.2	0.798645	0	0	0.161942	dl	dist_proteomics_aml	validation
1268	KG.1	0.633309	2.11499e-07	2.19959e-07	0.128927	dl	dist_proteomics_aml	validation
1269	KG.1.1	0.932263	1.10861e-15	1.18454e-15	0.0300523	dl	dist_proteomics_aml	validation
1270	KG.1.2	0.961538	2.53118e-07	2.59779e-07	0.0280069	dl	dist_proteomics_aml	validation
1271	KMOE.2	0.932279	0	0	0.0563995	dl	dist_proteomics_aml	validation
1272	KMOE.2.1	0.82843	0	0	0.134754	dl	dist_proteomics_aml	validation
1273	KMOE.2.2	0.982274	0	0	0.0248971	dl	dist_proteomics_aml	validation
1274	M.07e	0.940795	0	0	0.0987126	dl	dist_proteomics_aml	validation
1275	M.07e.1	0.945665	4.29523e-07	4.35101e-07	0.0491775	dl	dist_proteomics_aml	validation
1276	M.07e.2	0.924757	0	0	0.0856555	dl	dist_proteomics_aml	validation
1277	ME.1	0.95025	0	0	0.0325871	dl	dist_proteomics_aml	validation
1278	ME.1.1	0.972206	0	0	0.0312019	dl	dist_proteomics_aml	validation
1279	ME.1.2	0.982119	3.03087e-61	4.5463e-61	0.0228117	dl	dist_proteomics_aml	validation
1280	ML.2	0.975	0	0	0.0257939	dl	dist_proteomics_aml	validation
1281	ML.2.1	0.83585	0	0	0.10068	dl	dist_proteomics_aml	validation
1282	ML.2.2	0.968137	0	0	0.0586888	dl	dist_proteomics_aml	validation
1283	MOLM.13	0.990807	0	0	0.0299795	dl	dist_proteomics_aml	validation
1284	MOLM.13.1	0.984311	0	0	0.0397224	dl	dist_proteomics_aml	validation
1285	MOLM.13.2	0.949676	0	0	0.0631449	dl	dist_proteomics_aml	validation
1286	MONO.MAC.6	0.876321	0	0	0.108115	dl	dist_proteomics_aml	validation
1287	MONO.MAC.6.1	0.861369	0	0	0.0921005	dl	dist_proteomics_aml	validation
1288	MONO.MAC.6.2	0.870045	1.4272e-22	1.54613e-22	0.0990477	dl	dist_proteomics_aml	validation
1289	MV.4.11	0.918364	0	0	0.135237	dl	dist_proteomics_aml	validation
1290	MV.4.11.1	0.944919	0	0	0.0817495	dl	dist_proteomics_aml	validation
1291	MV.4.11.2	0.972745	0	0	0.0710712	dl	dist_proteomics_aml	validation
1292	NB4	0.868866	0	0	0.106889	dl	dist_proteomics_aml	validation
1293	NB4.1	0.954842	0	0	0.0497015	dl	dist_proteomics_aml	validation
1294	NB4.2	0.985885	0	0	0.0415019	dl	dist_proteomics_aml	validation
1295	NOMO.1	0.917697	0	0	0.0742193	dl	dist_proteomics_aml	validation
1296	NOMO.1.1	0.961794	0	0	0.0672399	dl	dist_proteomics_aml	validation
1297	NOMO.1.2	0.922222	0	0	0.0767746	dl	dist_proteomics_aml	validation
1298	OCI.AML2	0.987621	3.36129e-10	3.54298e-10	0.071204	dl	dist_proteomics_aml	validation
1299	OCI.AML2.1	0.948804	9.89196e-33	1.20558e-32	0.0417263	dl	dist_proteomics_aml	validation
1300	OCI.AML2.2	0.986668	0	0	0.0573764	dl	dist_proteomics_aml	validation
1301	OCI.AML3	0.945054	0	0	0.091696	dl	dist_proteomics_aml	validation
1302	OCI.AML3.1	0.972448	0	0	0.0465848	dl	dist_proteomics_aml	validation
1303	OCI.AML3.2	0.957647	0	0	0.0432985	dl	dist_proteomics_aml	validation
1304	OCI.AML5	0.965922	1.72318e-50	2.40015e-50	0.0549403	dl	dist_proteomics_aml	validation
1305	OCI.AML5.1	0.966555	2.20456e-54	3.18436e-54	0.0468825	dl	dist_proteomics_aml	validation
1306	OCI.AML5.2	0.987062	8.3774e-52	1.18807e-51	0.0309565	dl	dist_proteomics_aml	validation
1307	OCI.M1	0.969642	4.39497e-50	6.01417e-50	0.0496934	dl	dist_proteomics_aml	validation
1308	OCI.M1.1	0.925226	2.68885e-33	3.43821e-33	0.0730854	dl	dist_proteomics_aml	validation
1309	OCI.M1.2	0.984621	0	0	0.0303343	dl	dist_proteomics_aml	validation
1310	P31.FUJ	0.792297	0	0	0.120391	dl	dist_proteomics_aml	validation
1311	P31.FUJ.1	0.892682	3.29301e-32	3.95161e-32	0.0705123	dl	dist_proteomics_aml	validation
1312	P31.FUJ.2	0.94239	0	0	0.0436156	dl	dist_proteomics_aml	validation
1313	PL.21	0.977911	3.01532e-60	4.43764e-60	0.033667	dl	dist_proteomics_aml	validation
1314	PL.21.1	0.933067	0	0	0.0478388	dl	dist_proteomics_aml	validation
1315	PL.21.2	0.961613	0	0	0.0493718	dl	dist_proteomics_aml	validation
1316	SIG.M5	0.980498	0	0	0.0324602	dl	dist_proteomics_aml	validation
1317	SIG.M5.1	0.98725	0	0	0.0321809	dl	dist_proteomics_aml	validation
1318	SIG.M5.2	0.968599	0	0	0.0510213	dl	dist_proteomics_aml	validation
1319	SKM.1	0.952506	3.82579e-45	4.97353e-45	0.0549155	dl	dist_proteomics_aml	validation
1320	SKM.1.1	0.959107	2.82619e-31	3.34004e-31	0.0414005	dl	dist_proteomics_aml	validation
1321	SKM.1.2	0.969872	1.78448e-30	2.07745e-30	0.0455062	dl	dist_proteomics_aml	validation
1322	THP.1	0.925102	0	0	0.04031	dl	dist_proteomics_aml	validation
1323	THP.1.1	0.93619	5.12028e-28	5.87326e-28	0.0587911	dl	dist_proteomics_aml	validation
1324	THP.1.2	0.928635	1.30216e-23	1.43054e-23	0.0626692	dl	dist_proteomics_aml	validation
1325	AML.193	0.916578	0	0	0.0656442	cubist	dist_proteomics_aml	validation
1326	AML.193.1	0.921188	0	0	0.0538501	cubist	dist_proteomics_aml	validation
1327	AML.193.2	0.829539	0	0	0.10104	cubist	dist_proteomics_aml	validation
1328	CMK	0.668004	0	0	0.174309	cubist	dist_proteomics_aml	validation
1329	CMK.1	0.909316	3.35466e-32	5.032e-32	0.0654164	cubist	dist_proteomics_aml	validation
1330	CMK.2	0.854944	3.5476e-18	4.39227e-18	0.0762959	cubist	dist_proteomics_aml	validation
1331	GDM.1	0.935484	0	0	0.0661825	cubist	dist_proteomics_aml	validation
1332	GDM.1.1	0.952137	6.67725e-07	6.94434e-07	0.0623679	cubist	dist_proteomics_aml	validation
1333	GDM.1.2	0.932667	5.82123e-43	9.87078e-43	0.111689	cubist	dist_proteomics_aml	validation
1334	HEL	0.891024	3.02153e-22	3.99456e-22	0.0924666	cubist	dist_proteomics_aml	validation
1335	HEL.1	0.885512	2.49821e-24	3.4186e-24	0.0831442	cubist	dist_proteomics_aml	validation
1336	HEL.2	0.745373	0	0	0.173021	cubist	dist_proteomics_aml	validation
1337	HL.60	0.871946	0	0	0.0828793	cubist	dist_proteomics_aml	validation
1338	HL.60.1	0.940663	1.98865e-19	2.54286e-19	0.0936176	cubist	dist_proteomics_aml	validation
1339	HL.60.2	0.806129	0	0	0.12949	cubist	dist_proteomics_aml	validation
1340	K052	0.784615	0.00142517	0.00142517	0.0765566	cubist	dist_proteomics_aml	validation
1341	K052.1	0.834082	0	0	0.0861061	cubist	dist_proteomics_aml	validation
1342	K052.2	0.84233	7.22569e-29	1.0634e-28	0.111326	cubist	dist_proteomics_aml	validation
1343	KASUMI.1	0.924203	0	0	0.0948475	cubist	dist_proteomics_aml	validation
1344	KASUMI.1.1	0.820835	0	0	0.141566	cubist	dist_proteomics_aml	validation
1345	KASUMI.1.2	0.640166	2.19353e-08	2.47964e-08	0.201165	cubist	dist_proteomics_aml	validation
1346	KG.1	0.628727	2.74652e-07	2.93463e-07	0.144418	cubist	dist_proteomics_aml	validation
1347	KG.1.1	0.643578	4.02603e-05	4.07832e-05	0.108886	cubist	dist_proteomics_aml	validation
1348	KG.1.2	0.921245	7.55651e-07	7.75536e-07	0.0504075	cubist	dist_proteomics_aml	validation
1349	KMOE.2	0.825823	0	0	0.110312	cubist	dist_proteomics_aml	validation
1350	KMOE.2.1	0.724576	8.04639e-08	8.83969e-08	0.170884	cubist	dist_proteomics_aml	validation
1351	KMOE.2.2	0.936973	0	0	0.0412313	cubist	dist_proteomics_aml	validation
1352	M.07e	0.884863	0	0	0.130102	cubist	dist_proteomics_aml	validation
1353	M.07e.1	0.97619	1.21094e-07	1.31186e-07	0.0566429	cubist	dist_proteomics_aml	validation
1354	M.07e.2	0.886183	0	0	0.111186	cubist	dist_proteomics_aml	validation
1355	ME.1	0.742542	0	0	0.103864	cubist	dist_proteomics_aml	validation
1356	ME.1.1	0.784274	0	0	0.1071	cubist	dist_proteomics_aml	validation
1357	ME.1.2	0.925581	2.4128e-36	3.84079e-36	0.0812044	cubist	dist_proteomics_aml	validation
1358	ML.2	0.840323	5.85357e-07	6.16998e-07	0.0973019	cubist	dist_proteomics_aml	validation
1359	ML.2.1	0.831773	0	0	0.127896	cubist	dist_proteomics_aml	validation
1360	ML.2.2	0.827394	0	0	0.142872	cubist	dist_proteomics_aml	validation
1361	MOLM.13	0.950066	0	0	0.0831731	cubist	dist_proteomics_aml	validation
1362	MOLM.13.1	0.915983	0	0	0.0845246	cubist	dist_proteomics_aml	validation
1363	MOLM.13.2	0.763073	0	0	0.13172	cubist	dist_proteomics_aml	validation
1364	MONO.MAC.6	0.829508	0	0	0.111821	cubist	dist_proteomics_aml	validation
1365	MONO.MAC.6.1	0.731271	0	0	0.144153	cubist	dist_proteomics_aml	validation
1366	MONO.MAC.6.2	0.767954	8.67152e-15	1.02482e-14	0.132264	cubist	dist_proteomics_aml	validation
1367	MV.4.11	0.740929	0	0	0.222414	cubist	dist_proteomics_aml	validation
1368	MV.4.11.1	0.84117	0	0	0.148302	cubist	dist_proteomics_aml	validation
1369	MV.4.11.2	0.939203	0	0	0.0929918	cubist	dist_proteomics_aml	validation
1370	NB4	0.747572	0	0	0.151768	cubist	dist_proteomics_aml	validation
1371	NB4.1	0.891131	0	0	0.077711	cubist	dist_proteomics_aml	validation
1372	NB4.2	0.937149	0	0	0.114208	cubist	dist_proteomics_aml	validation
1373	NOMO.1	0.801802	0	0	0.137134	cubist	dist_proteomics_aml	validation
1374	NOMO.1.1	0.896052	0	0	0.115571	cubist	dist_proteomics_aml	validation
1375	NOMO.1.2	0.849784	0	0	0.0984737	cubist	dist_proteomics_aml	validation
1376	OCI.AML2	0.971115	3.44132e-08	3.83462e-08	0.0774404	cubist	dist_proteomics_aml	validation
1377	OCI.AML2.1	0.808678	6.3918e-16	7.79001e-16	0.0928282	cubist	dist_proteomics_aml	validation
1378	OCI.AML2.2	0.95283	0	0	0.105983	cubist	dist_proteomics_aml	validation
1379	OCI.AML3	0.903657	0	0	0.109935	cubist	dist_proteomics_aml	validation
1380	OCI.AML3.1	0.936608	0	0	0.0677836	cubist	dist_proteomics_aml	validation
1381	OCI.AML3.2	0.894505	0	0	0.0767454	cubist	dist_proteomics_aml	validation
1382	OCI.AML5	0.920886	1.04432e-35	1.59719e-35	0.0818584	cubist	dist_proteomics_aml	validation
1383	OCI.AML5.1	0.91395	1.27795e-36	2.07667e-36	0.0700356	cubist	dist_proteomics_aml	validation
1384	OCI.AML5.2	0.958215	5.94632e-36	9.27626e-36	0.0605029	cubist	dist_proteomics_aml	validation
1385	OCI.M1	0.870037	5.55302e-26	7.8752e-26	0.0909523	cubist	dist_proteomics_aml	validation
1386	OCI.M1.1	0.872765	4.58396e-25	6.3848e-25	0.100635	cubist	dist_proteomics_aml	validation
1387	OCI.M1.2	0.912581	0	0	0.0772828	cubist	dist_proteomics_aml	validation
1388	P31.FUJ	0.669791	0	0	0.188517	cubist	dist_proteomics_aml	validation
1389	P31.FUJ.1	0.790504	1.95139e-20	2.53681e-20	0.116536	cubist	dist_proteomics_aml	validation
1390	P31.FUJ.2	0.846847	1.32413e-08	1.51885e-08	0.0910357	cubist	dist_proteomics_aml	validation
1391	PL.21	0.933539	4.42607e-40	7.34539e-40	0.0648357	cubist	dist_proteomics_aml	validation
1392	PL.21.1	0.850755	0	0	0.0764658	cubist	dist_proteomics_aml	validation
1393	PL.21.2	0.876091	0	0	0.106632	cubist	dist_proteomics_aml	validation
1394	SIG.M5	0.920022	0	0	0.126357	cubist	dist_proteomics_aml	validation
1395	SIG.M5.1	0.95217	0	0	0.0611595	cubist	dist_proteomics_aml	validation
1396	SIG.M5.2	0.933126	0	0	0.101442	cubist	dist_proteomics_aml	validation
1397	SKM.1	0.864029	9.20593e-27	1.32975e-26	0.0961634	cubist	dist_proteomics_aml	validation
1398	SKM.1.1	0.877219	7.58129e-19	9.53775e-19	0.0769948	cubist	dist_proteomics_aml	validation
1399	SKM.1.2	0.942116	6.06702e-24	8.15909e-24	0.0784793	cubist	dist_proteomics_aml	validation
1400	THP.1	0.85	0	0	0.0740299	cubist	dist_proteomics_aml	validation
1401	THP.1.1	0.817266	1.65329e-15	1.98395e-15	0.0963938	cubist	dist_proteomics_aml	validation
1402	THP.1.2	0.808241	2.53822e-13	2.95494e-13	0.101877	cubist	dist_proteomics_aml	validation
1403	AML.193	0.905271	0	0	0.0754862	bglm	dist_proteomics_aml	validation
1404	AML.193.1	0.915689	2.83191e-09	3.3468e-09	0.0714876	bglm	dist_proteomics_aml	validation
1405	AML.193.2	0.84016	0	0	0.103164	bglm	dist_proteomics_aml	validation
1406	CMK	0.761718	0	0	0.136442	bglm	dist_proteomics_aml	validation
1407	CMK.1	0.911754	1.18377e-32	1.96455e-32	0.072026	bglm	dist_proteomics_aml	validation
1408	CMK.2	0.816655	1.80503e-15	2.30807e-15	0.082188	bglm	dist_proteomics_aml	validation
1409	GDM.1	0.912903	6.98448e-08	7.78271e-08	0.0758356	bglm	dist_proteomics_aml	validation
1410	GDM.1.1	0.85641	1.8981e-06	2.0007e-06	0.105265	bglm	dist_proteomics_aml	validation
1411	GDM.1.2	0.918025	3.90535e-39	6.76927e-39	0.126851	bglm	dist_proteomics_aml	validation
1412	HEL	0.806613	2.50891e-15	3.15637e-15	0.103907	bglm	dist_proteomics_aml	validation
1413	HEL.1	0.863939	6.12557e-22	8.53205e-22	0.0993043	bglm	dist_proteomics_aml	validation
1414	HEL.2	0.816076	0	0	0.117036	bglm	dist_proteomics_aml	validation
1415	HL.60	0.899638	0	0	0.10475	bglm	dist_proteomics_aml	validation
1416	HL.60.1	0.88522	3.37709e-14	4.11583e-14	0.120005	bglm	dist_proteomics_aml	validation
1417	HL.60.2	0.823108	0	0	0.131042	bglm	dist_proteomics_aml	validation
1418	K052	0.824176	0.000466305	0.000466305	0.0939516	bglm	dist_proteomics_aml	validation
1419	K052.1	0.857653	0	0	0.0828787	bglm	dist_proteomics_aml	validation
1420	K052.2	0.717499	1.50584e-17	2.02509e-17	0.151328	bglm	dist_proteomics_aml	validation
1421	KASUMI.1	0.902064	0	0	0.101799	bglm	dist_proteomics_aml	validation
1422	KASUMI.1.1	0.906305	0	0	0.107061	bglm	dist_proteomics_aml	validation
1423	KASUMI.1.2	0.780988	0	0	0.155116	bglm	dist_proteomics_aml	validation
1424	KG.1	0.664695	3.1275e-08	3.53543e-08	0.145979	bglm	dist_proteomics_aml	validation
1425	KG.1.1	0.653211	2.81456e-05	2.85112e-05	0.0906557	bglm	dist_proteomics_aml	validation
1426	KG.1.2	0.764347	6.90528e-06	7.18149e-06	0.123346	bglm	dist_proteomics_aml	validation
1427	KMOE.2	0.859025	0	0	0.104159	bglm	dist_proteomics_aml	validation
1428	KMOE.2.1	0.827814	0	0	0.138048	bglm	dist_proteomics_aml	validation
1429	KMOE.2.2	0.738921	5.80188e-07	6.28537e-07	0.0793759	bglm	dist_proteomics_aml	validation
1430	M.07e	0.814261	0	0	0.138891	bglm	dist_proteomics_aml	validation
1431	M.07e.1	0.932234	6.02433e-07	6.43695e-07	0.067075	bglm	dist_proteomics_aml	validation
1432	M.07e.2	0.862855	0	0	0.116822	bglm	dist_proteomics_aml	validation
1433	ME.1	0.7781	0	0	0.0862002	bglm	dist_proteomics_aml	validation
1434	ME.1.1	0.793011	0	0	0.0759689	bglm	dist_proteomics_aml	validation
1435	ME.1.2	0.88344	9.94428e-29	1.58297e-28	0.0752246	bglm	dist_proteomics_aml	validation
1436	ML.2	0.697984	2.14531e-05	2.20176e-05	0.11709	bglm	dist_proteomics_aml	validation
1437	ML.2.1	0.824977	0	0	0.147199	bglm	dist_proteomics_aml	validation
1438	ML.2.2	0.917397	0	0	0.109155	bglm	dist_proteomics_aml	validation
1439	MOLM.13	0.937572	0	0	0.0888309	bglm	dist_proteomics_aml	validation
1440	MOLM.13.1	0.935145	0	0	0.0810164	bglm	dist_proteomics_aml	validation
1441	MOLM.13.2	0.716303	2.6654e-08	3.05737e-08	0.187666	bglm	dist_proteomics_aml	validation
1442	MONO.MAC.6	0.850649	0	0	0.136911	bglm	dist_proteomics_aml	validation
1443	MONO.MAC.6.1	0.742452	0	0	0.131829	bglm	dist_proteomics_aml	validation
1444	MONO.MAC.6.2	0.796753	1.60218e-16	2.08284e-16	0.128451	bglm	dist_proteomics_aml	validation
1445	MV.4.11	0.800537	0	0	0.185651	bglm	dist_proteomics_aml	validation
1446	MV.4.11.1	0.819625	0	0	0.129562	bglm	dist_proteomics_aml	validation
1447	MV.4.11.2	0.897496	0	0	0.130924	bglm	dist_proteomics_aml	validation
1448	NB4	0.826548	0	0	0.131351	bglm	dist_proteomics_aml	validation
1449	NB4.1	0.900543	0	0	0.0771723	bglm	dist_proteomics_aml	validation
1450	NB4.2	0.894693	0	0	0.141591	bglm	dist_proteomics_aml	validation
1451	NOMO.1	0.828291	0	0	0.148609	bglm	dist_proteomics_aml	validation
1452	NOMO.1.1	0.859273	0	0	0.142269	bglm	dist_proteomics_aml	validation
1453	NOMO.1.2	0.813276	0	0	0.139232	bglm	dist_proteomics_aml	validation
1454	OCI.AML2	0.960111	1.98842e-07	2.18446e-07	0.12596	bglm	dist_proteomics_aml	validation
1455	OCI.AML2.1	0.831025	1.93836e-17	2.56258e-17	0.083001	bglm	dist_proteomics_aml	validation
1456	OCI.AML2.2	0.900971	0	0	0.121938	bglm	dist_proteomics_aml	validation
1457	OCI.AML3	0.868565	0	0	0.122204	bglm	dist_proteomics_aml	validation
1458	OCI.AML3.1	0.871477	0	0	0.123398	bglm	dist_proteomics_aml	validation
1459	OCI.AML3.2	0.893544	0	0	0.0820224	bglm	dist_proteomics_aml	validation
1460	OCI.AML5	0.873905	9.90942e-28	1.54587e-27	0.109008	bglm	dist_proteomics_aml	validation
1461	OCI.AML5.1	0.817978	4.34702e-23	6.27903e-23	0.12011	bglm	dist_proteomics_aml	validation
1462	OCI.AML5.2	0.892915	1.63737e-23	2.40972e-23	0.11521	bglm	dist_proteomics_aml	validation
1463	OCI.M1	0.921403	3.61238e-34	6.12533e-34	0.0852528	bglm	dist_proteomics_aml	validation
1464	OCI.M1.1	0.865443	3.25219e-24	4.87829e-24	0.105585	bglm	dist_proteomics_aml	validation
1465	OCI.M1.2	0.874422	0	0	0.0719477	bglm	dist_proteomics_aml	validation
1466	P31.FUJ	0.714161	0	0	0.149383	bglm	dist_proteomics_aml	validation
1467	P31.FUJ.1	0.817125	9.15263e-23	1.29801e-22	0.12459	bglm	dist_proteomics_aml	validation
1468	P31.FUJ.2	0.870792	0	0	0.144751	bglm	dist_proteomics_aml	validation
1469	PL.21	0.863728	2.51937e-27	3.85316e-27	0.113897	bglm	dist_proteomics_aml	validation
1470	PL.21.1	0.851149	0	0	0.100998	bglm	dist_proteomics_aml	validation
1471	PL.21.2	0.807541	0	0	0.128665	bglm	dist_proteomics_aml	validation
1472	SIG.M5	0.920637	0	0	0.111879	bglm	dist_proteomics_aml	validation
1473	SIG.M5.1	0.938123	0	0	0.0737943	bglm	dist_proteomics_aml	validation
1474	SIG.M5.2	0.937408	0	0	0.0929198	bglm	dist_proteomics_aml	validation
1475	SKM.1	0.884426	1.54188e-29	2.50555e-29	0.0877409	bglm	dist_proteomics_aml	validation
1476	SKM.1.1	0.827868	3.57323e-15	4.424e-15	0.126925	bglm	dist_proteomics_aml	validation
1477	SKM.1.2	0.907676	2.40162e-19	3.28642e-19	0.0674879	bglm	dist_proteomics_aml	validation
1478	THP.1	0.790204	0	0	0.0960747	bglm	dist_proteomics_aml	validation
1479	THP.1.1	0.660887	9.10287e-09	1.05974e-08	0.178831	bglm	dist_proteomics_aml	validation
1480	THP.1.2	0.812193	1.5708e-13	1.88496e-13	0.132052	bglm	dist_proteomics_aml	validation
1481	COLO.680N	0.952621	0	0	0.0477861	svm	dist_phospho_solid	validation
1482	COLO.680N.1	0.864586	0	0	0.0589289	svm	dist_phospho_solid	validation
1483	COLO.680N.2	0.97261	0	0	0.0470283	svm	dist_phospho_solid	validation
1484	HEP.3B	0.827325	6.42096e-17	8.14967e-17	0.0830094	svm	dist_phospho_solid	validation
1485	HEP.3B.1	0.826937	8.73158e-11	1.04779e-10	0.117822	svm	dist_phospho_solid	validation
1486	HEP.3B.2	0.941429	2.56759e-43	4.58002e-43	0.0573617	svm	dist_phospho_solid	validation
1487	HEP.G2	0.938034	2.87567e-23	4.03817e-23	0.0860744	svm	dist_phospho_solid	validation
1488	HEP.G2.1	0.875753	1.00116e-06	1.11994e-06	0.0880024	svm	dist_phospho_solid	validation
1489	HEP.G2.2	0.894651	9.01104e-19	1.16613e-18	0.0800965	svm	dist_phospho_solid	validation
1490	JHH.2	0.928331	0	0	0.046538	svm	dist_phospho_solid	validation
1491	JHH.2.1	0.915728	0	0	0.0433727	svm	dist_phospho_solid	validation
1492	JHH.2.2	0.914026	4.09897e-31	7.11926e-31	0.0835382	svm	dist_phospho_solid	validation
1493	JHH.4	0.837788	1.43568e-08	1.66236e-08	0.0700426	svm	dist_phospho_solid	validation
1494	JHH.4.1	0.833846	1.93646e-06	2.1301e-06	0.0726138	svm	dist_phospho_solid	validation
1495	JHH.4.2	0.877481	1.67367e-29	2.83237e-29	0.0818737	svm	dist_phospho_solid	validation
1496	KYSE.140	0.800391	1.55361e-16	1.93469e-16	0.130821	svm	dist_phospho_solid	validation
1497	KYSE.140.1	0.951049	0	0	0.0493771	svm	dist_phospho_solid	validation
1498	KYSE.140.2	0.888378	0	0	0.0882564	svm	dist_phospho_solid	validation
1499	KYSE.150	0.810495	4.9324e-07	5.61273e-07	0.134438	svm	dist_phospho_solid	validation
1500	KYSE.150.1	0.8	0.333333	0.333333	0.0204443	svm	dist_phospho_solid	validation
1501	KYSE.150.2	0.913115	0	0	0.101864	svm	dist_phospho_solid	validation
1502	KYSE.410	0.913514	0	0	0.0714904	svm	dist_phospho_solid	validation
1503	KYSE.410.1	0.871014	0	0	0.0665442	svm	dist_phospho_solid	validation
1504	KYSE.410.2	0.965918	2.95231e-52	5.5672e-52	0.0584506	svm	dist_phospho_solid	validation
1505	KYSE.450	0.807486	1.65183e-26	2.59573e-26	0.0949626	svm	dist_phospho_solid	validation
1506	KYSE.450.1	0.605896	2.49195e-10	2.93694e-10	0.103444	svm	dist_phospho_solid	validation
1507	KYSE.450.2	0.915917	0	0	0.086306	svm	dist_phospho_solid	validation
1508	KYSE.510	0.893322	0	0	0.0826052	svm	dist_phospho_solid	validation
1509	KYSE.510.1	0.888027	2.10797e-29	3.47814e-29	0.0762666	svm	dist_phospho_solid	validation
1510	KYSE.510.2	0.926118	0	0	0.0968021	svm	dist_phospho_solid	validation
1511	KYSE.520	0.877285	2.92386e-26	4.48778e-26	0.0492197	svm	dist_phospho_solid	validation
1512	KYSE.520.1	0.860212	3.69243e-22	4.97347e-22	0.0486174	svm	dist_phospho_solid	validation
1513	KYSE.520.2	0.956912	0	0	0.065856	svm	dist_phospho_solid	validation
1514	KYSE.70	0.92939	0	0	0.0622751	svm	dist_phospho_solid	validation
1515	KYSE.70.1	0.891477	0	0	0.0615288	svm	dist_phospho_solid	validation
1516	KYSE.70.2	0.899416	0	0	0.073985	svm	dist_phospho_solid	validation
1517	OE19	0.819538	3.24228e-24	4.65196e-24	0.0566611	svm	dist_phospho_solid	validation
1518	OE19.1	0.828515	7.30459e-23	1.00438e-22	0.0449753	svm	dist_phospho_solid	validation
1519	OE19.2	0.952495	0	0	0.0444247	svm	dist_phospho_solid	validation
1520	OE33	0.792127	2.9884e-24	4.38299e-24	0.104728	svm	dist_phospho_solid	validation
1521	OE33.1	0.835908	2.19058e-24	3.28587e-24	0.094949	svm	dist_phospho_solid	validation
1522	OE33.2	0.906015	0	0	0.0742314	svm	dist_phospho_solid	validation
1523	PLC.PRF.5	0.9066	0	0	0.0779391	svm	dist_phospho_solid	validation
1524	PLC.PRF.5.1	0.783251	2.70412e-06	2.92577e-06	0.0981787	svm	dist_phospho_solid	validation
1525	PLC.PRF.5.2	0.916255	0	0	0.0392825	svm	dist_phospho_solid	validation
1526	SK.HEP.1	0.882251	0	0	0.0492033	svm	dist_phospho_solid	validation
1527	SK.HEP.1.1	0.866636	0	0	0.0622325	svm	dist_phospho_solid	validation
1528	SK.HEP.1.2	0.932386	0	0	0.0484705	svm	dist_phospho_solid	validation
1529	SNU.182	0.951455	1.72177e-19	2.27273e-19	0.0432612	svm	dist_phospho_solid	validation
1530	SNU.182.1	0.952528	4.20965e-06	4.41011e-06	0.0670332	svm	dist_phospho_solid	validation
1531	SNU.182.2	0.883157	7.98307e-53	1.54965e-52	0.0842362	svm	dist_phospho_solid	validation
1532	SNU.387	0.933014	0	0	0.0755179	svm	dist_phospho_solid	validation
1533	SNU.387.1	0.835478	4.54077e-06	4.68267e-06	0.0573807	svm	dist_phospho_solid	validation
1534	SNU.387.2	0.888615	8.09459e-45	1.48401e-44	0.0679434	svm	dist_phospho_solid	validation
1535	SNU.398	0.930513	0	0	0.0681273	svm	dist_phospho_solid	validation
1536	SNU.398.1	0.763636	0.00921599	0.00935777	0.0621438	svm	dist_phospho_solid	validation
1537	SNU.398.2	0.721089	0	0	0.124605	svm	dist_phospho_solid	validation
1538	SNU.423	0.88798	1.07445e-27	1.7296e-27	0.0471704	svm	dist_phospho_solid	validation
1539	SNU.423.1	0.968471	9.11351e-15	1.11387e-14	0.039319	svm	dist_phospho_solid	validation
1540	SNU.423.2	0.967219	1.31449e-87	2.62897e-87	0.0580261	svm	dist_phospho_solid	validation
1541	SNU.449	0.853361	0	0	0.0536097	svm	dist_phospho_solid	validation
1542	SNU.449.1	0.9417	2.98883e-06	3.18166e-06	0.0446829	svm	dist_phospho_solid	validation
1543	SNU.449.2	0.930978	0	0	0.0564642	svm	dist_phospho_solid	validation
1544	SNU.475	0.898733	0	0	0.051492	svm	dist_phospho_solid	validation
1545	SNU.475.1	0.765032	0	0	0.073365	svm	dist_phospho_solid	validation
1546	SNU.475.2	0.949762	0	0	0.0872153	svm	dist_phospho_solid	validation
1547	COLO.680N	0.913594	0	0	0.0724529	rf	dist_phospho_solid	validation
1548	COLO.680N.1	0.904922	0	0	0.060785	rf	dist_phospho_solid	validation
1549	COLO.680N.2	0.975392	0	0	0.0614096	rf	dist_phospho_solid	validation
1550	HEP.3B	0.915223	9.2233e-26	1.2682e-25	0.0534557	rf	dist_phospho_solid	validation
1551	HEP.3B.1	0.873823	3.83455e-13	4.51929e-13	0.0678814	rf	dist_phospho_solid	validation
1552	HEP.3B.2	0.956566	6.87652e-49	1.2607e-48	0.0675682	rf	dist_phospho_solid	validation
1553	HEP.G2	0.951402	1.10411e-25	1.48716e-25	0.0669319	rf	dist_phospho_solid	validation
1554	HEP.G2.1	0.930487	3.53309e-07	3.8864e-07	0.083749	rf	dist_phospho_solid	validation
1555	HEP.G2.2	0.973482	4.74114e-33	7.45037e-33	0.0628001	rf	dist_phospho_solid	validation
1556	JHH.2	0.930095	0	0	0.048187	rf	dist_phospho_solid	validation
1557	JHH.2.1	0.899198	0	0	0.0437843	rf	dist_phospho_solid	validation
1558	JHH.2.2	0.89168	1.56558e-27	2.24627e-27	0.0746425	rf	dist_phospho_solid	validation
1559	JHH.4	0.820544	5.03811e-08	5.73302e-08	0.0994975	rf	dist_phospho_solid	validation
1560	JHH.4.1	0.860513	1.88641e-06	1.97624e-06	0.0744393	rf	dist_phospho_solid	validation
1561	JHH.4.2	0.884052	1.75823e-30	2.63735e-30	0.0837201	rf	dist_phospho_solid	validation
1562	KYSE.140	0.804739	8.01272e-17	9.97811e-17	0.133645	rf	dist_phospho_solid	validation
1563	KYSE.140.1	0.93007	0	0	0.0451042	rf	dist_phospho_solid	validation
1564	KYSE.140.2	0.916064	0	0	0.0892951	rf	dist_phospho_solid	validation
1565	KYSE.150	0.899064	1.07889e-08	1.24924e-08	0.113421	rf	dist_phospho_solid	validation
1566	KYSE.150.1	1	0.0833333	0.0833333	0.0249744	rf	dist_phospho_solid	validation
1567	KYSE.150.2	0.938075	0	0	0.102998	rf	dist_phospho_solid	validation
1568	KYSE.410	0.916063	0	0	0.0714635	rf	dist_phospho_solid	validation
1569	KYSE.410.1	0.883004	0	0	0.051516	rf	dist_phospho_solid	validation
1570	KYSE.410.2	0.968031	1.96731e-53	3.70978e-53	0.0618587	rf	dist_phospho_solid	validation
1571	KYSE.450	0.901449	4.53684e-41	7.87978e-41	0.0894854	rf	dist_phospho_solid	validation
1572	KYSE.450.1	0.898962	2.66413e-33	4.28859e-33	0.076248	rf	dist_phospho_solid	validation
1573	KYSE.450.2	0.896253	0	0	0.0793295	rf	dist_phospho_solid	validation
1574	KYSE.510	0.927944	0	0	0.0719472	rf	dist_phospho_solid	validation
1575	KYSE.510.1	0.919828	4.54621e-35	7.50124e-35	0.0729178	rf	dist_phospho_solid	validation
1576	KYSE.510.2	0.942641	0	0	0.0982114	rf	dist_phospho_solid	validation
1577	KYSE.520	0.914823	4.72399e-32	7.25078e-32	0.0637515	rf	dist_phospho_solid	validation
1578	KYSE.520.1	0.911535	1.00519e-28	1.47428e-28	0.0637844	rf	dist_phospho_solid	validation
1579	KYSE.520.2	0.985753	0	0	0.0307236	rf	dist_phospho_solid	validation
1580	KYSE.70	0.944751	0	0	0.0596143	rf	dist_phospho_solid	validation
1581	KYSE.70.1	0.962353	0	0	0.0395934	rf	dist_phospho_solid	validation
1582	KYSE.70.2	0.959205	0	0	0.0584622	rf	dist_phospho_solid	validation
1583	OE19	0.820098	2.84459e-24	3.68124e-24	0.0617992	rf	dist_phospho_solid	validation
1584	OE19.1	0.843874	1.98101e-24	2.61493e-24	0.0562365	rf	dist_phospho_solid	validation
1585	OE19.2	0.94648	0	0	0.0562613	rf	dist_phospho_solid	validation
1586	OE33	0.772215	2.07501e-22	2.63367e-22	0.110268	rf	dist_phospho_solid	validation
1587	OE33.1	0.854081	1.99579e-26	2.8026e-26	0.095694	rf	dist_phospho_solid	validation
1588	OE33.2	0.92946	0	0	0.0473815	rf	dist_phospho_solid	validation
1589	PLC.PRF.5	0.880398	0	0	0.0782354	rf	dist_phospho_solid	validation
1590	PLC.PRF.5.1	0.806787	1.72876e-06	1.84029e-06	0.113129	rf	dist_phospho_solid	validation
1591	PLC.PRF.5.2	0.916143	0	0	0.0464277	rf	dist_phospho_solid	validation
1592	SK.HEP.1	0.873185	0	0	0.0704853	rf	dist_phospho_solid	validation
1593	SK.HEP.1.1	0.832087	0	0	0.0513374	rf	dist_phospho_solid	validation
1594	SK.HEP.1.2	0.953234	0	0	0.0658005	rf	dist_phospho_solid	validation
1595	SNU.182	0.929761	9.29029e-17	1.13548e-16	0.0530418	rf	dist_phospho_solid	validation
1596	SNU.182.1	0.950464	3.73057e-06	3.78796e-06	0.0959349	rf	dist_phospho_solid	validation
1597	SNU.182.2	0.911156	1.46228e-61	2.83855e-61	0.0709205	rf	dist_phospho_solid	validation
1598	SNU.387	0.971374	0	0	0.0518466	rf	dist_phospho_solid	validation
1599	SNU.387.1	0.876233	4.09573e-07	4.43145e-07	0.0633406	rf	dist_phospho_solid	validation
1600	SNU.387.2	0.901804	4.1533e-48	7.40859e-48	0.0639575	rf	dist_phospho_solid	validation
1601	SNU.398	0.88715	0	0	0.0731571	rf	dist_phospho_solid	validation
1602	SNU.398.1	0.936364	0	0	0.0509554	rf	dist_phospho_solid	validation
1603	SNU.398.2	0.636903	0	0	0.137817	rf	dist_phospho_solid	validation
1604	SNU.423	0.932832	7.09451e-36	1.20061e-35	0.0408604	rf	dist_phospho_solid	validation
1605	SNU.423.1	0.968906	7.83811e-15	9.40574e-15	0.0295285	rf	dist_phospho_solid	validation
1606	SNU.423.2	0.983998	8.94944e-110	1.78989e-109	0.0621417	rf	dist_phospho_solid	validation
1607	SNU.449	0.908701	0	0	0.0443926	rf	dist_phospho_solid	validation
1608	SNU.449.1	0.955534	2.66365e-06	2.74689e-06	0.0582296	rf	dist_phospho_solid	validation
1609	SNU.449.2	0.913342	0	0	0.0685834	rf	dist_phospho_solid	validation
1610	SNU.475	0.896809	0	0	0.0766758	rf	dist_phospho_solid	validation
1611	SNU.475.1	0.714038	9.16584e-08	1.02533e-07	0.0952373	rf	dist_phospho_solid	validation
1612	SNU.475.2	0.863617	0	0	0.136928	rf	dist_phospho_solid	validation
1613	COLO.680N	0.863959	0	0	0.0941624	pls	dist_phospho_solid	validation
1614	COLO.680N.1	0.856327	0	0	0.0765241	pls	dist_phospho_solid	validation
1615	COLO.680N.2	0.945068	0	0	0.10008	pls	dist_phospho_solid	validation
1616	HEP.3B	0.821324	1.65785e-16	2.43151e-16	0.0912609	pls	dist_phospho_solid	validation
1617	HEP.3B.1	0.78238	4.03294e-09	4.92915e-09	0.103646	pls	dist_phospho_solid	validation
1618	HEP.3B.2	0.879544	3.95842e-30	7.68399e-30	0.113458	pls	dist_phospho_solid	validation
1619	HEP.G2	0.928544	7.36485e-22	1.2152e-21	0.0979418	pls	dist_phospho_solid	validation
1620	HEP.G2.1	0.927203	3.87717e-07	4.41195e-07	0.111388	pls	dist_phospho_solid	validation
1621	HEP.G2.2	0.859444	6.91225e-16	9.50434e-16	0.126894	pls	dist_phospho_solid	validation
1622	JHH.2	0.813228	0	0	0.0827	pls	dist_phospho_solid	validation
1623	JHH.2.1	0.802933	6.06895e-10	7.55757e-10	0.0754113	pls	dist_phospho_solid	validation
1624	JHH.2.2	0.742762	1.05106e-14	1.41572e-14	0.0996012	pls	dist_phospho_solid	validation
1625	JHH.4	0.681611	4.67771e-05	4.9795e-05	0.122403	pls	dist_phospho_solid	validation
1626	JHH.4.1	0.75453	1.46892e-05	1.58933e-05	0.098051	pls	dist_phospho_solid	validation
1627	JHH.4.2	0.690955	6.69888e-14	8.84253e-14	0.140049	pls	dist_phospho_solid	validation
1628	KYSE.140	0.670393	2.95692e-10	3.75301e-10	0.178122	pls	dist_phospho_solid	validation
1629	KYSE.140.1	0.86014	0.000597084	0.000615743	0.0710078	pls	dist_phospho_solid	validation
1630	KYSE.140.2	0.801095	0	0	0.133001	pls	dist_phospho_solid	validation
1631	KYSE.150	0.825201	3.82393e-07	4.41195e-07	0.152303	pls	dist_phospho_solid	validation
1632	KYSE.150.1	0.8	0.333333	0.333333	0.0470876	pls	dist_phospho_solid	validation
1633	KYSE.150.2	0.901481	0	0	0.161479	pls	dist_phospho_solid	validation
1634	KYSE.410	0.862508	0	0	0.097609	pls	dist_phospho_solid	validation
1635	KYSE.410.1	0.778261	0	0	0.0632597	pls	dist_phospho_solid	validation
1636	KYSE.410.2	0.926222	3.38185e-38	6.97506e-38	0.101925	pls	dist_phospho_solid	validation
1637	KYSE.450	0.818478	9.45668e-28	1.73372e-27	0.107912	pls	dist_phospho_solid	validation
1638	KYSE.450.1	0.794595	9.01441e-21	1.41655e-20	0.0887817	pls	dist_phospho_solid	validation
1639	KYSE.450.2	0.859806	0	0	0.107033	pls	dist_phospho_solid	validation
1640	KYSE.510	0.891004	0	0	0.0900686	pls	dist_phospho_solid	validation
1641	KYSE.510.1	0.879887	3.16503e-28	5.96834e-28	0.0919768	pls	dist_phospho_solid	validation
1642	KYSE.510.2	0.894372	0	0	0.116072	pls	dist_phospho_solid	validation
1643	KYSE.520	0.836729	7.85395e-22	1.26429e-21	0.0828695	pls	dist_phospho_solid	validation
1644	KYSE.520.1	0.788726	1.93194e-16	2.77191e-16	0.0898585	pls	dist_phospho_solid	validation
1645	KYSE.520.2	0.944861	0	0	0.0530631	pls	dist_phospho_solid	validation
1646	KYSE.70	0.928987	0	0	0.0827966	pls	dist_phospho_solid	validation
1647	KYSE.70.1	0.940936	0	0	0.0562239	pls	dist_phospho_solid	validation
1648	KYSE.70.2	0.91765	0	0	0.0958268	pls	dist_phospho_solid	validation
1649	OE19	0.758507	5.46389e-19	8.19584e-19	0.0788714	pls	dist_phospho_solid	validation
1650	OE19.1	0.797664	3.86078e-20	5.92584e-20	0.0834503	pls	dist_phospho_solid	validation
1651	OE19.2	0.885646	0	0	0.0776251	pls	dist_phospho_solid	validation
1652	OE33	0.778446	5.77179e-23	9.76765e-23	0.120278	pls	dist_phospho_solid	validation
1653	OE33.1	0.822135	5.34413e-23	9.28191e-23	0.130986	pls	dist_phospho_solid	validation
1654	OE33.2	0.831579	0	0	0.0812698	pls	dist_phospho_solid	validation
1655	PLC.PRF.5	0.768364	0	0	0.115627	pls	dist_phospho_solid	validation
1656	PLC.PRF.5.1	0.586207	0.001285	0.00130477	0.169959	pls	dist_phospho_solid	validation
1657	PLC.PRF.5.2	0.769269	0	0	0.0801796	pls	dist_phospho_solid	validation
1658	SK.HEP.1	0.829994	0	0	0.0927809	pls	dist_phospho_solid	validation
1659	SK.HEP.1.1	0.776838	0	0	0.0651735	pls	dist_phospho_solid	validation
1660	SK.HEP.1.2	0.880201	0	0	0.105603	pls	dist_phospho_solid	validation
1661	SNU.182	0.884002	4.15838e-13	5.38143e-13	0.0800978	pls	dist_phospho_solid	validation
1662	SNU.182.1	0.905057	0	0	0.14609	pls	dist_phospho_solid	validation
1663	SNU.182.2	0.776845	6.00876e-33	1.20175e-32	0.118375	pls	dist_phospho_solid	validation
1664	SNU.387	0.907368	0	0	0.0749775	pls	dist_phospho_solid	validation
1665	SNU.387.1	0.849817	2.11186e-06	2.36242e-06	0.0867496	pls	dist_phospho_solid	validation
1666	SNU.387.2	0.741298	9.65394e-24	1.72205e-23	0.107005	pls	dist_phospho_solid	validation
1667	SNU.398	0.844527	0	0	0.0980167	pls	dist_phospho_solid	validation
1668	SNU.398.1	0.945455	0	0	0.0505896	pls	dist_phospho_solid	validation
1669	SNU.398.2	0.626953	0	0	0.139134	pls	dist_phospho_solid	validation
1670	SNU.423	0.758305	5.82598e-16	8.18116e-16	0.078471	pls	dist_phospho_solid	validation
1671	SNU.423.1	0.881061	1.32649e-08	1.59179e-08	0.05954	pls	dist_phospho_solid	validation
1672	SNU.423.2	0.933073	8.02938e-66	1.70948e-65	0.102419	pls	dist_phospho_solid	validation
1673	SNU.449	0.806989	0	0	0.0676527	pls	dist_phospho_solid	validation
1674	SNU.449.1	0.886364	3.00009e-06	3.3001e-06	0.0786119	pls	dist_phospho_solid	validation
1675	SNU.449.2	0.834293	0	0	0.0926451	pls	dist_phospho_solid	validation
1676	SNU.475	0.73549	0	0	0.126275	pls	dist_phospho_solid	validation
1677	SNU.475.1	0.520236	0.000219624	0.000230082	0.140038	pls	dist_phospho_solid	validation
1678	SNU.475.2	0.644368	5.24956e-08	6.18698e-08	0.197411	pls	dist_phospho_solid	validation
1679	COLO.680N	0.850326	0	0	0.106362	pcr	dist_phospho_solid	validation
1680	COLO.680N.1	0.82425	0	0	0.0820646	pcr	dist_phospho_solid	validation
1681	COLO.680N.2	0.946712	0	0	0.110653	pcr	dist_phospho_solid	validation
1682	HEP.3B	0.812827	5.98836e-16	9.19144e-16	0.0938072	pcr	dist_phospho_solid	validation
1683	HEP.3B.1	0.679696	1.95028e-06	2.25822e-06	0.132372	pcr	dist_phospho_solid	validation
1684	HEP.3B.2	0.871963	4.90103e-29	1.01084e-28	0.122385	pcr	dist_phospho_solid	validation
1685	HEP.G2	0.895431	3.90382e-18	6.13458e-18	0.108226	pcr	dist_phospho_solid	validation
1686	HEP.G2.1	0.909688	5.87293e-07	6.92167e-07	0.124948	pcr	dist_phospho_solid	validation
1687	HEP.G2.2	0.825776	8.84055e-14	1.29661e-13	0.14469	pcr	dist_phospho_solid	validation
1688	JHH.2	0.814796	0	0	0.0791506	pcr	dist_phospho_solid	validation
1689	JHH.2.1	0.789806	1.67028e-08	2.11997e-08	0.0824911	pcr	dist_phospho_solid	validation
1690	JHH.2.2	0.724425	9.57525e-14	1.37384e-13	0.116737	pcr	dist_phospho_solid	validation
1691	JHH.4	0.659933	9.82559e-05	0.00010631	0.121545	pcr	dist_phospho_solid	validation
1692	JHH.4.1	0.711453	7.18738e-05	8.04012e-05	0.106775	pcr	dist_phospho_solid	validation
1693	JHH.4.2	0.657689	2.52584e-12	3.47303e-12	0.14865	pcr	dist_phospho_solid	validation
1694	KYSE.140	0.665388	4.4619e-10	6.0099e-10	0.178491	pcr	dist_phospho_solid	validation
1695	KYSE.140.1	0.762238	0.00589748	0.00598821	0.0780814	pcr	dist_phospho_solid	validation
1696	KYSE.140.2	0.817299	0	0	0.138066	pcr	dist_phospho_solid	validation
1697	KYSE.150	0.845254	2.50805e-07	3.00966e-07	0.161407	pcr	dist_phospho_solid	validation
1698	KYSE.150.1	1	0.0833333	0.0833333	0.0457236	pcr	dist_phospho_solid	validation
1699	KYSE.150.2	0.886674	0	0	0.1744	pcr	dist_phospho_solid	validation
1700	KYSE.410	0.886419	0	0	0.0936445	pcr	dist_phospho_solid	validation
1701	KYSE.410.1	0.757576	2.26336e-08	2.81853e-08	0.0628535	pcr	dist_phospho_solid	validation
1702	KYSE.410.2	0.924989	6.71778e-38	1.52887e-37	0.0995055	pcr	dist_phospho_solid	validation
1703	KYSE.450	0.851506	4.69088e-32	1.03199e-31	0.108565	pcr	dist_phospho_solid	validation
1704	KYSE.450.1	0.828674	6.76341e-24	1.3129e-23	0.0956304	pcr	dist_phospho_solid	validation
1705	KYSE.450.2	0.873166	0	0	0.0941071	pcr	dist_phospho_solid	validation
1706	KYSE.510	0.904285	0	0	0.0750018	pcr	dist_phospho_solid	validation
1707	KYSE.510.1	0.886569	3.47654e-29	7.40168e-29	0.0801118	pcr	dist_phospho_solid	validation
1708	KYSE.510.2	0.867749	0	0	0.119784	pcr	dist_phospho_solid	validation
1709	KYSE.520	0.808394	2.11524e-19	3.49014e-19	0.0778258	pcr	dist_phospho_solid	validation
1710	KYSE.520.1	0.767984	3.49344e-15	5.24016e-15	0.0869915	pcr	dist_phospho_solid	validation
1711	KYSE.520.2	0.939501	0	0	0.0574916	pcr	dist_phospho_solid	validation
1712	KYSE.70	0.931656	0	0	0.0824534	pcr	dist_phospho_solid	validation
1713	KYSE.70.1	0.955534	0	0	0.0525465	pcr	dist_phospho_solid	validation
1714	KYSE.70.2	0.890649	0	0	0.0954413	pcr	dist_phospho_solid	validation
1715	OE19	0.75554	8.94715e-19	1.44027e-18	0.0753536	pcr	dist_phospho_solid	validation
1716	OE19.1	0.792117	1.06313e-19	1.79914e-19	0.0822986	pcr	dist_phospho_solid	validation
1717	OE19.2	0.893917	0	0	0.0850739	pcr	dist_phospho_solid	validation
1718	OE33	0.773538	1.58688e-22	2.90928e-22	0.119388	pcr	dist_phospho_solid	validation
1719	OE33.1	0.819539	9.46302e-23	1.78446e-22	0.132031	pcr	dist_phospho_solid	validation
1720	OE33.2	0.836569	0	0	0.0706491	pcr	dist_phospho_solid	validation
1721	PLC.PRF.5	0.790327	0	0	0.110671	pcr	dist_phospho_solid	validation
1722	PLC.PRF.5.1	0.616858	0.000614274	0.000643525	0.164372	pcr	dist_phospho_solid	validation
1723	PLC.PRF.5.2	0.691025	0	0	0.0861992	pcr	dist_phospho_solid	validation
1724	SK.HEP.1	0.75316	0	0	0.105509	pcr	dist_phospho_solid	validation
1725	SK.HEP.1.1	0.67475	2.42264e-09	3.19788e-09	0.0943392	pcr	dist_phospho_solid	validation
1726	SK.HEP.1.2	0.853365	0	0	0.111155	pcr	dist_phospho_solid	validation
1727	SNU.182	0.874044	1.61874e-12	2.27312e-12	0.0786036	pcr	dist_phospho_solid	validation
1728	SNU.182.1	0.896801	0	0	0.150498	pcr	dist_phospho_solid	validation
1729	SNU.182.2	0.733893	8.02042e-28	1.60408e-27	0.128515	pcr	dist_phospho_solid	validation
1730	SNU.387	0.902666	0	0	0.0787984	pcr	dist_phospho_solid	validation
1731	SNU.387.1	0.763024	9.11815e-05	0.0001003	0.0850464	pcr	dist_phospho_solid	validation
1732	SNU.387.2	0.704991	1.11305e-20	1.98543e-20	0.113482	pcr	dist_phospho_solid	validation
1733	SNU.398	0.824432	0	0	0.0938648	pcr	dist_phospho_solid	validation
1734	SNU.398.1	0.863636	0.00127452	0.00131435	0.0697003	pcr	dist_phospho_solid	validation
1735	SNU.398.2	0.57779	0	0	0.146072	pcr	dist_phospho_solid	validation
1736	SNU.423	0.817106	4.19904e-20	7.29307e-20	0.0758315	pcr	dist_phospho_solid	validation
1737	SNU.423.1	0.844097	2.17468e-07	2.65794e-07	0.083253	pcr	dist_phospho_solid	validation
1738	SNU.423.2	0.918054	9.96725e-60	2.34942e-59	0.113282	pcr	dist_phospho_solid	validation
1739	SNU.449	0.803238	0	0	0.0666199	pcr	dist_phospho_solid	validation
1740	SNU.449.1	0.909091	3.31112e-06	3.76782e-06	0.0775263	pcr	dist_phospho_solid	validation
1741	SNU.449.2	0.747784	0	0	0.106466	pcr	dist_phospho_solid	validation
1742	SNU.475	0.697203	0	0	0.1372	pcr	dist_phospho_solid	validation
1743	SNU.475.1	0.507054	0.000331667	0.000353065	0.146458	pcr	dist_phospho_solid	validation
1744	SNU.475.2	0.667953	9.87713e-09	1.27822e-08	0.195813	pcr	dist_phospho_solid	validation
1745	COLO.680N	0.973022	0	0	0.0401841	nnet	dist_phospho_solid	validation
1746	COLO.680N.1	0.95611	0	0	0.0370938	nnet	dist_phospho_solid	validation
1747	COLO.680N.2	0.976555	0	0	0.0559102	nnet	dist_phospho_solid	validation
1748	HEP.3B	0.963372	1.43247e-36	2.01156e-36	0.029641	nnet	dist_phospho_solid	validation
1749	HEP.3B.1	0.960912	3.12376e-22	3.74852e-22	0.0250476	nnet	dist_phospho_solid	validation
1750	HEP.3B.2	0.984142	6.90828e-68	1.26652e-67	0.0349919	nnet	dist_phospho_solid	validation
1751	HEP.G2	0.982678	4.60532e-36	6.33231e-36	0.0271838	nnet	dist_phospho_solid	validation
1752	HEP.G2.1	0.968801	4.39721e-08	4.91891e-08	0.0366354	nnet	dist_phospho_solid	validation
1753	HEP.G2.2	0.987329	7.69619e-41	1.12877e-40	0.0264726	nnet	dist_phospho_solid	validation
1754	JHH.2	0.971641	0	0	0.043839	nnet	dist_phospho_solid	validation
1755	JHH.2.1	0.957864	0	0	0.0296134	nnet	dist_phospho_solid	validation
1756	JHH.2.2	0.963319	1.35616e-44	2.18309e-44	0.062859	nnet	dist_phospho_solid	validation
1757	JHH.4	0.92302	1.03356e-12	1.17612e-12	0.0461179	nnet	dist_phospho_solid	validation
1758	JHH.4.1	0.937778	9.01187e-07	9.59329e-07	0.0437827	nnet	dist_phospho_solid	validation
1759	JHH.4.2	0.969999	3.22491e-55	5.45754e-55	0.0407087	nnet	dist_phospho_solid	validation
1760	KYSE.140	0.921693	2.93337e-29	3.65288e-29	0.0738688	nnet	dist_phospho_solid	validation
1761	KYSE.140.1	0.965035	0	0	0.0388506	nnet	dist_phospho_solid	validation
1762	KYSE.140.2	0.967406	0	0	0.0592542	nnet	dist_phospho_solid	validation
1763	KYSE.150	0.855615	1.90843e-07	2.09927e-07	0.0934274	nnet	dist_phospho_solid	validation
1764	KYSE.150.1	0.8	0.333333	0.333333	0.0135897	nnet	dist_phospho_solid	validation
1765	KYSE.150.2	0.943839	0	0	0.0631778	nnet	dist_phospho_solid	validation
1766	KYSE.410	0.94222	0	0	0.0565877	nnet	dist_phospho_solid	validation
1767	KYSE.410.1	0.931094	0	0	0.0419013	nnet	dist_phospho_solid	validation
1768	KYSE.410.2	0.975877	1.27662e-58	2.27721e-58	0.0468133	nnet	dist_phospho_solid	validation
1769	KYSE.450	0.908959	7.70161e-43	1.21025e-42	0.0857392	nnet	dist_phospho_solid	validation
1770	KYSE.450.1	0.899489	2.14147e-33	2.77131e-33	0.0921573	nnet	dist_phospho_solid	validation
1771	KYSE.450.2	0.917754	0	0	0.0883279	nnet	dist_phospho_solid	validation
1772	KYSE.510	0.943915	0	0	0.0670795	nnet	dist_phospho_solid	validation
1773	KYSE.510.1	0.944654	1.89189e-41	2.83784e-41	0.0469844	nnet	dist_phospho_solid	validation
1774	KYSE.510.2	0.928139	0	0	0.0857925	nnet	dist_phospho_solid	validation
1775	KYSE.520	0.928236	8.31489e-35	1.11997e-34	0.0564466	nnet	dist_phospho_solid	validation
1776	KYSE.520.1	0.927163	1.45913e-31	1.85197e-31	0.0314737	nnet	dist_phospho_solid	validation
1777	KYSE.520.2	0.939486	0	0	0.0696382	nnet	dist_phospho_solid	validation
1778	KYSE.70	0.981869	0	0	0.0420957	nnet	dist_phospho_solid	validation
1779	KYSE.70.1	0.964178	0	0	0.0441725	nnet	dist_phospho_solid	validation
1780	KYSE.70.2	0.960491	0	0	0.0384445	nnet	dist_phospho_solid	validation
1781	OE19	0.909069	3.93761e-37	5.64961e-37	0.0475388	nnet	dist_phospho_solid	validation
1782	OE19.1	0.973635	1.08123e-55	1.87793e-55	0.0342278	nnet	dist_phospho_solid	validation
1783	OE19.2	0.980725	0	0	0.024387	nnet	dist_phospho_solid	validation
1784	OE33	0.871385	2.98698e-34	3.94281e-34	0.0987529	nnet	dist_phospho_solid	validation
1785	OE33.1	0.936955	1.71022e-41	2.62499e-41	0.0638118	nnet	dist_phospho_solid	validation
1786	OE33.2	0.911141	0	0	0.0602693	nnet	dist_phospho_solid	validation
1787	PLC.PRF.5	0.955192	0	0	0.0636671	nnet	dist_phospho_solid	validation
1788	PLC.PRF.5.1	0.873016	1.03259e-06	1.08177e-06	0.0422964	nnet	dist_phospho_solid	validation
1789	PLC.PRF.5.2	0.95132	0	0	0.0383984	nnet	dist_phospho_solid	validation
1790	SK.HEP.1	0.930761	0	0	0.0398519	nnet	dist_phospho_solid	validation
1791	SK.HEP.1.1	0.918713	0	0	0.0432137	nnet	dist_phospho_solid	validation
1792	SK.HEP.1.2	0.972115	0	0	0.0437838	nnet	dist_phospho_solid	validation
1793	SNU.182	0.972912	7.51665e-24	9.18702e-24	0.0376565	nnet	dist_phospho_solid	validation
1794	SNU.182.1	0.93808	5.32853e-07	5.7653e-07	0.0580369	nnet	dist_phospho_solid	validation
1795	SNU.182.2	0.932243	2.54041e-70	4.79048e-70	0.0663891	nnet	dist_phospho_solid	validation
1796	SNU.387	0.950458	0	0	0.0596304	nnet	dist_phospho_solid	validation
1797	SNU.387.1	0.972837	6.92815e-13	8.02207e-13	0.0371619	nnet	dist_phospho_solid	validation
1798	SNU.387.2	0.966399	8.60906e-77	1.67117e-76	0.043168	nnet	dist_phospho_solid	validation
1799	SNU.398	0.928926	0	0	0.0734268	nnet	dist_phospho_solid	validation
1800	SNU.398.1	0.8	0.0052015	0.00528153	0.0628784	nnet	dist_phospho_solid	validation
1801	SNU.398.2	0.693667	0	0	0.128073	nnet	dist_phospho_solid	validation
1802	SNU.423	0.970928	1.4391e-49	2.37451e-49	0.0298292	nnet	dist_phospho_solid	validation
1803	SNU.423.1	0.964992	2.83594e-14	3.34236e-14	0.0267562	nnet	dist_phospho_solid	validation
1804	SNU.423.2	0.989561	4.80164e-123	9.60327e-123	0.03565	nnet	dist_phospho_solid	validation
1805	SNU.449	0.943238	0	0	0.0394924	nnet	dist_phospho_solid	validation
1806	SNU.449.1	0.976285	2.08124e-06	2.14628e-06	0.034433	nnet	dist_phospho_solid	validation
1807	SNU.449.2	0.955835	0	0	0.0451065	nnet	dist_phospho_solid	validation
1808	SNU.475	0.972902	0	0	0.0344133	nnet	dist_phospho_solid	validation
1809	SNU.475.1	0.916512	0	0	0.0521976	nnet	dist_phospho_solid	validation
1810	SNU.475.2	0.955791	0	0	0.0613706	nnet	dist_phospho_solid	validation
1811	COLO.680N	0.989727	0	0	0.0214492	dl	dist_phospho_solid	validation
1812	COLO.680N.1	0.938247	0	0	0.031501	dl	dist_phospho_solid	validation
1813	COLO.680N.2	0.996232	0	0	0.0178566	dl	dist_phospho_solid	validation
1814	HEP.3B	0.982238	4.87273e-46	6.30589e-46	0.0173316	dl	dist_phospho_solid	validation
1815	HEP.3B.1	0.982785	9.68194e-29	1.12107e-28	0.0172329	dl	dist_phospho_solid	validation
1816	HEP.3B.2	0.997494	5.12637e-103	8.67539e-103	0.0130118	dl	dist_phospho_solid	validation
1817	HEP.G2	0.992066	5.47574e-44	6.81885e-44	0.0170516	dl	dist_phospho_solid	validation
1818	HEP.G2.1	0.966065	6.01791e-08	6.40616e-08	0.0184012	dl	dist_phospho_solid	validation
1819	HEP.G2.2	0.99638	3.99155e-54	5.60516e-54	0.0116573	dl	dist_phospho_solid	validation
1820	JHH.2	0.993267	0	0	0.012122	dl	dist_phospho_solid	validation
1821	JHH.2.1	0.98817	0	0	0.01501	dl	dist_phospho_solid	validation
1822	JHH.2.2	0.991936	4.84815e-69	7.27222e-69	0.0311959	dl	dist_phospho_solid	validation
1823	JHH.4	0.948146	5.79574e-15	6.37531e-15	0.0400092	dl	dist_phospho_solid	validation
1824	JHH.4.1	0.968547	4.29567e-07	4.50022e-07	0.030386	dl	dist_phospho_solid	validation
1825	JHH.4.2	0.988607	2.43904e-73	3.74365e-73	0.0363368	dl	dist_phospho_solid	validation
1826	KYSE.140	0.977229	7.71807e-47	1.01878e-46	0.0357553	dl	dist_phospho_solid	validation
1827	KYSE.140.1	0.993007	0	0	0.0222866	dl	dist_phospho_solid	validation
1828	KYSE.140.2	0.995735	0	0	0.0189754	dl	dist_phospho_solid	validation
1829	KYSE.150	0.975267	0	0	0.0583611	dl	dist_phospho_solid	validation
1830	KYSE.150.1	0.8	0.333333	0.333333	0.00607548	dl	dist_phospho_solid	validation
1831	KYSE.150.2	0.985722	0	0	0.0391224	dl	dist_phospho_solid	validation
1832	KYSE.410	0.965459	0	0	0.0545287	dl	dist_phospho_solid	validation
1833	KYSE.410.1	0.955995	0	0	0.0339664	dl	dist_phospho_solid	validation
1834	KYSE.410.2	0.990415	1.00103e-75	1.6517e-75	0.0305901	dl	dist_phospho_solid	validation
1835	KYSE.450	0.94746	2.78529e-55	3.99629e-55	0.0473717	dl	dist_phospho_solid	validation
1836	KYSE.450.1	0.919525	1.87801e-37	2.25362e-37	0.0352737	dl	dist_phospho_solid	validation
1837	KYSE.450.2	0.953074	0	0	0.0631505	dl	dist_phospho_solid	validation
1838	KYSE.510	0.954858	0	0	0.0487984	dl	dist_phospho_solid	validation
1839	KYSE.510.1	0.952683	3.59692e-44	4.56532e-44	0.0398748	dl	dist_phospho_solid	validation
1840	KYSE.510.2	0.954329	0	0	0.0674654	dl	dist_phospho_solid	validation
1841	KYSE.520	0.97147	7.05172e-50	9.69611e-50	0.0213765	dl	dist_phospho_solid	validation
1842	KYSE.520.1	0.975882	5.26954e-48	7.09775e-48	0.0141966	dl	dist_phospho_solid	validation
1843	KYSE.520.2	0.991056	0	0	0.0289588	dl	dist_phospho_solid	validation
1844	KYSE.70	0.994007	0	0	0.0168443	dl	dist_phospho_solid	validation
1845	KYSE.70.1	0.98012	0	0	0.0194665	dl	dist_phospho_solid	validation
1846	KYSE.70.2	0.995617	0	0	0.0192296	dl	dist_phospho_solid	validation
1847	OE19	0.973026	4.90716e-61	7.19717e-61	0.0315442	dl	dist_phospho_solid	validation
1848	OE19.1	0.990221	1.22615e-73	1.9268e-73	0.00905645	dl	dist_phospho_solid	validation
1849	OE19.2	0.997608	0	0	0.00767195	dl	dist_phospho_solid	validation
1850	OE33	0.88076	7.22674e-36	8.51722e-36	0.0823374	dl	dist_phospho_solid	validation
1851	OE33.1	0.931141	7.00364e-40	8.56001e-40	0.0458843	dl	dist_phospho_solid	validation
1852	OE33.2	0.98838	0	0	0.0194966	dl	dist_phospho_solid	validation
1853	PLC.PRF.5	0.977013	0	0	0.0371189	dl	dist_phospho_solid	validation
1854	PLC.PRF.5.1	0.98358	0	0	0.0174612	dl	dist_phospho_solid	validation
1855	PLC.PRF.5.2	0.979883	0	0	0.018291	dl	dist_phospho_solid	validation
1856	SK.HEP.1	0.984539	0	0	0.0175643	dl	dist_phospho_solid	validation
1857	SK.HEP.1.1	0.98756	0	0	0.00772669	dl	dist_phospho_solid	validation
1858	SK.HEP.1.2	0.995236	0	0	0.0105657	dl	dist_phospho_solid	validation
1859	SNU.182	0.981685	8.5468e-27	9.72567e-27	0.0246416	dl	dist_phospho_solid	validation
1860	SNU.182.1	0.985552	9.56156e-06	9.70866e-06	0.0176352	dl	dist_phospho_solid	validation
1861	SNU.182.2	0.977901	2.89012e-107	5.01968e-107	0.0338512	dl	dist_phospho_solid	validation
1862	SNU.387	0.969515	0	0	0.0532089	dl	dist_phospho_solid	validation
1863	SNU.387.1	0.944912	3.62993e-10	3.92746e-10	0.0252675	dl	dist_phospho_solid	validation
1864	SNU.387.2	0.989774	2.77121e-109	4.94324e-109	0.0218544	dl	dist_phospho_solid	validation
1865	SNU.398	0.957641	0	0	0.0505792	dl	dist_phospho_solid	validation
1866	SNU.398.1	0.981818	0	0	0.0410085	dl	dist_phospho_solid	validation
1867	SNU.398.2	0.688071	0	0	0.123611	dl	dist_phospho_solid	validation
1868	SNU.423	0.993287	6.74148e-74	1.08521e-73	0.0142106	dl	dist_phospho_solid	validation
1869	SNU.423.1	0.986736	7.24387e-19	8.10331e-19	0.0100819	dl	dist_phospho_solid	validation
1870	SNU.423.2	0.998534	2.76169e-184	5.06309e-184	0.0174464	dl	dist_phospho_solid	validation
1871	SNU.449	0.983483	0	0	0.0181253	dl	dist_phospho_solid	validation
1872	SNU.449.1	0.991107	1.64899e-06	1.70052e-06	0.012853	dl	dist_phospho_solid	validation
1873	SNU.449.2	0.980514	0	0	0.028888	dl	dist_phospho_solid	validation
1874	SNU.475	0.986276	0	0	0.0232508	dl	dist_phospho_solid	validation
1875	SNU.475.1	0.922641	0	0	0.034367	dl	dist_phospho_solid	validation
1876	SNU.475.2	0.986462	0	0	0.0459783	dl	dist_phospho_solid	validation
1877	COLO.680N	0.962798	0	0	0.0654145	cubist	dist_phospho_solid	validation
1878	COLO.680N.1	0.893301	0	0	0.0596132	cubist	dist_phospho_solid	validation
1879	COLO.680N.2	0.978224	0	0	0.0569945	cubist	dist_phospho_solid	validation
1880	HEP.3B	0.906438	1.63706e-24	2.20502e-24	0.0651383	cubist	dist_phospho_solid	validation
1881	HEP.3B.1	0.923949	5.07388e-17	6.08866e-17	0.0354831	cubist	dist_phospho_solid	validation
1882	HEP.3B.2	0.940573	4.77262e-43	8.51332e-43	0.0749656	cubist	dist_phospho_solid	validation
1883	HEP.G2	0.94783	5.61869e-25	7.89008e-25	0.0618209	cubist	dist_phospho_solid	validation
1884	HEP.G2.1	0.934866	3.09196e-07	3.51843e-07	0.0721715	cubist	dist_phospho_solid	validation
1885	HEP.G2.2	0.940266	1.41345e-24	1.94349e-24	0.0517625	cubist	dist_phospho_solid	validation
1886	JHH.2	0.959728	0	0	0.0380624	cubist	dist_phospho_solid	validation
1887	JHH.2.1	0.934527	0	0	0.0340987	cubist	dist_phospho_solid	validation
1888	JHH.2.2	0.942971	1.44147e-37	2.43941e-37	0.0637107	cubist	dist_phospho_solid	validation
1889	JHH.4	0.800838	1.81497e-07	2.10155e-07	0.0927977	cubist	dist_phospho_solid	validation
1890	JHH.4.1	0.81265	2.22422e-06	2.40653e-06	0.0767806	cubist	dist_phospho_solid	validation
1891	JHH.4.2	0.914704	5.43834e-36	8.97326e-36	0.0680942	cubist	dist_phospho_solid	validation
1892	KYSE.140	0.863051	1.50083e-21	1.94224e-21	0.108072	cubist	dist_phospho_solid	validation
1893	KYSE.140.1	0.93007	0	0	0.0538676	cubist	dist_phospho_solid	validation
1894	KYSE.140.2	0.902824	0	0	0.0871424	cubist	dist_phospho_solid	validation
1895	KYSE.150	0.82754	3.66005e-07	4.09429e-07	0.118762	cubist	dist_phospho_solid	validation
1896	KYSE.150.1	1	0.0833333	0.0833333	0.0255651	cubist	dist_phospho_solid	validation
1897	KYSE.150.2	0.945003	0	0	0.0849728	cubist	dist_phospho_solid	validation
1898	KYSE.410	0.927465	0	0	0.0683575	cubist	dist_phospho_solid	validation
1899	KYSE.410.1	0.91726	0	0	0.0494479	cubist	dist_phospho_solid	validation
1900	KYSE.410.2	0.967318	5.00594e-53	9.43977e-53	0.0639658	cubist	dist_phospho_solid	validation
1901	KYSE.450	0.911177	2.15938e-43	3.95887e-43	0.0849417	cubist	dist_phospho_solid	validation
1902	KYSE.450.1	0.830896	4.00627e-24	5.28827e-24	0.0736883	cubist	dist_phospho_solid	validation
1903	KYSE.450.2	0.900845	0	0	0.0852774	cubist	dist_phospho_solid	validation
1904	KYSE.510	0.867355	0	0	0.0782575	cubist	dist_phospho_solid	validation
1905	KYSE.510.1	0.879553	3.52236e-28	5.16613e-28	0.0736203	cubist	dist_phospho_solid	validation
1906	KYSE.510.2	0.962193	0	0	0.0778192	cubist	dist_phospho_solid	validation
1907	KYSE.520	0.905377	2.26109e-30	3.55314e-30	0.0644674	cubist	dist_phospho_solid	validation
1908	KYSE.520.1	0.913175	5.37144e-29	8.24453e-29	0.0610666	cubist	dist_phospho_solid	validation
1909	KYSE.520.2	0.976867	0	0	0.0485032	cubist	dist_phospho_solid	validation
1910	KYSE.70	0.963537	0	0	0.0492193	cubist	dist_phospho_solid	validation
1911	KYSE.70.1	0.953613	0	0	0.0587812	cubist	dist_phospho_solid	validation
1912	KYSE.70.2	0.962712	0	0	0.0599747	cubist	dist_phospho_solid	validation
1913	OE19	0.858691	9.59756e-29	1.43963e-28	0.062088	cubist	dist_phospho_solid	validation
1914	OE19.1	0.901613	2.56377e-32	4.12704e-32	0.0422185	cubist	dist_phospho_solid	validation
1915	OE19.2	0.884962	0	0	0.0537253	cubist	dist_phospho_solid	validation
1916	OE33	0.732006	3.33254e-19	4.14995e-19	0.111433	cubist	dist_phospho_solid	validation
1917	OE33.1	0.857154	8.46836e-27	1.21503e-26	0.0767953	cubist	dist_phospho_solid	validation
1918	OE33.2	0.924675	0	0	0.0518496	cubist	dist_phospho_solid	validation
1919	PLC.PRF.5	0.809331	0	0	0.0790694	cubist	dist_phospho_solid	validation
1920	PLC.PRF.5.1	0.719212	2.70078e-05	2.78518e-05	0.0926263	cubist	dist_phospho_solid	validation
1921	PLC.PRF.5.2	0.923201	0	0	0.0397702	cubist	dist_phospho_solid	validation
1922	SK.HEP.1	0.932554	0	0	0.064588	cubist	dist_phospho_solid	validation
1923	SK.HEP.1.1	0.850772	0	0	0.0378241	cubist	dist_phospho_solid	validation
1924	SK.HEP.1.2	0.943094	0	0	0.0685682	cubist	dist_phospho_solid	validation
1925	SNU.182	0.939838	6.70345e-18	8.19311e-18	0.0577799	cubist	dist_phospho_solid	validation
1926	SNU.182.1	0.960784	5.95906e-06	6.24283e-06	0.0565844	cubist	dist_phospho_solid	validation
1927	SNU.182.2	0.937285	7.71829e-73	1.54366e-72	0.0546898	cubist	dist_phospho_solid	validation
1928	SNU.387	0.947587	0	0	0.0554041	cubist	dist_phospho_solid	validation
1929	SNU.387.1	0.916988	1.31142e-08	1.54561e-08	0.0692874	cubist	dist_phospho_solid	validation
1930	SNU.387.2	0.936489	1.21246e-59	2.35361e-59	0.0553021	cubist	dist_phospho_solid	validation
1931	SNU.398	0.892226	0	0	0.0817256	cubist	dist_phospho_solid	validation
1932	SNU.398.1	0.745455	0.0118659	0.0120484	0.0805995	cubist	dist_phospho_solid	validation
1933	SNU.398.2	0.60395	0	0	0.143441	cubist	dist_phospho_solid	validation
1934	SNU.423	0.945015	4.01774e-39	6.97819e-39	0.037622	cubist	dist_phospho_solid	validation
1935	SNU.423.1	0.991085	9.3467e-21	1.18631e-20	0.029444	cubist	dist_phospho_solid	validation
1936	SNU.423.2	0.979762	1.69933e-102	3.50486e-102	0.0590951	cubist	dist_phospho_solid	validation
1937	SNU.449	0.935061	0	0	0.0518767	cubist	dist_phospho_solid	validation
1938	SNU.449.1	0.952569	2.73934e-06	2.91607e-06	0.0897181	cubist	dist_phospho_solid	validation
1939	SNU.449.2	0.88174	0	0	0.0708526	cubist	dist_phospho_solid	validation
1940	SNU.475	0.965909	0	0	0.0430299	cubist	dist_phospho_solid	validation
1941	SNU.475.1	0.66339	8.4861e-07	9.33471e-07	0.0928243	cubist	dist_phospho_solid	validation
1942	SNU.475.2	0.91285	0	0	0.106046	cubist	dist_phospho_solid	validation
1943	COLO.680N	0.911626	0	0	0.0627673	bglm	dist_phospho_solid	validation
1944	COLO.680N.1	0.824538	0	0	0.0790775	bglm	dist_phospho_solid	validation
1945	COLO.680N.2	0.924986	0	0	0.0709607	bglm	dist_phospho_solid	validation
1946	HEP.3B	0.828813	5.04643e-17	6.40509e-17	0.068093	bglm	dist_phospho_solid	validation
1947	HEP.3B.1	0.891646	2.67964e-14	3.27512e-14	0.0652511	bglm	dist_phospho_solid	validation
1948	HEP.3B.2	0.942203	1.45435e-43	2.6663e-43	0.0559666	bglm	dist_phospho_solid	validation
1949	HEP.G2	0.952881	5.42677e-26	8.52778e-26	0.0549779	bglm	dist_phospho_solid	validation
1950	HEP.G2.1	0.877942	9.75578e-07	1.05554e-06	0.0559679	bglm	dist_phospho_solid	validation
1951	HEP.G2.2	0.963526	1.04248e-29	1.72009e-29	0.0517871	bglm	dist_phospho_solid	validation
1952	JHH.2	0.893659	0	0	0.0747454	bglm	dist_phospho_solid	validation
1953	JHH.2.1	0.904222	0	0	0.0451589	bglm	dist_phospho_solid	validation
1954	JHH.2.2	0.846383	3.24894e-22	4.56234e-22	0.103448	bglm	dist_phospho_solid	validation
1955	JHH.4	0.846902	6.96217e-09	8.06146e-09	0.075843	bglm	dist_phospho_solid	validation
1956	JHH.4.1	0.843419	1.91689e-06	2.04056e-06	0.0585498	bglm	dist_phospho_solid	validation
1957	JHH.4.2	0.903681	8.46511e-34	1.47026e-33	0.0741949	bglm	dist_phospho_solid	validation
1958	KYSE.140	0.896957	1.92303e-25	2.95162e-25	0.0972813	bglm	dist_phospho_solid	validation
1959	KYSE.140.1	0.944056	0	0	0.0810194	bglm	dist_phospho_solid	validation
1960	KYSE.140.2	0.941879	0	0	0.061116	bglm	dist_phospho_solid	validation
1961	KYSE.150	0.80381	5.49884e-07	6.15124e-07	0.123712	bglm	dist_phospho_solid	validation
1962	KYSE.150.1	0.8	0.333333	0.333333	0.0406365	bglm	dist_phospho_solid	validation
1963	KYSE.150.2	0.921311	0	0	0.0873547	bglm	dist_phospho_solid	validation
1964	KYSE.410	0.84222	0	0	0.0958128	bglm	dist_phospho_solid	validation
1965	KYSE.410.1	0.803557	0	0	0.0740858	bglm	dist_phospho_solid	validation
1966	KYSE.410.2	0.922004	3.3758e-37	6.0217e-37	0.0920252	bglm	dist_phospho_solid	validation
1967	KYSE.450	0.767083	1.5045e-22	2.15863e-22	0.122187	bglm	dist_phospho_solid	validation
1968	KYSE.450.1	0.591598	8.24934e-10	9.72243e-10	0.121005	bglm	dist_phospho_solid	validation
1969	KYSE.450.2	0.853877	0	0	0.122937	bglm	dist_phospho_solid	validation
1970	KYSE.510	0.885382	0	0	0.0910587	bglm	dist_phospho_solid	validation
1971	KYSE.510.1	0.851153	1.146e-24	1.719e-24	0.0773115	bglm	dist_phospho_solid	validation
1972	KYSE.510.2	0.899351	0	0	0.112766	bglm	dist_phospho_solid	validation
1973	KYSE.520	0.875581	4.81031e-26	7.74342e-26	0.0595091	bglm	dist_phospho_solid	validation
1974	KYSE.520.1	0.850146	3.52074e-21	4.84102e-21	0.0536792	bglm	dist_phospho_solid	validation
1975	KYSE.520.2	0.892367	0	0	0.0873008	bglm	dist_phospho_solid	validation
1976	KYSE.70	0.886379	0	0	0.0758739	bglm	dist_phospho_solid	validation
1977	KYSE.70.1	0.85988	0	0	0.0626445	bglm	dist_phospho_solid	validation
1978	KYSE.70.2	0.84699	0	0	0.0792802	bglm	dist_phospho_solid	validation
1979	OE19	0.761265	3.43317e-19	4.62428e-19	0.0720745	bglm	dist_phospho_solid	validation
1980	OE19.1	0.82593	1.29424e-22	1.89821e-22	0.0483179	bglm	dist_phospho_solid	validation
1981	OE19.2	0.954819	0	0	0.0392667	bglm	dist_phospho_solid	validation
1982	OE33	0.72891	5.56712e-19	7.34859e-19	0.139187	bglm	dist_phospho_solid	validation
1983	OE33.1	0.767155	1.84735e-18	2.39069e-18	0.111731	bglm	dist_phospho_solid	validation
1984	OE33.2	0.741148	0	0	0.0915267	bglm	dist_phospho_solid	validation
1985	PLC.PRF.5	0.918407	0	0	0.0644397	bglm	dist_phospho_solid	validation
1986	PLC.PRF.5.1	0.885605	8.83566e-07	9.71922e-07	0.0455638	bglm	dist_phospho_solid	validation
1987	PLC.PRF.5.2	0.833176	0	0	0.052422	bglm	dist_phospho_solid	validation
1988	SK.HEP.1	0.855189	0	0	0.0651037	bglm	dist_phospho_solid	validation
1989	SK.HEP.1.1	0.873536	0	0	0.055229	bglm	dist_phospho_solid	validation
1990	SK.HEP.1.2	0.940079	0	0	0.0552307	bglm	dist_phospho_solid	validation
1991	SNU.182	0.851995	2.26773e-11	2.72128e-11	0.0951698	bglm	dist_phospho_solid	validation
1992	SNU.182.1	0.933953	0	0	0.0466828	bglm	dist_phospho_solid	validation
1993	SNU.182.2	0.881272	2.55944e-52	4.96833e-52	0.117193	bglm	dist_phospho_solid	validation
1994	SNU.387	0.892167	0	0	0.11323	bglm	dist_phospho_solid	validation
1995	SNU.387.1	0.833213	5.09041e-06	5.24949e-06	0.0729688	bglm	dist_phospho_solid	validation
1996	SNU.387.2	0.899254	1.94737e-47	3.67217e-47	0.0671529	bglm	dist_phospho_solid	validation
1997	SNU.398	0.920412	0	0	0.0770825	bglm	dist_phospho_solid	validation
1998	SNU.398.1	0.772727	0.00806166	0.00818569	0.0813287	bglm	dist_phospho_solid	validation
1999	SNU.398.2	0.682879	0	0	0.127264	bglm	dist_phospho_solid	validation
[truncated: 633 more rows]
