# Supplementary material for: Drug ranking using machine learning systematically predicts the efficacy of anti-cancer drugs
Source: Nat Commun. 2021 Mar 25;12:1850. doi: 10.1038/s41467-021-22170-8 (PMC7994645; doi:10.1038/s41467-021-22170-8)
Supplement: Supplementary file 10 — Supplementary Data 8 [file 41467_2021_22170_MOESM10_ESM.xlsx]

## Sheet: Model acc. by Spearman & RMSE
	cell.line	rho	pval	rmse	ml.model	dataset	qval
1	COLO.205	0.516335	4.80387e-06	0.158975	svm	other	1.44116e-05
2	DLD.1	0.323383	0.0254105	0.132846	svm	other	0.0304926
3	HCT.116	0.529102	2.57813e-06	0.153754	svm	other	1.44116e-05
4	HT.29	0.457981	5.22925e-05	0.179048	svm	other	7.84387e-05
5	RKO	0.458808	4.79195e-05	0.125725	svm	other	7.84387e-05
6	SW480	0.496503	0.104093	0.118363	svm	other	0.104093
7	COLO.205	0.296114	0.125998	0.187888	svm	Investigational	0.125998
8	DLD.1	0.620779	0.00327988	0.145884	svm	Investigational	0.00983965
9	HCT.116	0.443897	0.0188539	0.181428	svm	Investigational	0.0306628
10	HT.29	0.419267	0.02728	0.162478	svm	Investigational	0.0327359
11	RKO	0.713904	1.65408e-05	0.124146	svm	Investigational	9.92445e-05
12	SW480	0.671329	0.0204419	0.239278	svm	Investigational	0.0306628
13	COLO.205	0.69559	3.69011e-06	0.200484	svm	Approved	2.21407e-05
14	DLD.1	0.515778	0.00297965	0.221986	svm	Approved	0.00357558
15	HCT.116	0.550261	0.000514599	0.21327	svm	Approved	0.0010292
16	HT.29	0.55192	0.000491686	0.188439	svm	Approved	0.0010292
17	RKO	0.484626	0.00229696	0.15038	svm	Approved	0.00344544
18	SW480	0.671329	0.0204419	0.239278	svm	Approved	0.0204419
19	COLO.205	0.484853	1.89826e-21	0.182467	svm	all	3.79651e-21
20	DLD.1	0.479508	1.64239e-14	0.158565	svm	all	1.97087e-14
21	HCT.116	0.528355	6.51791e-26	0.174281	svm	all	1.95537e-25
22	HT.29	0.467463	5.72287e-20	0.184778	svm	all	8.58431e-20
23	RKO	0.537546	0	0.148516	svm	all	0
24	SW480	0.587192	0.00100806	0.179429	svm	all	0.00100806
25	COLO.205	0.744327	0	0.0990746	prc	other	0
26	DLD.1	0.510947	0.000343974	0.0841129	prc	other	0.000412769
27	HCT.116	0.667676	0	0.0957766	prc	other	0
28	HT.29	0.619919	2.84884e-08	0.11444	prc	other	4.27326e-08
29	RKO	0.665992	0	0.0907292	prc	other	0
30	SW480	0.7	0.0208124	0.0891684	prc	other	0.0208124
31	COLO.205	0.647233	0.00110654	0.123324	prc	Investigational	0.00250932
32	DLD.1	0.615789	0.00597476	0.108767	prc	Investigational	0.00716971
33	HCT.116	0.516798	0.0126127	0.120585	prc	Investigational	0.0126127
34	HT.29	0.628458	0.00167288	0.110038	prc	Investigational	0.00250932
35	RKO	0.715385	9.01236e-05	0.075444	prc	Investigational	0.000540742
36	SW480	0.890909	0.00138027	0.117932	prc	Investigational	0.00250932
37	COLO.205	0.685887	3.31621e-05	0.0978511	prc	Approved	4.97431e-05
38	DLD.1	0.646314	0.00027046	0.119927	prc	Approved	0.000324552
39	HCT.116	0.785081	1.24716e-06	0.0963857	prc	Approved	6.21054e-06
40	HT.29	0.763306	2.07018e-06	0.106437	prc	Approved	6.21054e-06
41	RKO	0.68805	2.24851e-05	0.0971336	prc	Approved	4.49703e-05
42	SW480	0.890909	0.00138027	0.117932	prc	Approved	0.00138027
43	COLO.205	0.6281	1.13827e-33	0.11085	prc	all	3.4148e-33
44	DLD.1	0.665677	1.3066e-27	0.0952212	prc	all	2.6132e-27
45	HCT.116	0.522154	5.78408e-22	0.118324	prc	all	6.9409e-22
46	HT.29	0.533987	3.80368e-23	0.122595	prc	all	5.70552e-23
47	RKO	0.676574	0	0.0990292	prc	all	0
48	SW480	0.788462	5.38627e-06	0.103234	prc	all	5.38627e-06
49	COLO.205	0.744292	0	0.106104	rf	other	0
50	DLD.1	0.537697	0.000124138	0.0903729	rf	other	0.000148966
51	HCT.116	0.697054	0	0.0953321	rf	other	0
52	HT.29	0.709388	3.0661e-12	0.118762	rf	other	4.59914e-12
53	RKO	0.689389	0	0.09489	rf	other	0
54	SW480	0.791209	0.00208191	0.153995	rf	other	0.00208191
55	COLO.205	0.737931	9.39278e-06	0.119926	rf	Investigational	1.51869e-05
56	DLD.1	0.74026	0.000189296	0.110631	rf	Investigational	0.000189296
57	HCT.116	0.694581	4.62385e-05	0.148241	rf	Investigational	5.54861e-05
58	HT.29	0.735961	1.01246e-05	0.107639	rf	Investigational	1.51869e-05
59	RKO	0.877419	2.84443e-07	0.081183	rf	Investigational	8.53328e-07
60	SW480	0.89011	0	0.142997	rf	Investigational	0
61	COLO.205	0.75796	3.35312e-07	0.125637	rf	Approved	4.02374e-07
62	DLD.1	0.711026	5.09539e-06	0.136383	rf	Approved	5.09539e-06
63	HCT.116	0.835431	1.26772e-08	0.125714	rf	Approved	3.80315e-08
64	HT.29	0.811358	6.72547e-08	0.134642	rf	Approved	1.34509e-07
65	RKO	0.76336	2.1168e-07	0.1105	rf	Approved	3.1752e-07
66	SW480	0.89011	0	0.142997	rf	Approved	0
67	COLO.205	0.668963	1.35951e-45	0.124305	rf	all	4.07852e-45
68	DLD.1	0.685554	1.01964e-32	0.110077	rf	all	1.22357e-32
69	HCT.116	0.613234	1.04941e-36	0.135278	rf	all	1.57411e-36
70	HT.29	0.653441	3.85172e-43	0.129565	rf	all	7.70344e-43
71	RKO	0.734007	0	0.111661	rf	all	0
72	SW480	0.831452	6.62529e-07	0.14197	rf	all	6.62529e-07
73	COLO.205	0.687178	0	0.111912	pls	other	0
74	DLD.1	0.455813	0.00162174	0.0940504	pls	other	0.00162174
75	HCT.116	0.644539	5.48295e-09	0.0991137	pls	other	8.22443e-09
76	HT.29	0.662912	7.33607e-10	0.12364	pls	other	1.46721e-09
77	RKO	0.674359	0	0.0896423	pls	other	0
78	SW480	0.853147	0.000771902	0.0934671	pls	other	0.000926282
79	COLO.205	0.431818	0.040838	0.138043	pls	Investigational	0.0490056
80	DLD.1	0.559649	0.0141488	0.109648	pls	Investigational	0.0212233
81	HCT.116	0.355731	0.0963157	0.130558	pls	Investigational	0.0963157
82	HT.29	0.570158	0.00520901	0.117603	pls	Investigational	0.010418
83	RKO	0.777692	8.36869e-06	0.0694621	pls	Investigational	5.02122e-05
84	SW480	0.881818	0.00066829	0.123784	pls	Investigational	0.00200487
85	COLO.205	0.699047	1.4984e-05	0.104927	pls	Approved	2.24761e-05
86	DLD.1	0.662926	0.000120937	0.129511	pls	Approved	0.000145124
87	HCT.116	0.802053	7.44116e-07	0.102347	pls	Approved	2.23235e-06
88	HT.29	0.805352	7.09637e-07	0.107283	pls	Approved	2.23235e-06
89	RKO	0.693516	1.3462e-05	0.0953879	pls	Approved	2.24761e-05
90	SW480	0.881818	0.00066829	0.123784	pls	Approved	0.00066829
91	COLO.205	0.616291	9.07979e-33	0.116517	pls	all	2.72394e-32
92	DLD.1	0.640731	2.55696e-25	0.10753	pls	all	3.83544e-25
93	HCT.116	0.543504	1.86056e-24	0.116009	pls	all	2.23267e-24
94	HT.29	0.57171	1.60726e-27	0.129869	pls	all	3.21452e-27
95	RKO	0.677073	0	0.100081	pls	all	0
96	SW480	0.857753	1.54022e-06	0.108116	pls	all	1.54022e-06
97	COLO.205	0.558994	2.16259e-07	0.19198	nnet	other	1.29755e-06
98	DLD.1	0.374214	0.0077606	0.143458	nnet	other	0.00931272
99	HCT.116	0.497292	5.68656e-06	0.237825	nnet	other	1.70597e-05
100	HT.29	0.445744	4.85336e-05	0.209545	nnet	other	7.28005e-05
101	RKO	0.477337	1.11963e-05	0.175258	nnet	other	2.23925e-05
102	SW480	0.401099	0.175774	0.169505	nnet	other	0.175774
103	COLO.205	0.28902	0.121374	0.286136	nnet	Investigational	0.121374
104	DLD.1	0.371429	0.0980909	0.260459	nnet	Investigational	0.117709
105	HCT.116	0.309489	0.0960604	0.283018	nnet	Investigational	0.117709
106	HT.29	0.427411	0.0184802	0.266899	nnet	Investigational	0.0369603
107	RKO	0.580515	0.000495486	0.236946	nnet	Investigational	0.00148646
108	SW480	0.846154	0.000435351	0.158867	nnet	Investigational	0.00148646
109	COLO.205	0.682241	4.65723e-06	0.163417	nnet	Approved	1.39717e-05
110	DLD.1	0.736138	1.57175e-06	0.190727	nnet	Approved	9.43049e-06
111	HCT.116	0.578729	0.000185243	0.191062	nnet	Approved	0.000222292
112	HT.29	0.629938	3.40213e-05	0.166785	nnet	Approved	6.80427e-05
113	RKO	0.574089	0.000173857	0.15549	nnet	Approved	0.000222292
114	SW480	0.846154	0.000435351	0.158867	nnet	Approved	0.000435351
115	COLO.205	0.523479	1.64998e-26	0.206565	nnet	all	4.94995e-26
116	DLD.1	0.506538	1.0156e-16	0.205157	nnet	all	1.21872e-16
117	HCT.116	0.515167	1.16976e-25	0.220235	nnet	all	2.33952e-25
118	HT.29	0.480102	4.25096e-22	0.217459	nnet	all	6.37644e-22
119	RKO	0.535194	2.52552e-29	0.185457	nnet	all	1.51531e-28
120	SW480	0.652419	0.000101762	0.156511	nnet	all	0.000101762
121	COLO.205	0.646117	0	0.143797	dl	other	0
122	DLD.1	0.506267	0.000214637	0.112077	dl	other	0.000257564
123	HCT.116	0.616857	3.66588e-09	0.195529	dl	other	7.33177e-09
124	HT.29	0.629322	8.78031e-10	0.158678	dl	other	2.63409e-09
125	RKO	0.526071	9.61023e-07	0.138537	dl	other	1.44153e-06
126	SW480	0.703297	0.00955664	0.161844	dl	other	0.00955664
127	COLO.205	0.576418	0.00105176	0.136868	dl	Investigational	0.00157764
128	DLD.1	0.594805	0.00524989	0.120134	dl	Investigational	0.00524989
129	HCT.116	0.527475	0.00312959	0.180143	dl	Investigational	0.0037555
130	HT.29	0.704561	2.33601e-05	0.114646	dl	Investigational	7.00803e-05
131	RKO	0.792889	8.54317e-07	0.105894	dl	Investigational	5.1259e-06
132	SW480	0.857143	0.000261586	0.148087	dl	Investigational	0.000523171
133	COLO.205	0.761681	3.03431e-07	0.131283	dl	Approved	1.28245e-06
134	DLD.1	0.728073	2.32527e-06	0.163915	dl	Approved	3.48791e-06
135	HCT.116	0.749207	4.27482e-07	0.153986	dl	Approved	1.28245e-06
136	HT.29	0.708064	1.69564e-06	0.136417	dl	Approved	3.39129e-06
137	RKO	0.652429	1.13562e-05	0.128294	dl	Approved	1.36275e-05
138	SW480	0.857143	0.000261586	0.148087	dl	Approved	0.000261586
139	COLO.205	0.637831	6.13102e-42	0.139356	dl	all	1.83931e-41
140	DLD.1	0.655706	5.11e-30	0.124894	dl	all	6.132e-30
141	HCT.116	0.587066	2.35667e-34	0.169218	dl	all	3.53501e-34
142	HT.29	0.622608	1.05678e-39	0.144489	dl	all	2.11356e-39
143	RKO	0.6303	0	0.135644	dl	all	0
144	SW480	0.752419	2.89485e-06	0.14916	dl	all	2.89485e-06

## Sheet: Description
Accuracy of drug ranking prediction in 48 cancer cell lines as shown in Figure 5 of paper.
