# Supplementary material for: Drug ranking using machine learning systematically predicts the efficacy of anti-cancer drugs
Source: Nat Commun. 2021 Mar 25;12:1850. doi: 10.1038/s41467-021-22170-8 (PMC7994645; doi:10.1038/s41467-021-22170-8)
Supplement: Supplementary file 11 — Supplementary Data 9 [file 41467_2021_22170_MOESM11_ESM.xlsx]

## Sheet: Description
Accuracy of drug ranking prediction in 48 cancer cell lines as shown in Figure 6 of paper.

## Sheet: Accuracy by Spear. and RMSE
	cell.line	rho	pval	rmse	ml.model	qval
1	A2780	0.125606	0.299424	0.235158	svm	0.359309
2	COV318	0.0909091	0.783197	0.256303	svm	0.817249
3	DLD1	0.384064	0.00738564	0.140679	svm	0.02727
4	DOV13	0.394274	0.00125418	0.159776	svm	0.0100334
5	DU4475	0.168563	0.17568	0.274696	svm	0.240933
6	GAMG	0.338327	0.00465458	0.164574	svm	0.0203109
7	HCC1143	0.307054	0.0102788	0.159823	svm	0.032892
8	HCC1599	0.246305	0.197016	0.169695	svm	0.255588
9	HCC1806	0.41612	0.000416652	0.17678	svm	0.00666643
10	HCC1937	0.366246	0.00264191	0.173557	svm	0.0140902
11	HCC2998	0.47734	0.00952587	0.167858	svm	0.0326601
12	HCC38	0.193716	0.110658	0.181242	svm	0.173447
13	HCT116	0.216916	0.0735106	0.185687	svm	0.141971
14	HCT15	0.283845	0.0152166	0.180926	svm	0.0405775
15	HT29	0.115074	0.346425	0.196803	svm	0.405571
16	HT55	0.215234	0.0850974	0.162248	svm	0.151284
17	IGROV1	0.261239	0.0440736	0.178987	svm	0.0961606
18	IOSE397	0.0558292	0.777392	0.224161	svm	0.817249
19	K562	0.381611	0.00120551	0.183747	svm	0.0100334
20	KURAMOCHI	0.183346	0.13156	0.174902	svm	0.188808
21	LS513	0.295021	0.0138587	0.176177	svm	0.0405399
22	MCF7	0.449379	9.52436e-05	0.17149	svm	0.00228585
23	MDAMB157	0.151863	0.22294	0.194422	svm	0.281609
24	MDAMB231	0.379731	0.00178328	0.159366	svm	0.0119801
25	MDAMB436	0.354878	0.0233518	0.155904	svm	0.0560443
26	MDAMB453	0.187053	0.12088	0.212377	svm	0.181321
27	MDAMB468	0.240374	0.0407535	0.196789	svm	0.0931508
28	ME180	0.140413	0.426802	0.211257	svm	0.47643
29	MFM223	0.217004	0.183925	0.207401	svm	0.245234
30	OVCA433	0.209434	0.294437	0.191792	svm	0.359309
31	OVISE	0.220248	0.0756695	0.163618	svm	0.141971
32	OVKATE	0.317198	0.0769009	0.205331	svm	0.141971
33	OVSAHO	0.234299	0.0979647	0.164808	svm	0.162148
34	PC3	0.377548	0.00116296	0.168844	svm	0.0100334
35	RKO	0.457076	7.39581e-05	0.155862	svm	0.00228585
36	SKBR3	0.266883	0.0560834	0.216892	svm	0.117044
37	SNU119	0.232306	0.112018	0.147868	svm	0.173447
38	SNUC2B	-0.0143725	0.930946	0.208019	svm	0.950754
39	SW1116	0.141661	0.40986	0.143173	svm	0.468412
40	SW480	0.762238	0.00589748	0.11759	svm	0.0235899
41	SW620	0.275084	0.0205312	0.173334	svm	0.0518684
42	SW948	0.292275	0.0143579	0.191757	svm	0.0405399
43	T84	0.178421	0.133739	0.195247	svm	0.188808
44	TOV112D	0.350538	0.0030832	0.185279	svm	0.0147994
45	U2OS	0.216171	0.0971312	0.178585	svm	0.162148
46	U251MG	0.418158	0.00199668	0.131384	svm	0.0119801
47	U251MG	0.138035	0.442087	0.252109	svm	0.482277
48	SW527	0.5	1	0.290783	svm	1
49	A2780	0.427094	0.0217088	0.262384	svm	0.0521011
50	DLD1	0.581818	0.00655376	0.231922	svm	0.0338443
51	DOV13	0.168462	0.419104	0.310041	svm	0.46527
52	DU4475	0.345565	0.0575211	0.22441	svm	0.0859547
53	GAMG	0.487875	0.00681802	0.254286	svm	0.0338443
54	HCC1143	0.373526	0.0428061	0.277794	svm	0.0790267
55	HCC1599	0.635714	0.0128747	0.256403	svm	0.0357783
56	HCC1806	0.504274	0.00802327	0.317426	svm	0.0338443
57	HCC1937	0.367269	0.0552941	0.309803	svm	0.0859547
58	HCC2998	0.555882	0.0276235	0.265715	svm	0.0602694
59	HCC38	0.464113	0.00916617	0.267155	svm	0.0338443
60	HCT116	0.546251	0.00305018	0.256149	svm	0.0292817
61	HCT15	0.56305	0.000966434	0.229376	svm	0.0115972
62	HT29	0.512315	0.00590474	0.289257	svm	0.0338443
63	HT55	0.649388	0.000147631	0.245292	svm	0.00415956
64	IGROV1	0.492174	0.0156132	0.207227	svm	0.039444
65	IOSE397	0.230769	0.426498	0.284685	svm	0.46527
66	K562	0.460044	0.00865863	0.21513	svm	0.0338443
67	KURAMOCHI	0.406678	0.0326565	0.323868	svm	0.0681528
68	LS513	0.363437	0.058035	0.309129	svm	0.0859547
69	MCF7	0.369458	0.0537747	0.235897	svm	0.0859547
70	MDAMB157	0.435484	0.0134168	0.252135	svm	0.0357783
71	MDAMB231	0.612903	0.000417636	0.245327	svm	0.00668218
72	MDAMB436	0.403509	0.0979605	0.310413	svm	0.130614
73	MDAMB453	0.364973	0.0374598	0.195791	svm	0.0742338
74	MDAMB468	0.456551	0.00812524	0.284388	svm	0.0338443
75	ME180	0.186791	0.456425	0.404314	svm	0.47627
76	MFM223	0.525284	0.0270174	0.261965	svm	0.0602694
77	OVCA433	0.520879	0.0590939	0.364493	svm	0.0859547
78	OVISE	0.360806	0.065183	0.259788	svm	0.092023
79	OVKATE	0.168215	0.503201	0.406052	svm	0.513907
80	OVSAHO	0.32987	0.144278	0.202668	svm	0.182245
81	PC3	0.429144	0.0133575	0.230257	svm	0.0357783
82	RKO	0.334816	0.0710477	0.24093	svm	0.0974369
83	SKBR3	0.570175	0.0121607	0.198181	svm	0.0357783
84	SNU119	0.302597	0.182042	0.222446	svm	0.224051
85	SNUC2B	0.362229	0.140107	0.270537	svm	0.18176
86	SW1116	0.528571	0.0454251	0.243487	svm	0.0807557
87	SW620	0.45584	0.0120769	0.211782	svm	0.0357783
88	SW948	0.472259	0.00600832	0.264469	svm	0.0338443
89	T84	0.626466	0.000173315	0.220008	svm	0.00415956
90	TOV112D	0.212567	0.234	0.256356	svm	0.275978
91	U2OS	0.375458	0.0544415	0.241529	svm	0.0859547
92	U251MG	0.182906	0.369473	0.233962	svm	0.422255
93	TOV112D	0.342342	0.0386635	0.230388	svm	0.0742338
94	U2OS	0.202317	0.235731	0.238235	svm	0.275978
95	U251MG	0.138035	0.442087	0.252109	svm	0.47156
96	SW527	0.5	1	0.290783	svm	1
97	A2780	0.463016	0.00426649	0.248498	svm	0.0341319
98	COV318	0.565934	0.0473396	0.193657	svm	0.108205
99	DLD1	0.605908	0.00030346	0.225582	svm	0.00485536
100	DOV13	0.313165	0.0674017	0.21382	svm	0.134803
101	DU4475	0.347233	0.0386058	0.243117	svm	0.108205
102	GAMG	0.197479	0.254434	0.261081	svm	0.313649
103	HCC1143	0.223766	0.176309	0.2172	svm	0.241796
104	HCC1599	0.191304	0.368845	0.224617	svm	0.411734
105	HCC1806	0.266256	0.111185	0.222342	svm	0.170269
106	HCC1937	0.406828	0.0130277	0.200367	svm	0.0625329
107	HCC2998	0.386997	0.113513	0.26043	svm	0.170269
108	HCC38	0.240179	0.146058	0.240714	svm	0.206199
109	HCT116	0.499052	0.0018952	0.178987	svm	0.018194
110	HCT15	0.329686	0.0437837	0.206372	svm	0.108205
111	HT29	0.40825	0.0126906	0.22505	svm	0.0625329
112	HT55	0.18897	0.25484	0.226109	svm	0.313649
113	IGROV1	0.316088	0.060829	0.228758	svm	0.132718
114	IOSE397	0.318182	0.341355	0.172935	svm	0.399635
115	K562	0.346346	1.69077e-11	0.230292	svm	8.11571e-10
116	K562	0.116752	0.483725	0.275255	svm	0.51221
117	KURAMOCHI	0.283073	0.0897497	0.244198	svm	0.159555
118	LS513	0.267188	0.109892	0.270987	svm	0.170269
119	MCF7	0.521337	0.00109995	0.209688	svm	0.0131993
120	MDAMB157	0.322861	0.0673319	0.273285	svm	0.134803
121	MDAMB231	0.598862	0.000122925	0.173117	svm	0.0029502
122	MDAMB436	0.315018	0.10969	0.205382	svm	0.170269
123	MDAMB453	0.325966	0.0463281	0.257317	svm	0.108205
124	MDAMB468	0.24917	0.136729	0.242492	svm	0.198878
125	ME180	0.206098	0.355811	0.262488	svm	0.406641
126	MFM223	0.137973	0.490868	0.309629	svm	0.51221
127	OVCA433	0.587879	0.0802151	0.231237	svm	0.154013
128	OVISE	0.429886	0.00887721	0.219117	svm	0.0587886
129	OVKATE	0.0176471	0.951949	0.376911	svm	0.972203
130	OVSAHO	0.300535	0.0844446	0.255054	svm	0.155898
131	PC3	0.422001	0.00979809	0.234939	svm	0.0587886
132	RKO	0.390743	0.0158614	0.224826	svm	0.0692135
133	SKBR3	0.372651	0.0306654	0.263663	svm	0.105138
134	SNU119	0.23607	0.19265	0.238745	svm	0.256866
135	SNUC2B	0.322393	0.108469	0.288287	svm	0.170269
136	SW1116	0.520588	0.0410139	0.200229	svm	0.108205
137	SW480	0.631868	0.0237434	0.22478	svm	0.087668
138	SW620	0.375643	0.0207199	0.184842	svm	0.0828797
139	SW948	0.164059	0.330598	0.295995	svm	0.396718
140	T84	0.328811	0.0443719	0.243845	svm	0.108205
141	TOV112D	0.342342	0.0386635	0.230388	svm	0.108205
142	U2OS	0.202317	0.235731	0.238235	svm	0.305813
143	U251MG	0.138035	0.442087	0.252109	svm	0.482277
144	SW527	0.5	1	0.290783	svm	1
145	A2780	0.297206	2.03876e-08	0.256267	svm	4.25481e-08
146	COV318	0.360099	0.0557216	0.219839	svm	0.0569072
147	DLD1	0.393381	9.58168e-10	0.205208	svm	2.2996e-09
148	DOV13	0.275635	8.25367e-07	0.237885	svm	1.16522e-06
149	DU4475	0.385316	2.89339e-13	0.246594	svm	1.26257e-12
150	GAMG	0.275111	2.52959e-07	0.236636	svm	4.18691e-07
151	HCC1143	0.329469	2.48157e-10	0.211098	svm	6.61751e-10
152	HCC1599	0.286594	0.000546485	0.268996	svm	0.000582918
153	HCC1806	0.384949	6.38147e-13	0.232713	svm	2.55259e-12
154	HCC1937	0.399181	5.14512e-14	0.225927	svm	2.74406e-13
155	HCC2998	0.417426	1.59082e-07	0.267472	svm	2.82812e-07
156	HCC38	0.319507	1.1883e-09	0.236389	svm	2.71612e-09
157	HCT116	0.316148	3.45503e-09	0.217957	svm	7.53824e-09
158	HCT15	0.465723	6.89373e-21	0.195644	svm	1.103e-19
159	HT29	0.278125	2.29221e-07	0.227841	svm	3.92951e-07
160	HT55	0.391911	5.76952e-14	0.212317	svm	2.76937e-13
161	IGROV1	0.276272	2.0334e-06	0.227573	svm	2.78866e-06
162	IOSE397	0.319233	0.000253987	0.248979	svm	0.00028352
163	K562	0.346346	1.69077e-11	0.230292	svm	5.41047e-11
164	KURAMOCHI	0.270596	4.75671e-07	0.254581	svm	7.61074e-07
165	LS513	0.358477	1.45239e-11	0.239795	svm	4.97963e-11
166	MCF7	0.431554	1.38984e-16	0.21201	svm	1.66781e-15
167	MDAMB157	0.292723	8.40056e-08	0.237533	svm	1.61291e-07
168	MDAMB231	0.414038	1.01089e-15	0.209244	svm	9.70458e-15
169	MDAMB436	0.35785	7.0627e-07	0.24634	svm	1.09358e-06
170	MDAMB453	0.27931	9.12612e-08	0.231818	svm	1.68482e-07
171	MDAMB468	0.323492	4.3491e-10	0.23852	svm	1.09872e-09
172	ME180	0.260755	0.00069169	0.278266	svm	0.000721763
173	MFM223	0.356038	8.10909e-07	0.280717	svm	1.16522e-06
174	OVCA433	0.358561	4.02667e-05	0.283851	svm	4.9559e-05
175	OVISE	0.295559	4.67923e-08	0.228177	svm	9.35846e-08
176	OVKATE	0.315565	5.67881e-05	0.313594	svm	6.81457e-05
177	OVSAHO	0.283217	1.03805e-05	0.228882	svm	1.34666e-05
178	PC3	0.361763	1.89994e-12	0.219598	svm	7.01518e-12
179	RKO	0.428433	0	0.204292	svm	0
180	SKBR3	0.302097	2.30926e-06	0.244471	svm	3.07901e-06
181	SNU119	0.257239	9.31906e-05	0.210074	svm	0.000106504
182	SNUC2B	0.323051	1.36612e-05	0.265337	svm	1.72562e-05
183	SW1116	0.462283	8.25277e-11	0.190117	svm	2.47583e-10
184	SW480	0.629557	0.00034165	0.17823	svm	0.000372709
185	SW620	0.407821	1.28248e-15	0.185716	svm	1.02599e-14
186	SW948	0.389944	3.70715e-14	0.239505	svm	2.22429e-13
187	T84	0.390984	3.12988e-14	0.223732	svm	2.1462e-13
188	TOV112D	0.333924	1.57791e-10	0.227536	svm	4.45528e-10
189	U2OS	0.229563	6.52457e-05	0.228711	svm	7.63852e-05
190	U251MG	0.301766	7.84596e-07	0.208227	svm	1.16522e-06
191	SW527	0.4	0.75	0.251836	svm	0.75
193	A2780	0.368667	0.0024647	0.150524	prc	0.00347958
194	COV318	0.681818	0.0254756	0.102499	prc	0.029115
195	DLD1	0.500956	0.000463941	0.0895065	prc	0.000767902
196	DOV13	0.458905	0.000263869	0.0796063	prc	0.0004691
197	DU4475	0.388683	0.00193141	0.187618	prc	0.00280933
198	GAMG	0.61757	9.13272e-08	0.0902328	prc	6.3835e-07
199	HCC1143	0.49876	2.35161e-05	0.084904	prc	6.63983e-05
200	HCC1599	0.429119	0.0235991	0.157032	prc	0.0276283
201	HCC1806	0.601518	1.46772e-07	0.0979302	prc	8.80634e-07
202	HCC1937	0.461761	0.000186621	0.0966173	prc	0.000396304
203	HCC2998	0.484948	0.00963682	0.156007	prc	0.0125018
204	HCC38	0.579065	7.40637e-07	0.0934172	prc	3.95006e-06
205	HCT116	0.499956	2.87606e-05	0.102094	prc	7.6695e-05
206	HCT15	0.653672	4.50824e-10	0.0837602	prc	7.21318e-09
207	HT29	0.419148	0.000510456	0.112413	prc	0.000790384
208	HT55	0.426282	0.000685589	0.105698	prc	0.00102838
209	IGROV1	0.569446	6.94915e-06	0.0866632	prc	2.77966e-05
210	IOSE397	0.412174	0.0464321	0.130783	prc	0.0518312
211	K562	0.362989	0.0028982	0.149288	prc	0.00397468
212	KURAMOCHI	0.556934	1.44953e-06	0.0843225	prc	6.95773e-06
213	LS513	0.332007	0.00689452	0.12373	prc	0.0091927
214	MCF7	0.603612	8.10238e-08	0.0959941	prc	6.3835e-07
215	MDAMB157	0.520989	1.89716e-05	0.103691	prc	5.69149e-05
216	MDAMB231	0.478935	0.000100014	0.0873088	prc	0.000228603
217	MDAMB436	0.552686	0.000398789	0.0967194	prc	0.000683637
218	MDAMB453	0.509571	1.64965e-05	0.121671	prc	5.27888e-05
219	MDAMB468	0.639825	6.02354e-09	0.0965392	prc	7.22825e-08
220	ME180	0.444758	0.0128847	0.119903	prc	0.0162754
221	MFM223	0.317889	0.0593127	0.130837	prc	0.0647048
222	OVCA433	0.492711	0.0169114	0.100404	prc	0.020814
223	OVISE	0.482864	8.63395e-05	0.11501	prc	0.000207215
224	OVKATE	0.281419	0.139165	0.135583	prc	0.142126
225	OVSAHO	0.564807	3.97492e-05	0.0874712	prc	0.000100419
226	PC3	0.539222	3.07984e-06	0.105118	prc	1.34393e-05
227	RKO	0.417312	0.000495178	0.114954	prc	0.000790384
228	SKBR3	0.588235	8.61389e-06	0.115482	prc	3.03393e-05
229	SNU119	0.342461	0.0202946	0.128067	prc	0.0243536
230	SNUC2B	0.269241	0.112294	0.116415	prc	0.117176
231	SW1116	0.223671	0.210834	0.095632	prc	0.210834
232	SW480	0.527273	0.100129	0.0918008	prc	0.106804
233	SW620	0.520153	8.84897e-06	0.106373	prc	3.03393e-05
234	SW948	0.442897	0.000226979	0.112254	prc	0.000419038
235	T84	0.437913	0.00021699	0.107756	prc	0.00041662
236	TOV112D	0.613151	9.30927e-08	0.11299	prc	6.3835e-07
237	U2OS	0.479842	0.000189895	0.110177	prc	0.000396304
238	U251MG	0.764525	0	0.0701112	prc	0
239	U251MG	0.657362	0.000204911	0.0964928	prc	0.000409822
241	A2780	0.569231	0.00349076	0.198494	prc	0.00644448
242	DLD1	0.565414	0.0105631	0.122621	prc	0.0149126
243	DOV13	0.542631	0.0100934	0.0873383	prc	0.0147615
244	DU4475	0.598901	0.00120277	0.126671	prc	0.00339606
245	GAMG	0.721026	5.17414e-05	0.102543	prc	0.000514682
246	HCC1143	0.573333	0.00261043	0.0809895	prc	0.00522087
247	HCC1599	0.587413	0.0488449	0.206492	prc	0.0558227
248	HCC1806	0.350791	0.101281	0.125629	prc	0.105684
249	HCC1937	0.56	0.00509098	0.120401	prc	0.0081748
250	HCC2998	0.86014	0.000597084	0.109063	prc	0.00204715
251	HCC38	0.842491	1.63712e-06	0.0640055	prc	3.92909e-05
252	HCT116	0.486087	0.017101	0.150261	prc	0.0210473
253	HCT15	0.622332	0.000534225	0.0865628	prc	0.00197252
254	HT29	0.531304	0.00838814	0.132052	prc	0.0129881
255	HT55	0.666325	0.000285616	0.0908019	prc	0.00124633
256	IGROV1	0.662338	0.0010486	0.102766	prc	0.0031458
257	IOSE397	0.127273	0.713791	0.156302	prc	0.713791
258	K562	0.58347	0.00136793	0.12491	prc	0.00363154
259	KURAMOCHI	0.623478	0.00143749	0.114383	prc	0.00363154
260	LS513	0.68087	0.000355664	0.101315	prc	0.00142266
261	MCF7	0.707826	0.000163912	0.0944471	prc	0.00100418
262	MDAMB157	0.337165	0.0798427	0.142392	prc	0.0851655
263	MDAMB231	0.577436	0.00239918	0.133742	prc	0.00522087
264	MDAMB436	0.621978	0.0202287	0.125971	prc	0.0242745
265	MDAMB453	0.51133	0.00510925	0.117911	prc	0.0081748
266	MDAMB468	0.735468	1.03163e-05	0.127127	prc	0.000165062
267	ME180	0.494505	0.0749833	0.166627	prc	0.0818
268	MFM223	0.657143	0.0129319	0.120026	prc	0.0168952
269	OVCA433	0.736364	0.0133754	0.0950035	prc	0.0168952
270	OVISE	0.51581	0.0128058	0.100022	prc	0.0168952
271	OVKATE	0.674725	0.0101486	0.137742	prc	0.0147615
272	OVSAHO	0.640602	0.00294296	0.106333	prc	0.00565048
273	PC3	0.67734	8.23396e-05	0.0943121	prc	0.000658717
274	RKO	0.552821	0.0039222	0.114859	prc	0.00697279
275	SKBR3	0.680083	0.00251438	0.112767	prc	0.00522087
276	SNU119	0.622556	0.00410974	0.0977459	prc	0.00704527
277	SNUC2B	0.569231	0.0366345	0.125828	prc	0.0428892
278	SW1116	0.516484	0.0740432	0.101015	prc	0.0818
279	SW620	0.677265	0.000209204	0.103649	prc	0.00100418
280	SW948	0.647783	0.000204247	0.105459	prc	0.00100418
281	T84	0.611385	0.000704564	0.111139	prc	0.0022546
282	TOV112D	0.458128	0.013222	0.13338	prc	0.0168952
283	U2OS	0.3083	0.152211	0.116579	prc	0.15545
284	U251MG	0.587692	0.00241607	0.123305	prc	0.00522087
285	TOV112D	0.5375	0.00211656	0.127379	prc	0.00507974
286	U2OS	0.680979	5.36127e-05	0.107059	prc	0.000514682
287	U251MG	0.657362	0.000204911	0.0964928	prc	0.00100418
289	A2780	0.496371	0.00498928	0.169985	prc	0.00798285
290	COV318	0.8	0.0138283	0.12659	prc	0.0189645
291	DLD1	0.535796	0.00397138	0.115536	prc	0.00680808
292	DOV13	0.770857	2.21338e-06	0.0941972	prc	1.7707e-05
293	DU4475	0.506118	0.00481303	0.144962	prc	0.00796639
294	GAMG	0.494994	0.00596384	0.092235	prc	0.00867467
295	HCC1143	0.698314	1.53997e-05	0.0815561	prc	7.39184e-05
296	HCC1599	0.458647	0.0434755	0.152602	prc	0.0502732
297	HCC1806	0.733743	2.64405e-06	0.0950616	prc	1.81306e-05
298	HCC1937	0.633065	0.00018406	0.0912787	prc	0.000525941
299	HCC2998	0.824176	0.000917231	0.110625	prc	0.00191422
300	HCC38	0.791056	8.79766e-07	0.0892499	prc	1.1586e-05
301	HCT116	0.725806	7.55847e-06	0.0989194	prc	4.53508e-05
302	HCT15	0.533724	0.00192668	0.114447	prc	0.00369923
303	HT29	0.593548	0.000551866	0.109536	prc	0.00126141
304	HT55	0.482771	0.00562277	0.104403	prc	0.00855461
305	IGROV1	0.611694	0.00033917	0.124246	prc	0.000814009
306	IOSE397	0.766667	0.02139	0.129353	prc	0.0270189
307	K562	0.517014	3.9136e-23	0.146988	prc	9.39264e-22
308	K562	0.282625	0.117037	0.187724	prc	0.122126
309	KURAMOCHI	0.654032	9.66856e-05	0.0913622	prc	0.000331493
310	LS513	0.639113	0.000153582	0.107026	prc	0.000491461
311	MCF7	0.665726	6.61475e-05	0.0896386	prc	0.000244237
312	MDAMB157	0.573871	0.00209225	0.148657	prc	0.00376277
313	MDAMB231	0.632661	0.000186271	0.0943146	prc	0.000525941
314	MDAMB436	0.546019	0.00956584	0.121251	prc	0.0135047
315	MDAMB453	0.368402	0.0387415	0.100878	prc	0.0464898
316	MDAMB468	0.771774	1.65476e-06	0.0902675	prc	1.58857e-05
317	ME180	0.8	0.000304561	0.0923611	prc	0.000769418
318	MFM223	0.356296	0.104172	0.148641	prc	0.111117
319	OVCA433	0.833333	0.015377	0.0852635	prc	0.0205026
320	OVISE	0.687729	2.67801e-05	0.0854313	prc	0.000116859
321	OVKATE	0.627273	0.0439891	0.106151	prc	0.0502732
322	OVSAHO	0.727586	1.392e-05	0.108849	prc	7.39184e-05
323	PC3	0.489516	0.00570308	0.11614	prc	0.00855461
324	RKO	0.575147	0.000714266	0.105843	prc	0.0015584
325	SKBR3	0.570881	0.00181195	0.153947	prc	0.00362391
326	SNU119	0.444444	0.0186946	0.136813	prc	0.0242525
327	SNUC2B	0.425974	0.0554695	0.11226	prc	0.0605122
328	SW1116	0.379121	0.202388	0.177809	prc	0.206694
329	SW480	0.683333	0.0503197	0.109642	prc	0.0561708
330	SW620	0.785557	9.65502e-07	0.0766855	prc	1.1586e-05
331	SW948	0.402419	0.025606	0.123948	prc	0.0315151
332	T84	0.187317	0.303281	0.115318	prc	0.303281
333	TOV112D	0.5375	0.00211656	0.127379	prc	0.00376277
334	U2OS	0.680979	5.36127e-05	0.107059	prc	0.000214451
335	U251MG	0.657362	0.000204911	0.0964928	prc	0.00054643
337	A2780	0.490009	0	0.160058	prc	0
338	COV318	0.715652	0.000128485	0.11207	prc	0.000134072
339	DLD1	0.57286	1.54904e-19	0.10711	prc	2.1244e-19
340	DOV13	0.634106	8.7068e-33	0.0862854	prc	2.45839e-32
341	DU4475	0.544438	3.04613e-24	0.178702	prc	5.22193e-24
342	GAMG	0.565842	0	0.0927971	prc	0
343	HCC1143	0.623004	6.17985e-35	0.0856973	prc	1.85396e-34
344	HCC1599	0.40349	6.47545e-06	0.172986	prc	6.90715e-06
345	HCC1806	0.582599	1.15756e-27	0.104489	prc	2.52558e-27
346	HCC1937	0.526502	2.69885e-22	0.1061	prc	4.31816e-22
347	HCC2998	0.578677	4.43958e-12	0.129491	prc	5.46409e-12
348	HCC38	0.664968	1.4961e-40	0.0921489	prc	5.12948e-40
349	HCT116	0.502657	2.33726e-20	0.116068	prc	3.5059e-20
350	HCT15	0.690788	3.99995e-47	0.0976163	prc	1.59998e-46
351	HT29	0.484209	7.28443e-19	0.126975	prc	9.71257e-19
352	HT55	0.634604	1.92667e-35	0.103692	prc	6.16534e-35
353	IGROV1	0.688117	0	0.0892545	prc	0
354	IOSE397	0.451804	8.16727e-07	0.160613	prc	9.11695e-07
355	K562	0.517014	3.9136e-23	0.146988	prc	6.47768e-23
356	KURAMOCHI	0.617172	1.13152e-32	0.0987217	prc	3.01739e-32
357	LS513	0.556364	1.87121e-25	0.115655	prc	3.59273e-25
358	MCF7	0.616234	2.41637e-32	0.104012	prc	6.10452e-32
359	MDAMB157	0.507225	3.60995e-20	0.130974	prc	5.25084e-20
360	MDAMB231	0.595259	0	0.0937196	prc	0
361	MDAMB436	0.550754	1.35878e-13	0.11116	prc	1.71635e-13
362	MDAMB453	0.560665	1.78902e-27	0.117407	prc	3.73361e-27
363	MDAMB468	0.681953	0	0.110346	prc	0
364	ME180	0.628511	0	0.11214	prc	0
365	MFM223	0.459844	1.97923e-09	0.136022	prc	2.26198e-09
366	OVCA433	0.667346	4.1881e-15	0.0969956	prc	5.43321e-15
367	OVISE	0.56006	1.99038e-25	0.105899	prc	3.67455e-25
368	OVKATE	0.410218	1.37863e-06	0.13813	prc	1.50395e-06
369	OVSAHO	0.570178	5.06428e-20	0.109386	prc	7.14957e-20
370	PC3	0.547945	2.57909e-26	0.108924	prc	5.15818e-26
371	RKO	0.562925	0	0.110296	prc	0
372	SKBR3	0.608631	0	0.134088	prc	0
373	SNU119	0.544211	0	0.111681	prc	0
374	SNUC2B	0.512425	1.58807e-11	0.1167	prc	1.90569e-11
375	SW1116	0.470789	4.31192e-10	0.129662	prc	5.04811e-10
376	SW480	0.612174	0.00183412	0.100354	prc	0.00187314
377	SW620	0.689906	7.81001e-46	0.0902946	prc	2.8837e-45
378	SW948	0.601152	3.87768e-32	0.117731	prc	9.30643e-32
379	T84	0.544398	2.14892e-25	0.115561	prc	3.8203e-25
380	TOV112D	0.580349	0	0.122536	prc	0
381	U2OS	0.542248	2.36782e-21	0.119882	prc	3.6663e-21
382	U251MG	0.653013	2.57799e-30	0.0960131	prc	5.89255e-30
383	SW527	-1	0.333333	0.136911	prc	0.333333
385	A2780	0.468954	2.41724e-05	0.165755	rf	3.74283e-05
386	COV318	0.5	0.0849828	0.177877	rf	0.0886777
387	DLD1	0.543571	7.12244e-05	0.0959062	rf	9.76792e-05
388	DOV13	0.397039	0.00096054	0.100347	rf	0.00115265
389	DU4475	0.460512	5.69985e-05	0.214882	rf	8.04685e-05
390	GAMG	0.668876	0	0.106969	rf	0
391	HCC1143	0.616548	3.87952e-09	0.0884016	rf	1.43244e-08
392	HCC1599	0.57372	0.000490026	0.159639	rf	0.000603109
393	HCC1806	0.692193	8.46418e-12	0.100776	rf	5.07851e-11
394	HCC1937	0.616856	1.63518e-08	0.113574	rf	4.90554e-08
395	HCC2998	0.649198	4.94637e-05	0.149169	rf	7.19473e-05
396	HCC38	0.651152	0	0.101198	rf	0
397	HCT116	0.610925	1.14505e-08	0.113791	rf	3.9259e-08
398	HCT15	0.675243	0	0.108061	rf	0
399	HT29	0.550519	3.10416e-07	0.144753	rf	7.44999e-07
400	HT55	0.515833	4.14696e-06	0.126065	rf	7.65593e-06
401	IGROV1	0.652741	2.27687e-08	0.0906014	rf	6.42882e-08
402	IOSE397	0.354187	0.0600921	0.154372	rf	0.0640983
403	K562	0.549528	4.44113e-07	0.144298	rf	1.01511e-06
404	KURAMOCHI	0.639165	6.7711e-10	0.104332	rf	3.61126e-09
405	LS513	0.485113	1.02922e-05	0.129406	rf	1.70353e-05
406	MCF7	0.621574	2.07338e-09	0.106966	rf	9.04746e-09
407	MDAMB157	0.531803	2.25361e-06	0.113026	rf	4.50722e-06
408	MDAMB231	0.63824	1.92392e-09	0.0907216	rf	9.04746e-09
409	MDAMB436	0.601727	1.4746e-05	0.122646	rf	2.35936e-05
410	MDAMB453	0.50488	4.54792e-06	0.151336	rf	8.0852e-06
411	MDAMB468	0.692624	0	0.110922	rf	0
412	ME180	0.578543	0.000151318	0.145433	rf	0.000201757
413	MFM223	0.348978	0.0207465	0.163094	rf	0.0226326
414	OVCA433	0.509375	0.00563058	0.11597	rf	0.0062853
415	OVISE	0.577529	1.96507e-07	0.136056	rf	4.96438e-07
416	OVKATE	0.554897	0.000364807	0.143014	rf	0.000473263
417	OVSAHO	0.633607	7.16661e-07	0.108926	rf	1.49564e-06
418	PC3	0.677032	0	0.116275	rf	0
419	RKO	0.60082	1.48152e-08	0.104019	rf	4.74088e-08
420	SKBR3	0.537734	3.08827e-05	0.13713	rf	4.6324e-05
421	SNU119	0.489184	0.000425758	0.120946	rf	0.000537799
422	SNUC2B	0.444116	0.00276565	0.114549	rf	0.00316074
423	SW1116	0.136164	0.42164	0.11843	rf	0.430611
424	SW480	0.807692	0.0014231	0.115305	rf	0.00166607
425	SW620	0.619118	2.83884e-09	0.103594	rf	1.13553e-08
426	SW948	0.497307	6.56078e-06	0.124442	rf	1.1247e-05
427	T84	0.548961	1.95054e-07	0.10728	rf	4.96438e-07
428	TOV112D	0.732413	0	0.115011	rf	0
429	U2OS	0.541927	3.82586e-06	0.111699	rf	7.34564e-06
430	U251MG	0.821536	0	0.0802538	rf	0
431	U251MG	0.779679	6.37317e-07	0.0989106	rf	1.39051e-06
432	SW527	0.5	1	0.190448	rf	1
433	A2780	0.641379	0.000187571	0.179301	rf	0.000310462
434	DLD1	0.646753	0.00196778	0.11874	rf	0.00248562
435	DOV13	0.364103	0.0681947	0.158745	rf	0.0711596
436	DU4475	0.772727	1.24646e-06	0.120958	rf	5.98299e-06
437	GAMG	0.852823	4.79207e-07	0.0864384	rf	4.86278e-06
438	HCC1143	0.715726	1.10699e-05	0.106578	rf	2.69756e-05
439	HCC1599	0.611765	0.0136409	0.242383	rf	0.0152271
440	HCC1806	0.71538	3.10506e-05	0.109971	rf	6.48013e-05
441	HCC1937	0.757143	4.60018e-06	0.109892	rf	1.47206e-05
442	HCC2998	0.877451	0	0.118126	rf	0
443	HCC38	0.877199	1.67041e-07	0.0650971	rf	4.00899e-06
444	HCT116	0.680788	7.35769e-05	0.149991	rf	0.000130803
445	HCT15	0.765374	1.13611e-06	0.10044	rf	5.98299e-06
446	HT29	0.759606	4.21945e-06	0.120192	rf	1.44667e-05
447	HT55	0.749597	3.18107e-06	0.111966	rf	1.17455e-05
448	IGROV1	0.772174	1.57895e-05	0.100289	rf	3.60902e-05
449	IOSE397	0.432143	0.10942	0.160684	rf	0.111748
450	K562	0.709225	7.42051e-06	0.130597	rf	2.07799e-05
451	KURAMOCHI	0.751232	5.69634e-06	0.122137	rf	1.7089e-05
452	LS513	0.651232	0.000184614	0.136448	rf	0.000310462
453	MCF7	0.630049	0.000337074	0.126789	rf	0.000539318
454	MDAMB157	0.459559	0.00767648	0.155991	rf	0.0089871
455	MDAMB231	0.725	7.79245e-06	0.121548	rf	2.07799e-05
456	MDAMB436	0.740351	0.000433605	0.146249	rf	0.000671388
457	MDAMB453	0.563025	0.000650764	0.160286	rf	0.000976147
458	MDAMB468	0.72712	2.77623e-06	0.139427	rf	1.11049e-05
459	ME180	0.531579	0.0207625	0.177483	rf	0.02265
460	MFM223	0.645614	0.00355061	0.155145	rf	0.00426073
461	OVCA433	0.757143	0.00163505	0.11748	rf	0.00212114
462	OVISE	0.590038	0.00117625	0.140758	rf	0.00156833
463	OVKATE	0.496491	0.0322937	0.187798	rf	0.0344466
464	OVSAHO	0.672727	0.00112491	0.103953	rf	0.00154274
465	PC3	0.762872	9.21439e-07	0.118752	rf	5.52864e-06
466	RKO	0.715323	1.12399e-05	0.113653	rf	2.69756e-05
467	SKBR3	0.781955	6.72096e-05	0.120389	rf	0.000129042
468	SNU119	0.679221	0.000969603	0.0891991	rf	0.00136885
469	SNUC2B	0.666667	0.00238082	0.133452	rf	0.00293024
470	SW1116	0.761765	0.000926472	0.0952846	rf	0.0013476
471	SW620	0.777419	1.45304e-06	0.0973709	rf	6.34054e-06
472	SW948	0.78304	5.9695e-07	0.115845	rf	4.86278e-06
473	T84	0.788436	7.09155e-07	0.102698	rf	4.86278e-06
474	TOV112D	0.675172	1.96703e-05	0.131109	rf	4.29171e-05
475	U2OS	0.476738	0.011086	0.135107	rf	0.0126698
476	U251MG	0.711453	7.18738e-05	0.115771	rf	0.000130803
477	TOV112D	0.760368	3.14269e-07	0.168688	rf	4.86278e-06
478	U2OS	0.63395	3.80279e-05	0.136639	rf	7.60558e-05
479	U251MG	0.779679	6.37317e-07	0.0989106	rf	4.86278e-06
480	SW527	0.5	1	0.190448	rf	1
481	A2780	0.683773	4.38307e-06	0.169048	rf	8.76613e-06
482	COV318	0.934066	0	0.194525	rf	0
483	DLD1	0.693979	1.05854e-05	0.138289	rf	1.88184e-05
484	DOV13	0.809524	1.78419e-07	0.108566	rf	7.13677e-07
485	DU4475	0.680654	6.6255e-06	0.16817	rf	1.22317e-05
486	GAMG	0.693694	5.35307e-06	0.0993815	rf	1.02779e-05
487	HCC1143	0.774494	1.53431e-07	0.107194	rf	6.85628e-07
488	HCC1599	0.532308	0.00688962	0.19055	rf	0.0080659
489	HCC1806	0.812825	5.70105e-10	0.110877	rf	3.90929e-09
490	HCC1937	0.686837	3.8822e-06	0.13803	rf	8.10199e-06
491	HCC2998	0.857585	0	0.173923	rf	0
492	HCC38	0.763765	2.09252e-07	0.123861	rf	7.72621e-07
493	HCT116	0.85819	0	0.111152	rf	0
494	HCT15	0.68502	3.12507e-06	0.11699	rf	6.81833e-06
495	HT29	0.786191	1.57123e-07	0.133832	rf	6.85628e-07
496	HT55	0.548785	0.000369897	0.145993	rf	0.000467238
497	IGROV1	0.77027	3.30241e-07	0.118328	rf	1.05677e-06
498	IOSE397	0.536364	0.0936425	0.166165	rf	0.1045
499	K562	0.606846	1.35658e-38	0.156445	rf	1.08526e-37
500	K562	0.426923	0.00715127	0.190355	rf	0.00817288
501	KURAMOCHI	0.696028	2.70123e-06	0.141706	rf	6.17425e-06
502	LS513	0.566255	0.000269442	0.140963	rf	0.000359256
503	MCF7	0.843965	0	0.101707	rf	0
504	MDAMB157	0.612223	0.000162856	0.166828	rf	0.000236881
505	MDAMB231	0.730167	7.68344e-07	0.10846	rf	2.04892e-06
506	MDAMB436	0.638752	0.000345917	0.153086	rf	0.000448757
507	MDAMB453	0.58664	0.000116995	0.117115	rf	0.000181154
508	MDAMB468	0.840902	3.73213e-09	0.107645	rf	2.23928e-08
509	ME180	0.72332	0.000213955	0.111785	rf	0.000302054
510	MFM223	0.295567	0.126725	0.21497	rf	0.135173
511	OVCA433	0.563636	0.0957916	0.151553	rf	0.1045
512	OVISE	0.761543	4.4133e-08	0.150846	rf	2.35376e-07
513	OVKATE	0.0794118	0.771324	0.214487	rf	0.787735
514	OVSAHO	0.764986	6.65866e-07	0.159598	rf	1.88009e-06
515	PC3	0.586169	0.000147142	0.155429	rf	0.000220713
516	RKO	0.7083	1.255e-06	0.139382	rf	3.17052e-06
517	SKBR3	0.72465	2.24111e-06	0.14782	rf	5.37865e-06
518	SNU119	0.652406	5.83927e-05	0.131485	rf	9.665e-05
519	SNUC2B	0.561661	0.002701	0.151924	rf	0.0032412
520	SW1116	0.338235	0.200041	0.186839	rf	0.208739
521	SW480	0.857143	0.000261586	0.14037	rf	0.000358746
522	SW620	0.848381	0	0.0965848	rf	0
523	SW948	0.60105	9.13787e-05	0.147609	rf	0.000146206
524	T84	0.472874	0.00262874	0.144699	rf	0.00323537
525	TOV112D	0.760368	3.14269e-07	0.168688	rf	1.05677e-06
526	U2OS	0.63395	3.80279e-05	0.136639	rf	6.51907e-05
527	U251MG	0.779679	6.37317e-07	0.0989106	rf	1.88009e-06
528	SW527	0.5	1	0.190448	rf	1
529	A2780	0.58556	0	0.171357	rf	0
530	COV318	0.731855	6.02025e-06	0.177512	rf	6.14835e-06
531	DLD1	0.58754	7.81943e-23	0.12803	rf	9.62392e-23
532	DOV13	0.603548	6.10564e-33	0.116803	rf	9.15846e-33
533	DU4475	0.630692	6.91447e-40	0.186421	rf	1.32758e-39
534	GAMG	0.660241	0	0.106091	rf	0
535	HCC1143	0.717984	6.35416e-59	0.0955789	rf	2.17857e-58
536	HCC1599	0.497389	1.00664e-10	0.195013	rf	1.09816e-10
537	HCC1806	0.683577	7.15149e-48	0.113782	rf	1.80669e-47
538	HCC1937	0.639586	9.7551e-41	0.124407	rf	2.03585e-40
539	HCC2998	0.697637	8.95587e-24	0.156803	rf	1.13127e-23
540	HCC38	0.72986	6.09062e-61	0.106917	rf	2.24884e-60
541	HCT116	0.597226	6.42945e-35	0.133636	rf	1.02871e-34
542	HCT15	0.749454	8.59201e-69	0.109708	rf	3.43681e-68
543	HT29	0.616226	9.0421e-38	0.139574	rf	1.55007e-37
544	HT55	0.693757	4.08638e-52	0.126276	rf	1.22591e-51
545	IGROV1	0.76086	0	0.0908662	rf	0
546	IOSE397	0.495673	1.74924e-09	0.175236	rf	1.86586e-09
547	K562	0.606846	1.35658e-38	0.156445	rf	2.45737e-38
548	KURAMOCHI	0.711246	4.56678e-55	0.11373	rf	1.46137e-54
549	LS513	0.614429	2.13073e-37	0.131901	rf	3.52672e-37
550	MCF7	0.649851	5.14173e-43	0.119666	rf	1.17525e-42
551	MDAMB157	0.556086	1.3844e-28	0.140495	rf	1.89861e-28
552	MDAMB231	0.675301	5.33544e-49	0.105411	rf	1.42278e-48
553	MDAMB436	0.674296	8.18038e-27	0.135368	rf	1.06124e-26
554	MDAMB453	0.573525	1.75638e-33	0.140806	rf	2.71955e-33
555	MDAMB468	0.715858	0	0.126734	rf	0
556	ME180	0.692584	0	0.135791	rf	0
557	MFM223	0.498056	1.97481e-13	0.178822	rf	2.31198e-13
558	OVCA433	0.625467	2.29954e-15	0.121012	rf	2.75945e-15
559	OVISE	0.635867	3.81908e-40	0.133236	rf	7.63816e-40
560	OVKATE	0.493451	1.43038e-11	0.169591	rf	1.5967e-11
561	OVSAHO	0.640464	2.44022e-29	0.127675	rf	3.44502e-29
562	PC3	0.642791	2.1388e-44	0.128894	rf	5.13311e-44
563	RKO	0.662117	0	0.120489	rf	0
564	SKBR3	0.614508	7.8527e-27	0.144037	rf	1.04703e-26
565	SNU119	0.641609	0	0.115114	rf	0
566	SNUC2B	0.630933	0	0.138481	rf	0
567	SW1116	0.505381	3.99168e-13	0.138694	rf	4.56192e-13
568	SW480	0.794758	1.06276e-06	0.122733	rf	1.10896e-06
569	SW620	0.759719	3.26415e-70	0.0991113	rf	1.42436e-69
570	SW948	0.63413	3.14485e-42	0.133508	rf	6.86149e-42
571	T84	0.611396	1.38227e-38	0.125751	rf	2.45737e-38
572	TOV112D	0.697484	0	0.134269	rf	0
573	U2OS	0.592557	9.01495e-31	0.132611	rf	1.31127e-30
574	U251MG	0.763956	9.12161e-52	0.098644	rf	2.57551e-51
575	SW527	0.4	0.75	0.174319	rf	0.75
577	A2780	0.249227	0.0406685	0.166193	pls	0.0500535
578	COV318	0.48951	0.109632	0.161452	pls	0.12238
579	DLD1	0.462978	0.00152626	0.0898008	pls	0.00293041
580	DOV13	0.40698	0.00123909	0.0840718	pls	0.00247818
581	DU4475	0.309524	0.0131164	0.197155	pls	0.0174885
582	GAMG	0.555671	1.64376e-06	0.104668	pls	1.55617e-05
583	HCC1143	0.40704	0.000629979	0.0945178	pls	0.00159153
584	HCC1599	0.417241	0.0252012	0.158102	pls	0.0326934
585	HCC1806	0.571575	5.37207e-07	0.102024	pls	6.44649e-06
586	HCC1937	0.409432	0.000860452	0.101358	pls	0.00179573
587	HCC2998	0.327094	0.0837036	0.164983	pls	0.100444
588	HCC38	0.526578	6.60497e-06	0.107977	pls	3.52265e-05
589	HCT116	0.549126	2.26941e-06	0.0993878	pls	1.55617e-05
590	HCT15	0.599899	6.47995e-08	0.0954782	pls	1.03679e-06
591	HT29	0.428971	0.000292339	0.110863	pls	0.000825428
592	HT55	0.341114	0.00622154	0.112612	pls	0.00933231
593	IGROV1	0.499676	9.42085e-05	0.0923558	pls	0.000323001
594	IOSE397	0.254017	0.209671	0.141689	pls	0.22365
595	K562	0.308509	0.0107451	0.152888	pls	0.0147361
596	KURAMOCHI	0.431616	0.000265533	0.101725	pls	0.000796598
597	LS513	0.321686	0.00794214	0.131382	pls	0.0115522
598	MCF7	0.496784	1.63978e-05	0.114629	pls	7.15542e-05
599	MDAMB157	0.350824	0.00468754	0.1275	pls	0.00742935
600	MDAMB231	0.416392	0.000689709	0.0949283	pls	0.0016553
601	MDAMB436	0.448258	0.00358574	0.108766	pls	0.00629636
602	MDAMB453	0.494102	2.38332e-05	0.133066	pls	9.53328e-05
603	MDAMB468	0.608115	3.85484e-08	0.100009	pls	9.25162e-07
604	ME180	0.375707	0.0292438	0.129422	pls	0.0369396
605	MFM223	0.261538	0.10777	0.145243	pls	0.12238
606	OVCA433	0.54549	0.00479812	0.0917377	pls	0.00742935
607	OVISE	0.46337	0.000137255	0.124027	pls	0.000439216
608	OVKATE	0.259259	0.151893	0.140256	pls	0.165702
609	OVSAHO	0.473621	0.00077255	0.0971039	pls	0.00168556
610	PC3	0.533934	2.83411e-06	0.115539	pls	1.70046e-05
611	RKO	0.398758	0.000757265	0.121026	pls	0.00168556
612	SKBR3	0.531041	7.85848e-05	0.127494	pls	0.000290159
613	SNU119	0.243083	0.107583	0.127152	pls	0.12238
614	SNUC2B	0.156275	0.3408	0.132994	pls	0.355617
615	SW1116	0.027136	0.882797	0.105537	pls	0.90158
616	SW480	0.776224	0.00465988	0.0883967	pls	0.00742935
617	SW620	0.421666	0.000348095	0.116101	pls	0.000928253
618	SW948	0.349353	0.00367288	0.1234	pls	0.00629636
619	T84	0.347444	0.00320886	0.127118	pls	0.00592405
620	TOV112D	0.547811	2.02513e-06	0.128901	pls	1.55617e-05
621	U2OS	0.344612	0.00836535	0.119031	pls	0.0118099
622	U251MG	0.762497	0	0.0644329	pls	0
623	U251MG	0.710044	9.90296e-06	0.100936	pls	4.75342e-05
624	SW527	0.5	1	0.215842	pls	1
625	A2780	0.40232	0.0384275	0.218545	pls	0.0498519
626	DLD1	0.574436	0.00919321	0.118067	pls	0.017651
627	DOV13	0.295652	0.160428	0.121793	pls	0.171123
628	DU4475	0.393596	0.0355039	0.165576	pls	0.0473386
629	GAMG	0.737274	1.37049e-05	0.105347	pls	0.000164458
630	HCC1143	0.672687	0.000129521	0.077241	pls	0.000888144
631	HCC1599	0.450549	0.108091	0.246405	pls	0.120659
632	HCC1806	0.366923	0.0719504	0.137377	pls	0.0842346
633	HCC1937	0.54188	0.00482706	0.115762	pls	0.0110333
634	HCC2998	0.868132	7.56921e-06	0.0957059	pls	0.000158447
635	HCC38	0.684236	6.56526e-05	0.0875188	pls	0.000630265
636	HCT116	0.557607	0.00357438	0.158213	pls	0.00982597
637	HCT15	0.577308	0.00102958	0.0974075	pls	0.00411833
638	HT29	0.544615	0.00458568	0.145974	pls	0.0110056
639	HT55	0.636563	0.000367076	0.100181	pls	0.00192084
640	IGROV1	0.621683	0.00249322	0.103232	pls	0.0080762
641	IOSE397	0.230769	0.447772	0.175232	pls	0.457299
642	K562	0.399333	0.0296356	0.157422	pls	0.0418385
643	KURAMOCHI	0.667009	0.000280221	0.109474	pls	0.00168132
644	LS513	0.538462	0.00514392	0.131749	pls	0.0112231
645	MCF7	0.576068	0.00246791	0.0985471	pls	0.0080762
646	MDAMB157	0.402002	0.0284884	0.142654	pls	0.0414377
647	MDAMB231	0.624521	0.000504846	0.121431	pls	0.00220296
648	MDAMB436	0.473529	0.066027	0.126362	pls	0.0792324
649	MDAMB453	0.4375	0.0145748	0.167025	pls	0.0249854
650	MDAMB468	0.529435	0.00252381	0.14783	pls	0.0080762
651	ME180	0.488235	0.0572279	0.17777	pls	0.0722879
652	MFM223	0.561765	0.0257713	0.136915	pls	0.0386569
653	OVCA433	0.598901	0.0340307	0.120899	pls	0.0466706
654	OVISE	0.518462	0.0087371	0.115211	pls	0.0174742
655	OVKATE	0.617647	0.0125817	0.141664	pls	0.0223674
656	OVSAHO	0.628571	0.00368474	0.106628	pls	0.00982597
657	PC3	0.649597	0.00011122	0.0957842	pls	0.000888144
658	RKO	0.456486	0.0154644	0.126998	pls	0.0255963
659	SKBR3	0.562436	0.0167572	0.124451	pls	0.0268115
660	SNU119	0.56391	0.0108068	0.0954445	pls	0.0199511
661	SNUC2B	0.4	0.125879	0.143583	pls	0.137322
662	SW1116	0.585714	0.0242547	0.0981202	pls	0.0375557
663	SW620	0.551724	0.00272548	0.111167	pls	0.00817645
664	SW948	0.605645	0.000400174	0.110974	pls	0.00192084
665	T84	0.496774	0.00576524	0.127959	pls	0.0120318
666	TOV112D	0.21371	0.247267	0.172721	pls	0.258018
667	U2OS	0.35	0.0868912	0.120035	pls	0.0993043
668	U251MG	0.376923	0.0641097	0.125696	pls	0.0789043
669	TOV112D	0.472549	0.00454929	0.202552	pls	0.0110056
670	U2OS	0.707869	5.70884e-06	0.116698	pls	0.000158447
671	U251MG	0.710044	9.90296e-06	0.100936	pls	0.000158447
672	SW527	0.5	1	0.215842	pls	1
673	A2780	0.512045	0.00190913	0.20347	pls	0.00261823
674	COV318	0.888112	9.16586e-05	0.191164	pls	0.000199982
675	DLD1	0.597619	0.000488052	0.142157	pls	0.000807809
676	DOV13	0.755233	1.12331e-06	0.109018	pls	8.98649e-06
677	DU4475	0.6055	0.000199309	0.17945	pls	0.000367954
678	GAMG	0.613636	0.000198374	0.0980986	pls	0.000367954
679	HCC1143	0.638095	4.25738e-05	0.114129	pls	0.000102177
680	HCC1599	0.640881	0.00168148	0.176256	pls	0.00237385
681	HCC1806	0.746831	2.5717e-07	0.122465	pls	2.46884e-06
682	HCC1937	0.672269	1.63444e-05	0.125463	pls	4.90332e-05
683	HCC2998	0.864286	0	0.137105	pls	0
684	HCC38	0.726384	1.56459e-06	0.117721	pls	1.0095e-05
685	HCT116	0.729412	1.89282e-06	0.114427	pls	1.0095e-05
686	HCT15	0.409009	0.0138511	0.143963	pls	0.0158298
687	HT29	0.666667	2.01148e-05	0.135347	pls	5.36394e-05
688	HT55	0.566281	0.000400757	0.130625	pls	0.000687012
689	IGROV1	0.685154	1.00442e-05	0.132973	pls	3.42705e-05
690	IOSE397	0.6	0.0731199	0.122851	pls	0.0779945
691	K562	0.492449	1.68437e-21	0.156843	pls	2.69499e-20
692	K562	0.452252	0.00606087	0.200616	pls	0.00745953
693	KURAMOCHI	0.642577	4.74243e-05	0.136891	pls	0.000108398
694	LS513	0.587115	0.000272936	0.134924	pls	0.000485219
695	MCF7	0.72381	2.31011e-06	0.103203	pls	1.10885e-05
696	MDAMB157	0.631855	0.000190763	0.168367	pls	0.000367954
697	MDAMB231	0.683473	1.07095e-05	0.111939	pls	3.42705e-05
698	MDAMB436	0.628462	0.000991626	0.146332	pls	0.00148744
699	MDAMB453	0.551609	0.000598414	0.119458	pls	0.000926576
700	MDAMB468	0.861345	3.94166e-08	0.106749	pls	4.72999e-07
701	ME180	0.882456	0	0.080319	pls	0
702	MFM223	0.586154	0.00249324	0.169307	pls	0.00323447
703	OVCA433	0.666667	0.05889	0.122683	pls	0.0642436
704	OVISE	0.655512	2.57909e-05	0.156173	pls	6.5156e-05
705	OVKATE	0.346154	0.247007	0.182543	pls	0.252262
706	OVSAHO	0.685495	1.81516e-05	0.137592	pls	5.12516e-05
707	PC3	0.612325	0.000127903	0.137564	pls	0.000266929
708	RKO	0.553925	0.000562351	0.138609	pls	0.000899761
709	SKBR3	0.715543	8.03863e-06	0.151657	pls	3.21545e-05
710	SNU119	0.451613	0.0114437	0.151201	pls	0.0133975
711	SNUC2B	0.475652	0.0199226	0.144145	pls	0.0222392
712	SW1116	0.457143	0.0887686	0.171007	pls	0.0926281
713	SW480	0.811189	0.00236893	0.134177	pls	0.00315857
714	SW620	0.721236	1.87948e-06	0.104937	pls	1.0095e-05
715	SW948	0.535014	0.00110061	0.156721	pls	0.00160088
716	T84	0.438353	0.00798939	0.144887	pls	0.00958727
717	TOV112D	0.472549	0.00454929	0.202552	pls	0.00574647
718	U2OS	0.707869	5.70884e-06	0.116698	pls	2.49113e-05
719	U251MG	0.710044	9.90296e-06	0.100936	pls	3.42705e-05
720	SW527	0.5	1	0.215842	pls	1
721	A2780	0.412421	8.49376e-15	0.177737	pls	1.0729e-14
722	COV318	0.681445	9.84502e-05	0.167973	pls	0.000102731
723	DLD1	0.531107	1.1075e-16	0.120763	pls	1.51886e-16
724	DOV13	0.56649	9.27667e-26	0.0961606	pls	2.12038e-25
725	DU4475	0.510813	8.35307e-22	0.192601	pls	1.38258e-21
726	GAMG	0.539023	0	0.104197	pls	0
727	HCC1143	0.566476	8.2836e-29	0.0954661	pls	2.3389e-28
728	HCC1599	0.313555	0.000353322	0.191296	pls	0.00036084
729	HCC1806	0.576303	6.03323e-28	0.116152	pls	1.60886e-27
730	HCC1937	0.518018	2.84394e-22	0.117659	pls	5.25035e-22
731	HCC2998	0.551268	1.55074e-11	0.141707	pls	1.86089e-11
732	HCC38	0.596336	5.23089e-32	0.106236	pls	1.79345e-31
733	HCT116	0.488825	7.61091e-20	0.125378	pls	1.14164e-19
734	HCT15	0.634296	5.36175e-39	0.112581	pls	2.57364e-38
735	HT29	0.498431	9.5494e-21	0.13619	pls	1.47862e-20
736	HT55	0.639304	2.30411e-37	0.111717	pls	9.21645e-37
737	IGROV1	0.668791	0	0.0965283	pls	0
738	IOSE397	0.469409	1.21035e-07	0.161823	pls	1.35109e-07
739	K562	0.492449	1.68437e-21	0.156843	pls	2.69499e-21
740	KURAMOCHI	0.556623	1.54604e-26	0.114078	pls	3.90579e-26
741	LS513	0.523454	5.36216e-23	0.129345	pls	1.07243e-22
742	MCF7	0.607024	2.71063e-32	0.117126	pls	1.00085e-31
743	MDAMB157	0.46728	1.43574e-17	0.141908	pls	2.02693e-17
744	MDAMB231	0.589443	4.80713e-31	0.0987064	pls	1.53828e-30
745	MDAMB436	0.572086	1.00197e-15	0.120565	pls	1.33596e-15
746	MDAMB453	0.501282	3.81772e-22	0.13738	pls	6.78706e-22
747	MDAMB468	0.635044	0	0.118808	pls	0
748	ME180	0.578208	0	0.125243	pls	0
749	MFM223	0.415707	2.81395e-08	0.155637	pls	3.21595e-08
750	OVCA433	0.656866	2.78354e-15	0.107604	pls	3.61109e-15
751	OVISE	0.5406	2.56355e-24	0.122498	pls	5.35002e-24
752	OVKATE	0.37509	5.37625e-06	0.154075	pls	5.73466e-06
753	OVSAHO	0.549588	9.22118e-19	0.119356	pls	1.34126e-18
754	PC3	0.540086	2.63015e-26	0.117171	pls	6.31236e-26
755	RKO	0.512113	0	0.129603	pls	0
756	SKBR3	0.5921	0	0.142212	pls	0
757	SNU119	0.498856	0	0.117819	pls	0
758	SNUC2B	0.461046	1.45188e-09	0.135794	pls	1.69977e-09
759	SW1116	0.509417	4.43122e-12	0.130039	pls	5.45381e-12
760	SW480	0.773399	3.61806e-06	0.110018	pls	3.94698e-06
761	SW620	0.634581	3.85351e-38	0.101874	pls	1.68153e-37
762	SW948	0.582377	8.22342e-31	0.128897	pls	2.46703e-30
763	T84	0.501816	6.10354e-22	0.130898	pls	1.04632e-21
764	TOV112D	0.48224	0	0.148694	pls	0
765	U2OS	0.545363	2.122e-22	0.124301	pls	4.07424e-22
766	U251MG	0.607326	1.10186e-25	0.100283	pls	2.40406e-25
767	SW527	0.2	0.916667	0.197897	pls	0.916667
769	A2780	0.082563	0.471568	0.320415	nnet	0.538935
770	COV318	-0.351648	0.239175	0.242772	nnet	0.318899
771	DLD1	0.552461	4.30195e-05	0.148301	nnet	0.000516234
772	DOV13	0.186319	0.128017	0.26731	nnet	0.236338
773	DU4475	0.100037	0.395599	0.335942	nnet	0.474719
774	GAMG	0.338241	0.00275446	0.227041	nnet	0.0110178
775	HCC1143	0.16389	0.154373	0.27295	nnet	0.255513
776	HCC1599	-0.0305322	0.861657	0.271006	nnet	0.87999
777	HCC1806	0.469244	1.90414e-05	0.225531	nnet	0.0004327
778	HCC1937	0.25672	0.027516	0.303085	nnet	0.0733759
779	HCC2998	0.294118	0.0865897	0.264204	nnet	0.175711
780	HCC38	0.274568	0.0159218	0.259266	nnet	0.0449557
781	HCT116	0.380803	0.000691396	0.215928	nnet	0.00368745
782	HCT15	0.395212	0.000290927	0.222494	nnet	0.00199493
783	HT29	0.0540057	0.640866	0.283324	nnet	0.66873
784	HT55	0.201192	0.0878554	0.221877	nnet	0.175711
785	IGROV1	0.172711	0.171952	0.367933	nnet	0.257928
786	IOSE397	0.132512	0.491573	0.256213	nnet	0.548732
787	K562	0.34549	0.00205839	0.234359	nnet	0.00898208
788	KURAMOCHI	0.138549	0.229485	0.268598	nnet	0.318899
789	LS513	0.11703	0.310762	0.289027	nnet	0.392541
790	MCF7	0.456142	2.70437e-05	0.238595	nnet	0.0004327
791	MDAMB157	0.248545	0.0329932	0.336654	nnet	0.0833513
792	MDAMB231	0.226479	0.0525232	0.344062	nnet	0.120053
793	MDAMB436	0.188136	0.204716	0.210161	nnet	0.297768
794	MDAMB453	0.328494	0.00346703	0.269352	nnet	0.0116032
795	MDAMB468	0.35262	0.00132585	0.244752	nnet	0.00636408
796	ME180	-0.104878	0.518209	0.286975	nnet	0.553243
797	MFM223	0.207773	0.170353	0.282982	nnet	0.257928
798	OVCA433	0.127275	0.518665	0.184631	nnet	0.553243
799	OVISE	0.240459	0.0392867	0.345248	nnet	0.094288
800	OVKATE	0.179818	0.280017	0.269823	nnet	0.363265
801	OVSAHO	0.246655	0.072343	0.28214	nnet	0.157839
802	PC3	0.408064	0.000194648	0.290406	nnet	0.00155718
803	RKO	0.379747	0.00060829	0.206802	nnet	0.00364974
804	SKBR3	0.191535	0.15318	0.337659	nnet	0.255513
805	SNU119	0.209124	0.144687	0.482644	nnet	0.255513
806	SNUC2B	0.0214756	0.888515	0.276631	nnet	0.888515
807	SW1116	-0.132801	0.426718	0.290272	nnet	0.499572
808	SW480	0.351648	0.239175	0.150478	nnet	0.318899
809	SW620	0.32359	0.00362599	0.222004	nnet	0.0116032
810	SW948	0.160536	0.160019	0.693327	nnet	0.256031
811	T84	0.175118	0.120259	0.324147	nnet	0.230898
812	TOV112D	0.414864	0.000181349	0.274068	nnet	0.00155718
813	U2OS	0.325884	0.00735901	0.17803	nnet	0.022077
814	U251MG	0.652814	1.6732e-07	0.153558	nnet	8.03137e-06
815	U251MG	0.494576	0.00329314	0.13452	nnet	0.0116032
816	SW527	1	0.333333	0.321738	nnet	0.410256
817	A2780	0.370968	0.0406732	0.242889	nnet	0.0715714
818	DLD1	0.450649	0.04175	0.204164	nnet	0.0715714
819	DOV13	0.304029	0.123166	0.230632	nnet	0.151589
820	DU4475	0.374666	0.0324148	0.190614	nnet	0.0622365
821	GAMG	0.397727	0.0249398	0.212968	nnet	0.0544141
822	HCC1143	0.543622	0.00153641	0.202572	nnet	0.00921847
823	HCC1599	0.102941	0.694307	0.328219	nnet	0.694307
824	HCC1806	0.60197	0.000702673	0.221595	nnet	0.00843208
825	HCC1937	0.337486	0.0687212	0.227747	nnet	0.103082
826	HCC2998	0.504644	0.0345628	0.174366	nnet	0.0638083
827	HCC38	0.536096	0.00152807	0.17522	nnet	0.00921847
828	HCT116	0.4901	0.00654051	0.200524	nnet	0.0191914
829	HCT15	0.482047	0.0042905	0.15406	nnet	0.0167743
830	HT29	0.487875	0.00681802	0.203574	nnet	0.0191914
831	HT55	0.750367	2.29433e-06	0.148815	nnet	0.000110128
832	IGROV1	0.52	0.0101048	0.177548	nnet	0.0230966
833	IOSE397	0.55	0.0295778	0.150741	nnet	0.0617275
834	K562	0.448739	0.00831	0.189102	nnet	0.019944
835	KURAMOCHI	0.611123	0.000437982	0.205734	nnet	0.00700771
836	LS513	0.212903	0.257505	0.212642	nnet	0.275591
837	MCF7	0.508343	0.0046074	0.166928	nnet	0.0167743
838	MDAMB157	0.537968	0.00122265	0.179847	nnet	0.00921847
839	MDAMB231	0.726906	5.23524e-06	0.183332	nnet	0.000125646
840	MDAMB436	0.586466	0.00759661	0.178557	nnet	0.0191914
841	MDAMB453	0.314846	0.0658854	0.208624	nnet	0.102016
842	MDAMB468	0.30084	0.0793838	0.206789	nnet	0.112071
843	ME180	0.264662	0.258367	0.281801	nnet	0.275591
844	MFM223	0.369925	0.109091	0.202291	nnet	0.141524
845	OVCA433	0.679412	0.00489889	0.199858	nnet	0.0167743
846	OVISE	0.3133	0.0982038	0.196501	nnet	0.130938
847	OVKATE	0.425564	0.0627223	0.238475	nnet	0.100356
848	OVSAHO	0.297403	0.189949	0.168592	nnet	0.217085
849	PC3	0.468067	0.00499128	0.176578	nnet	0.0167743
850	RKO	0.348974	0.0509223	0.209208	nnet	0.0842852
851	SKBR3	0.323308	0.164286	0.223679	nnet	0.192334
852	SNU119	0.276623	0.223944	0.176486	nnet	0.249984
853	SNUC2B	0.586466	0.00759661	0.175653	nnet	0.0191914
854	SW1116	0.522379	0.031462	0.152519	nnet	0.0622365
855	SW620	0.545455	0.0014723	0.150825	nnet	0.00921847
856	SW948	0.301401	0.0788052	0.193574	nnet	0.112071
857	T84	0.472269	0.00524195	0.171426	nnet	0.0167743
858	TOV112D	0.267787	0.11981	0.244061	nnet	0.151339
859	U2OS	0.329064	0.0817753	0.192733	nnet	0.112149
860	U251MG	0.210256	0.301129	0.166656	nnet	0.314222
861	TOV112D	0.492067	0.00192731	0.213368	nnet	0.010279
862	U2OS	0.248222	0.138266	0.191435	nnet	0.165919
863	U251MG	0.494576	0.00329314	0.13452	nnet	0.0158071
864	SW527	1	0.333333	0.321738	nnet	0.340426
865	A2780	0.60871	7.0903e-05	0.210841	nnet	0.00108093
866	COV318	0.802198	0.00162431	0.111099	nnet	0.00487293
867	DLD1	0.613876	0.00018639	0.149779	nnet	0.00148005
868	DOV13	0.494981	0.0024208	0.197777	nnet	0.00611572
869	DU4475	0.593646	0.000144821	0.207742	nnet	0.00139028
870	GAMG	0.464093	0.00475012	0.187335	nnet	0.00991329
871	HCC1143	0.363158	0.0236517	0.175417	nnet	0.0405458
872	HCC1599	0.313846	0.126637	0.143942	nnet	0.155861
873	HCC1806	0.280352	0.0882212	0.197656	nnet	0.122705
874	HCC1937	0.267316	0.104737	0.168191	nnet	0.132299
875	HCC2998	0.250774	0.314166	0.260107	nnet	0.350697
876	HCC38	0.476923	0.00239199	0.179398	nnet	0.00611572
877	HCT116	0.467119	0.00342289	0.150155	nnet	0.0075546
878	HCT15	0.551215	0.000344869	0.143335	nnet	0.00206921
879	HT29	0.402998	0.0126643	0.194417	nnet	0.0243155
880	HT55	0.320648	0.0470686	0.165702	nnet	0.0728804
881	IGROV1	0.28331	0.0894724	0.196682	nnet	0.122705
882	IOSE397	0.181818	0.595219	0.226588	nnet	0.607883
883	K562	0.429697	1.49628e-18	0.21542	nnet	7.18215e-17
884	K562	0.336235	0.0369191	0.209752	nnet	0.0590706
885	KURAMOCHI	0.504541	0.0014243	0.201914	nnet	0.00487293
886	LS513	0.271474	0.0992931	0.198391	nnet	0.132299
887	MCF7	0.504979	0.001409	0.133629	nnet	0.00487293
888	MDAMB157	0.295951	0.0894713	0.208934	nnet	0.122705
889	MDAMB231	0.601488	9.00778e-05	0.145571	nnet	0.00108093
890	MDAMB436	0.603175	0.000861605	0.147996	nnet	0.00438633
891	MDAMB453	0.388664	0.0150274	0.154426	nnet	0.0277428
892	MDAMB468	0.573695	0.000215841	0.137791	nnet	0.00148005
893	ME180	0.357425	0.10302	0.204151	nnet	0.132299
894	MFM223	0.182266	0.351674	0.20989	nnet	0.366964
895	OVCA433	0.406061	0.247371	0.200734	nnet	0.289605
896	OVISE	0.518641	0.00100682	0.17706	nnet	0.00439338
897	OVKATE	0.0176471	0.951949	0.26319	nnet	0.951949
898	OVSAHO	0.485434	0.00346252	0.174231	nnet	0.0075546
899	PC3	0.678521	5.39591e-06	0.173205	nnet	0.000129502
900	RKO	0.515789	0.000913818	0.188243	nnet	0.00438633
901	SKBR3	0.163305	0.347177	0.233646	nnet	0.366964
902	SNU119	0.316176	0.0734553	0.194239	nnet	0.110183
903	SNUC2B	0.486569	0.0108616	0.170556	nnet	0.0217232
904	SW1116	0.279412	0.293643	0.217867	nnet	0.335592
905	SW480	0.626374	0.0252688	0.123388	nnet	0.0418243
906	SW620	0.496154	0.00150543	0.202689	nnet	0.00487293
907	SW948	0.376518	0.0204076	0.161323	nnet	0.0362801
908	T84	0.494332	0.00157463	0.161569	nnet	0.00487293
909	TOV112D	0.492067	0.00192731	0.213368	nnet	0.00544181
910	U2OS	0.248222	0.138266	0.191435	nnet	0.165919
911	U251MG	0.494576	0.00329314	0.13452	nnet	0.0075546
912	SW527	1	0.333333	0.321738	nnet	0.363636
913	A2780	0.338892	2.14465e-11	0.25154	nnet	3.21698e-11
914	COV318	0.445161	0.0127959	0.202553	nnet	0.0133522
915	DLD1	0.440359	1.44515e-12	0.186751	nnet	2.56916e-12
916	DOV13	0.375737	2.10026e-12	0.220947	nnet	3.47629e-12
917	DU4475	0.419399	1.10301e-16	0.252855	nnet	3.78176e-16
918	GAMG	0.391385	6.97028e-15	0.205945	nnet	1.76091e-14
919	HCC1143	0.418914	2.28596e-17	0.207792	nnet	8.44046e-17
920	HCC1599	0.19236	0.0152496	0.268176	nnet	0.0155741
921	HCC1806	0.442295	3.78277e-18	0.207852	nnet	1.51311e-17
922	HCC1937	0.36031	2.92082e-12	0.222649	nnet	4.67331e-12
923	HCC2998	0.385657	4.01909e-07	0.254994	nnet	4.82291e-07
924	HCC38	0.450242	7.20168e-20	0.212646	nnet	4.11261e-19
925	HCT116	0.398523	4.46107e-15	0.201331	nnet	1.18962e-14
926	HCT15	0.544002	4.09718e-31	0.17894	nnet	9.83322e-30
927	HT29	0.350329	8.35301e-12	0.219849	nnet	1.29337e-11
928	HT55	0.485845	5.10677e-23	0.191173	nnet	4.9025e-22
929	IGROV1	0.412775	8.1931e-14	0.235672	nnet	1.57308e-13
930	IOSE397	0.354583	2.12599e-05	0.234783	nnet	2.31926e-05
931	K562	0.429697	1.49628e-18	0.21542	nnet	7.18215e-18
932	KURAMOCHI	0.392715	1.00657e-14	0.220012	nnet	2.41577e-14
933	LS513	0.375819	1.87511e-13	0.221651	nnet	3.46175e-13
934	MCF7	0.500003	4.82994e-24	0.194964	nnet	7.7279e-23
935	MDAMB157	0.349695	2.32625e-11	0.236965	nnet	3.38364e-11
936	MDAMB231	0.462892	5.39978e-21	0.223987	nnet	4.31983e-20
937	MDAMB436	0.507795	1.65837e-14	0.203884	nnet	3.46094e-14
938	MDAMB453	0.383033	1.17531e-14	0.213295	nnet	2.68642e-14
939	MDAMB468	0.442987	7.71114e-20	0.215197	nnet	4.11261e-19
940	ME180	0.36751	3.50907e-07	0.22956	nnet	4.31886e-07
941	MFM223	0.397019	5.86674e-09	0.237959	nnet	8.28246e-09
942	OVCA433	0.36686	1.2061e-05	0.204646	nnet	1.34634e-05
943	OVISE	0.39335	1.64408e-14	0.237173	nnet	3.46094e-14
944	OVKATE	0.418298	9.2735e-09	0.257258	nnet	1.27179e-08
945	OVSAHO	0.338474	5.23248e-08	0.215799	nnet	6.78808e-08
946	PC3	0.427326	2.67011e-18	0.219113	nnet	1.16514e-17
947	RKO	0.44763	5.63195e-20	0.200399	nnet	3.86191e-19
948	SKBR3	0.303954	9.67023e-07	0.253793	nnet	1.10517e-06
949	SNU119	0.323195	4.24846e-07	0.284349	nnet	4.97381e-07
950	SNUC2B	0.400361	9.89059e-09	0.227582	nnet	1.31874e-08
951	SW1116	0.373447	1.11507e-07	0.224012	nnet	1.40851e-07
952	SW480	0.599194	0.000475726	0.14449	nnet	0.000507441
953	SW620	0.484475	1.2128e-23	0.194182	nnet	1.45536e-22
954	SW948	0.39532	1.93404e-15	0.361851	nnet	5.46081e-15
955	T84	0.378167	3.67645e-14	0.22591	nnet	7.3529e-14
956	TOV112D	0.400432	5.95799e-16	0.222246	nnet	1.7874e-15
957	U2OS	0.381875	1.50145e-12	0.194833	nnet	2.57392e-12
958	U251MG	0.476904	1.26033e-16	0.168218	nnet	4.03306e-16
959	SW527	0.8	0.333333	0.284945	nnet	0.333333
961	A2780	0.293314	0.00937421	0.255376	dl	0.012499
962	COV318	0.340659	0.254998	0.225593	dl	0.271998
963	DLD1	0.608739	4.48972e-06	0.127115	dl	1.65774e-05
964	DOV13	0.263542	0.0301851	0.269345	dl	0.0362221
965	DU4475	0.269811	0.0203549	0.265535	dl	0.0264063
966	GAMG	0.674142	0	0.131274	dl	0
967	HCC1143	0.392294	0.000417707	0.231947	dl	0.00071607
968	HCC1599	0.340056	0.0462278	0.193954	dl	0.0528317
969	HCC1806	0.693539	3.80315e-12	0.12344	dl	4.56378e-11
970	HCC1937	0.47729	2.16786e-05	0.273922	dl	6.121e-05
971	HCC2998	0.514566	0.00180025	0.169637	dl	0.00270038
972	HCC38	0.5209	1.74119e-06	0.222636	dl	6.96477e-06
973	HCT116	0.564173	1.59742e-07	0.129247	dl	7.66761e-07
974	HCT15	0.609282	2.13769e-09	0.126267	dl	1.71015e-08
975	HT29	0.4179	0.000155773	0.22461	dl	0.000311545
976	HT55	0.444746	8.0763e-05	0.182948	dl	0.000186993
977	IGROV1	0.415156	0.00071758	0.333025	dl	0.00118772
978	IOSE397	0.18867	0.325525	0.187063	dl	0.339678
979	K562	0.474298	1.46957e-05	0.169782	dl	4.70262e-05
980	KURAMOCHI	0.402687	0.000282583	0.201174	dl	0.000521691
981	LS513	0.261221	0.0217499	0.224067	dl	0.0274736
982	MCF7	0.695033	1.67005e-12	0.151587	dl	2.67207e-11
983	MDAMB157	0.434521	0.000127724	0.30425	dl	0.000266554
984	MDAMB231	0.505368	5.98078e-06	0.292546	dl	2.05055e-05
985	MDAMB436	0.562673	5.21344e-05	0.1287	dl	0.000139025
986	MDAMB453	0.471339	1.68288e-05	0.188808	dl	5.04865e-05
987	MDAMB468	0.592344	1.0622e-08	0.160831	dl	7.28363e-08
988	ME180	0.421576	0.007163	0.163739	dl	0.00982355
989	MFM223	0.324506	0.0301235	0.173499	dl	0.0362221
990	OVCA433	0.279184	0.150224	0.143724	dl	0.163881
991	OVISE	0.437719	0.00011269	0.314328	dl	0.00024587
992	OVKATE	0.574259	0.00016324	0.148944	dl	0.000313421
993	OVSAHO	0.448904	0.000748459	0.271762	dl	0.00119753
994	PC3	0.57827	3.63936e-08	0.269867	dl	1.94099e-07
995	RKO	0.626241	4.16922e-11	0.113377	dl	4.00245e-10
996	SKBR3	0.273918	0.0395512	0.266213	dl	0.0463039
997	SNU119	0.39976	0.00428434	0.483225	dl	0.00623177
998	SNUC2B	0.250198	0.0974367	0.14152	dl	0.108767
999	SW1116	-0.0861616	0.607006	0.261847	dl	0.607006
1000	SW480	0.730769	0.00632275	0.121869	dl	0.00892623
1001	SW620	0.521607	8.25347e-07	0.129943	dl	3.60152e-06
1002	SW948	0.353305	0.00160461	0.670868	dl	0.00248456
1003	T84	0.390028	0.000348416	0.255684	dl	0.000619407
1004	TOV112D	0.5896	2.61088e-08	0.241623	dl	1.56653e-07
1005	U2OS	0.467076	8.18095e-05	0.131082	dl	0.000186993
1006	U251MG	0.713131	0	0.162211	dl	0
1007	U251MG	0.637892	7.22852e-05	0.117868	dl	0.000182615
1008	SW527	1	0.333333	0.214756	dl	0.340426
1009	A2780	0.484274	0.00630659	0.211238	dl	0.00796622
1010	DLD1	0.705195	0.000513182	0.1181	dl	0.00111967
1011	DOV13	0.181319	0.363777	0.177612	dl	0.363777
1012	DU4475	0.56016	0.000852523	0.161109	dl	0.00170505
1013	GAMG	0.685484	2.46802e-05	0.128956	dl	8.46177e-05
1014	HCC1143	0.820381	5.72108e-07	0.116967	dl	6.86529e-06
1015	HCC1599	0.27451	0.285235	0.279383	dl	0.297636
1016	HCC1806	0.730542	1.24435e-05	0.128568	dl	5.63238e-05
1017	HCC1937	0.63871	0.000202859	0.129316	dl	0.000512485
1018	HCC2998	0.711042	0.00132392	0.1589	dl	0.00211828
1019	HCC38	0.822193	4.03905e-07	0.0814469	dl	6.86529e-06
1020	HCT116	0.478087	0.00816192	0.1737	dl	0.0100454
1021	HCT15	0.686478	1.29075e-05	0.12743	dl	5.63238e-05
1022	HT29	0.734372	7.63717e-06	0.145007	dl	4.07316e-05
1023	HT55	0.861804	2.61396e-07	0.107814	dl	6.86529e-06
1024	IGROV1	0.695652	0.000235257	0.127888	dl	0.000564616
1025	IOSE397	0.394118	0.131937	0.145157	dl	0.140733
1026	K562	0.560581	0.000693486	0.147955	dl	0.00144728
1027	KURAMOCHI	0.717019	1.47199e-05	0.137329	dl	5.88795e-05
1028	LS513	0.713459	1.68177e-05	0.157497	dl	6.20961e-05
1029	MCF7	0.67119	7.42764e-05	0.128562	dl	0.000209722
1030	MDAMB157	0.536134	0.00127811	0.151476	dl	0.0021155
1031	MDAMB231	0.778226	1.10882e-06	0.114056	dl	8.87059e-06
1032	MDAMB436	0.625564	0.00389246	0.138714	dl	0.00549523
1033	MDAMB453	0.42409	0.0117082	0.161438	dl	0.0137072
1034	MDAMB468	0.532493	0.00117127	0.169242	dl	0.00200788
1035	ME180	0.484211	0.032064	0.19072	dl	0.0349789
1036	MFM223	0.598496	0.0062353	0.165064	dl	0.00796622
1037	OVCA433	0.755882	0.0010695	0.143354	dl	0.00190133
1038	OVISE	0.542365	0.00274394	0.145757	dl	0.00399118
1039	OVKATE	0.544361	0.0144169	0.188112	dl	0.0161415
1040	OVSAHO	0.592208	0.00549177	0.101097	dl	0.00732236
1041	PC3	0.722129	2.45557e-06	0.116458	dl	1.47334e-05
1042	RKO	0.559751	0.00104755	0.153516	dl	0.00190133
1043	SKBR3	0.569925	0.00985866	0.157072	dl	0.0118304
1044	SNU119	0.598701	0.0049037	0.0890929	dl	0.00672507
1045	SNUC2B	0.658647	0.00206409	0.150761	dl	0.00319601
1046	SW1116	0.752912	0.000485985	0.103116	dl	0.00111082
1047	SW620	0.660557	5.88529e-05	0.111075	dl	0.000188329
1048	SW948	0.77591	5.21588e-07	0.133693	dl	6.86529e-06
1049	T84	0.773568	7.2215e-07	0.118553	dl	6.93264e-06
1050	TOV112D	0.506443	0.00217203	0.171655	dl	0.00325805
1051	U2OS	0.452709	0.0144601	0.144786	dl	0.0161415
1052	U251MG	0.618462	0.000970943	0.107816	dl	0.00186421
1053	TOV112D	0.713973	1.35874e-06	0.162857	dl	9.31707e-06
1054	U2OS	0.600996	0.000114865	0.145669	dl	0.000306306
1055	U251MG	0.637892	7.22852e-05	0.117868	dl	0.000209722
1056	SW527	1	0.333333	0.214756	dl	0.340426
1057	A2780	0.690557	3.3509e-06	0.167682	dl	1.07229e-05
1058	COV318	0.923077	0	0.190809	dl	0
1059	DLD1	0.621391	0.000147255	0.130944	dl	0.000271855
1060	DOV13	0.689575	6.28259e-06	0.120892	dl	1.77391e-05
1061	DU4475	0.684211	5.7645e-06	0.160249	dl	1.72935e-05
1062	GAMG	0.624196	6.83564e-05	0.113635	dl	0.000149141
1063	HCC1143	0.565992	0.000222741	0.131754	dl	0.000381842
1064	HCC1599	0.491538	0.0135312	0.166415	dl	0.0158414
1065	HCC1806	0.684139	2.18369e-06	0.1246	dl	7.48693e-06
1066	HCC1937	0.566036	0.000271186	0.157176	dl	0.000448859
1067	HCC2998	0.822497	2.41931e-05	0.16491	dl	5.80635e-05
1068	HCC38	0.656883	9.55296e-06	0.131068	dl	2.54746e-05
1069	HCT116	0.804355	8.83648e-08	0.0989489	dl	9.80995e-07
1070	HCT15	0.538462	0.000495469	0.126171	dl	0.00079275
1071	HT29	0.723602	9.60958e-07	0.134901	dl	4.19327e-06
1072	HT55	0.480364	0.00220576	0.146081	dl	0.00278622
1073	IGROV1	0.662162	1.35264e-05	0.135767	dl	3.41721e-05
1074	IOSE397	0.472727	0.145606	0.169036	dl	0.155313
1075	K562	0.515329	3.12945e-27	0.176951	dl	5.00712e-26
1076	K562	0.311741	0.0538207	0.206179	dl	0.0615094
1077	KURAMOCHI	0.614838	5.76325e-05	0.15813	dl	0.000131731
1078	LS513	0.507824	0.00131301	0.149805	dl	0.0018007
1079	MCF7	0.800197	1.02187e-07	0.0924504	dl	9.80995e-07
1080	MDAMB157	0.535523	0.00129709	0.17085	dl	0.0018007
1081	MDAMB231	0.753802	3.75709e-07	0.109167	dl	2.00378e-06
1082	MDAMB436	0.597701	0.000982456	0.156715	dl	0.00142903
1083	MDAMB453	0.489879	0.00175578	0.125314	dl	0.00227776
1084	MDAMB468	0.764963	2.78108e-07	0.102499	dl	1.66865e-06
1085	ME180	0.687182	0.000577339	0.128852	dl	0.000893945
1086	MFM223	0.231527	0.234812	0.210042	dl	0.245021
1087	OVCA433	0.539394	0.113298	0.129452	dl	0.126472
1088	OVISE	0.714125	6.93747e-07	0.146899	dl	3.32999e-06
1089	OVKATE	0.138235	0.609244	0.223118	dl	0.609244
1090	OVSAHO	0.732493	1.70188e-06	0.155691	dl	6.28388e-06
1091	PC3	0.589014	0.000134555	0.163152	dl	0.000258346
1092	RKO	0.756275	2.59085e-07	0.124259	dl	1.66865e-06
1093	SKBR3	0.596359	0.000208134	0.162824	dl	0.000370016
1094	SNU119	0.533088	0.0016391	0.155741	dl	0.00218547
1095	SNUC2B	0.489621	0.0103194	0.159013	dl	0.0123833
1096	SW1116	0.382353	0.14467	0.167679	dl	0.155313
1097	SW480	0.884615	0	0.146305	dl	0
1098	SW620	0.757085	2.53148e-07	0.106335	dl	1.66865e-06
1099	SW948	0.522267	0.000909598	0.144116	dl	0.0013644
1100	T84	0.47753	0.00235816	0.137908	dl	0.00290234
1101	TOV112D	0.713973	1.35874e-06	0.162857	dl	5.43496e-06
1102	U2OS	0.600996	0.000114865	0.145669	dl	0.00022973
1103	U251MG	0.637892	7.22852e-05	0.117868	dl	0.000150856
1104	SW527	1	0.333333	0.214756	dl	0.340426
1105	A2780	0.470952	0	0.216307	dl	0
1106	COV318	0.67621	4.64576e-05	0.198931	dl	4.74461e-05
1107	DLD1	0.527613	3.04863e-18	0.149027	dl	3.95497e-18
1108	DOV13	0.485043	1.06178e-20	0.176826	dl	1.45616e-20
1109	DU4475	0.547987	1.90471e-29	0.214135	dl	3.65705e-29
1110	GAMG	0.615264	0	0.126851	dl	0
1111	HCC1143	0.603885	1.23398e-38	0.152231	dl	3.11743e-38
1112	HCC1599	0.368253	2.12912e-06	0.218823	dl	2.22169e-06
1113	HCC1806	0.635471	7.14771e-41	0.131522	dl	2.01818e-40
1114	HCC1937	0.53874	5.81637e-28	0.178654	dl	1.03402e-27
1115	HCC2998	0.611809	5.21092e-18	0.183674	dl	6.58221e-18
1116	HCC38	0.630832	1.86023e-42	0.149623	dl	5.95273e-42
1117	HCT116	0.530106	2.48266e-27	0.148276	dl	4.10924e-27
1118	HCT15	0.661501	6.29076e-50	0.132469	dl	2.74506e-49
1119	HT29	0.555781	1.72411e-30	0.16641	dl	3.59814e-30
1120	HT55	0.647782	8.36005e-45	0.151322	dl	2.8663e-44
1121	IGROV1	0.63528	0	0.187667	dl	0
1122	IOSE397	0.435063	1.08026e-07	0.189562	dl	1.17847e-07
1123	K562	0.515329	3.12945e-27	0.176951	dl	5.00712e-27
1124	KURAMOCHI	0.609752	4.98107e-38	0.147644	dl	1.19546e-37
1125	LS513	0.531989	1.50682e-27	0.17631	dl	2.58312e-27
1126	MCF7	0.668347	1.11742e-47	0.139923	dl	4.46966e-47
1127	MDAMB157	0.513667	1.27109e-24	0.198666	dl	1.79448e-24
1128	MDAMB231	0.615777	6.87091e-40	0.169685	dl	1.83224e-39
1129	MDAMB436	0.64717	4.02834e-25	0.142526	dl	6.23742e-25
1130	MDAMB453	0.496913	5.75655e-25	0.168093	dl	8.63482e-25
1131	MDAMB468	0.61012	0	0.155513	dl	0
1132	ME180	0.622918	0	0.155425	dl	0
1133	MFM223	0.503352	3.03985e-14	0.194145	dl	3.64782e-14
1134	OVCA433	0.493275	1.21411e-09	0.145001	dl	1.35529e-09
1135	OVISE	0.552346	1.38958e-29	0.193974	dl	2.77916e-29
1136	OVKATE	0.510156	6.45476e-13	0.1763	dl	7.55679e-13
1137	OVSAHO	0.530724	2.82001e-19	0.178516	dl	3.76001e-19
1138	PC3	0.582998	5.6609e-36	0.176843	dl	1.29392e-35
1139	RKO	0.61538	0	0.14837	dl	0
1140	SKBR3	0.474817	1.83659e-15	0.195336	dl	2.26042e-15
1141	SNU119	0.546255	0	0.25296	dl	0
1142	SNUC2B	0.5624	0	0.166537	dl	0
1143	SW1116	0.477848	3.13109e-12	0.18066	dl	3.57839e-12
1144	SW480	0.806048	9.10246e-07	0.126279	dl	9.70929e-07
1145	SW620	0.647029	3.28282e-46	0.126324	dl	1.21212e-45
1146	SW948	0.556125	9.53744e-32	0.338626	dl	2.0809e-31
1147	T84	0.534869	4.6081e-29	0.180883	dl	8.50726e-29
1148	TOV112D	0.584427	0	0.180167	dl	0
1149	U2OS	0.531447	1.00774e-24	0.145971	dl	1.4658e-24
1150	U251MG	0.701837	4.52498e-41	0.125824	dl	1.35749e-40
1151	SW527	1	0.0833333	0.201884	dl	0.0833333
